# Supplementary material for: Hypothalamic Transcriptome Analysis Reveals the Crucial MicroRNAs and mRNAs Affecting Litter Size in Goats
Source: Front Vet Sci. 2021 Nov 1;8:747100. doi: 10.3389/fvets.2021.747100 (PMC8591166; doi:10.3389/fvets.2021.747100)
Supplement: Supplementary file 2 [file Table_2.XLSX]

## Sheet: mRNA
mRNA_ID	mRNA_Gene_ID	mRNA_Gene_Name	Gene_Type	Status	Chromosome	Position	Start	End	Strand	Exon_number	Length
XM_018056399.1	gene-CLYBL	CLYBL	protein_coding	mRNA	NC_030819.1	chr12	9645150	9878794	-	9	5862
Novel_020493	XLOC_189497	--	Novel_mRNA	mRNA	NC_030826.1	chr19	51841174	51850285	-	3	5753
Novel_010255	XLOC_098990	--	Novel_mRNA	mRNA	NC_030816.1	chr9	75740685	75758465	+	2	17311
XM_005681103.1	gene-DNAJB7	DNAJB7	protein_coding	mRNA	NC_030812.1	chr5	111045234	111046292	-	1	1059
Novel_003772	XLOC_035672	--	Novel_mRNA	mRNA	NC_030810.1	chr3	99819289	99833413	-	3	2974
XM_005683470.3	gene-C7H5orf30	C7H5orf30	protein_coding	mRNA	NC_030814.1	chr7	8368118	8387135	-	3	2921
Novel_017567	XLOC_167483	--	Novel_mRNA	mRNA	NC_030824.1	chr17	26732385	26785348	+	24	14658
Novel_005912	XLOC_055545	--	Novel_mRNA	mRNA	NC_030812.1	chr5	31648869	31668808	-	3	1544
XM_018040558.1	gene-ITGAM	ITGAM	protein_coding	mRNA	NC_030832.1	chr25	27221268	27263114	+	25	3042
XM_018040125.1	gene-ZNF205	ZNF205	protein_coding	mRNA	NC_030832.1	chr25	2439493	2447718	+	7	2397
XM_018039428.1	gene-PRELID3A	PRELID3A	protein_coding	mRNA	NC_030831.1	chr24	43218569	43238239	+	5	4330
Novel_003519	XLOC_033435	--	Novel_mRNA	mRNA	NC_030810.1	chr3	51809907	52060381	-	3	10561
XM_005683697.3	gene-INSL6	INSL6	protein_coding	mRNA	NC_030815.1	chr8	39210866	39227365	+	2	3328
XM_013974251.2	gene-DTNA	DTNA	protein_coding	mRNA	NC_030831.1	chr24	22440822	22750744	-	26	2770
Novel_006617	XLOC_061286	--	Novel_mRNA	mRNA	NC_030813.1	chr6	43800860	43906160	+	13	4301
Novel_019817	XLOC_185336	--	Novel_mRNA	mRNA	NC_030826.1	chr19	43405700	43435597	+	14	4659
Novel_008886	XLOC_083574	--	Novel_mRNA	mRNA	NC_030815.1	chr8	9125449	9128898	+	6	1573
Novel_013797	XLOC_133739	--	Novel_mRNA	mRNA	NC_030820.1	chr13	17096906	17127493	+	12	3471
XM_018060503.1	gene-LOC102188159	LOC102188159	protein_coding	mRNA	NC_030823.1	chr16	49455728	49496357	+	28	4353
Novel_019882	XLOC_185606	--	Novel_mRNA	mRNA	NC_030826.1	chr19	48910318	48990318	+	5	1008
Novel_007610	XLOC_071656	--	Novel_mRNA	mRNA	NC_030814.1	chr7	58890112	58898153	+	2	7486
XM_013969677.2	gene-PRPF40A	PRPF40A	protein_coding	mRNA	NC_030809.1	chr2	92646377	92706041	-	26	4121
Novel_010558	XLOC_102753	--	Novel_mRNA	mRNA	NC_030816.1	chr9	52359692	52425495	-	4	2528
Novel_007905	XLOC_073603	--	Novel_mRNA	mRNA	NC_030814.1	chr7	93411499	93420384	+	7	3766
XR_001295656.2	gene-HNRNPA1	HNRNPA1	protein_coding	mRNA	NC_030812.1	chr5	25518228	25524609	-	12	1468
Novel_008659	XLOC_082398	--	Novel_mRNA	mRNA	NC_030814.1	chr7	95012223	95045507	-	17	9591
XM_005697166.3	gene-EPG5	EPG5	protein_coding	mRNA	NC_030831.1	chr24	45834665	45966337	-	44	9679
XM_018064244.1	gene-PPIG	PPIG	protein_coding	mRNA	NC_030809.1	chr2	109606003	109649212	+	15	7359
XM_018064508.1	gene-CHRNE	CHRNE	protein_coding	mRNA	NC_030826.1	chr19	26288697	26293998	+	11	2195
Novel_004095	XLOC_037902	--	Novel_mRNA	mRNA	NC_030811.1	chr4	21516892	21726341	+	15	6522
XM_005684235.3	gene-AUH	AUH	protein_coding	mRNA	NC_030815.1	chr8	86263527	86452787	+	10	1602
XM_018050959.1	gene-LRRC8E	LRRC8E	protein_coding	mRNA	NC_030814.1	chr7	93769794	93773963	-	3	3511
XM_005694577.1	gene-SMIM23	SMIM23	protein_coding	mRNA	NC_030827.1	chr20	3656369	3661384	+	4	411
XM_005700661.3	gene-LOC102188390	LOC102188390	protein_coding	mRNA	NW_017189516.1	X	10495044	10503585	-	3	3539
XM_018063478.1	gene-LOC102168291	LOC102168291	protein_coding	mRNA	NC_030825.1	chr18	64904815	64906174	+	2	1359
Novel_021542	XLOC_202008	--	Novel_mRNA	mRNA	NC_030828.1	chr21	21944946	22085688	-	20	9729
Novel_024505	XLOC_227913	--	Novel_mRNA	mRNA	NC_030832.1	chr25	37877714	37885008	-	6	2259
Novel_004317	XLOC_039757	--	Novel_mRNA	mRNA	NC_030811.1	chr4	63615089	64087041	+	52	7543
Novel_025051	XLOC_232434	--	Novel_mRNA	mRNA	NC_030833.1	chr26	31767734	31855878	-	2	282
XM_005677460.3	gene-TPM3	TPM3	protein_coding	mRNA	NC_030810.1	chr3	103800125	103819730	-	10	1166
XM_018060952.1	gene-LOC108637844	LOC108637844	protein_coding	mRNA	NC_030824.1	chr17	1289277	1295019	+	8	1528
Novel_005765	XLOC_053457	--	Novel_mRNA	mRNA	NC_030812.1	chr5	118752658	118758718	+	13	3917
Novel_015904	XLOC_153432	--	Novel_mRNA	mRNA	NC_030822.1	chr15	52609319	52624287	+	15	4223
XM_018055793.1	gene-MYOM3	MYOM3	protein_coding	mRNA	NC_030809.1	chr2	7093069	7145200	-	37	5738
XM_018064786.1	gene-RAI1	RAI1	protein_coding	mRNA	NC_030826.1	chr19	34296405	34400733	-	6	7227
XM_018056533.1	gene-GJB6	GJB6	protein_coding	mRNA	NC_030819.1	chr12	50694055	50701909	-	2	1474
XM_018051336.1	gene-EPS15L1	EPS15L1	protein_coding	mRNA	NC_030814.1	chr7	102104636	102211356	-	25	3300
Novel_020104	XLOC_187519	--	Novel_mRNA	mRNA	NC_030826.1	chr19	18149900	18151801	-	2	1836
Novel_016739	XLOC_161264	--	Novel_mRNA	mRNA	NC_030823.1	chr16	52303360	52375895	+	8	2315
XM_018060509.1	gene-MIB2	MIB2	protein_coding	mRNA	NC_030823.1	chr16	49500443	49512971	-	19	3800
Novel_015169	XLOC_146832	--	Novel_mRNA	mRNA	NC_030821.1	chr14	15872107	16041459	-	17	3287
XM_005682882.3	gene-MISP	MISP	protein_coding	mRNA	NC_030814.1	chr7	67146088	67154888	-	5	2441
XM_018051472.1	gene-ARMC6	ARMC6	protein_coding	mRNA	NC_030814.1	chr7	104569383	104581072	+	8	2112
XM_018056840.1	gene-CREM	CREM	protein_coding	mRNA	NC_030820.1	chr13	17543718	17557285	-	3	1052
XM_005685076.3	gene-PAPD4	PAPD4	protein_coding	mRNA	NC_030817.1	chr10	90604800	90668565	-	18	3419
Novel_017539	XLOC_167225	--	Novel_mRNA	mRNA	NC_030824.1	chr17	20309905	20314737	+	3	2087
XM_013976746.2	gene-MSTO1	MSTO1	protein_coding	mRNA	NC_030810.1	chr3	105079430	105083553	+	14	1889
XM_005700147.3	gene-TAF7L	TAF7L	protein_coding	mRNA	NW_017189517.1	X	40566477	40587270	-	13	3956
XM_018060265.1	gene-CEP170	CEP170	protein_coding	mRNA	NC_030823.1	chr16	32402081	32538213	+	20	7328
XM_018055351.1	gene-KRCC1	KRCC1	protein_coding	mRNA	NC_030818.1	chr11	47606419	47620671	+	4	1746
Novel_021091	XLOC_197343	--	Novel_mRNA	mRNA	NC_030828.1	chr21	3710578	3719246	+	2	8408
XM_005697657.3	gene-LOC102183750	LOC102183750	protein_coding	mRNA	NC_030832.1	chr25	26032587	26036816	-	9	1712
Novel_012617	XLOC_121083	--	Novel_mRNA	mRNA	NC_030818.1	chr11	15877981	15959185	-	18	4884
XM_013967703.2	gene-NAB1	NAB1	protein_coding	mRNA	NC_030809.1	chr2	130848716	130900387	+	8	6440
Novel_017600	XLOC_168870	--	Novel_mRNA	mRNA	NC_030824.1	chr17	52442728	52463698	+	7	4197
Novel_007865	XLOC_073497	--	Novel_mRNA	mRNA	NC_030814.1	chr7	91975044	91982502	+	15	3526
Novel_016800	XLOC_162107	--	Novel_mRNA	mRNA	NC_030823.1	chr16	70710589	70772139	+	17	9549
Novel_015902	XLOC_153431	--	Novel_mRNA	mRNA	NC_030822.1	chr15	52589154	52604345	+	8	3900
Novel_012538	XLOC_120718	--	Novel_mRNA	mRNA	NC_030818.1	chr11	6095121	6104463	-	4	2662
Novel_005934	XLOC_055617	--	Novel_mRNA	mRNA	NC_030812.1	chr5	33752018	33847652	-	17	9581
XM_018064308.1	gene-ALDOC	ALDOC	protein_coding	mRNA	NC_030826.1	chr19	19859544	19863377	-	9	1907
XM_018046037.1	gene-ADAMTSL4	ADAMTSL4	protein_coding	mRNA	NC_030810.1	chr3	100016525	100027439	+	18	4234
Novel_012375	XLOC_119943	--	Novel_mRNA	mRNA	NC_030818.1	chr11	99353913	99358229	+	2	1715
XM_018050219.1	gene-ARAP3	ARAP3	protein_coding	mRNA	NC_030814.1	chr7	57741258	57768622	+	33	4739
XM_018060323.1	gene-TNFRSF1B	TNFRSF1B	protein_coding	mRNA	NC_030823.1	chr16	39982342	40017931	-	10	3972
XM_018044733.1	gene-LOC108634671	LOC108634671	protein_coding	mRNA	NW_017189775.1	Unknown	13618	25181	-	5	1915
XM_018045786.1	gene-ARHGAP29	ARHGAP29	protein_coding	mRNA	NC_030810.1	chr3	71217518	71284318	-	23	5340
Novel_026710	XLOC_249845	--	Novel_mRNA	mRNA	NC_030836.1	chr29	45715711	45724340	-	14	3781
Novel_003378	XLOC_031613	--	Novel_mRNA	mRNA	NC_030810.1	chr3	15594511	15623969	-	19	2377
XM_005695829.3	gene-ARHGEF3	ARHGEF3	protein_coding	mRNA	NC_030829.1	chr22	44200817	44245706	+	10	5208
XM_018063202.1	gene-LOC102180073	LOC102180073	protein_coding	mRNA	NC_030825.1	chr18	58680246	58684743	-	6	2302
XR_001918782.1	gene-SRSF7	SRSF7	protein_coding	mRNA	NC_030818.1	chr11	20926874	20932173	-	8	1760
Novel_004098	XLOC_037960	--	Novel_mRNA	mRNA	NC_030811.1	chr4	22430973	23248194	+	18	4682
XM_018059983.1	gene-LOC108637753	LOC108637753	protein_coding	mRNA	NC_030823.1	chr16	35626066	35626475	-	1	410
XM_018053895.1	gene-TSHR	TSHR	protein_coding	mRNA	NC_030817.1	chr10	10656656	10833540	-	10	2697
XM_018049891.1	gene-PDE6B	PDE6B	protein_coding	mRNA	NC_030813.1	chr6	117515512	117543217	-	22	2608
XR_001917878.1	gene-BGLAP	BGLAP	protein_coding	mRNA	NC_030810.1	chr3	105572527	105573363	+	3	495
XM_018041953.1	gene-MFHAS1	MFHAS1	protein_coding	mRNA	NC_030834.1	chr27	20648690	20745361	+	3	3379
Novel_013752	XLOC_133164	--	Novel_mRNA	mRNA	NC_030820.1	chr13	295074	298613	+	2	1661
Novel_006880	XLOC_063857	--	Novel_mRNA	mRNA	NC_030813.1	chr6	117058435	117081812	+	3	1657
Novel_015616	XLOC_150668	--	Novel_mRNA	mRNA	NC_030822.1	chr15	6605194	6650379	+	31	3853
XM_018066716.1	gene-PBRM1	PBRM1	protein_coding	mRNA	NC_030829.1	chr22	48085545	48187396	+	32	7839
XM_005682969.3	gene-FAM13B	FAM13B	protein_coding	mRNA	NC_030814.1	chr7	61017020	61096078	+	25	5652
XM_018064718.1	gene-NCOR1	NCOR1	protein_coding	mRNA	NC_030826.1	chr19	33052762	33123442	+	40	7854
XM_018055426.1	gene-SLC1A4	SLC1A4	protein_coding	mRNA	NC_030818.1	chr11	63113509	63141792	+	9	4514
Novel_025054	XLOC_232441	--	Novel_mRNA	mRNA	NC_030833.1	chr26	32095999	32120749	-	17	3862
XM_018049153.1	gene-BMPR1B	BMPR1B	protein_coding	mRNA	NC_030813.1	chr6	29894618	30342783	-	13	5477
XM_018059238.1	gene-PAMR1	PAMR1	protein_coding	mRNA	NC_030822.1	chr15	16905060	16987353	+	11	3076
XM_013970256.2	gene-ACOT7	ACOT7	protein_coding	mRNA	NC_030823.1	chr16	45506328	45615709	+	11	1794
XM_018044280.1	gene-PODN	PODN	protein_coding	mRNA	NC_030810.1	chr3	27629084	27652457	+	11	2926
XM_018053683.1	gene-LHFPL2	LHFPL2	protein_coding	mRNA	NC_030817.1	chr10	91562481	91665918	+	4	4937
XM_013976044.2	gene-GPR137	GPR137	protein_coding	mRNA	NC_030836.1	chr29	43010033	43013769	+	6	2181
XM_018061931.1	gene-TOX3	TOX3	protein_coding	mRNA	NC_030825.1	chr18	16293374	16413168	+	7	2709
XM_005689039.3	gene-CSPP1	CSPP1	protein_coding	mRNA	NC_030821.1	chr14	50799024	50904250	-	31	4376
XM_018067017.1	gene-MRPS24	MRPS24	protein_coding	mRNA	NC_030829.1	chr22	112273	122555	-	4	800
XM_005693695.3	gene-IGF2BP1	IGF2BP1	protein_coding	mRNA	NC_030826.1	chr19	37150509	37190735	-	15	2494
XM_018066816.1	gene-SEMA3B	SEMA3B	protein_coding	mRNA	NC_030829.1	chr22	50165470	50172265	-	17	2696
XM_005685645.3	gene-TMX1	TMX1	protein_coding	mRNA	NC_030817.1	chr10	58986005	59000100	-	8	2764
Novel_002538	XLOC_025160	--	Novel_mRNA	mRNA	NC_030810.1	chr3	1116220	1136157	+	13	13906
XM_018060614.1	gene-ABI2	ABI2	protein_coding	mRNA	NC_030809.1	chr2	44274318	44375595	-	11	2061
Novel_008795	XLOC_082919	--	Novel_mRNA	mRNA	NC_030814.1	chr7	104144308	104149930	-	4	590
XM_018053582.1	gene-KIF23	KIF23	protein_coding	mRNA	NC_030817.1	chr10	84915957	84963845	-	22	3455
Novel_019678	XLOC_184658	--	Novel_mRNA	mRNA	NC_030826.1	chr19	34728703	34737343	+	2	998
Novel_026210	XLOC_246615	--	Novel_mRNA	mRNA	NC_030836.1	chr29	19485210	20024243	+	13	5670
XM_018039861.1	gene-LOC102173909	LOC102173909	protein_coding	mRNA	NC_030832.1	chr25	9912536	10000637	-	37	7085
NM_001285567.1	gene-HMOX1	HMOX1	protein_coding	mRNA	NC_030812.1	chr5	72304176	72311948	+	5	867
Novel_027845	XLOC_264768	--	Novel_mRNA	mRNA	NW_017189840.1	Unknown	155564	160025	+	4	2610
XM_018059423.1	gene-LOC102177821	LOC102177821	protein_coding	mRNA	NC_030822.1	chr15	31972957	31979585	-	4	4506
XM_005698819.3	gene-MAK16	MAK16	protein_coding	mRNA	NC_030834.1	chr27	16423535	16435032	-	10	3546
XM_005700559.3	gene-RAB39B	RAB39B	protein_coding	mRNA	NW_017190073.1	Unknown	95913	101687	-	2	3371
Novel_006245	XLOC_058464	--	Novel_mRNA	mRNA	NC_030812.1	chr5	102673502	102693479	-	9	2735
Novel_005002	XLOC_046620	--	Novel_mRNA	mRNA	NC_030811.1	chr4	97265195	98141876	-	26	6366
XM_018059412.1	gene-ANAPC15	ANAPC15	protein_coding	mRNA	NC_030822.1	chr15	31688747	31691470	+	5	921
Novel_001180	XLOC_012334	--	Novel_mRNA	mRNA	NC_030808.1	chr1	143914179	143922340	-	5	787
Novel_027621	XLOC_262890	--	Novel_mRNA	mRNA	NW_017189555.1	Unknown	29071	40399	+	4	9134
Novel_015122	XLOC_146190	--	Novel_mRNA	mRNA	NC_030821.1	chr14	5407436	5413203	-	2	4039
XM_018062149.1	gene-ZDHHC1	ZDHHC1	protein_coding	mRNA	NC_030825.1	chr18	36272360	36293256	-	11	1830
Novel_016338	XLOC_157477	--	Novel_mRNA	mRNA	NC_030822.1	chr15	52575973	52580254	-	7	747
XM_018056366.1	gene-MYO16	MYO16	protein_coding	mRNA	NC_030819.1	chr12	1985596	2514686	-	36	6129
XM_018053384.1	gene-MTRF1L	MTRF1L	protein_coding	mRNA	NC_030816.1	chr9	77164057	77176745	-	7	1354
XM_005691320.3	gene-LOC102171808	LOC102171808	protein_coding	mRNA	NC_030824.1	chr17	27023376	27023767	-	1	392
Novel_010906	XLOC_105424	--	Novel_mRNA	mRNA	NC_030817.1	chr10	21869136	21933831	+	8	1849
XM_018058719.1	gene-MROH1	MROH1	protein_coding	mRNA	NC_030821.1	chr14	81239642	81291078	+	41	5484
Novel_011545	XLOC_111248	--	Novel_mRNA	mRNA	NC_030817.1	chr10	37580804	37656722	-	16	7684
XM_018063131.1	gene-LENG8	LENG8	protein_coding	mRNA	NC_030825.1	chr18	64630936	64640497	+	15	5170
XM_018041787.1	gene-WHSC1L1	WHSC1L1	protein_coding	mRNA	NC_030834.1	chr27	12147585	12251086	+	23	10545
XM_018039576.1	gene-ZNF521	ZNF521	protein_coding	mRNA	NC_030831.1	chr24	31725447	32017143	+	7	5093
XM_005683685.3	gene-KIAA2026	KIAA2026	protein_coding	mRNA	NC_030815.1	chr8	38513727	38622147	+	7	8306
Novel_000968	XLOC_009946	--	Novel_mRNA	mRNA	NC_030808.1	chr1	96114205	96123434	-	5	6795
Novel_027483	XLOC_261648	--	Novel_mRNA	mRNA	NW_017189517.1	X	37774937	37804453	-	3	4373
Novel_028001	XLOC_265505	--	Novel_mRNA	mRNA	NW_017189963.1	Unknown	42002	56154	-	2	5955
XM_018064067.1	gene-FBXO39	FBXO39	protein_coding	mRNA	NC_030826.1	chr19	24946789	24954196	-	4	1451
XM_018043527.1	gene-CCDC85B	CCDC85B	protein_coding	mRNA	NC_030836.1	chr29	44414356	44415923	+	1	1568
Novel_000681	XLOC_006291	--	Novel_mRNA	mRNA	NC_030808.1	chr1	20698231	20706989	-	4	6299
Novel_005313	XLOC_050287	--	Novel_mRNA	mRNA	NC_030812.1	chr5	50311700	50406828	+	31	5231
Novel_004368	XLOC_040769	--	Novel_mRNA	mRNA	NC_030811.1	chr4	81665818	82201264	+	39	7574
Novel_006849	XLOC_063662	--	Novel_mRNA	mRNA	NC_030813.1	chr6	114299026	114449941	+	18	7337
XM_018050154.1	gene-NDST1	NDST1	protein_coding	mRNA	NC_030814.1	chr7	48527503	48608971	-	16	8057
Novel_025251	XLOC_235894	--	Novel_mRNA	mRNA	NC_030834.1	chr27	30483800	30489973	+	3	456
XM_018044545.1	gene-LOC102189943	LOC102189943	protein_coding	mRNA	NW_017189604.1	Unknown	42599	48623	-	4	2133
XM_018058923.1	gene-SLC4A3	SLC4A3	protein_coding	mRNA	NC_030809.1	chr2	28256096	28270515	-	22	4220
XM_018044972.1	gene-CDC16	CDC16	protein_coding	mRNA	NW_017189962.1	Unknown	586786	614706	+	18	2234
Novel_003435	XLOC_032032	--	Novel_mRNA	mRNA	NC_030810.1	chr3	25746048	25783567	-	5	3006
XM_013969035.2	gene-LRRC14	LRRC14	protein_coding	mRNA	NC_030821.1	chr14	81507631	81511021	+	4	2389
XM_018040565.1	gene-ZBTB20	ZBTB20	protein_coding	mRNA	NC_030808.1	chr1	58736804	58816193	-	6	9855
XM_013972243.1	gene-SHBG	SHBG	protein_coding	mRNA	NC_030826.1	chr19	27084203	27089008	+	10	1561
XM_018041128.1	gene-LOC108634010	LOC108634010	protein_coding	mRNA	NC_030833.1	chr26	48431634	48472235	-	7	714
Novel_014706	XLOC_141670	--	Novel_mRNA	mRNA	NC_030821.1	chr14	774646	937204	+	11	8147
XM_005699222.3	gene-LOC102188471	LOC102188471	protein_coding	mRNA	NC_030835.1	chr28	15789839	15790279	+	1	441
XM_013976651.2	gene-SMPX	SMPX	protein_coding	mRNA	NW_017189516.1	X	48310074	48350917	+	5	1027
XM_005709546.3	gene-C23H6orf25	C23H6orf25	protein_coding	mRNA	NC_030830.1	chr23	22374142	22379395	+	7	2365
XM_018050458.1	gene-MIDN	MIDN	protein_coding	mRNA	NC_030814.1	chr7	66785455	66795081	-	8	3955
XM_005680373.3	gene-ERBB3	ERBB3	protein_coding	mRNA	NC_030812.1	chr5	56591846	56613191	-	28	5463
Novel_001967	XLOC_019554	--	Novel_mRNA	mRNA	NC_030809.1	chr2	4713698	4778322	-	12	2491
Novel_021323	XLOC_199377	--	Novel_mRNA	mRNA	NC_030828.1	chr21	41272235	41296218	+	8	4581
Novel_025256	XLOC_235929	--	Novel_mRNA	mRNA	NC_030834.1	chr27	31091588	31099426	+	3	5011
XM_018061268.1	gene-CAMKK2	CAMKK2	protein_coding	mRNA	NC_030824.1	chr17	17304354	17355511	-	16	2057
Novel_014787	XLOC_142672	--	Novel_mRNA	mRNA	NC_030821.1	chr14	22053829	22143927	+	7	5213
Novel_009817	XLOC_093782	--	Novel_mRNA	mRNA	NC_030815.1	chr8	95073230	95153132	-	14	16946
XM_018053005.1	gene-TBC1D32	TBC1D32	protein_coding	mRNA	NC_030816.1	chr9	17030915	17224292	+	34	4365
XM_013962420.2	gene-SCNM1	SCNM1	protein_coding	mRNA	NC_030810.1	chr3	100512128	100514722	+	7	888
XM_018040876.1	gene-SH3BP4	SH3BP4	protein_coding	mRNA	NC_030810.1	chr3	6149599	6231979	-	6	4906
Novel_026261	XLOC_246851	--	Novel_mRNA	mRNA	NC_030836.1	chr29	27573650	27606387	+	4	4931
XM_005681834.3	gene-SEC31A	SEC31A	protein_coding	mRNA	NC_030813.1	chr6	98113243	98172533	-	28	4570
XM_018038939.1	gene-ZNF451	ZNF451	protein_coding	mRNA	NC_030830.1	chr23	45557895	45574354	+	4	6974
XM_018055534.1	gene-OTOF	OTOF	protein_coding	mRNA	NC_030818.1	chr11	72731788	72822086	+	46	6854
XM_018065847.1	gene-ATP10A	ATP10A	protein_coding	mRNA	NC_030828.1	chr21	1943845	2127161	-	21	5144
XM_018053502.1	gene-TBP	TBP	protein_coding	mRNA	NC_030816.1	chr9	91534636	91547703	+	8	2303
XM_005677925.3	gene-LAMTOR5	LAMTOR5	protein_coding	mRNA	NC_030810.1	chr3	87535028	87540125	-	4	638
Novel_003730	XLOC_035534	--	Novel_mRNA	mRNA	NC_030810.1	chr3	97479060	97724097	-	46	8646
XM_018047695.1	gene-ZNF740	ZNF740	protein_coding	mRNA	NC_030812.1	chr5	26548861	26555269	-	7	1271
Novel_008137	XLOC_075828	--	Novel_mRNA	mRNA	NC_030814.1	chr7	15054181	15294724	-	2	2395
XM_005683190.3	gene-SLC36A2	SLC36A2	protein_coding	mRNA	NC_030814.1	chr7	47810476	47837803	+	10	2146
XM_018045999.1	gene-FMO5	FMO5	protein_coding	mRNA	NC_030810.1	chr3	98008687	98048188	-	9	3633
XM_018063231.1	gene-CACNG8	CACNG8	protein_coding	mRNA	NC_030825.1	chr18	63373644	63388328	+	4	1700
XM_018063119.1	gene-LOC102190217	LOC102190217	protein_coding	mRNA	NC_030825.1	chr18	64385520	64393074	-	8	1473
XM_018065014.1	gene-PHLDB2	PHLDB2	protein_coding	mRNA	NC_030808.1	chr1	56386110	56500694	+	18	5841
Novel_024360	XLOC_226844	--	Novel_mRNA	mRNA	NC_030832.1	chr25	14410454	14467299	-	31	4485
XM_018054636.1	gene-TGM1	TGM1	protein_coding	mRNA	NC_030817.1	chr10	80514652	80529096	-	15	2753
Novel_006387	XLOC_058991	--	Novel_mRNA	mRNA	NC_030812.1	chr5	111786384	111853290	-	19	7354
XM_005675421.3	gene-MBNL1	MBNL1	protein_coding	mRNA	NC_030808.1	chr1	114974326	115192808	-	11	5518
Novel_005004	XLOC_046620	--	Novel_mRNA	mRNA	NC_030811.1	chr4	97265702	98141876	-	26	6398
Novel_003826	XLOC_035983	--	Novel_mRNA	mRNA	NC_030810.1	chr3	105485021	105512485	-	15	3050
Novel_016176	XLOC_155841	--	Novel_mRNA	mRNA	NC_030822.1	chr15	21520664	21734250	-	8	8393
XM_018061427.1	gene-SFSWAP	SFSWAP	protein_coding	mRNA	NC_030824.1	chr17	25846255	25926996	+	19	3417
Novel_018789	XLOC_180160	--	Novel_mRNA	mRNA	NC_030825.1	chr18	22203090	22222474	-	8	1348
Novel_020853	XLOC_193657	--	Novel_mRNA	mRNA	NC_030827.1	chr20	71565759	71592394	+	13	3719
XM_005677950.3	gene-LOC102191753	LOC102191753	protein_coding	mRNA	NC_030810.1	chr3	86582172	86586869	+	3	3589
XM_018042878.1	gene-SF1	SF1	protein_coding	mRNA	NC_030836.1	chr29	43426606	43440537	-	13	3320
XM_005695202.3	gene-G2E3	G2E3	protein_coding	mRNA	NC_030828.1	chr21	40636718	40710770	+	15	4498
XM_018047574.1	gene-NAP1L1	NAP1L1	protein_coding	mRNA	NC_030812.1	chr5	5375768	5413691	-	14	2723
XM_018055455.1	gene-AAK1	AAK1	protein_coding	mRNA	NC_030818.1	chr11	67561155	67726823	-	17	5921
XM_018051969.1	gene-LURAP1L	LURAP1L	protein_coding	mRNA	NC_030815.1	chr8	31386942	31436110	-	2	1710
XM_018063396.1	gene-FXYD1	FXYD1	protein_coding	mRNA	NC_030825.1	chr18	46692290	46695902	+	7	730
Novel_005261	XLOC_049880	--	Novel_mRNA	mRNA	NC_030812.1	chr5	39379323	39549271	+	16	6106
XM_018063201.1	gene-C18H19orf84	C18H19orf84	protein_coding	mRNA	NC_030825.1	chr18	58483660	58485474	-	2	1138
XM_013963374.2	gene-ADAM22	ADAM22	protein_coding	mRNA	NC_030811.1	chr4	47899541	48134877	-	31	5736
Novel_020487	XLOC_189457	--	Novel_mRNA	mRNA	NC_030826.1	chr19	51023173	51032687	-	3	8223
XM_005677378.3	gene-GON4L	GON4L	protein_coding	mRNA	NC_030810.1	chr3	105083582	105111757	-	19	5590
XM_018050642.1	gene-APP	APP	protein_coding	mRNA	NC_030808.1	chr1	8642302	8955624	+	17	3591
XM_018044064.1	gene-LOC102184129	LOC102184129	protein_coding	mRNA	NW_017189517.1	X	6545088	6550059	-	3	1011
XM_018049675.1	gene-LOC102179277	LOC102179277	protein_coding	mRNA	NC_030813.1	chr6	98403408	98428285	-	5	600
Novel_011409	XLOC_109989	--	Novel_mRNA	mRNA	NC_030817.1	chr10	10362386	10538002	-	9	9663
XM_018046239.1	gene-CLK2	CLK2	protein_coding	mRNA	NC_030810.1	chr3	104756261	104765124	-	13	2047
Novel_024125	XLOC_225291	--	Novel_mRNA	mRNA	NC_030832.1	chr25	28154467	28201446	+	7	3714
XM_005699519.3	gene-E2F8	E2F8	protein_coding	mRNA	NC_030836.1	chr29	25085218	25102736	+	13	3626
XM_018058214.1	gene-RBM12B	RBM12B	protein_coding	mRNA	NC_030821.1	chr14	11666491	11674628	-	3	4190
XM_018051017.1	gene-AMOTL2	AMOTL2	protein_coding	mRNA	NC_030808.1	chr1	134527673	134544877	+	10	4141
XM_018056454.1	gene-RPS6KA1	RPS6KA1	protein_coding	mRNA	NC_030809.1	chr2	9362648	9400749	+	22	3201
XM_013974207.2	gene-FOXC1	FOXC1	protein_coding	mRNA	NC_030830.1	chr23	780584	784092	+	2	3315
Novel_003899	XLOC_036596	--	Novel_mRNA	mRNA	NC_030810.1	chr3	119004418	119074202	-	7	3146
XM_018040143.1	gene-GLYR1	GLYR1	protein_coding	mRNA	NC_030832.1	chr25	3802393	3833963	-	16	3789
XM_018056217.1	gene-NOXA1	NOXA1	protein_coding	mRNA	NC_030818.1	chr11	105904361	105913147	-	13	1699
XM_018049052.1	gene-LOC102177504	LOC102177504	protein_coding	mRNA	NC_030812.1	chr5	73300671	73303302	+	3	639
XM_005698340.3	gene-DPCD	DPCD	protein_coding	mRNA	NC_030833.1	chr26	29308767	29331223	-	6	865
XM_005697202.3	gene-MBD1	MBD1	protein_coding	mRNA	NC_030831.1	chr24	50089994	50106130	-	17	4785
XM_018057427.1	gene-PTPRA	PTPRA	protein_coding	mRNA	NC_030820.1	chr13	51486465	51652656	-	23	3399
XM_018051842.1	gene-MTMR9	MTMR9	protein_coding	mRNA	NC_030815.1	chr8	7850532	7913672	-	10	6739
Novel_012113	XLOC_117320	--	Novel_mRNA	mRNA	NC_030818.1	chr11	44605367	44639313	+	10	2505
XM_018056338.1	gene-ARHGEF7	ARHGEF7	protein_coding	mRNA	NC_030819.1	chr12	776822	878314	-	22	5069
XM_018061182.1	gene-SDSL	SDSL	protein_coding	mRNA	NC_030824.1	chr17	10140732	10152881	+	9	1788
XM_018051759.1	gene-LOC102183504	LOC102183504	protein_coding	mRNA	NC_030814.1	chr7	99924173	99924649	-	1	477
Novel_010013	XLOC_095636	--	Novel_mRNA	mRNA	NC_030816.1	chr9	16068947	16446606	+	11	2059
Novel_003067	XLOC_029741	--	Novel_mRNA	mRNA	NC_030810.1	chr3	100010687	100011503	+	2	446
XM_018059333.1	gene-LOC102190037	LOC102190037	protein_coding	mRNA	NC_030822.1	chr15	27941482	27954307	-	6	1185
XM_018042752.1	gene-EBNA1BP2	EBNA1BP2	protein_coding	mRNA	NC_030810.1	chr3	17917515	17924268	-	9	1239
XM_018042765.1	gene-B4GALNT4	B4GALNT4	protein_coding	mRNA	NC_030836.1	chr29	46147705	46150925	+	2	519
XM_018052156.1	gene-HINT2	HINT2	protein_coding	mRNA	NC_030815.1	chr8	59792371	59794626	-	5	681
Novel_027582	XLOC_262568	--	Novel_mRNA	mRNA	NW_017189530.1	Unknown	398759	401259	-	5	1951
Novel_006075	XLOC_056930	--	Novel_mRNA	mRNA	NC_030812.1	chr5	66719874	66999701	-	5	4579
Novel_015641	XLOC_150847	--	Novel_mRNA	mRNA	NC_030822.1	chr15	9046795	9322629	+	16	1698
XM_005695948.3	gene-UBA7	UBA7	protein_coding	mRNA	NC_030829.1	chr22	50495696	50504478	+	21	2795
XM_018043311.1	gene-CPT1A	CPT1A	protein_coding	mRNA	NC_030836.1	chr29	47200023	47260585	-	19	4464
XM_005698764.3	gene-FRG1	FRG1	protein_coding	mRNA	NC_030834.1	chr27	26375919	26390204	-	9	1100
XM_018041675.1	gene-LRRC27	LRRC27	protein_coding	mRNA	NC_030833.1	chr26	1027193	1051128	-	11	4905
Novel_003080	XLOC_029812	--	Novel_mRNA	mRNA	NC_030810.1	chr3	101073739	101088858	+	13	3095
XM_013969467.2	gene-BACE1	BACE1	protein_coding	mRNA	NC_030822.1	chr15	54352205	54373787	+	9	2578
XM_018061480.1	gene-FAM198B	FAM198B	protein_coding	mRNA	NC_030824.1	chr17	30222726	30293583	-	5	5713
Novel_001024	XLOC_010372	--	Novel_mRNA	mRNA	NC_030808.1	chr1	106807410	106836063	-	3	6456
XM_018038565.1	gene-BRD2	BRD2	protein_coding	mRNA	NC_030830.1	chr23	41391651	41401088	-	13	4436
XM_005692650.3	gene-NANOS2	NANOS2	protein_coding	mRNA	NC_030825.1	chr18	54475910	54477128	-	1	1219
XM_018050814.1	gene-NCK1	NCK1	protein_coding	mRNA	NC_030808.1	chr1	131813838	131884168	-	4	1963
Novel_012134	XLOC_117480	--	Novel_mRNA	mRNA	NC_030818.1	chr11	47476533	47494092	+	9	2158
XM_005684689.3	gene-GABRR1	GABRR1	protein_coding	mRNA	NC_030816.1	chr9	48210598	48244438	+	9	2009
Novel_001305	XLOC_013494	--	Novel_mRNA	mRNA	NC_030809.1	chr2	4793297	4867164	+	24	7439
Novel_024725	XLOC_229931	--	Novel_mRNA	mRNA	NC_030833.1	chr26	27732235	27738255	+	7	1924
XM_013972473.2	gene-MED24	MED24	protein_coding	mRNA	NC_030826.1	chr19	39981899	40006012	-	26	3550
Novel_021540	XLOC_202006	--	Novel_mRNA	mRNA	NC_030828.1	chr21	21742012	21784867	-	7	4348
XM_013967146.2	gene-GABPB1	GABPB1	protein_coding	mRNA	NC_030817.1	chr10	43192839	43259739	-	9	2564
XM_018055280.1	gene-PAPOLG	PAPOLG	protein_coding	mRNA	NC_030818.1	chr11	43112732	43144983	+	23	6490
Novel_008598	XLOC_082215	--	Novel_mRNA	mRNA	NC_030814.1	chr7	92516822	92521189	-	4	660
Novel_018314	XLOC_176140	--	Novel_mRNA	mRNA	NC_030825.1	chr18	39232954	39236845	+	2	2860
XM_005676652.3	gene-SLC16A14	SLC16A14	protein_coding	mRNA	NC_030809.1	chr2	17623922	17652976	+	5	4929
XM_018060789.1	gene-CD34	CD34	protein_coding	mRNA	NC_030823.1	chr16	74070942	74094168	+	8	2551
XM_018041628.1	gene-LOC106503891	LOC106503891	protein_coding	mRNA	NC_030833.1	chr26	48505649	48550257	-	7	1604
XM_018055470.1	gene-EPHB2	EPHB2	protein_coding	mRNA	NC_030809.1	chr2	5843727	6058904	+	16	3758
XM_005675288.3	gene-ZNF639	ZNF639	protein_coding	mRNA	NC_030808.1	chr1	87433013	87442779	-	6	1776
Novel_000458	XLOC_004354	--	Novel_mRNA	mRNA	NC_030808.1	chr1	125793224	125921599	+	13	5807
Novel_002807	XLOC_027013	--	Novel_mRNA	mRNA	NC_030810.1	chr3	36840721	36892972	+	7	4941
XM_018060884.1	gene-TNNI1	TNNI1	protein_coding	mRNA	NC_030823.1	chr16	79302820	79313862	+	9	902
XM_018038441.1	gene-POC1A	POC1A	protein_coding	mRNA	NC_030829.1	chr22	48819023	48895828	+	11	2020
XM_005687854.3	gene-LOC102173668	LOC102173668	protein_coding	mRNA	NC_030820.1	chr13	16100119	16100552	-	1	434
XM_005677295.3	gene-FCRL1	FCRL1	protein_coding	mRNA	NC_030810.1	chr3	107426215	107442566	-	11	1926
XM_005680785.3	gene-LDHB	LDHB	protein_coding	mRNA	NC_030812.1	chr5	87109220	87127601	+	8	1502
Novel_021642	XLOC_202895	--	Novel_mRNA	mRNA	NC_030828.1	chr21	38470626	38664357	-	5	16106
Novel_007110	XLOC_066171	--	Novel_mRNA	mRNA	NC_030813.1	chr6	61066498	61154284	-	22	6005
Novel_005818	XLOC_054059	--	Novel_mRNA	mRNA	NC_030812.1	chr5	8236496	8861732	-	12	4581
XM_018049979.1	gene-STARD4	STARD4	protein_coding	mRNA	NC_030814.1	chr7	48895	66037	+	6	1777
XM_005683225.3	gene-FAM71B	FAM71B	protein_coding	mRNA	NC_030814.1	chr7	41730037	41732691	+	2	1853
XM_013967400.1	gene-TRIM69	TRIM69	protein_coding	mRNA	NC_030817.1	chr10	91452	122281	-	6	1439
XM_018056292.1	gene-LOC108637250	LOC108637250	protein_coding	mRNA	NC_030819.1	chr12	13807537	13821535	+	4	363
XM_018057455.1	gene-SIRPA	SIRPA	protein_coding	mRNA	NC_030820.1	chr13	52531896	52576700	-	9	4227
XM_018045260.1	gene-LOC108634940	LOC108634940	protein_coding	mRNA	NW_017194161.1	Unknown	10149	11753	-	1	1605
XM_018056490.1	gene-MYCBP2	MYCBP2	protein_coding	mRNA	NC_030819.1	chr12	33616605	33885679	+	85	15259
Novel_005106	XLOC_048146	--	Novel_mRNA	mRNA	NC_030812.1	chr5	9106535	9462437	+	29	6716
Novel_025436	XLOC_237659	--	Novel_mRNA	mRNA	NC_030834.1	chr27	17697757	17724275	-	3	26230
XM_013973669.2	gene-C22H3orf67	C22H3orf67	protein_coding	mRNA	NC_030829.1	chr22	42294457	42552306	+	17	3260
Novel_009956	XLOC_095413	--	Novel_mRNA	mRNA	NC_030816.1	chr9	10078274	10238048	+	10	1862
Novel_010098	XLOC_097598	--	Novel_mRNA	mRNA	NC_030816.1	chr9	47851458	48040379	+	19	8746
XM_018055259.1	gene-RAP1GAP	RAP1GAP	protein_coding	mRNA	NC_030809.1	chr2	4793303	4829853	-	25	3328
Novel_009467	XLOC_090812	--	Novel_mRNA	mRNA	NC_030815.1	chr8	29369918	29410109	-	8	1472
XM_018052468.1	gene-C8H9orf3	C8H9orf3	protein_coding	mRNA	NC_030815.1	chr8	80989576	81410334	+	14	3511
Novel_000171	XLOC_001995	--	Novel_mRNA	mRNA	NC_030808.1	chr1	64333962	64572696	+	13	19029
XM_018058167.1	gene-RALYL	RALYL	protein_coding	mRNA	NC_030821.1	chr14	3681507	4498260	+	9	2172
Novel_009619	XLOC_092460	--	Novel_mRNA	mRNA	NC_030815.1	chr8	69040309	69066333	-	15	3605
XM_018038240.1	gene-KIAA1257	KIAA1257	protein_coding	mRNA	NC_030829.1	chr22	58884876	58917702	-	15	3583
Novel_020339	XLOC_188678	--	Novel_mRNA	mRNA	NC_030826.1	chr19	38707881	38780000	-	24	7135
Novel_008269	XLOC_079309	--	Novel_mRNA	mRNA	NC_030814.1	chr7	51446798	51652423	-	25	7522
XM_018063779.1	gene-FBF1	FBF1	protein_coding	mRNA	NC_030826.1	chr19	54921597	54942049	+	31	4752
XM_013969562.2	gene-ALKBH8	ALKBH8	protein_coding	mRNA	NC_030822.1	chr15	65324701	65451275	+	12	2456
XM_018050039.1	gene-FAM172A	FAM172A	protein_coding	mRNA	NC_030814.1	chr7	17059479	17468563	+	11	4991
XM_018050411.1	gene-TCF3	TCF3	protein_coding	mRNA	NC_030814.1	chr7	66462980	66495635	+	19	4317
Novel_022774	XLOC_213192	--	Novel_mRNA	mRNA	NC_030830.1	chr23	19930598	19999010	+	3	16045
XM_018039759.1	gene-LOC102169925	LOC102169925	protein_coding	mRNA	NC_030831.1	chr24	12553127	12573070	-	8	1502
Novel_013979	XLOC_135443	--	Novel_mRNA	mRNA	NC_030820.1	chr13	52531904	52628726	+	12	4557
XR_001917611.1	gene-CC2D1B	CC2D1B	protein_coding	mRNA	NC_030810.1	chr3	26803715	26820863	-	26	5171
Novel_018557	XLOC_177783	--	Novel_mRNA	mRNA	NC_030825.1	chr18	63618137	63628866	+	10	3123
XM_018044043.1	gene-GDPD2	GDPD2	protein_coding	mRNA	NW_017189516.1	X	11165824	11175280	-	15	2243
XM_018062033.1	gene-CPNE2	CPNE2	protein_coding	mRNA	NC_030825.1	chr18	26474604	26527313	+	16	2400
XM_018054228.1	gene-RAB27A	RAB27A	protein_coding	mRNA	NC_030817.1	chr10	48093190	48174864	-	6	2983
XM_018053143.1	gene-BACH2	BACH2	protein_coding	mRNA	NC_030816.1	chr9	47246646	47631136	+	6	3516
XM_018043539.1	gene-ANO5	ANO5	protein_coding	mRNA	NC_030836.1	chr29	21904135	21999796	-	22	5054
XM_013972717.2	gene-ERBIN	ERBIN	protein_coding	mRNA	NC_030827.1	chr20	13533964	13661221	-	27	6404
Novel_003229	XLOC_030606	--	Novel_mRNA	mRNA	NC_030810.1	chr3	117350029	117455659	+	4	2419
XM_018045875.1	gene-LOC102189813	LOC102189813	protein_coding	mRNA	NC_030810.1	chr3	86827696	86839605	+	9	1197
XM_018043764.1	gene-KDM6A	KDM6A	protein_coding	mRNA	NW_017189516.1	X	27042067	27223195	+	30	6113
Novel_013349	XLOC_128523	--	Novel_mRNA	mRNA	NC_030819.1	chr12	64811936	64840408	+	7	3137
Novel_009612	XLOC_092348	--	Novel_mRNA	mRNA	NC_030815.1	chr8	65789801	65806834	-	2	665
XM_018049537.1	gene-LOC102178810	LOC102178810	protein_coding	mRNA	NC_030813.1	chr6	86093738	86110455	+	3	2322
Novel_018482	XLOC_177223	--	Novel_mRNA	mRNA	NC_030825.1	chr18	54866800	54881072	+	15	2824
Novel_000789	XLOC_007858	--	Novel_mRNA	mRNA	NC_030808.1	chr1	56867442	56887374	-	5	1804
XM_018042300.1	gene-CXCL12	CXCL12	protein_coding	mRNA	NC_030835.1	chr28	837166	851972	-	4	3575
Novel_004708	XLOC_043498	--	Novel_mRNA	mRNA	NC_030811.1	chr4	21405053	21510812	-	13	1674
XM_018048130.1	gene-ELK3	ELK3	protein_coding	mRNA	NC_030812.1	chr5	59161481	59232906	+	5	4070
XM_005696010.3	gene-LOC102171106	LOC102171106	protein_coding	mRNA	NC_030829.1	chr22	51707763	51709811	-	4	660
XM_018047884.1	gene-ENDOU	ENDOU	protein_coding	mRNA	NC_030812.1	chr5	32132094	32149515	+	9	2257
XM_018049745.1	gene-FBXL5	FBXL5	protein_coding	mRNA	NC_030813.1	chr6	111052149	111095716	-	11	2902
XM_018048077.1	gene-SMARCC2	SMARCC2	protein_coding	mRNA	NC_030812.1	chr5	56515695	56535918	+	30	4868
Novel_006479	XLOC_059474	--	Novel_mRNA	mRNA	NC_030812.1	chr5	118897660	118915699	-	11	5587
XM_005689933.1	gene-LOC102172284	LOC102172284	protein_coding	mRNA	NC_030822.1	chr15	33007186	33008130	-	1	945
XM_005678439.1	gene-C3H1orf185	C3H1orf185	protein_coding	mRNA	NC_030810.1	chr3	25620924	25674557	+	5	771
XM_013967826.2	gene-CENPO	CENPO	protein_coding	mRNA	NC_030818.1	chr11	74124434	74138545	-	8	1671
Novel_015586	XLOC_150476	--	Novel_mRNA	mRNA	NC_030822.1	chr15	2381910	2384255	+	2	1788
XR_310764.3	gene-SRSF1	SRSF1	protein_coding	mRNA	NC_030826.1	chr19	8406426	8412299	-	5	3978
XM_018053562.1	gene-MYO9A	MYO9A	protein_coding	mRNA	NC_030817.1	chr10	82335575	82577050	+	42	12629
XM_018057421.1	gene-LZTS3	LZTS3	protein_coding	mRNA	NC_030820.1	chr13	51374170	51383911	+	5	4152
Novel_011141	XLOC_107454	--	Novel_mRNA	mRNA	NC_030817.1	chr10	65069625	65092746	+	14	1476
XM_018055353.1	gene-CD8A	CD8A	protein_coding	mRNA	NC_030818.1	chr11	47727745	47735368	+	6	2375
Novel_002357	XLOC_023381	--	Novel_mRNA	mRNA	NC_030809.1	chr2	98797983	99045821	-	27	10102
Novel_018921	XLOC_181208	--	Novel_mRNA	mRNA	NC_030825.1	chr18	44073084	44118431	-	6	7009
XM_013968972.2	gene-CNBD2	CNBD2	protein_coding	mRNA	NC_030820.1	chr13	64678529	64728582	+	12	1783
Novel_009769	XLOC_093364	--	Novel_mRNA	mRNA	NC_030815.1	chr8	88432619	88496307	-	17	3491
Novel_003509	XLOC_033007	--	Novel_mRNA	mRNA	NC_030810.1	chr3	43245972	43249101	-	4	1293
Novel_027923	XLOC_264980	--	Novel_mRNA	mRNA	NW_017189852.1	Unknown	15813	25078	+	16	1874
Novel_005741	XLOC_053402	--	Novel_mRNA	mRNA	NC_030812.1	chr5	118135756	118166518	+	12	3849
Novel_015861	XLOC_153168	--	Novel_mRNA	mRNA	NC_030822.1	chr15	48106725	48382153	+	22	3943
XM_018038945.1	gene-TUBB2A	TUBB2A	protein_coding	mRNA	NC_030830.1	chr23	15148325	15152454	-	4	1639
XM_018066336.1	gene-WHAMM	WHAMM	protein_coding	mRNA	NC_030828.1	chr21	22374013	22392859	+	10	3250
XM_018046181.1	gene-TCTEX1D2	TCTEX1D2	protein_coding	mRNA	NC_030808.1	chr1	70629609	70655281	-	5	744
XM_013962697.2	gene-PRKACB	PRKACB	protein_coding	mRNA	NC_030810.1	chr3	61261316	61325555	+	12	4526
Novel_027782	XLOC_264013	--	Novel_mRNA	mRNA	NW_017189688.1	Unknown	10789	33401	-	12	4105
Novel_008508	XLOC_081747	--	Novel_mRNA	mRNA	NC_030814.1	chr7	85906078	85973186	-	4	3307
XM_018050037.1	gene-MCTP1	MCTP1	protein_coding	mRNA	NC_030814.1	chr7	16154303	16527716	+	23	3357
Novel_021241	XLOC_198565	--	Novel_mRNA	mRNA	NC_030828.1	chr21	27045827	27051732	+	2	2989
Novel_020963	XLOC_195633	--	Novel_mRNA	mRNA	NC_030827.1	chr20	33665575	33671810	-	3	1155
XM_018039319.1	gene-LOC102186442	LOC102186442	protein_coding	mRNA	NC_030830.1	chr23	41607876	41623723	-	5	1223
Novel_005806	XLOC_054028	--	Novel_mRNA	mRNA	NC_030812.1	chr5	6552291	6641954	-	6	1437
XM_005687491.3	gene-POSTN	POSTN	protein_coding	mRNA	NC_030819.1	chr12	62423932	62458248	-	23	3373
XM_018046635.1	gene-DNAJB6	DNAJB6	protein_coding	mRNA	NC_030811.1	chr4	1221408	1266789	-	10	2107
Novel_027940	XLOC_265017	--	Novel_mRNA	mRNA	NW_017189852.1	Unknown	133502	140385	-	10	1823
Novel_002827	XLOC_027331	--	Novel_mRNA	mRNA	NC_030810.1	chr3	46722893	46941080	+	12	9904
XM_018057038.1	gene-ABI1	ABI1	protein_coding	mRNA	NC_030820.1	chr13	17149896	17235134	+	9	3316
Novel_011766	XLOC_113870	--	Novel_mRNA	mRNA	NC_030817.1	chr10	82205900	82238674	-	24	9319
XM_018041286.1	gene-TACC2	TACC2	protein_coding	mRNA	NC_030833.1	chr26	9880455	9959359	-	17	4070
XM_005685274.3	gene-MRPL52	MRPL52	protein_coding	mRNA	NC_030817.1	chr10	79439502	79444419	+	5	780
XM_018043859.1	gene-TXLNG	TXLNG	protein_coding	mRNA	NW_017189516.1	X	53681113	53714246	-	7	1155
XM_018041180.1	gene-FAM53B	FAM53B	protein_coding	mRNA	NC_030833.1	chr26	7694495	7807311	+	5	5211
XM_005678989.3	gene-MEOX2	MEOX2	protein_coding	mRNA	NC_030811.1	chr4	96422741	96498763	+	3	2379
XM_018054690.1	gene-TSC1	TSC1	protein_coding	mRNA	NC_030818.1	chr11	102371468	102423566	-	23	8719
XM_018063990.1	gene-EFCAB5	EFCAB5	protein_coding	mRNA	NC_030826.1	chr19	20955080	21050052	+	23	5183
XM_005685392.2	gene-LOC102174398	LOC102174398	protein_coding	mRNA	NC_030817.1	chr10	76647349	76660298	+	2	718
Novel_021394	XLOC_200254	--	Novel_mRNA	mRNA	NC_030828.1	chr21	57782035	57793456	+	3	3436
Novel_012692	XLOC_121633	--	Novel_mRNA	mRNA	NC_030818.1	chr11	28398263	28403665	-	2	3977
Novel_009876	XLOC_094090	--	Novel_mRNA	mRNA	NC_030815.1	chr8	102532864	102536599	-	4	1662
XM_005682773.3	gene-RMND5B	RMND5B	protein_coding	mRNA	NC_030814.1	chr7	71377696	71395488	-	11	2344
XM_018043816.1	gene-ZFX	ZFX	protein_coding	mRNA	NW_017189516.1	X	45877351	45912573	-	7	5813
XM_018055007.1	gene-DCTN1	DCTN1	protein_coding	mRNA	NC_030818.1	chr11	10092305	10111440	+	31	4430
Novel_018429	XLOC_176951	--	Novel_mRNA	mRNA	NC_030825.1	chr18	51811509	51852859	+	43	10544
Novel_002082	XLOC_020217	--	Novel_mRNA	mRNA	NC_030809.1	chr2	16143924	16148453	-	3	931
Novel_001749	XLOC_017514	--	Novel_mRNA	mRNA	NC_030809.1	chr2	105085298	105202369	+	28	8493
XM_005685939.2	gene-C10H14orf39	C10H14orf39	protein_coding	mRNA	NC_030817.1	chr10	30523915	30568898	+	18	1761
Novel_027475	XLOC_261606	--	Novel_mRNA	mRNA	NW_017189517.1	X	37325720	37360857	-	4	3688
XR_001919521.1	gene-CLASRP	CLASRP	protein_coding	mRNA	NC_030825.1	chr18	53781677	53803589	+	17	2285
Novel_009274	XLOC_087944	--	Novel_mRNA	mRNA	NC_030815.1	chr8	83560533	83589757	+	6	4328
XM_005679484.1	gene-LRGUK	LRGUK	protein_coding	mRNA	NC_030811.1	chr4	22286874	22389982	-	20	2493
XM_018058596.1	gene-ST3GAL1	ST3GAL1	protein_coding	mRNA	NC_030821.1	chr14	74018134	74109154	-	8	6197
XM_005689252.3	gene-DECR1	DECR1	protein_coding	mRNA	NC_030821.1	chr14	8498742	8541843	+	10	1641
XM_013973500.2	gene-LOC102179246	LOC102179246	protein_coding	mRNA	NC_030829.1	chr22	50941753	50953971	+	24	5357
XM_018045172.1	gene-PUF60	PUF60	protein_coding	mRNA	NW_017190166.1	Unknown	23583	35912	+	11	1969
XM_018043312.1	gene-NAA40	NAA40	protein_coding	mRNA	NC_030836.1	chr29	42668256	42682859	+	8	3772
Novel_019589	XLOC_184253	--	Novel_mRNA	mRNA	NC_030826.1	chr19	27567704	27572004	+	2	3993
Novel_027981	XLOC_265444	--	Novel_mRNA	mRNA	NW_017189962.1	Unknown	1511	50007	-	32	5783
Novel_024096	XLOC_225164	--	Novel_mRNA	mRNA	NC_030832.1	chr25	26200154	26243029	+	8	5469
XM_018060538.1	gene-PUSL1	PUSL1	protein_coding	mRNA	NC_030823.1	chr16	49713590	49716874	-	8	1651
Novel_012691	XLOC_121631	--	Novel_mRNA	mRNA	NC_030818.1	chr11	28511869	28553425	-	3	13919
XM_018038395.1	gene-POMGNT2	POMGNT2	protein_coding	mRNA	NC_030829.1	chr22	14897571	14916649	+	3	2744
XM_018045661.1	gene-NEXN	NEXN	protein_coding	mRNA	NC_030810.1	chr3	54403965	54455860	+	12	1989
Novel_027150	XLOC_255667	--	Novel_mRNA	mRNA	NW_017189516.1	X	54622034	54671071	-	5	963
XM_018041741.1	gene-LIPN	LIPN	protein_coding	mRNA	NC_030833.1	chr26	40900268	40922351	-	11	2770
XM_018059420.1	gene-IL18BP	IL18BP	protein_coding	mRNA	NC_030822.1	chr15	31788381	31790497	-	4	734
XM_018063469.1	gene-ZNF444	ZNF444	protein_coding	mRNA	NC_030825.1	chr18	65056531	65062379	+	3	3131
Novel_013542	XLOC_130873	--	Novel_mRNA	mRNA	NC_030819.1	chr12	33616576	33885705	-	83	15077
XM_018052213.1	gene-COL18A1	COL18A1	protein_coding	mRNA	NC_030808.1	chr1	145152446	145246309	+	42	4348
Novel_016929	XLOC_162801	--	Novel_mRNA	mRNA	NC_030823.1	chr16	2217078	2250571	-	24	7994
XM_018049897.1	gene-FOXL2	FOXL2	protein_coding	mRNA	NC_030808.1	chr1	129771906	129773370	+	1	1465
XM_005678107.3	gene-KIAA1107	KIAA1107	protein_coding	mRNA	NC_030810.1	chr3	69267696	69359061	+	18	6010
XM_018059521.1	gene-AAMP	AAMP	protein_coding	mRNA	NC_030809.1	chr2	29503856	29508830	+	11	1838
Novel_021777	XLOC_204247	--	Novel_mRNA	mRNA	NC_030828.1	chr21	66151402	66172758	-	39	6086
Novel_002534	XLOC_025127	--	Novel_mRNA	mRNA	NC_030810.1	chr3	770972	786464	+	2	14986
XM_018044965.1	gene-GRTP1	GRTP1	protein_coding	mRNA	NW_017189962.1	Unknown	159003	177110	-	8	1080
XM_005675574.2	gene-FAM188B2	FAM188B2	protein_coding	mRNA	NC_030808.1	chr1	116832841	116860982	+	9	1086
XM_018041258.1	gene-INPP5A	INPP5A	protein_coding	mRNA	NC_030833.1	chr26	753773	904610	-	16	2837
XM_013971365.2	gene-ZNF285	ZNF285	protein_coding	mRNA	NC_030825.1	chr18	53333790	53338530	-	9	1653
Novel_002581	XLOC_025463	--	Novel_mRNA	mRNA	NC_030810.1	chr3	6086476	6100547	+	3	5035
Novel_006590	XLOC_061073	--	Novel_mRNA	mRNA	NC_030813.1	chr6	36610484	36759023	+	24	4116
Novel_014249	XLOC_137593	--	Novel_mRNA	mRNA	NC_030820.1	chr13	5175441	5216832	-	8	7247
Novel_002462	XLOC_024363	--	Novel_mRNA	mRNA	NC_030809.1	chr2	121652845	121692286	-	18	4940
XM_018064622.1	gene-PFAS	PFAS	protein_coding	mRNA	NC_030826.1	chr19	27612075	27627312	+	26	3507
XM_018048940.1	gene-TRABD	TRABD	protein_coding	mRNA	NC_030812.1	chr5	118515736	118524061	+	9	2303
XM_005690633.3	gene-LOC102173111	LOC102173111	protein_coding	mRNA	NC_030823.1	chr16	37175417	37203730	+	9	3488
Novel_012882	XLOC_124495	--	Novel_mRNA	mRNA	NC_030818.1	chr11	86230654	86241109	-	2	8081
Novel_023435	XLOC_219758	--	Novel_mRNA	mRNA	NC_030831.1	chr24	42021072	42072229	+	20	5794
XM_018043902.1	gene-AP1S2	AP1S2	protein_coding	mRNA	NW_017189516.1	X	54445567	54467791	+	5	2199
Novel_022977	XLOC_214611	--	Novel_mRNA	mRNA	NC_030830.1	chr23	44548415	44639919	+	3	918
XM_018057444.1	gene-IDH3B	IDH3B	protein_coding	mRNA	NC_030820.1	chr13	51862917	51867872	+	12	1573
XM_005693416.3	gene-LOC102188529	LOC102188529	protein_coding	mRNA	NC_030826.1	chr19	24516307	24523084	+	4	1587
XM_018058412.1	gene-STAU2	STAU2	protein_coding	mRNA	NC_030821.1	chr14	45042605	45355120	+	14	2787
XM_018050225.1	gene-RELL2	RELL2	protein_coding	mRNA	NC_030814.1	chr7	57782218	57786365	-	8	2382
Novel_010465	XLOC_101380	--	Novel_mRNA	mRNA	NC_030816.1	chr9	29166981	29221361	-	4	6750
XM_005691552.3	gene-ERP29	ERP29	protein_coding	mRNA	NC_030824.1	chr17	8980630	8988187	+	3	1246
XM_018042310.1	gene-PPP3CB	PPP3CB	protein_coding	mRNA	NC_030835.1	chr28	16159251	16206532	+	13	3030
Novel_010916	XLOC_105434	--	Novel_mRNA	mRNA	NC_030817.1	chr10	22101782	22158042	+	9	2490
XR_001917325.1	gene-LOC102177399	LOC102177399	protein_coding	mRNA	NC_030833.1	chr26	36377425	36417382	+	14	1363
XM_018038809.1	gene-NOTCH4	NOTCH4	protein_coding	mRNA	NC_030830.1	chr23	22755669	22780750	-	30	6702
XM_018055615.1	gene-SMC6	SMC6	protein_coding	mRNA	NC_030818.1	chr11	80593803	80653178	+	24	3434
Novel_012323	XLOC_119658	--	Novel_mRNA	mRNA	NC_030818.1	chr11	95624827	95638660	+	10	9387
XM_018066993.1	gene-TRAK1	TRAK1	protein_coding	mRNA	NC_030829.1	chr22	14349750	14392130	+	13	4800
XM_018040089.1	gene-LOC108633874	LOC108633874	protein_coding	mRNA	NC_030832.1	chr25	156944	159587	+	3	673
XM_018046027.1	gene-PLEKHO1	PLEKHO1	protein_coding	mRNA	NC_030810.1	chr3	99683565	99692804	+	6	1486
XM_018038893.1	gene-MOCS1	MOCS1	protein_coding	mRNA	NC_030830.1	chr23	34956434	34990416	+	10	2674
XM_018046992.1	gene-CDK13	CDK13	protein_coding	mRNA	NC_030811.1	chr4	39089487	39220198	+	15	9438
Novel_028239	XLOC_267823	--	Novel_mRNA	mRNA	NW_017201244.1	Unknown	29953	44547	+	20	5113
Novel_022819	XLOC_213387	--	Novel_mRNA	mRNA	NC_030830.1	chr23	21666453	21672191	+	2	5180
Novel_017046	XLOC_164032	--	Novel_mRNA	mRNA	NC_030823.1	chr16	36741154	36816925	-	4	2608
XM_013967007.2	gene-GANC	GANC	protein_coding	mRNA	NC_030817.1	chr10	65382914	65422084	-	14	2487
XM_018043687.1	gene-MAST2	MAST2	protein_coding	mRNA	NC_030810.1	chr3	20492886	20691861	+	30	5658
XM_018041864.1	gene-PSD3	PSD3	protein_coding	mRNA	NC_030834.1	chr27	6679172	6976126	-	13	9686
XM_005675036.2	gene-SEC22A	SEC22A	protein_coding	mRNA	NC_030808.1	chr1	67316417	67405738	+	7	4720
XM_018059447.1	gene-FAM160A2	FAM160A2	protein_coding	mRNA	NC_030822.1	chr15	35520588	35547026	-	12	3433
XM_005697807.3	gene-ORAI2	ORAI2	protein_coding	mRNA	NC_030832.1	chr25	35508694	35519890	-	3	6677
XM_013967778.1	gene-LOC102170611	LOC102170611	protein_coding	mRNA	NC_030818.1	chr11	93152401	93153336	+	1	936
XM_018060710.1	gene-C16H1orf21	C16H1orf21	protein_coding	mRNA	NC_030823.1	chr16	64047701	64291197	+	6	3354
XM_013973787.2	gene-HCRTR2	HCRTR2	protein_coding	mRNA	NC_030830.1	chr23	43404827	43541701	+	8	1374
XM_018055524.1	gene-AGBL5	AGBL5	protein_coding	mRNA	NC_030818.1	chr11	72292032	72306705	-	13	2492
XM_018057605.1	gene-ZNF831	ZNF831	protein_coding	mRNA	NC_030820.1	chr13	56455672	56528528	-	5	9122
XM_005683732.3	gene-TRPM3	TRPM3	protein_coding	mRNA	NC_030815.1	chr8	46495986	47098479	-	25	6246
Novel_013365	XLOC_128663	--	Novel_mRNA	mRNA	NC_030819.1	chr12	67513602	67533922	+	4	705
Novel_021854	XLOC_205042	--	Novel_mRNA	mRNA	NC_030829.1	chr22	7329910	7348202	+	3	16240
XM_018046268.1	gene-SYT11	SYT11	protein_coding	mRNA	NC_030810.1	chr3	105225496	105244746	+	4	4570
Novel_015195	XLOC_147000	--	Novel_mRNA	mRNA	NC_030821.1	chr14	19005929	19025717	-	3	19631
Novel_002083	XLOC_020279	--	Novel_mRNA	mRNA	NC_030809.1	chr2	16487327	16497189	-	14	2754
Novel_009204	XLOC_087516	--	Novel_mRNA	mRNA	NC_030815.1	chr8	75536817	75600081	+	6	5842
Novel_009628	XLOC_092460	--	Novel_mRNA	mRNA	NC_030815.1	chr8	69042758	69066333	-	15	3226
Novel_014101	XLOC_136174	--	Novel_mRNA	mRNA	NC_030820.1	chr13	65309572	65370786	+	16	3553
XM_005695244.3	gene-SLC25A21	SLC25A21	protein_coding	mRNA	NC_030828.1	chr21	46296857	46825312	-	10	3376
XM_005675549.3	gene-ANAPC13	ANAPC13	protein_coding	mRNA	NC_030808.1	chr1	134418790	134424725	+	3	557
Novel_024929	XLOC_231266	--	Novel_mRNA	mRNA	NC_030833.1	chr26	6721860	6745978	-	9	1402
Novel_017081	XLOC_164300	--	Novel_mRNA	mRNA	NC_030823.1	chr16	41023277	41045766	-	24	2939
XM_018058173.1	gene-LOC102175315	LOC102175315	protein_coding	mRNA	NC_030821.1	chr14	4802137	4841275	+	7	2849
XM_018059375.1	gene-FAM168A	FAM168A	protein_coding	mRNA	NC_030822.1	chr15	29930850	30129876	+	7	2833
XM_018050428.1	gene-ADAMTSL5	ADAMTSL5	protein_coding	mRNA	NC_030814.1	chr7	66572074	66577394	+	10	2334
Novel_004701	XLOC_043491	--	Novel_mRNA	mRNA	NC_030811.1	chr4	21018885	21188843	-	12	12885
XM_018039166.1	gene-CLIC5	CLIC5	protein_coding	mRNA	NC_030830.1	chr23	29584213	29694620	+	6	6105
Novel_008189	XLOC_076880	--	Novel_mRNA	mRNA	NC_030814.1	chr7	28866856	29133890	-	11	2983
Novel_018911	XLOC_181083	--	Novel_mRNA	mRNA	NC_030825.1	chr18	41708343	41738324	-	3	558
XM_018038439.1	gene-POC1A	POC1A	protein_coding	mRNA	NC_030829.1	chr22	48818987	48895820	+	11	1977
Novel_013459	XLOC_129653	--	Novel_mRNA	mRNA	NC_030819.1	chr12	3883480	3899943	-	4	2919
Novel_020111	XLOC_187581	--	Novel_mRNA	mRNA	NC_030826.1	chr19	19477093	19554737	-	3	3327
XM_005698480.2	gene-TECTB	TECTB	protein_coding	mRNA	NC_030833.1	chr26	19168312	19186555	-	11	1326
XM_018045311.1	gene-LOC108634997	LOC108634997	protein_coding	mRNA	NW_017197094.1	Unknown	5563	7783	-	5	1179
XM_018065351.1	gene-CERKL	CERKL	protein_coding	mRNA	NC_030809.1	chr2	121272126	121401034	-	13	2192
Novel_002829	XLOC_027331	--	Novel_mRNA	mRNA	NC_030810.1	chr3	46741089	46899291	+	4	1469
XM_018051461.1	gene-CERS1	CERS1	protein_coding	mRNA	NC_030814.1	chr7	104421059	104440536	-	7	1449
Novel_018440	XLOC_176987	--	Novel_mRNA	mRNA	NC_030825.1	chr18	52223185	52243729	+	30	3773
XM_018052974.1	gene-TRDN	TRDN	protein_coding	mRNA	NC_030816.1	chr9	14947170	15354779	+	43	5187
Novel_015439	XLOC_149654	--	Novel_mRNA	mRNA	NC_030821.1	chr14	77662836	77738968	-	2	30770
XM_018053153.1	gene-SRSF12	SRSF12	protein_coding	mRNA	NC_030816.1	chr9	48298195	48314408	+	5	2608
XM_005692577.2	gene-LYPD4	LYPD4	protein_coding	mRNA	NC_030825.1	chr18	52273400	52282689	+	6	1109
XR_001919544.1	gene-RIF1	RIF1	protein_coding	mRNA	NC_030809.1	chr2	91489142	91540910	+	33	7489
XM_018045164.1	gene-ARMCX4	ARMCX4	protein_coding	mRNA	NW_017190163.1	Unknown	23515	33804	-	6	7717
XM_018052355.1	gene-DPYSL2	DPYSL2	protein_coding	mRNA	NC_030815.1	chr8	73586990	73663711	+	14	2185
Novel_002705	XLOC_026226	--	Novel_mRNA	mRNA	NC_030810.1	chr3	20094007	20103363	+	2	2428
XM_018040776.1	gene-TSC22D4	TSC22D4	protein_coding	mRNA	NC_030832.1	chr25	36949262	36960221	+	5	2696
Novel_024527	XLOC_228050	--	Novel_mRNA	mRNA	NC_030832.1	chr25	39653248	39662077	-	7	7270
XM_005699154.3	gene-SGPL1	SGPL1	protein_coding	mRNA	NC_030835.1	chr28	18625657	18678978	-	15	4050
Novel_025963	XLOC_243033	--	Novel_mRNA	mRNA	NC_030835.1	chr28	17453746	17480413	-	11	6388
XM_018058416.1	gene-STAU2	STAU2	protein_coding	mRNA	NC_030821.1	chr14	45041612	45355120	+	13	2771
XM_018058652.1	gene-TSNARE1	TSNARE1	protein_coding	mRNA	NC_030821.1	chr14	80291440	80340942	+	11	2955
XM_018060673.1	gene-KIAA1614	KIAA1614	protein_coding	mRNA	NC_030823.1	chr16	60625917	60669842	+	10	5653
Novel_017726	XLOC_169973	--	Novel_mRNA	mRNA	NC_030824.1	chr17	2606639	2659039	-	22	3956
XM_018047239.1	gene-ATXN7L1	ATXN7L1	protein_coding	mRNA	NC_030811.1	chr4	73341808	73600324	+	12	5138
Novel_015585	XLOC_150472	--	Novel_mRNA	mRNA	NC_030822.1	chr15	2333292	2335302	+	4	1091
XM_018058703.1	gene-OPLAH	OPLAH	protein_coding	mRNA	NC_030821.1	chr14	81168936	81186366	-	29	5635
Novel_004727	XLOC_043806	--	Novel_mRNA	mRNA	NC_030811.1	chr4	27552616	27556502	-	2	2802
XM_013964330.2	gene-LGALS2	LGALS2	protein_coding	mRNA	NC_030812.1	chr5	108357567	108364279	-	4	1019
XM_018045575.1	gene-LOC108635447	LOC108635447	protein_coding	mRNA	NW_017215852.1	Unknown	9472	12907	-	5	1294
XM_018060099.1	gene-IL19	IL19	protein_coding	mRNA	NC_030823.1	chr16	3986856	3996178	+	7	1183
XM_018039607.1	gene-TXNL1	TXNL1	protein_coding	mRNA	NC_030831.1	chr24	56138609	56172949	-	8	2408
Novel_003387	XLOC_031646	--	Novel_mRNA	mRNA	NC_030810.1	chr3	17222659	17244903	-	11	5758
XM_018065639.1	gene-NKD2	NKD2	protein_coding	mRNA	NC_030827.1	chr20	71137228	71158931	-	10	2284
XM_005686638.3	gene-MRPL19	MRPL19	protein_coding	mRNA	NC_030818.1	chr11	43620250	43631033	-	6	1233
XM_005701321.2	gene-LOC102184418	LOC102184418	protein_coding	mRNA	NC_030814.1	chr7	99514658	99515629	-	1	972
Novel_019300	XLOC_182786	--	Novel_mRNA	mRNA	NC_030825.1	chr18	66537703	66546582	-	4	3602
XM_018039016.1	gene-RAB23	RAB23	protein_coding	mRNA	NC_030830.1	chr23	45668633	45694720	-	7	4139
XM_018045977.1	gene-TBX15	TBX15	protein_coding	mRNA	NC_030810.1	chr3	96299835	96424984	-	8	3340
XM_013967461.2	gene-IL1R1	IL1R1	protein_coding	mRNA	NC_030818.1	chr11	6752333	6840148	+	12	3924
XM_005676916.3	gene-LOC102170564	LOC102170564	protein_coding	mRNA	NC_030809.1	chr2	3256655	3262142	-	5	836
XM_018066504.1	gene-BCL11B	BCL11B	protein_coding	mRNA	NC_030828.1	chr21	63473426	63575320	-	3	8356
XM_018047428.1	gene-KLHL24	KLHL24	protein_coding	mRNA	NC_030808.1	chr1	83132206	83167909	-	8	10294
Novel_001211	XLOC_012492	--	Novel_mRNA	mRNA	NC_030808.1	chr1	146452157	146483581	-	10	5186
XM_018042718.1	gene-CEND1	CEND1	protein_coding	mRNA	NC_030836.1	chr29	45725153	45728142	+	2	1707
Novel_024316	XLOC_226403	--	Novel_mRNA	mRNA	NC_030832.1	chr25	3490231	3521966	-	12	3566
XM_018050730.1	gene-LOC102189116	LOC102189116	protein_coding	mRNA	NC_030814.1	chr7	88358471	88391023	-	16	2279
XM_018056455.1	gene-GPC5	GPC5	protein_coding	mRNA	NC_030819.1	chr12	19383052	20346319	-	8	2315
XM_018040250.1	gene-NDE1	NDE1	protein_coding	mRNA	NC_030832.1	chr25	13944989	13979245	+	9	1203
Novel_001993	XLOC_019733	--	Novel_mRNA	mRNA	NC_030809.1	chr2	8446810	8471259	-	9	1905
Novel_020329	XLOC_188676	--	Novel_mRNA	mRNA	NC_030826.1	chr19	38652157	38689644	-	10	9939
Novel_025540	XLOC_238832	--	Novel_mRNA	mRNA	NC_030834.1	chr27	33333321	33336421	-	2	3045
Novel_024824	XLOC_230202	--	Novel_mRNA	mRNA	NC_030833.1	chr26	36357092	36361421	+	2	2858
XM_018038894.1	gene-MOCS1	MOCS1	protein_coding	mRNA	NC_030830.1	chr23	34956434	34990416	+	10	2557
Novel_003714	XLOC_035382	--	Novel_mRNA	mRNA	NC_030810.1	chr3	94689534	94857972	-	14	16905
XR_001917411.1	gene-TARBP1	TARBP1	protein_coding	mRNA	NC_030835.1	chr28	38084894	38149947	+	30	4713
XM_018056882.1	gene-SESN2	SESN2	protein_coding	mRNA	NC_030809.1	chr2	10844890	10858511	+	10	3332
XM_005684556.3	gene-FAM229B	FAM229B	protein_coding	mRNA	NC_030816.1	chr9	25667120	25676646	-	3	474
Novel_001106	XLOC_011723	--	Novel_mRNA	mRNA	NC_030808.1	chr1	126250356	126329504	-	17	2262
XM_005677798.3	gene-WDR3	WDR3	protein_coding	mRNA	NC_030810.1	chr3	95267080	95306245	+	27	3555
Novel_018914	XLOC_181083	--	Novel_mRNA	mRNA	NC_030825.1	chr18	41708343	41769724	-	8	3264
XM_013967786.2	gene-GMCL1	GMCL1	protein_coding	mRNA	NC_030818.1	chr11	67910138	67966155	+	14	3766
XM_018059928.1	gene-LAX1	LAX1	protein_coding	mRNA	NC_030823.1	chr16	877534	889945	+	4	2052
Novel_020794	XLOC_192745	--	Novel_mRNA	mRNA	NC_030827.1	chr20	39172204	39210087	+	20	8888
Novel_010633	XLOC_103506	--	Novel_mRNA	mRNA	NC_030816.1	chr9	71120794	71261476	-	10	21325
Novel_004860	XLOC_045325	--	Novel_mRNA	mRNA	NC_030811.1	chr4	58896565	58995470	-	14	2618
XM_013967308.2	gene-AREL1	AREL1	protein_coding	mRNA	NC_030817.1	chr10	17131516	17176836	+	21	5571
Novel_018976	XLOC_181382	--	Novel_mRNA	mRNA	NC_030825.1	chr18	46613472	46626140	-	11	1570
Novel_006408	XLOC_059023	--	Novel_mRNA	mRNA	NC_030812.1	chr5	112264034	112271269	-	2	3063
XM_018057929.1	gene-WFDC2	WFDC2	protein_coding	mRNA	NC_030820.1	chr13	73845001	73851936	+	4	704
XM_018063447.1	gene-BAZ2B	BAZ2B	protein_coding	mRNA	NC_030809.1	chr2	99134862	99464817	-	39	12204
XM_018041818.1	gene-HELT	HELT	protein_coding	mRNA	NC_030834.1	chr27	30171894	30173816	-	4	841
XM_018063443.1	gene-LOC106501822	LOC106501822	protein_coding	mRNA	NC_030825.1	chr18	64754762	64762661	+	11	3535
Novel_015834	XLOC_153078	--	Novel_mRNA	mRNA	NC_030822.1	chr15	45811557	46245387	+	15	5430
XM_018056301.1	gene-LOC102180841	LOC102180841	protein_coding	mRNA	NC_030819.1	chr12	15487158	15656226	-	31	4191
Novel_008238	XLOC_078839	--	Novel_mRNA	mRNA	NC_030814.1	chr7	44212366	44232032	-	2	18247
XM_005684779.3	gene-TCF21	TCF21	protein_coding	mRNA	NC_030816.1	chr9	59157639	59160660	+	2	1280
Novel_017945	XLOC_171850	--	Novel_mRNA	mRNA	NC_030824.1	chr17	40775909	40855017	-	17	3421
Novel_024777	XLOC_230021	--	Novel_mRNA	mRNA	NC_030833.1	chr26	29872740	29918404	+	19	10199
Novel_020673	XLOC_191045	--	Novel_mRNA	mRNA	NC_030827.1	chr20	10484343	10504767	+	9	4357
Novel_025702	XLOC_240855	--	Novel_mRNA	mRNA	NC_030835.1	chr28	18118013	18130696	+	3	4177
Novel_010444	XLOC_101240	--	Novel_mRNA	mRNA	NC_030816.1	chr9	25894429	26112437	-	13	4281
XM_005677240.2	gene-CFAP45	CFAP45	protein_coding	mRNA	NC_030810.1	chr3	110113658	110141839	-	12	1863
Novel_024007	XLOC_224471	--	Novel_mRNA	mRNA	NC_030832.1	chr25	9159887	9203952	+	6	4111
XM_018058686.1	gene-ZNF696	ZNF696	protein_coding	mRNA	NC_030821.1	chr14	80734866	80740942	+	3	2036
XM_013964508.2	gene-BMPR1B	BMPR1B	protein_coding	mRNA	NC_030813.1	chr6	29894618	29983581	-	11	7578
XM_018044754.1	gene-TUBGCP3	TUBGCP3	protein_coding	mRNA	NW_017189796.1	Unknown	5501	39389	-	22	3745
XM_018062756.1	gene-KCNA7	KCNA7	protein_coding	mRNA	NC_030825.1	chr18	56600152	56604730	-	2	3338
XM_005685102.3	gene-CLPX	CLPX	protein_coding	mRNA	NC_030817.1	chr10	89140031	89182893	+	14	3622
XM_018056344.1	gene-ARHGEF7	ARHGEF7	protein_coding	mRNA	NC_030819.1	chr12	776822	837847	-	21	4576
Novel_018646	XLOC_178267	--	Novel_mRNA	mRNA	NC_030825.1	chr18	2317882	2320240	-	2	1894
XM_018064543.1	gene-ASGR2	ASGR2	protein_coding	mRNA	NC_030826.1	chr19	26661010	26671780	-	9	1548
Novel_020403	XLOC_189070	--	Novel_mRNA	mRNA	NC_030826.1	chr19	44110590	44123928	-	2	2186
Novel_024832	XLOC_230261	--	Novel_mRNA	mRNA	NC_030833.1	chr26	37838605	37888718	+	23	12789
XM_013968259.2	gene-LOC102169913	LOC102169913	protein_coding	mRNA	NC_030809.1	chr2	120977945	120979289	-	1	1345
XM_018062303.1	gene-R3HDM1	R3HDM1	protein_coding	mRNA	NC_030809.1	chr2	74488972	74600543	+	26	4737
Novel_025870	XLOC_242272	--	Novel_mRNA	mRNA	NC_030835.1	chr28	3100766	3154753	-	19	3946
XM_018051546.1	gene-OBSCN	OBSCN	protein_coding	mRNA	NC_030814.1	chr7	105916052	106149039	+	119	27696
XM_018042335.1	gene-SIPA1L2	SIPA1L2	protein_coding	mRNA	NC_030835.1	chr28	39891681	40134356	+	22	6719
XM_018054596.1	gene-LOC102172159	LOC102172159	protein_coding	mRNA	NC_030817.1	chr10	79836877	79841660	+	4	3606
XM_005678562.3	gene-DPH2	DPH2	protein_coding	mRNA	NC_030810.1	chr3	18677707	18681613	+	6	2822
XM_005700450.3	gene-LOC102183580	LOC102183580	protein_coding	mRNA	NW_017189517.1	X	7066312	7067503	+	1	1192
XM_018041200.1	gene-LZTS2	LZTS2	protein_coding	mRNA	NC_030833.1	chr26	29833983	29841185	-	5	2822
XM_018042436.1	gene-RIMS3	RIMS3	protein_coding	mRNA	NC_030810.1	chr3	15250367	15295283	-	8	7024
Novel_005896	XLOC_055483	--	Novel_mRNA	mRNA	NC_030812.1	chr5	30418354	30422284	-	13	1719
XM_018066237.1	gene-NEPRO	NEPRO	protein_coding	mRNA	NC_030808.1	chr1	57487947	57502444	-	9	4067
XM_018060738.1	gene-RPS6KC1	RPS6KC1	protein_coding	mRNA	NC_030823.1	chr16	68984514	69197123	-	14	4172
XM_018051833.1	gene-GATA4	GATA4	protein_coding	mRNA	NC_030815.1	chr8	7489073	7500114	-	5	2468
XM_018048587.1	gene-IFFO1	IFFO1	protein_coding	mRNA	NC_030812.1	chr5	102775918	102788786	+	10	2770
Novel_001330	XLOC_013568	--	Novel_mRNA	mRNA	NC_030809.1	chr2	6533363	6583513	+	25	4180
XM_018041937.1	gene-FAM149A	FAM149A	protein_coding	mRNA	NC_030834.1	chr27	29324891	29357562	-	11	4256
Novel_004819	XLOC_044781	--	Novel_mRNA	mRNA	NC_030811.1	chr4	48150855	48175351	-	7	1753
Novel_011108	XLOC_106869	--	Novel_mRNA	mRNA	NC_030817.1	chr10	54900913	55084622	+	85	15373
Novel_022013	XLOC_205867	--	Novel_mRNA	mRNA	NC_030829.1	chr22	19374852	19381355	+	4	5388
XM_018060972.1	gene-MORC2	MORC2	protein_coding	mRNA	NC_030824.1	chr17	1486380	1529426	+	26	5883
XM_018064341.1	gene-MYO18A	MYO18A	protein_coding	mRNA	NC_030826.1	chr19	20261708	20363131	-	42	7986
XM_018066261.1	gene-WDR20	WDR20	protein_coding	mRNA	NC_030828.1	chr21	66245153	66311743	+	3	2387
Novel_011249	XLOC_108363	--	Novel_mRNA	mRNA	NC_030817.1	chr10	79491043	79510366	+	29	5817
XM_018042766.1	gene-MUC6	MUC6	protein_coding	mRNA	NC_030836.1	chr29	46244530	46267909	-	35	11570
Novel_019126	XLOC_182076	--	Novel_mRNA	mRNA	NC_030825.1	chr18	55293879	55313513	-	19	7949
XM_018054627.1	gene-ARHGEF19	ARHGEF19	protein_coding	mRNA	NC_030809.1	chr2	239763	256777	-	18	3669
XM_005675688.3	gene-SETD4	SETD4	protein_coding	mRNA	NC_030808.1	chr1	148195576	148218031	-	11	1668
XM_005680454.2	gene-LOC102181844	LOC102181844	protein_coding	mRNA	NC_030812.1	chr5	58116430	58117368	-	1	939
XM_005685821.3	gene-DUOXA1	DUOXA1	protein_coding	mRNA	NC_030817.1	chr10	37877224	37887988	-	8	2166
XM_018054016.1	gene-MAP3K9	MAP3K9	protein_coding	mRNA	NC_030817.1	chr10	20643996	20729870	+	12	11278
XM_018040698.1	gene-COL6A3	COL6A3	protein_coding	mRNA	NC_030810.1	chr3	3863523	3955497	+	43	10276
XM_018046387.1	gene-USF1	USF1	protein_coding	mRNA	NC_030810.1	chr3	111685204	111692658	-	14	2678
Novel_022185	XLOC_208288	--	Novel_mRNA	mRNA	NC_030829.1	chr22	57928385	57941146	+	2	820
XM_018051527.1	gene-OBSCN	OBSCN	protein_coding	mRNA	NC_030814.1	chr7	105916052	106149039	+	120	27972
Novel_011923	XLOC_115392	--	Novel_mRNA	mRNA	NC_030818.1	chr11	1849453	1873560	+	12	2601
Novel_022345	XLOC_209478	--	Novel_mRNA	mRNA	NC_030829.1	chr22	27276683	27352386	-	12	1677
XM_018063066.1	gene-SHISA7	SHISA7	protein_coding	mRNA	NC_030825.1	chr18	63823728	63841734	+	6	6247
XM_018063284.1	gene-PKP4	PKP4	protein_coding	mRNA	NC_030809.1	chr2	98292385	98553590	+	22	4681
XM_018050192.1	gene-RBM27	RBM27	protein_coding	mRNA	NC_030814.1	chr7	52984466	53044163	-	21	6776
Novel_005656	XLOC_052889	--	Novel_mRNA	mRNA	NC_030812.1	chr5	109589621	109614011	+	8	6645
Novel_020428	XLOC_189207	--	Novel_mRNA	mRNA	NC_030826.1	chr19	47003708	47377016	-	27	12599
Novel_006832	XLOC_063569	--	Novel_mRNA	mRNA	NC_030813.1	chr6	111105082	111145039	+	4	5203
XM_005699598.2	gene-ACRV1	ACRV1	protein_coding	mRNA	NC_030836.1	chr29	28401548	28407660	-	5	645
XM_013975863.2	gene-CCDC15	CCDC15	protein_coding	mRNA	NC_030836.1	chr29	27744360	27795719	+	16	3412
Novel_001564	XLOC_015020	--	Novel_mRNA	mRNA	NC_030809.1	chr2	41016710	41208424	+	27	7402
XM_005678510.2	gene-RAD54L	RAD54L	protein_coding	mRNA	NC_030810.1	chr3	20921425	20948076	+	18	3086
XM_018054886.1	gene-CNGA3	CNGA3	protein_coding	mRNA	NC_030818.1	chr11	3527879	3563729	+	10	4461
Novel_027937	XLOC_265017	--	Novel_mRNA	mRNA	NW_017189852.1	Unknown	133502	140385	-	8	2860
XM_018066409.1	gene-LOXL1	LOXL1	protein_coding	mRNA	NC_030828.1	chr21	34103774	34121556	-	8	1251
XM_018045647.1	gene-LOC102177760	LOC102177760	protein_coding	mRNA	NW_017218839.1	Unknown	1815	31544	-	26	4437
Novel_010889	XLOC_105340	--	Novel_mRNA	mRNA	NC_030817.1	chr10	19836840	20223621	+	24	10526
Novel_010297	XLOC_099182	--	Novel_mRNA	mRNA	NC_030816.1	chr9	82660996	82667189	+	5	2700
Novel_011726	XLOC_113765	--	Novel_mRNA	mRNA	NC_030817.1	chr10	80197318	80347857	-	3	2316
XM_018057574.1	gene-DIDO1	DIDO1	protein_coding	mRNA	NC_030820.1	chr13	53803678	53845482	+	17	9022
Novel_017588	XLOC_167687	--	Novel_mRNA	mRNA	NC_030824.1	chr17	33902568	34120368	+	8	1394
XM_018056612.1	gene-KATNAL1	KATNAL1	protein_coding	mRNA	NC_030819.1	chr12	56181580	56235172	-	11	6544
XM_018047724.1	gene-LOC102182669	LOC102182669	protein_coding	mRNA	NC_030812.1	chr5	27193491	27206059	+	9	2176
Novel_024529	XLOC_228052	--	Novel_mRNA	mRNA	NC_030832.1	chr25	39669841	39695958	-	6	6219
XM_018066483.1	gene-RCCD1	RCCD1	protein_coding	mRNA	NC_030828.1	chr21	20991808	21000382	-	9	2871
Novel_021535	XLOC_201966	--	Novel_mRNA	mRNA	NC_030828.1	chr21	20935715	20961268	-	23	2415
XM_018055878.1	gene-CERCAM	CERCAM	protein_coding	mRNA	NC_030818.1	chr11	98537687	98549524	+	13	2312
Novel_008906	XLOC_083669	--	Novel_mRNA	mRNA	NC_030815.1	chr8	11140199	11193616	+	4	1568
XM_018055140.1	gene-HNRNPLL	HNRNPLL	protein_coding	mRNA	NC_030818.1	chr11	20759377	20798204	-	13	3729
Novel_009003	XLOC_085445	--	Novel_mRNA	mRNA	NC_030815.1	chr8	39244482	39583773	+	34	7594
XM_018062088.1	gene-CMTM3	CMTM3	protein_coding	mRNA	NC_030825.1	chr18	35622488	35632428	+	5	3015
Novel_014629	XLOC_140701	--	Novel_mRNA	mRNA	NC_030820.1	chr13	67182062	67303111	-	13	16639
XM_018047734.1	gene-NR4A1	NR4A1	protein_coding	mRNA	NC_030812.1	chr5	27519862	27535147	-	7	2553
XM_018054622.1	gene-ARHGEF19	ARHGEF19	protein_coding	mRNA	NC_030809.1	chr2	239763	256777	-	18	3665
Novel_026086	XLOC_244446	--	Novel_mRNA	mRNA	NC_030835.1	chr28	42553767	42776063	-	6	2359
XM_005685319.1	gene-LOC102174125	LOC102174125	protein_coding	mRNA	NC_030817.1	chr10	82079094	82093970	-	5	836
XM_018059600.1	gene-PLEKHA7	PLEKHA7	protein_coding	mRNA	NC_030822.1	chr15	46663714	46884933	-	28	5322
XM_018054253.1	gene-ZNF280D	ZNF280D	protein_coding	mRNA	NC_030817.1	chr10	49408788	49536668	-	21	5165
Novel_000517	XLOC_004825	--	Novel_mRNA	mRNA	NC_030808.1	chr1	136682141	136839245	+	57	7208
Novel_016855	XLOC_162473	--	Novel_mRNA	mRNA	NC_030823.1	chr16	77710305	77714066	+	3	3572
XM_013962356.2	gene-LOC106501887	LOC106501887	protein_coding	mRNA	NW_017189616.1	Unknown	8519	9568	-	1	1050
XM_018059569.1	gene-TEAD1	TEAD1	protein_coding	mRNA	NC_030822.1	chr15	42302490	42571328	+	13	9857
XM_018060014.1	gene-PLEKHA6	PLEKHA6	protein_coding	mRNA	NC_030823.1	chr16	1366623	1403842	-	21	9981
XM_013966107.2	gene-DMTN	DMTN	protein_coding	mRNA	NC_030815.1	chr8	69041399	69066483	+	15	2590
Novel_012917	XLOC_124749	--	Novel_mRNA	mRNA	NC_030818.1	chr11	92248018	92282101	-	15	5453
Novel_019679	XLOC_184662	--	Novel_mRNA	mRNA	NC_030826.1	chr19	34778450	34800444	+	14	7024
Novel_022722	XLOC_212887	--	Novel_mRNA	mRNA	NC_030830.1	chr23	16073627	16084880	+	8	3343
XM_005678734.1	gene-HMGB4	HMGB4	protein_coding	mRNA	NC_030810.1	chr3	8881927	8882646	+	1	720
XM_018057857.1	gene-SYNC	SYNC	protein_coding	mRNA	NC_030809.1	chr2	14738981	14759736	-	5	2991
Novel_011918	XLOC_115273	--	Novel_mRNA	mRNA	NC_030818.1	chr11	222828	241665	+	8	1438
XM_018043219.1	gene-CCDC24	CCDC24	protein_coding	mRNA	NC_030810.1	chr3	18698150	18702132	+	8	1630
XM_018065486.1	gene-GULP1	GULP1	protein_coding	mRNA	NC_030809.1	chr2	128363867	128694308	+	13	3889
XM_018061169.1	gene-TPCN1	TPCN1	protein_coding	mRNA	NC_030824.1	chr17	9866336	9924900	-	27	2448
XM_005678744.3	gene-SAG	SAG	protein_coding	mRNA	NC_030810.1	chr3	7752585	7782583	-	15	1274
XM_013969446.2	gene-MARCH7	2020-03-07	protein_coding	mRNA	NC_030809.1	chr2	99549269	99596845	+	11	3593
XM_018045333.1	gene-LOC108635030	LOC108635030	protein_coding	mRNA	NW_017198811.1	Unknown	6313	29412	+	4	970
XM_018042769.1	gene-LOC102188749	LOC102188749	protein_coding	mRNA	NC_030836.1	chr29	47378169	47379128	-	1	960
XR_001917465.1	gene-TAF6L	TAF6L	protein_coding	mRNA	NC_030836.1	chr29	41416175	41428132	+	16	2960
XM_018051180.1	gene-PKN1	PKN1	protein_coding	mRNA	NC_030814.1	chr7	96697198	96726253	-	22	3053
XM_018049712.1	gene-RASA2	RASA2	protein_coding	mRNA	NC_030808.1	chr1	126869943	126994195	-	24	5679
XM_018044668.1	gene-LOC108634619	LOC108634619	protein_coding	mRNA	NW_017189685.1	Unknown	78172	260558	+	29	5442
XM_018052375.1	gene-UBAP1	UBAP1	protein_coding	mRNA	NC_030815.1	chr8	75361380	75427272	+	6	2612
Novel_017110	XLOC_164416	--	Novel_mRNA	mRNA	NC_030823.1	chr16	43519662	43579612	-	10	5358
XM_005700150.3	gene-TMEM35A	TMEM35A	protein_coding	mRNA	NW_017189517.1	X	40404062	40419566	+	2	2131
XM_005688320.3	gene-RTFDC1	RTFDC1	protein_coding	mRNA	NC_030820.1	chr13	58735902	58783189	-	9	1251
XM_005680489.3	gene-ANKS1B	ANKS1B	protein_coding	mRNA	NC_030812.1	chr5	61595592	62015364	-	12	3539
Novel_022680	XLOC_212521	--	Novel_mRNA	mRNA	NC_030830.1	chr23	13896278	14325586	+	7	36447
Novel_019429	XLOC_183543	--	Novel_mRNA	mRNA	NC_030826.1	chr19	15468742	15471124	+	2	1335
XM_005681637.3	gene-SRP72	SRP72	protein_coding	mRNA	NC_030813.1	chr6	72428182	72455037	+	19	3738
XM_013976717.2	gene-VSTM2A	VSTM2A	protein_coding	mRNA	NC_030811.1	chr4	119990280	120013370	+	5	1415
XM_005694706.2	gene-CDC20B	CDC20B	protein_coding	mRNA	NC_030827.1	chr20	23983261	24052642	+	12	1804
XM_018059458.1	gene-APBB1	APBB1	protein_coding	mRNA	NC_030822.1	chr15	35694810	35717264	-	15	2674
XM_018066437.1	gene-NUBPL	NUBPL	protein_coding	mRNA	NC_030828.1	chr21	41487656	41719992	+	12	1769
XM_005676017.3	gene-CERS6	CERS6	protein_coding	mRNA	NC_030809.1	chr2	108578188	108927025	+	10	7009
XM_018042058.1	gene-POLB	POLB	protein_coding	mRNA	NC_030834.1	chr27	8395199	8422898	-	14	1333
Novel_018330	XLOC_176472	--	Novel_mRNA	mRNA	NC_030825.1	chr18	44868561	44988349	+	15	3422
XM_018046974.1	gene-POT1	POT1	protein_coding	mRNA	NC_030811.1	chr4	31020937	31075798	+	14	3232
XM_018040657.1	gene-AP1S1	AP1S1	protein_coding	mRNA	NC_030832.1	chr25	36455577	36462275	-	5	1341
Novel_015317	XLOC_148246	--	Novel_mRNA	mRNA	NC_030821.1	chr14	51015619	51019964	-	4	844
XM_018061740.1	gene-ADAMTS18	ADAMTS18	protein_coding	mRNA	NC_030825.1	chr18	5739392	5885321	-	21	5093
XM_005695503.3	gene-EOMES	EOMES	protein_coding	mRNA	NC_030829.1	chr22	2005809	2012331	-	6	3579
Novel_027929	XLOC_265013	--	Novel_mRNA	mRNA	NW_017189852.1	Unknown	92994	105684	-	6	2318
XM_005694976.3	gene-LOC102191560	LOC102191560	protein_coding	mRNA	NC_030828.1	chr21	20542312	20584517	-	6	2203
Novel_025665	XLOC_240498	--	Novel_mRNA	mRNA	NC_030835.1	chr28	9924461	9994223	+	10	1944
XM_005699192.3	gene-ECD	ECD	protein_coding	mRNA	NC_030835.1	chr28	16398720	16429696	+	14	2221
Novel_003893	XLOC_036444	--	Novel_mRNA	mRNA	NC_030810.1	chr3	114155473	114164266	-	2	6354
Novel_003940	XLOC_036959	--	Novel_mRNA	mRNA	NC_030811.1	chr4	2125875	2142769	+	2	1435
XM_018056576.1	gene-RNF6	RNF6	protein_coding	mRNA	NC_030819.1	chr12	53540770	53550277	-	5	3359
XM_018056100.1	gene-CARD9	CARD9	protein_coding	mRNA	NC_030818.1	chr11	103242044	103249159	-	13	2841
XM_018045745.1	gene-ZNF644	ZNF644	protein_coding	mRNA	NC_030810.1	chr3	68248549	68343280	-	5	5272
XM_018057410.1	gene-ATRN	ATRN	protein_coding	mRNA	NC_030820.1	chr13	50894660	51079673	-	29	8661
Novel_010953	XLOC_105791	--	Novel_mRNA	mRNA	NC_030817.1	chr10	29289459	29340923	+	16	8275
Novel_023852	XLOC_222963	--	Novel_mRNA	mRNA	NC_030831.1	chr24	50687635	50783422	-	12	3913
XM_018056380.1	gene-TPP2	TPP2	protein_coding	mRNA	NC_030819.1	chr12	7368209	7427021	-	30	4846
XM_018042926.1	gene-GAL3ST3	GAL3ST3	protein_coding	mRNA	NC_030836.1	chr29	44533198	44543473	-	3	2129
XM_018050891.1	gene-UHRF1	UHRF1	protein_coding	mRNA	NC_030814.1	chr7	91290778	91325923	+	17	4442
XM_005690250.2	gene-LOC102179966	LOC102179966	protein_coding	mRNA	NC_030822.1	chr15	3557237	3558184	-	1	948
XM_018061839.1	gene-BANP	BANP	protein_coding	mRNA	NC_030825.1	chr18	14784399	14855786	+	12	2508
Novel_022251	XLOC_208698	--	Novel_mRNA	mRNA	NC_030829.1	chr22	7929160	7970905	-	13	5925
XM_005694793.3	gene-SKP2	SKP2	protein_coding	mRNA	NC_030827.1	chr20	38016629	38052697	-	10	2650
Novel_013301	XLOC_127865	--	Novel_mRNA	mRNA	NC_030819.1	chr12	54669058	54737600	+	24	4045
XR_001917113.1	gene-PRPF4B	PRPF4B	protein_coding	mRNA	NC_030830.1	chr23	15558483	15585754	+	18	6499
XM_005686092.3	gene-ACYP1	ACYP1	protein_coding	mRNA	NC_030817.1	chr10	16814041	16819815	+	3	676
Novel_027301	XLOC_259179	--	Novel_mRNA	mRNA	NW_017189517.1	X	40869060	40873578	+	4	2644
XM_018038762.1	gene-BAG6	BAG6	protein_coding	mRNA	NC_030830.1	chr23	22308141	22319391	-	25	3789
XM_018044858.1	gene-LOC102182692	LOC102182692	protein_coding	mRNA	NW_017189851.1	Unknown	744252	761471	+	13	1881
XM_018061144.1	gene-BICDL1	BICDL1	protein_coding	mRNA	NC_030824.1	chr17	8649933	8729585	-	9	3002
XM_018055022.1	gene-BOLA3	BOLA3	protein_coding	mRNA	NC_030818.1	chr11	10372611	10380678	+	4	740
XM_018060257.1	gene-SDCCAG8	SDCCAG8	protein_coding	mRNA	NC_030823.1	chr16	32159309	32401912	-	17	2308
XM_018050710.1	gene-CHSY3	CHSY3	protein_coding	mRNA	NC_030814.1	chr7	86320405	86608841	+	3	3489
XM_005692977.2	gene-GP6	GP6	protein_coding	mRNA	NC_030825.1	chr18	64136851	64147895	+	8	1017
XM_018050290.1	gene-HBEGF	HBEGF	protein_coding	mRNA	NC_030814.1	chr7	58954296	58967277	+	7	3324
Novel_000434	XLOC_004293	--	Novel_mRNA	mRNA	NC_030808.1	chr1	124442805	124489780	+	6	6987
XM_018050481.1	gene-GRIN3B	GRIN3B	protein_coding	mRNA	NC_030814.1	chr7	66959606	66968842	-	10	3169
XM_018060819.1	gene-NR5A2	NR5A2	protein_coding	mRNA	NC_030823.1	chr16	77417308	77542677	+	8	2646
Novel_009035	XLOC_085872	--	Novel_mRNA	mRNA	NC_030815.1	chr8	46364499	46399585	+	4	8914
Novel_022798	XLOC_213318	--	Novel_mRNA	mRNA	NC_030830.1	chr23	20906195	20935148	+	4	1572
Novel_008520	XLOC_081967	--	Novel_mRNA	mRNA	NC_030814.1	chr7	89318468	89319872	-	3	1083
Novel_002699	XLOC_026211	--	Novel_mRNA	mRNA	NC_030810.1	chr3	19784260	19911166	+	3	9145
XM_005674865.2	gene-TRMT10C	TRMT10C	protein_coding	mRNA	NC_030808.1	chr1	45726854	45731124	+	2	1834
Novel_020654	XLOC_190836	--	Novel_mRNA	mRNA	NC_030827.1	chr20	8202061	8230151	+	2	9838
XM_018045373.1	gene-LOC108635078	LOC108635078	protein_coding	mRNA	NW_017202952.1	Unknown	5525	8292	+	4	2259
Novel_009121	XLOC_086731	--	Novel_mRNA	mRNA	NC_030815.1	chr8	60274103	60336890	+	11	4895
Novel_021842	XLOC_204500	--	Novel_mRNA	mRNA	NC_030828.1	chr21	69229393	69252158	-	4	2540
XM_005683197.2	gene-G3BP1	G3BP1	protein_coding	mRNA	NC_030814.1	chr7	47394167	47428634	-	12	8383
XR_001919547.1	gene-LOC102178939	LOC102178939	protein_coding	mRNA	NC_030825.1	chr18	59323165	59342794	+	8	2153
Novel_007680	XLOC_072143	--	Novel_mRNA	mRNA	NC_030814.1	chr7	66679435	66696841	+	14	3394
XM_005696581.3	gene-ABHD16A	ABHD16A	protein_coding	mRNA	NC_030830.1	chr23	22346313	22358641	-	20	2002
XM_005676356.3	gene-ORC2	ORC2	protein_coding	mRNA	NC_030809.1	chr2	46382790	46420227	+	18	3756
Novel_023369	XLOC_219296	--	Novel_mRNA	mRNA	NC_030831.1	chr24	33036274	33044567	+	2	627
Novel_028211	XLOC_267385	--	Novel_mRNA	mRNA	NW_017196703.1	Unknown	2881	6054	-	2	490
XM_018044124.1	gene-LOC108634452	LOC108634452	protein_coding	mRNA	NW_017189517.1	X	5261890	5262402	+	2	333
Novel_023099	XLOC_216312	--	Novel_mRNA	mRNA	NC_030830.1	chr23	17746431	17798325	-	11	1642
XM_018062340.1	gene-FAM98C	FAM98C	protein_coding	mRNA	NC_030825.1	chr18	49109178	49113107	+	7	1138
XM_018042882.1	gene-SF1	SF1	protein_coding	mRNA	NC_030836.1	chr29	43426606	43440521	-	14	3138
XM_018056432.1	gene-MBNL2	MBNL2	protein_coding	mRNA	NC_030819.1	chr12	11728219	11897307	-	8	4702
XM_018050660.1	gene-COMMD10	COMMD10	protein_coding	mRNA	NC_030814.1	chr7	72827455	72872463	+	6	641
Novel_011024	XLOC_106415	--	Novel_mRNA	mRNA	NC_030817.1	chr10	39865125	40277352	+	4	2263
Novel_020919	XLOC_194959	--	Novel_mRNA	mRNA	NC_030827.1	chr20	20903366	20909364	-	14	2780
Novel_002292	XLOC_022356	--	Novel_mRNA	mRNA	NC_030809.1	chr2	73867459	73915516	-	10	7556
XM_018051659.1	gene-LOC108636430	LOC108636430	protein_coding	mRNA	NC_030808.1	chr1	141441777	141442930	+	1	1154
Novel_009206	XLOC_087543	--	Novel_mRNA	mRNA	NC_030815.1	chr8	75855821	75866050	+	4	9520
XM_005677488.3	gene-SNAPIN	SNAPIN	protein_coding	mRNA	NC_030810.1	chr3	103434079	103435783	+	4	1001
XM_018043519.1	gene-TMEM86A	TMEM86A	protein_coding	mRNA	NC_030836.1	chr29	25447507	25451938	-	3	1956
XM_018061355.1	gene-C17H12orf65	C17H12orf65	protein_coding	mRNA	NC_030824.1	chr17	18882146	18894550	+	5	948
XM_013962457.2	gene-LOC102169065	LOC102169065	protein_coding	mRNA	NC_030810.1	chr3	98325366	98326163	+	1	798
Novel_015294	XLOC_148054	--	Novel_mRNA	mRNA	NC_030821.1	chr14	45042452	45211944	-	10	2709
Novel_017359	XLOC_166255	--	Novel_mRNA	mRNA	NC_030824.1	chr17	2161433	2288514	+	18	6166
XM_018060268.1	gene-CEP170	CEP170	protein_coding	mRNA	NC_030823.1	chr16	32402083	32538213	+	20	7570
XM_018042757.1	gene-LOC108634206	LOC108634206	protein_coding	mRNA	NC_030836.1	chr29	43705771	43713134	-	6	837
XM_018061633.1	gene-KLHL2	KLHL2	protein_coding	mRNA	NC_030824.1	chr17	69058261	69180171	+	14	2725
Novel_018204	XLOC_174614	--	Novel_mRNA	mRNA	NC_030825.1	chr18	18048184	18180350	+	14	16907
Novel_005052	XLOC_047267	--	Novel_mRNA	mRNA	NC_030811.1	chr4	114423420	114548450	-	6	2682
Novel_018744	XLOC_179694	--	Novel_mRNA	mRNA	NC_030825.1	chr18	16045883	16078041	-	15	8024
Novel_002432	XLOC_023978	--	Novel_mRNA	mRNA	NC_030809.1	chr2	113858686	113862098	-	2	2431
XM_018060171.1	gene-MARK1	MARK1	protein_coding	mRNA	NC_030823.1	chr16	22543900	22684998	+	18	4449
Novel_022928	XLOC_214387	--	Novel_mRNA	mRNA	NC_030830.1	chr23	39650289	39679773	+	13	9632
XM_018048755.1	gene-TMEM184B	TMEM184B	protein_coding	mRNA	NC_030812.1	chr5	108899572	108950194	-	10	3569
XM_018053283.1	gene-HIVEP2	HIVEP2	protein_coding	mRNA	NC_030816.1	chr9	67239083	67455737	-	11	9959
XM_018066765.1	gene-KCTD6	KCTD6	protein_coding	mRNA	NC_030829.1	chr22	42809366	42857518	-	4	1783
Novel_009370	XLOC_089487	--	Novel_mRNA	mRNA	NC_030815.1	chr8	193166	283506	-	3	2246
XM_018066460.1	gene-WDR93	WDR93	protein_coding	mRNA	NC_030828.1	chr21	20402574	20451879	+	17	2406
XM_018056735.1	gene-CDADC1	CDADC1	protein_coding	mRNA	NC_030819.1	chr12	67690963	67721805	-	10	2998
XM_018062809.1	gene-AP2A1	AP2A1	protein_coding	mRNA	NC_030825.1	chr18	57146373	57174122	+	24	3527
XM_018044781.1	gene-SLC6A8	SLC6A8	protein_coding	mRNA	NW_017189840.1	Unknown	108644	117717	-	13	3904
XM_018054277.1	gene-SLTM	SLTM	protein_coding	mRNA	NC_030817.1	chr10	51774651	51817677	-	20	3533
Novel_019018	XLOC_181537	--	Novel_mRNA	mRNA	NC_030825.1	chr18	48669257	48847829	-	10	4351
XM_018065071.1	gene-LOC108638288	LOC108638288	protein_coding	mRNA	NC_030826.1	chr19	41005451	41006555	-	1	1105
Novel_007759	XLOC_072882	--	Novel_mRNA	mRNA	NC_030814.1	chr7	81537323	81729339	+	13	7949
XR_001296160.2	gene-GANC	GANC	protein_coding	mRNA	NC_030817.1	chr10	65357380	65422084	-	20	2837
XM_018043793.1	gene-RPS6KA3	RPS6KA3	protein_coding	mRNA	NW_017189516.1	X	49820308	49922418	+	24	7688
XM_018054664.1	gene-NPTN	NPTN	protein_coding	mRNA	NC_030817.1	chr10	80995331	81061660	+	8	2061
Novel_026386	XLOC_247646	--	Novel_mRNA	mRNA	NC_030836.1	chr29	44032280	44054504	+	4	21557
XM_005677615.3	gene-PIP5K1A	PIP5K1A	protein_coding	mRNA	NC_030810.1	chr3	100544184	100583914	+	16	3769
Novel_001049	XLOC_010996	--	Novel_mRNA	mRNA	NC_030808.1	chr1	117719166	117720990	-	3	1273
Novel_001755	XLOC_017514	--	Novel_mRNA	mRNA	NC_030809.1	chr2	105134015	105202369	+	15	2843
XM_018063079.1	gene-BRSK1	BRSK1	protein_coding	mRNA	NC_030825.1	chr18	63927365	63947997	-	19	2815
XM_005701407.3	gene-LOC102170310	LOC102170310	protein_coding	mRNA	NC_030826.1	chr19	14091013	14096191	+	4	1178
XM_018064669.1	gene-ZNF18	ZNF18	protein_coding	mRNA	NC_030826.1	chr19	30351702	30377099	-	7	2411
XM_018064126.1	gene-SEPT4	2020-09-04	protein_coding	mRNA	NC_030826.1	chr19	9101761	9113349	-	12	1659
XM_005674854.2	gene-ADGRG7	ADGRG7	protein_coding	mRNA	NC_030808.1	chr1	44829763	44896050	+	16	3440
XM_018056120.1	gene-SEC16A	SEC16A	protein_coding	mRNA	NC_030818.1	chr11	103304047	103334075	-	31	8676
XM_018055864.1	gene-DNM1	DNM1	protein_coding	mRNA	NC_030818.1	chr11	98364789	98408086	+	23	3299
XM_018056127.1	gene-EGFL7	EGFL7	protein_coding	mRNA	NC_030818.1	chr11	103497582	103505657	+	10	1278
XM_018064721.1	gene-PIGL	PIGL	protein_coding	mRNA	NC_030826.1	chr19	32955747	33007614	-	8	968
XM_018045634.1	gene-LOC108635527	LOC108635527	protein_coding	mRNA	NW_017218062.1	Unknown	14443	15442	+	1	1000
XM_005682513.3	gene-HSD11B1L	HSD11B1L	protein_coding	mRNA	NC_030814.1	chr7	91907628	91912579	+	7	1561
XM_018040547.1	gene-HIP1	HIP1	protein_coding	mRNA	NC_030832.1	chr25	33671227	33804764	-	32	6648
Novel_006503	XLOC_060123	--	Novel_mRNA	mRNA	NC_030813.1	chr6	7296283	7318118	+	4	871
XM_005684790.3	gene-HBS1L	HBS1L	protein_coding	mRNA	NC_030816.1	chr9	60101248	60188556	-	18	2838
Novel_006053	XLOC_056743	--	Novel_mRNA	mRNA	NC_030812.1	chr5	63333995	63683620	-	28	4955
XR_001919024.1	gene-EBF4	EBF4	protein_coding	mRNA	NC_030820.1	chr13	51763651	51823639	-	17	2657
Novel_026815	XLOC_250706	--	Novel_mRNA	mRNA	NW_017189516.1	X	10303024	10344003	+	22	5501
Novel_007452	XLOC_069371	--	Novel_mRNA	mRNA	NC_030814.1	chr7	18120112	18142232	+	3	11401
XM_018044160.1	gene-STAG2	STAG2	protein_coding	mRNA	NW_017189517.1	X	16840156	16968147	+	34	5891
XM_018042350.1	gene-CCSER2	CCSER2	protein_coding	mRNA	NC_030835.1	chr28	6276191	6367854	-	7	5389
Novel_024119	XLOC_225236	--	Novel_mRNA	mRNA	NC_030832.1	chr25	26993503	27012359	+	11	4010
XM_018051097.1	gene-SMARCA4	SMARCA4	protein_coding	mRNA	NC_030814.1	chr7	95284107	95373858	+	35	5593
XM_018048430.1	gene-DERA	DERA	protein_coding	mRNA	NC_030812.1	chr5	92481907	92599893	-	10	1831
XM_018047170.1	gene-THAP5	THAP5	protein_coding	mRNA	NC_030811.1	chr4	60606413	60611635	-	3	1302
XM_018050715.1	gene-CDC42SE2	CDC42SE2	protein_coding	mRNA	NC_030814.1	chr7	87384776	87502602	+	8	3509
XM_018058821.1	gene-SDHAF4	SDHAF4	protein_coding	mRNA	NC_030821.1	chr14	91298215	91332037	+	3	734
XM_005700842.2	gene-UXT	UXT	protein_coding	mRNA	NW_017189516.1	X	20131486	20138484	-	7	774
Novel_007822	XLOC_073375	--	Novel_mRNA	mRNA	NC_030814.1	chr7	90136579	90150364	+	7	1806
Novel_025854	XLOC_242101	--	Novel_mRNA	mRNA	NC_030835.1	chr28	44543443	44575916	+	3	2352
XM_018057989.1	gene-NCOA3	NCOA3	protein_coding	mRNA	NC_030820.1	chr13	75557026	75685095	+	23	7852
XM_005684878.3	gene-SF3B5	SF3B5	protein_coding	mRNA	NC_030816.1	chr9	68534978	68535689	-	2	610
XM_005674660.3	gene-LOC102169218	LOC102169218	protein_coding	mRNA	NW_017192586.1	Unknown	9584	10625	+	1	1042
Novel_015056	XLOC_145674	--	Novel_mRNA	mRNA	NC_030821.1	chr14	80945541	80952797	+	11	3397
XM_005699666.2	gene-LOC102180192	LOC102180192	protein_coding	mRNA	NC_030836.1	chr29	36851902	36860702	-	9	1182
XM_018040044.1	gene-MAPK8IP3	MAPK8IP3	protein_coding	mRNA	NC_030832.1	chr25	1215498	1259976	+	31	6063
Novel_012305	XLOC_119610	--	Novel_mRNA	mRNA	NC_030818.1	chr11	94032650	94548048	+	22	2395
XM_018052536.1	gene-ZNF189	ZNF189	protein_coding	mRNA	NC_030815.1	chr8	90923970	90930660	+	2	2797
Novel_021055	XLOC_196808	--	Novel_mRNA	mRNA	NC_030827.1	chr20	69233189	69264485	-	2	1049
XM_018048501.1	gene-LOC108633342	LOC108633342	protein_coding	mRNA	NC_030812.1	chr5	99253100	99304179	-	20	4497
XM_018049737.1	gene-CPEB2	CPEB2	protein_coding	mRNA	NC_030813.1	chr6	110430259	110508619	+	12	6883
Novel_016121	XLOC_155072	--	Novel_mRNA	mRNA	NC_030822.1	chr15	7277444	7296325	-	3	2684
XM_018064318.1	gene-NEK8	NEK8	protein_coding	mRNA	NC_030826.1	chr19	19982697	19992300	+	15	3897
Novel_017506	XLOC_167063	--	Novel_mRNA	mRNA	NC_030824.1	chr17	18405728	18419332	+	2	2828
XM_018043033.1	gene-ST3GAL3	ST3GAL3	protein_coding	mRNA	NC_030810.1	chr3	18413948	18637894	+	12	1598
Novel_017452	XLOC_166819	--	Novel_mRNA	mRNA	NC_030824.1	chr17	14064005	14074039	+	3	6171
Novel_026878	XLOC_251494	--	Novel_mRNA	mRNA	NW_017189516.1	X	25522528	25531926	+	6	3675
Novel_009438	XLOC_090431	--	Novel_mRNA	mRNA	NC_030815.1	chr8	23114068	23122005	-	2	2573
XM_018038877.1	gene-LOC102176782	LOC102176782	protein_coding	mRNA	NC_030830.1	chr23	21924451	21926943	-	5	1273
XM_018042378.1	gene-CAMK2G	CAMK2G	protein_coding	mRNA	NC_030835.1	chr28	15875528	15930501	+	20	3559
XM_018042662.1	gene-CAPN1	CAPN1	protein_coding	mRNA	NC_030836.1	chr29	43821210	43848956	+	22	2999
XM_018047928.1	gene-KIF21A	KIF21A	protein_coding	mRNA	NC_030812.1	chr5	41271215	41455362	+	36	6263
XM_018064708.1	gene-NCOR1	NCOR1	protein_coding	mRNA	NC_030826.1	chr19	33008506	33123442	+	48	8574
Novel_021293	XLOC_198991	--	Novel_mRNA	mRNA	NC_030828.1	chr21	33995291	34001687	+	4	3768
XM_018043669.1	gene-CDK16	CDK16	protein_coding	mRNA	NW_017189516.1	X	19724378	19730385	+	15	2718
XM_013962525.2	gene-SLC16A1	SLC16A1	protein_coding	mRNA	NC_030810.1	chr3	90193859	90227232	-	5	5695
XM_018040774.1	gene-UBE2I	UBE2I	protein_coding	mRNA	NC_030832.1	chr25	954949	967021	+	7	1291
XM_018059680.1	gene-HINFP	HINFP	protein_coding	mRNA	NC_030822.1	chr15	52639126	52648606	-	10	2546
Novel_008183	XLOC_076558	--	Novel_mRNA	mRNA	NC_030814.1	chr7	23478360	23479334	-	2	940
Novel_005905	XLOC_055505	--	Novel_mRNA	mRNA	NC_030812.1	chr5	30733750	30753931	-	11	3311
XM_005675377.3	gene-PPM1L	PPM1L	protein_coding	mRNA	NC_030808.1	chr1	105943029	106273274	-	4	7057
XM_005688176.3	gene-MCM8	MCM8	protein_coding	mRNA	NC_030820.1	chr13	47627290	47684838	+	19	3887
XM_018046075.1	gene-POGZ	POGZ	protein_coding	mRNA	NC_030810.1	chr3	100784256	100833367	-	19	6598
Novel_013796	XLOC_133739	--	Novel_mRNA	mRNA	NC_030820.1	chr13	17096906	17127493	+	13	3606
XM_005688259.3	gene-TPD52L2	TPD52L2	protein_coding	mRNA	NC_030820.1	chr13	53261672	53277835	-	9	2325
XM_018046721.1	gene-GBX1	GBX1	protein_coding	mRNA	NC_030811.1	chr4	6126599	6150056	+	2	3887
XM_018038685.1	gene-DST	DST	protein_coding	mRNA	NC_030830.1	chr23	44921429	45451777	-	97	18087
XM_018043526.1	gene-MRPL23	MRPL23	protein_coding	mRNA	NC_030836.1	chr29	50549544	50556029	-	5	575
XM_013975503.2	gene-LOC102169935	LOC102169935	protein_coding	mRNA	NC_030834.1	chr27	6614233	6623913	+	4	4034
NM_001314325.1	gene-FOXM1	FOXM1	protein_coding	mRNA	NC_030812.1	chr5	105810635	105820957	+	7	2321
Novel_020935	XLOC_195188	--	Novel_mRNA	mRNA	NC_030827.1	chr20	24369813	24370695	-	2	846
XM_018042575.1	gene-LOC102188472	LOC102188472	protein_coding	mRNA	NC_030835.1	chr28	3948193	3956343	+	8	1863
XM_018045454.1	gene-SRSF11	SRSF11	protein_coding	mRNA	NC_030810.1	chr3	45945995	45981951	+	12	3530
Novel_012450	XLOC_120192	--	Novel_mRNA	mRNA	NC_030818.1	chr11	103931680	103990854	+	17	8546
XM_018049585.1	gene-AREG	AREG	protein_coding	mRNA	NC_030813.1	chr6	89910472	89919957	+	7	1097
Novel_006917	XLOC_063983	--	Novel_mRNA	mRNA	NC_030813.1	chr6	2686686	2696999	-	2	3347
XM_005701175.3	gene-LOC102177045	LOC102177045	protein_coding	mRNA	NC_030836.1	chr29	37527421	37536427	-	8	1197
XM_005698550.3	gene-WDR11	WDR11	protein_coding	mRNA	NC_030833.1	chr26	11091164	11146042	-	27	4270
XM_018038463.1	gene-TMEM40	TMEM40	protein_coding	mRNA	NC_030829.1	chr22	56364139	56397477	+	11	1249
Novel_021681	XLOC_203082	--	Novel_mRNA	mRNA	NC_030828.1	chr21	43679329	43703313	-	4	4911
Novel_012613	XLOC_121071	--	Novel_mRNA	mRNA	NC_030818.1	chr11	15322967	15780894	-	34	7344
XM_005698846.1	gene-LOC102168418	LOC102168418	protein_coding	mRNA	NC_030834.1	chr27	10990554	11110082	+	20	2244
Novel_022564	XLOC_210959	--	Novel_mRNA	mRNA	NC_030829.1	chr22	55317123	55501873	-	19	2390
XM_018043100.1	gene-DPH2	DPH2	protein_coding	mRNA	NC_030810.1	chr3	18677707	18681613	+	5	2598
NM_001285620.1	gene-MAP34-B	MAP34-B	protein_coding	mRNA	NC_030829.1	chr22	51633886	51636448	-	4	1207
Novel_011527	XLOC_111164	--	Novel_mRNA	mRNA	NC_030817.1	chr10	35743590	35760075	-	11	2713
Novel_015456	XLOC_149867	--	Novel_mRNA	mRNA	NC_030821.1	chr14	80706629	80740923	-	11	15453
XM_018049702.1	gene-AFF1	AFF1	protein_coding	mRNA	NC_030813.1	chr6	102296513	102496556	+	21	9249
Novel_008325	XLOC_079764	--	Novel_mRNA	mRNA	NC_030814.1	chr7	60604858	60642728	-	9	3810
XM_018065525.1	gene-CD200	CD200	protein_coding	mRNA	NC_030808.1	chr1	56867463	56887505	+	5	2153
Novel_003031	XLOC_029568	--	Novel_mRNA	mRNA	NC_030810.1	chr3	96860930	96896047	+	3	6568
Novel_015512	XLOC_149976	--	Novel_mRNA	mRNA	NC_030821.1	chr14	82028578	82120710	-	16	8679
Novel_013208	XLOC_126239	--	Novel_mRNA	mRNA	NC_030819.1	chr12	9654280	9677796	+	3	3796
XM_005676786.3	gene-RPA2	RPA2	protein_coding	mRNA	NC_030809.1	chr2	10500869	10522452	-	9	1921
XM_018049719.1	gene-EVC	EVC	protein_coding	mRNA	NC_030813.1	chr6	103763466	103856569	-	21	4818
XM_005697186.3	gene-SMAD7	SMAD7	protein_coding	mRNA	NC_030831.1	chr24	48805330	48834224	-	4	2915
XM_005680350.3	gene-PAN2	PAN2	protein_coding	mRNA	NC_030812.1	chr5	56390779	56404700	+	26	4602
Novel_008661	XLOC_082401	--	Novel_mRNA	mRNA	NC_030814.1	chr7	95053341	95062601	-	11	2091
XM_018060506.1	gene-LOC102188159	LOC102188159	protein_coding	mRNA	NC_030823.1	chr16	49477080	49496357	+	21	2969
Novel_001297	XLOC_013472	--	Novel_mRNA	mRNA	NC_030809.1	chr2	4123316	4487743	+	36	16415
Novel_018295	XLOC_175901	--	Novel_mRNA	mRNA	NC_030825.1	chr18	35905303	35907133	+	5	572
XM_005696299.2	gene-TREML1	TREML1	protein_coding	mRNA	NC_030830.1	chr23	33727373	33731966	+	6	1154
Novel_006740	XLOC_062528	--	Novel_mRNA	mRNA	NC_030813.1	chr6	88955733	88956912	+	2	1011
XM_013968610.2	gene-LOC102177638	LOC102177638	protein_coding	mRNA	NC_030820.1	chr13	42692700	42706523	+	8	999
Novel_009708	XLOC_092990	--	Novel_mRNA	mRNA	NC_030815.1	chr8	77711164	77884749	-	13	9621
Novel_011723	XLOC_113724	--	Novel_mRNA	mRNA	NC_030817.1	chr10	79889243	79897970	-	7	4816
XM_018066937.1	gene-PPM1M	PPM1M	protein_coding	mRNA	NC_030829.1	chr22	48737453	48742007	-	10	2189
XM_005683185.3	gene-ANXA6	ANXA6	protein_coding	mRNA	NC_030814.1	chr7	47999315	48048237	+	26	2602
XM_013968548.2	gene-THNSL1	THNSL1	protein_coding	mRNA	NC_030820.1	chr13	25210483	25219744	+	3	5855
Novel_022984	XLOC_214617	--	Novel_mRNA	mRNA	NC_030830.1	chr23	44921480	45342252	+	93	18357
Novel_006130	XLOC_057381	--	Novel_mRNA	mRNA	NC_030812.1	chr5	76734353	76815603	-	8	4088
Novel_024668	XLOC_229014	--	Novel_mRNA	mRNA	NC_030833.1	chr26	9880574	9912485	+	12	1684
XM_018060965.1	gene-FAM126B	FAM126B	protein_coding	mRNA	NC_030809.1	chr2	46305328	46374898	+	13	8936
Novel_015640	XLOC_150847	--	Novel_mRNA	mRNA	NC_030822.1	chr15	9046795	9214554	+	11	1254
XM_018061057.1	gene-TPST2	TPST2	protein_coding	mRNA	NC_030824.1	chr17	4839374	4895480	+	7	1896
Novel_027135	XLOC_255430	--	Novel_mRNA	mRNA	NW_017189516.1	X	49940770	50030057	-	15	3684
Novel_007474	XLOC_069624	--	Novel_mRNA	mRNA	NC_030814.1	chr7	22318936	22607094	+	13	7962
XM_018040173.1	gene-PHKG2	PHKG2	protein_coding	mRNA	NC_030832.1	chr25	26781267	26790642	+	10	1686
XM_018065986.1	gene-PTPN9	PTPN9	protein_coding	mRNA	NC_030828.1	chr21	32746564	32820781	+	13	3964
XM_013964633.2	gene-PDGFRA	PDGFRA	protein_coding	mRNA	NC_030813.1	chr6	70285928	70334333	+	24	6587
XM_005693653.3	gene-LUC7L3	LUC7L3	protein_coding	mRNA	NC_030826.1	chr19	35639158	35662601	-	12	3404
Novel_005644	XLOC_052865	--	Novel_mRNA	mRNA	NC_030812.1	chr5	109279550	109301940	+	18	8056
XM_018041746.1	gene-LIPK	LIPK	protein_coding	mRNA	NC_030833.1	chr26	40931622	40970949	-	9	1701
XM_005689921.2	gene-LOC102188961	LOC102188961	protein_coding	mRNA	NC_030822.1	chr15	33532387	33533331	-	1	945
Novel_014898	XLOC_144183	--	Novel_mRNA	mRNA	NC_030821.1	chr14	54116107	54669530	+	8	20633
XM_005700144.2	gene-RPL36A	RPL36A	protein_coding	mRNA	NW_017189517.1	X	40653027	40656312	+	5	493
Novel_019442	XLOC_183569	--	Novel_mRNA	mRNA	NC_030826.1	chr19	17446557	17468019	+	12	8236
XM_018044615.1	gene-LOC108634594	LOC108634594	protein_coding	mRNA	NW_017189646.1	Unknown	5337	40350	-	10	1276
XM_005696921.3	gene-C23H6orf201	C23H6orf201	protein_coding	mRNA	NC_030830.1	chr23	15603930	15610997	+	3	798
Novel_014238	XLOC_137545	--	Novel_mRNA	mRNA	NC_030820.1	chr13	3618914	3726114	-	7	6608
XM_018058247.1	gene-PLEKHF2	PLEKHF2	protein_coding	mRNA	NC_030821.1	chr14	13012458	13034451	+	3	3006
Novel_015074	XLOC_145726	--	Novel_mRNA	mRNA	NC_030821.1	chr14	81591495	81605341	+	6	9002
Novel_010951	XLOC_105788	--	Novel_mRNA	mRNA	NC_030817.1	chr10	29260772	29286079	+	10	2905
XM_018062559.1	gene-ZEB2	ZEB2	protein_coding	mRNA	NC_030809.1	chr2	84040381	84169003	-	10	3877
XM_018057301.1	gene-ASB13	ASB13	protein_coding	mRNA	NC_030820.1	chr13	42372731	42387826	+	6	872
Novel_010429	XLOC_100928	--	Novel_mRNA	mRNA	NC_030816.1	chr9	19160799	19323437	-	17	4659
Novel_013326	XLOC_128107	--	Novel_mRNA	mRNA	NC_030819.1	chr12	58712157	58988642	+	5	1422
Novel_019212	XLOC_182293	--	Novel_mRNA	mRNA	NC_030825.1	chr18	58558210	58570750	-	5	6073
Novel_014959	XLOC_144705	--	Novel_mRNA	mRNA	NC_030821.1	chr14	65287889	65327429	+	9	4362
XM_018065559.1	gene-ARL15	ARL15	protein_coding	mRNA	NC_030827.1	chr20	24821801	25283724	+	6	1752
XM_018038657.1	gene-CAPN11	CAPN11	protein_coding	mRNA	NC_030830.1	chr23	31146011	31158460	-	21	2521
XM_005679206.3	gene-NT5C3A	NT5C3A	protein_coding	mRNA	NC_030811.1	chr4	56426869	56469162	-	9	1869
XM_005676052.2	gene-PSMD14	PSMD14	protein_coding	mRNA	NC_030809.1	chr2	101078387	101181538	+	12	1908
Novel_017789	XLOC_170613	--	Novel_mRNA	mRNA	NC_030824.1	chr17	12763051	12838402	-	3	943
XM_018055542.1	gene-DTNB	DTNB	protein_coding	mRNA	NC_030818.1	chr11	73408848	73648825	+	20	2626
XM_018045502.1	gene-LOC108635283	LOC108635283	protein_coding	mRNA	NW_017213103.1	Unknown	6612	8711	-	3	1536
Novel_018293	XLOC_175886	--	Novel_mRNA	mRNA	NC_030825.1	chr18	35790055	35813144	+	21	2689
NM_001285585.1	gene-CSN1S2	CSN1S2	protein_coding	mRNA	NC_030813.1	chr6	86076895	86093539	+	18	1014
XM_018052073.1	gene-TRPM6	TRPM6	protein_coding	mRNA	NC_030815.1	chr8	50649520	50769701	-	39	7885
Novel_018157	XLOC_173910	--	Novel_mRNA	mRNA	NC_030825.1	chr18	8726992	8888181	+	7	2489
XM_018046215.1	gene-ZBTB7B	ZBTB7B	protein_coding	mRNA	NC_030810.1	chr3	104548183	104558153	+	3	4069
XM_018053813.1	gene-ROBO1	ROBO1	protein_coding	mRNA	NC_030808.1	chr1	24804212	25257543	-	30	7587
XM_018041194.1	gene-SEMA4G	SEMA4G	protein_coding	mRNA	NC_030833.1	chr26	29853719	29867663	-	16	4353
XM_018054467.1	gene-BMF	BMF	protein_coding	mRNA	NC_030817.1	chr10	67305280	67326154	+	5	5252
XM_005676450.2	gene-LOC102191000	LOC102191000	protein_coding	mRNA	NC_030809.1	chr2	38809543	38811982	-	3	685
XM_018056223.1	gene-NOXA1	NOXA1	protein_coding	mRNA	NC_030818.1	chr11	105904357	105913147	-	14	1457
XM_018041274.1	gene-ECHS1	ECHS1	protein_coding	mRNA	NC_030833.1	chr26	269303	279836	+	8	1780
Novel_014802	XLOC_142908	--	Novel_mRNA	mRNA	NC_030821.1	chr14	27380800	27463833	+	6	1081
XM_018040224.1	gene-SMURF1	SMURF1	protein_coding	mRNA	NC_030832.1	chr25	38043288	38135437	+	18	5255
XM_005683620.2	gene-LOC108633271	LOC108633271	protein_coding	mRNA	NC_030815.1	chr8	22798847	22799706	-	1	860
Novel_021660	XLOC_203035	--	Novel_mRNA	mRNA	NC_030828.1	chr21	41926039	41999717	-	6	4433
XM_005696380.3	gene-ADGRF5	ADGRF5	protein_coding	mRNA	NC_030830.1	chr23	28749165	28822671	+	21	5563
Novel_003595	XLOC_034481	--	Novel_mRNA	mRNA	NC_030810.1	chr3	72143939	72209530	-	6	4356
XM_018064722.1	gene-PIGL	PIGL	protein_coding	mRNA	NC_030826.1	chr19	32955747	33007614	-	8	1933
Novel_023546	XLOC_220436	--	Novel_mRNA	mRNA	NC_030831.1	chr24	57061969	57083615	+	4	6340
XM_018055206.1	gene-FOXN2	FOXN2	protein_coding	mRNA	NC_030818.1	chr11	30234554	30290611	+	6	3566
XM_018053550.1	gene-PARP6	PARP6	protein_coding	mRNA	NC_030817.1	chr10	82205875	82232557	+	24	2914
XM_018041026.1	gene-SEZ6L2	SEZ6L2	protein_coding	mRNA	NC_030832.1	chr25	26271833	26292307	+	18	3878
Novel_017705	XLOC_169873	--	Novel_mRNA	mRNA	NC_030824.1	chr17	1261769	1283785	-	6	6991
XM_005693555.3	gene-RANGRF	RANGRF	protein_coding	mRNA	NC_030826.1	chr19	27640431	27641876	+	5	858
XM_018042273.1	gene-BMS1	BMS1	protein_coding	mRNA	NC_030835.1	chr28	32283193	32325318	-	25	4377
XM_018064016.1	gene-EFCAB13	EFCAB13	protein_coding	mRNA	NC_030826.1	chr19	46024578	46134777	+	18	2337
Novel_017218	XLOC_165155	--	Novel_mRNA	mRNA	NC_030823.1	chr16	63450934	63586860	-	16	4528
XM_018047419.1	gene-CASD1	CASD1	protein_coding	mRNA	NC_030811.1	chr4	108689764	108743429	-	18	3854
Novel_004297	XLOC_039583	--	Novel_mRNA	mRNA	NC_030811.1	chr4	60701390	61271936	+	10	1567
XM_005678639.3	gene-ZFP69	ZFP69	protein_coding	mRNA	NC_030810.1	chr3	15158625	15165345	+	4	2034
XM_005684045.3	gene-APTX	APTX	protein_coding	mRNA	NC_030815.1	chr8	74548279	74564164	-	8	1764
XM_018041838.1	gene-MTNR1A	MTNR1A	protein_coding	mRNA	NC_030834.1	chr27	29146272	29169909	+	2	1101
XM_018057579.1	gene-SLCO4A1	SLCO4A1	protein_coding	mRNA	NC_030820.1	chr13	53991086	54015112	-	12	3395
XM_005684532.3	gene-ZUFSP	ZUFSP	protein_coding	mRNA	NC_030816.1	chr9	21133916	21156210	+	10	2246
XM_018049474.1	gene-EXOC1	EXOC1	protein_coding	mRNA	NC_030813.1	chr6	71841904	71896178	+	20	3536
XM_018060142.1	gene-LOC102176524	LOC102176524	protein_coding	mRNA	NC_030823.1	chr16	5903957	5953386	+	20	3938
XM_018042741.1	gene-LOC102184974	LOC102184974	protein_coding	mRNA	NC_030836.1	chr29	8544338	8546051	-	1	1714
XM_018049179.1	gene-SYNPO2	SYNPO2	protein_coding	mRNA	NC_030813.1	chr6	6662905	6772341	-	5	8003
XM_005680281.3	gene-KIF5A	KIF5A	protein_coding	mRNA	NC_030812.1	chr5	55227118	55256154	-	29	5701
Novel_025896	XLOC_242783	--	Novel_mRNA	mRNA	NC_030835.1	chr28	12112702	12133025	-	14	3622
Novel_025997	XLOC_243621	--	Novel_mRNA	mRNA	NC_030835.1	chr28	30481393	30618986	-	12	2149
XM_005684130.3	gene-ZCCHC6	ZCCHC6	protein_coding	mRNA	NC_030815.1	chr8	79201844	79259609	-	29	5829
Novel_006060	XLOC_056750	--	Novel_mRNA	mRNA	NC_030812.1	chr5	63891626	63910865	-	9	5601
Novel_010879	XLOC_105322	--	Novel_mRNA	mRNA	NC_030817.1	chr10	18630627	18665327	+	14	5896
Novel_026577	XLOC_248956	--	Novel_mRNA	mRNA	NC_030836.1	chr29	25549126	25630802	-	17	12115
XM_018044842.1	gene-GNB1L	GNB1L	protein_coding	mRNA	NW_017189851.1	Unknown	478734	501754	-	8	1564
XM_018062498.1	gene-LOC102180959	LOC102180959	protein_coding	mRNA	NC_030825.1	chr18	52371077	52386519	-	8	1388
XM_018049128.1	gene-CSN1S1	CSN1S1	protein_coding	mRNA	NC_030813.1	chr6	85978463	85995270	+	19	1190
XM_018063671.1	gene-LGALS3BP	LGALS3BP	protein_coding	mRNA	NC_030826.1	chr19	52624723	52634208	+	6	2417
XM_018044947.1	gene-LOC108634747	LOC108634747	protein_coding	mRNA	NW_017189947.1	Unknown	13132	18067	+	7	2964
XM_018051475.1	gene-SLC25A42	SLC25A42	protein_coding	mRNA	NC_030814.1	chr7	104586392	104629124	+	9	3094
Novel_013807	XLOC_133756	--	Novel_mRNA	mRNA	NC_030820.1	chr13	17543729	17556853	+	3	1350
Novel_001775	XLOC_017534	--	Novel_mRNA	mRNA	NC_030809.1	chr2	106257604	106278076	+	8	2999
Novel_004738	XLOC_044190	--	Novel_mRNA	mRNA	NC_030811.1	chr4	30978866	31149448	-	8	8720
XM_018063081.1	gene-PPP6R1	PPP6R1	protein_coding	mRNA	NC_030825.1	chr18	63971112	63988223	+	23	2781
Novel_002940	XLOC_028615	--	Novel_mRNA	mRNA	NC_030810.1	chr3	76152330	76318489	+	7	6687
XM_005685728.3	gene-MNS1	MNS1	protein_coding	mRNA	NC_030817.1	chr10	49203677	49295015	-	10	3206
Novel_010856	XLOC_105216	--	Novel_mRNA	mRNA	NC_030817.1	chr10	16632063	16635505	+	2	3320
XM_018039276.1	gene-CPNE5	CPNE5	protein_coding	mRNA	NC_030830.1	chr23	37994691	38096336	+	21	3645
XM_018066537.1	gene-TMED3	TMED3	protein_coding	mRNA	NC_030828.1	chr21	25098489	25109938	+	3	1399
XM_018063152.1	gene-PRPF40A	PRPF40A	protein_coding	mRNA	NC_030809.1	chr2	92646377	92702839	-	25	3609
Novel_008619	XLOC_082269	--	Novel_mRNA	mRNA	NC_030814.1	chr7	93473354	93478403	-	5	1441
Novel_015365	XLOC_148815	--	Novel_mRNA	mRNA	NC_030821.1	chr14	60071802	60096980	-	10	2690
XM_005699785.2	gene-UBXN1	UBXN1	protein_coding	mRNA	NC_030836.1	chr29	41335726	41338551	-	10	1279
Novel_001292	XLOC_013472	--	Novel_mRNA	mRNA	NC_030809.1	chr2	4123316	4487743	+	36	16418
Novel_018464	XLOC_177150	--	Novel_mRNA	mRNA	NC_030825.1	chr18	54260761	54286889	+	24	4541
Novel_013566	XLOC_131040	--	Novel_mRNA	mRNA	NC_030819.1	chr12	41908311	42491886	-	13	6212
XM_018055126.1	gene-HP1BP3	HP1BP3	protein_coding	mRNA	NC_030809.1	chr2	4070716	4102105	-	12	3133
Novel_020296	XLOC_188387	--	Novel_mRNA	mRNA	NC_030826.1	chr19	34426032	34468912	-	8	8468
XM_013965843.2	gene-HLTF	HLTF	protein_coding	mRNA	NC_030808.1	chr1	118659774	118719526	+	25	5455
XM_018065008.1	gene-PGAP3	PGAP3	protein_coding	mRNA	NC_030826.1	chr19	39688858	39702812	-	8	2651
Novel_007923	XLOC_073671	--	Novel_mRNA	mRNA	NC_030814.1	chr7	94592963	94636707	+	40	5213
XM_018051645.1	gene-LOC102186864	LOC102186864	protein_coding	mRNA	NC_030814.1	chr7	58603135	58605171	-	1	2037
Novel_005501	XLOC_051752	--	Novel_mRNA	mRNA	NC_030812.1	chr5	87322227	87327995	+	3	520
Novel_014157	XLOC_136577	--	Novel_mRNA	mRNA	NC_030820.1	chr13	75296480	75420451	+	24	5285
XM_005699654.3	gene-CCDC86	CCDC86	protein_coding	mRNA	NC_030836.1	chr29	36415605	36424104	+	4	1959
XM_018056893.1	gene-BIRC7	BIRC7	protein_coding	mRNA	NC_030820.1	chr13	53641388	53644674	-	6	849
XM_018045405.1	gene-LOC108635129	LOC108635129	protein_coding	mRNA	NW_017206895.1	Unknown	7516	11568	+	2	319
XR_001919060.1	gene-LOC108637417	LOC108637417	protein_coding	mRNA	NC_030820.1	chr13	62968004	62969046	-	2	471
Novel_017609	XLOC_168870	--	Novel_mRNA	mRNA	NC_030824.1	chr17	52442728	52602577	+	17	9412
XM_013964862.2	gene-HAUS3	HAUS3	protein_coding	mRNA	NC_030813.1	chr6	116157133	116170084	-	5	2467
XM_005681615.3	gene-LNX1	LNX1	protein_coding	mRNA	NC_030813.1	chr6	69547545	69653139	-	10	2620
XM_005679849.3	gene-HNRNPA1	HNRNPA1	protein_coding	mRNA	NC_030812.1	chr5	25520066	25524609	-	11	1973
Novel_020023	XLOC_187075	--	Novel_mRNA	mRNA	NC_030826.1	chr19	7540718	7577403	-	12	8219
Novel_014243	XLOC_137593	--	Novel_mRNA	mRNA	NC_030820.1	chr13	5133166	5220817	-	9	6771
Novel_010011	XLOC_095636	--	Novel_mRNA	mRNA	NC_030816.1	chr9	16068947	16296364	+	5	1723
XM_018039440.1	gene-NEDD4L	NEDD4L	protein_coding	mRNA	NC_030831.1	chr24	57586003	57736867	+	28	9128
Novel_005970	XLOC_056139	--	Novel_mRNA	mRNA	NC_030812.1	chr5	46342992	46813365	-	23	6336
XM_018057912.1	gene-RIMS4	RIMS4	protein_coding	mRNA	NC_030820.1	chr13	72689840	72761056	-	6	5171
Novel_023657	XLOC_221748	--	Novel_mRNA	mRNA	NC_030831.1	chr24	19789260	20104241	-	13	3516
Novel_014577	XLOC_140512	--	Novel_mRNA	mRNA	NC_030820.1	chr13	64280405	64283480	-	4	585
XM_018042857.1	gene-EHBP1L1	EHBP1L1	protein_coding	mRNA	NC_030836.1	chr29	44174584	44190648	+	20	3365
XM_005686569.3	gene-CRIPT	CRIPT	protein_coding	mRNA	NC_030818.1	chr11	28648447	28659797	+	5	1235
Novel_026320	XLOC_247397	--	Novel_mRNA	mRNA	NC_030836.1	chr29	40332491	40398387	+	12	8001
XM_018051871.1	gene-NUGGC	NUGGC	protein_coding	mRNA	NC_030815.1	chr8	10575490	10624562	+	20	3065
XM_005696595.3	gene-APOM	APOM	protein_coding	mRNA	NC_030830.1	chr23	22319436	22323497	+	7	1439
Novel_025714	XLOC_240876	--	Novel_mRNA	mRNA	NC_030835.1	chr28	18620348	18678663	+	13	11574
XM_005680247.3	gene-MON2	MON2	protein_coding	mRNA	NC_030812.1	chr5	50290981	50406536	-	34	8209
XM_018061930.1	gene-TOX3	TOX3	protein_coding	mRNA	NC_030825.1	chr18	16293374	16413552	+	7	3096
XM_005689917.2	gene-LOC102187880	LOC102187880	protein_coding	mRNA	NC_030822.1	chr15	33599992	33600945	+	1	954
XM_018063496.1	gene-LOC102172380	LOC102172380	protein_coding	mRNA	NC_030825.1	chr18	65512054	65524546	-	7	987
Novel_027850	XLOC_264781	--	Novel_mRNA	mRNA	NW_017189840.1	Unknown	136836	140369	-	11	1898
XM_005677732.3	gene-TXNIP	TXNIP	protein_coding	mRNA	NC_030810.1	chr3	99143350	99147526	-	8	2886
XM_005693936.3	gene-CCDC43	CCDC43	protein_coding	mRNA	NC_030826.1	chr19	44065384	44074796	-	5	2257
Novel_016674	XLOC_160862	--	Novel_mRNA	mRNA	NC_030823.1	chr16	44116750	44149424	+	10	1881
XM_005686358.3	gene-DUSP11	DUSP11	protein_coding	mRNA	NC_030818.1	chr11	10710945	10725841	+	9	1424
Novel_010295	XLOC_099178	--	Novel_mRNA	mRNA	NC_030816.1	chr9	82637578	82655450	+	3	16670
XR_001917485.1	gene-LOC102180196	LOC102180196	protein_coding	mRNA	NC_030836.1	chr29	45081312	45091108	-	5	1935
Novel_011638	XLOC_112460	--	Novel_mRNA	mRNA	NC_030817.1	chr10	59357336	59458321	-	30	6121
Novel_004677	XLOC_043277	--	Novel_mRNA	mRNA	NC_030811.1	chr4	17845888	17916777	-	15	7885
Novel_000752	XLOC_007134	--	Novel_mRNA	mRNA	NC_030808.1	chr1	44906775	44940082	-	8	2034
Novel_000528	XLOC_004850	--	Novel_mRNA	mRNA	NC_030808.1	chr1	138878938	138991228	+	42	7816
XM_018046430.1	gene-PBX1	PBX1	protein_coding	mRNA	NC_030810.1	chr3	115685996	115985805	+	9	6704
XM_018043633.1	gene-GATA1	GATA1	protein_coding	mRNA	NW_017189516.1	X	21030724	21033705	+	5	1440
Novel_003683	XLOC_034982	--	Novel_mRNA	mRNA	NC_030810.1	chr3	87289743	87349093	-	14	4731
Novel_020230	XLOC_188042	--	Novel_mRNA	mRNA	NC_030826.1	chr19	27140475	27147905	-	5	3713
XM_005691143.3	gene-MSMO1	MSMO1	protein_coding	mRNA	NC_030824.1	chr17	69190106	69207149	+	6	1818
XM_013964193.1	gene-LOC102180198	LOC102180198	protein_coding	mRNA	NC_030812.1	chr5	97351645	97352556	+	1	912
XR_001918926.1	gene-LOC106502720	LOC106502720	protein_coding	mRNA	NC_030819.1	chr12	16854680	16857541	-	3	2471
XM_018039314.1	gene-SLC17A2	SLC17A2	protein_coding	mRNA	NC_030830.1	chr23	18013149	18032743	-	12	2262
XM_018041993.1	gene-CLN8	CLN8	protein_coding	mRNA	NC_030834.1	chr27	43376735	43391080	-	3	1713
XM_005686600.3	gene-CHAC2	CHAC2	protein_coding	mRNA	NC_030818.1	chr11	36088004	36097696	+	2	1965
Novel_003187	XLOC_030164	--	Novel_mRNA	mRNA	NC_030810.1	chr3	106202958	106300919	+	22	4000
Novel_010010	XLOC_095636	--	Novel_mRNA	mRNA	NC_030816.1	chr9	16068947	16296364	+	4	1638
Novel_026114	XLOC_244744	--	Novel_mRNA	mRNA	NC_030836.1	chr29	1485559	2143402	+	27	18290
XM_005688505.3	gene-ROMO1	ROMO1	protein_coding	mRNA	NC_030820.1	chr13	64475924	64477584	+	3	564
XM_018048186.1	gene-C5H12orf73	C5H12orf73	protein_coding	mRNA	NC_030812.1	chr5	66310695	66317361	-	3	637
XR_001919033.1	gene-DNAJC5	DNAJC5	protein_coding	mRNA	NC_030820.1	chr13	53228440	53257795	-	6	4582
XM_005686284.2	gene-LYG2	LYG2	protein_coding	mRNA	NC_030818.1	chr11	4285945	4296731	-	6	2980
XM_005682855.2	gene-LOC102172706	LOC102172706	protein_coding	mRNA	NC_030814.1	chr7	68769110	68770054	-	1	945
XM_005693392.2	gene-LOC102179591	LOC102179591	protein_coding	mRNA	NC_030826.1	chr19	23741030	23741959	-	1	930
Novel_023182	XLOC_217233	--	Novel_mRNA	mRNA	NC_030830.1	chr23	33185703	33197455	-	2	10480
XM_018046328.1	gene-LRRC71	LRRC71	protein_coding	mRNA	NC_030810.1	chr3	106176581	106186522	+	15	3873
Novel_022019	XLOC_206099	--	Novel_mRNA	mRNA	NC_030829.1	chr22	22319109	22368344	+	2	10008
XM_018057787.1	gene-RBM39	RBM39	protein_coding	mRNA	NC_030820.1	chr13	64479232	64505571	-	18	2894
XM_018066416.1	gene-NEPRO	NEPRO	protein_coding	mRNA	NC_030808.1	chr1	57487947	57498346	-	6	3529
XM_018042391.1	gene-CSGALNACT2	CSGALNACT2	protein_coding	mRNA	NC_030835.1	chr28	31942813	31993833	-	8	4951
XM_018062984.1	gene-LOC102188030	LOC102188030	protein_coding	mRNA	NC_030825.1	chr18	61546610	61580447	-	7	4644
XM_005677613.3	gene-PSMD4	PSMD4	protein_coding	mRNA	NC_030810.1	chr3	100590778	100599379	+	10	1341
Novel_017058	XLOC_164161	--	Novel_mRNA	mRNA	NC_030823.1	chr16	37511476	37606507	-	34	10276
Novel_027928	XLOC_265012	--	Novel_mRNA	mRNA	NW_017189852.1	Unknown	85644	90459	-	5	1964
XM_018042281.1	gene-RHOBTB1	RHOBTB1	protein_coding	mRNA	NC_030835.1	chr28	28869002	28946895	+	10	4388
Novel_023432	XLOC_219637	--	Novel_mRNA	mRNA	NC_030831.1	chr24	39954963	40053639	+	6	947
XM_018063881.1	gene-RGS9	RGS9	protein_coding	mRNA	NC_030826.1	chr19	56329733	56377671	+	18	1912
XM_013962546.2	gene-LRIF1	LRIF1	protein_coding	mRNA	NC_030810.1	chr3	88157600	88177884	-	4	4410
XM_018065927.1	gene-STRC	STRC	protein_coding	mRNA	NC_030828.1	chr21	54839671	54856948	-	29	5353
Novel_022964	XLOC_214547	--	Novel_mRNA	mRNA	NC_030830.1	chr23	41765030	41769381	+	2	393
Novel_014291	XLOC_137901	--	Novel_mRNA	mRNA	NC_030820.1	chr13	15162023	15483736	-	15	2432
Novel_028277	XLOC_268292	--	Novel_mRNA	mRNA	NW_017206628.1	Unknown	3521	4542	+	3	407
Novel_018586	XLOC_177887	--	Novel_mRNA	mRNA	NC_030825.1	chr18	65268891	65311984	+	7	3376
XM_018063983.1	gene-COBLL1	COBLL1	protein_coding	mRNA	NC_030809.1	chr2	104660588	104827844	-	15	4982
XM_018051080.1	gene-DNM2	DNM2	protein_coding	mRNA	NC_030814.1	chr7	95074262	95161732	+	20	3614
XM_018054301.1	gene-TPM1	TPM1	protein_coding	mRNA	NC_030817.1	chr10	56105928	56127583	+	8	1607
XM_018043487.1	gene-PRPF19	PRPF19	protein_coding	mRNA	NC_030836.1	chr29	36465012	36474769	-	16	2149
XM_018047108.1	gene-NOD1	NOD1	protein_coding	mRNA	NC_030811.1	chr4	54332427	54371898	-	10	2819
XM_013962670.2	gene-ODF2L	ODF2L	protein_coding	mRNA	NC_030810.1	chr3	63521771	63559410	-	15	2734
XM_005688173.3	gene-C13H20orf196	C13H20orf196	protein_coding	mRNA	NC_030820.1	chr13	47430528	47527032	+	3	1147
Novel_023868	XLOC_223226	--	Novel_mRNA	mRNA	NC_030831.1	chr24	56811063	56853155	-	9	17069
Novel_010136	XLOC_097911	--	Novel_mRNA	mRNA	NC_030816.1	chr9	55029617	55166108	+	15	3680
Novel_012824	XLOC_123714	--	Novel_mRNA	mRNA	NC_030818.1	chr11	67988506	67991739	-	2	2354
XM_005681001.3	gene-NINJ2	NINJ2	protein_coding	mRNA	NC_030812.1	chr5	106368362	106439845	-	4	1141
Novel_003984	XLOC_037353	--	Novel_mRNA	mRNA	NC_030811.1	chr4	6170883	6209863	+	9	4043
XM_005685796.3	gene-GALK2	GALK2	protein_coding	mRNA	NC_030817.1	chr10	42077275	42231964	+	10	1934
XM_018066737.1	gene-PRSS45	PRSS45	protein_coding	mRNA	NC_030829.1	chr22	52760945	52768863	+	6	1258
XM_018046108.1	gene-TCHH	TCHH	protein_coding	mRNA	NC_030810.1	chr3	101934399	101940530	-	2	5543
XM_005698736.3	gene-SORBS2	SORBS2	protein_coding	mRNA	NC_030834.1	chr27	29686460	29762402	+	15	4292
Novel_022407	XLOC_210320	--	Novel_mRNA	mRNA	NC_030829.1	chr22	42777127	42780225	-	3	545
Novel_013597	XLOC_131382	--	Novel_mRNA	mRNA	NC_030819.1	chr12	53631327	53639123	-	6	1486
XM_013963001.2	gene-LOC102168967	LOC102168967	protein_coding	mRNA	NC_030810.1	chr3	10307741	10308367	+	1	627
Novel_018325	XLOC_176427	--	Novel_mRNA	mRNA	NC_030825.1	chr18	44266789	44327870	+	29	5917
Novel_021232	XLOC_198390	--	Novel_mRNA	mRNA	NC_030828.1	chr21	24857136	24925529	+	14	4301
XM_005694740.3	gene-HMGCS1	HMGCS1	protein_coding	mRNA	NC_030827.1	chr20	31413652	31435119	+	10	2146
XM_013967115.2	gene-TEX9	TEX9	protein_coding	mRNA	NC_030817.1	chr10	49115334	49204593	+	11	1101
Novel_014122	XLOC_136381	--	Novel_mRNA	mRNA	NC_030820.1	chr13	70261046	70465266	+	20	9685
XM_018055024.1	gene-TET3	TET3	protein_coding	mRNA	NC_030818.1	chr11	10426829	10518928	-	11	9982
NM_001285687.1	gene-CRSP-2	CRSP-2	protein_coding	mRNA	NC_030822.1	chr15	44708235	44713675	-	6	582
XR_001917492.1	gene-MSANTD2	MSANTD2	protein_coding	mRNA	NC_030836.1	chr29	27573590	27603884	-	5	2734
Novel_027188	XLOC_256810	--	Novel_mRNA	mRNA	NW_017189517.1	X	9345971	9349953	+	3	2016
Novel_026179	XLOC_245242	--	Novel_mRNA	mRNA	NC_030836.1	chr29	12733473	13161043	+	7	10574
Novel_024875	XLOC_230846	--	Novel_mRNA	mRNA	NC_030833.1	chr26	50973802	51026365	+	6	4010
XM_018046089.1	gene-TNK2	TNK2	protein_coding	mRNA	NC_030808.1	chr1	70355219	70376923	-	14	3526
XM_013966744.2	gene-PDCD7	PDCD7	protein_coding	mRNA	NC_030817.1	chr10	89192537	89204154	+	5	3296
XM_005678934.3	gene-GNG11	GNG11	protein_coding	mRNA	NC_030811.1	chr4	109380102	109385469	-	2	1016
NM_001285720.1	gene-PAG-2	PAG-2	protein_coding	mRNA	NC_030836.1	chr29	39791036	39808350	-	9	1131
Novel_006771	XLOC_063005	--	Novel_mRNA	mRNA	NC_030813.1	chr6	96670672	96709370	+	14	3031
XM_018040160.1	gene-ASB1	ASB1	protein_coding	mRNA	NC_030810.1	chr3	2984985	3008963	-	5	6690
XR_001919485.1	gene-CATSPERG	CATSPERG	protein_coding	mRNA	NC_030825.1	chr18	49043805	49070572	+	22	3087
Novel_017593	XLOC_168592	--	Novel_mRNA	mRNA	NC_030824.1	chr17	50675914	50691254	+	4	5691
Novel_021067	XLOC_196943	--	Novel_mRNA	mRNA	NC_030827.1	chr20	71363289	71366586	-	3	314
XM_018058655.1	gene-TSNARE1	TSNARE1	protein_coding	mRNA	NC_030821.1	chr14	80262988	80376738	+	14	1726
Novel_025961	XLOC_243033	--	Novel_mRNA	mRNA	NC_030835.1	chr28	17332874	17480366	-	20	6331
Novel_014948	XLOC_144506	--	Novel_mRNA	mRNA	NC_030821.1	chr14	61347502	61759941	+	18	8038
Novel_001819	XLOC_018048	--	Novel_mRNA	mRNA	NC_030809.1	chr2	113461431	113563767	+	8	5040
Novel_019706	XLOC_184795	--	Novel_mRNA	mRNA	NC_030826.1	chr19	36664993	36672945	+	2	7928
XM_018041340.1	gene-LOC102186740	LOC102186740	protein_coding	mRNA	NC_030833.1	chr26	35388438	35398091	-	3	533
XM_013969745.2	gene-LOC102170996	LOC102170996	protein_coding	mRNA	NC_030822.1	chr15	28658156	28668193	+	2	1137
XM_018062245.1	gene-CBLB	CBLB	protein_coding	mRNA	NC_030808.1	chr1	50156574	50378968	-	17	6307
XM_018061580.1	gene-ZNF827	ZNF827	protein_coding	mRNA	NC_030824.1	chr17	58396237	58588050	-	14	7735
Novel_007501	XLOC_069999	--	Novel_mRNA	mRNA	NC_030814.1	chr7	29318781	29574191	+	27	4807
XM_005679548.3	gene-LOC102181752	LOC102181752	protein_coding	mRNA	NC_030811.1	chr4	14112009	14123003	-	4	622
Novel_001707	XLOC_016968	--	Novel_mRNA	mRNA	NC_030809.1	chr2	92117049	92284502	+	17	6912
Novel_011742	XLOC_113783	--	Novel_mRNA	mRNA	NC_030817.1	chr10	80394333	80412347	-	15	12903
XM_018055678.1	gene-YWHAQ	YWHAQ	protein_coding	mRNA	NC_030818.1	chr11	87476176	87507413	+	6	1900
Novel_005893	XLOC_055476	--	Novel_mRNA	mRNA	NC_030812.1	chr5	30320783	30322489	-	2	1164
XM_018058834.1	gene-RIMS1	RIMS1	protein_coding	mRNA	NC_030821.1	chr14	92756494	93355995	+	30	7418
XM_013965069.2	gene-LOC102173730	LOC102173730	protein_coding	mRNA	NC_030814.1	chr7	98661262	98662179	+	1	918
XM_018039567.1	gene-DYM	DYM	protein_coding	mRNA	NC_030831.1	chr24	48927764	49320312	-	17	4433
XM_018051678.1	gene-ADGRE2	ADGRE2	protein_coding	mRNA	NC_030814.1	chr7	96350745	96400437	+	14	2025
Novel_027856	XLOC_264792	--	Novel_mRNA	mRNA	NW_017189840.1	Unknown	207592	217913	-	5	2145
XM_018055217.1	gene-NRXN1	NRXN1	protein_coding	mRNA	NC_030818.1	chr11	31856143	33065988	-	22	8909
Novel_016126	XLOC_155073	--	Novel_mRNA	mRNA	NC_030822.1	chr15	7494176	7524717	-	2	11829
XM_018056577.1	gene-RNF6	RNF6	protein_coding	mRNA	NC_030819.1	chr12	53540770	53550277	-	5	3366
XM_018048226.1	gene-LARGE1	LARGE1	protein_coding	mRNA	NC_030812.1	chr5	70481063	70896647	-	14	3684
XM_018063794.1	gene-WBP2	WBP2	protein_coding	mRNA	NC_030826.1	chr19	54984039	54991588	+	8	1964
XM_018042304.1	gene-PPP3CB	PPP3CB	protein_coding	mRNA	NC_030835.1	chr28	16159251	16206532	+	15	3087
XR_001917135.1	gene-CD83	CD83	protein_coding	mRNA	NC_030830.1	chr23	7662629	7687922	+	6	1390
Novel_001309	XLOC_013494	--	Novel_mRNA	mRNA	NC_030809.1	chr2	4793297	4946845	+	52	9540
Novel_021889	XLOC_205048	--	Novel_mRNA	mRNA	NC_030829.1	chr22	7638098	7783233	+	35	5422
XM_018039459.1	gene-LOC102184211	LOC102184211	protein_coding	mRNA	NC_030831.1	chr24	26328026	26366009	+	17	5465
XM_018046872.1	gene-TBXAS1	TBXAS1	protein_coding	mRNA	NC_030811.1	chr4	16953268	17122491	-	12	1639
Novel_006161	XLOC_057740	--	Novel_mRNA	mRNA	NC_030812.1	chr5	84730845	85184411	-	16	4292
XM_018045359.1	gene-FAM50A	FAM50A	protein_coding	mRNA	NW_017201244.1	Unknown	23404	29192	-	13	1533
XM_018052235.1	gene-ALG2	ALG2	protein_coding	mRNA	NC_030815.1	chr8	63891377	63901302	-	2	7404
Novel_023131	XLOC_216696	--	Novel_mRNA	mRNA	NC_030830.1	chr23	21800699	21818967	-	20	5039
XM_018039473.1	gene-CABYR	CABYR	protein_coding	mRNA	NC_030831.1	chr24	32860871	32878498	-	6	2215
XM_018042887.1	gene-MAP4K2	MAP4K2	protein_coding	mRNA	NC_030836.1	chr29	43446327	43464755	-	33	2593
XM_018042594.1	gene-C28H10orf71	C28H10orf71	protein_coding	mRNA	NC_030835.1	chr28	2208852	2239251	-	3	8058
XM_005675433.3	gene-MBNL1	MBNL1	protein_coding	mRNA	NC_030808.1	chr1	114974326	115091819	-	10	5009
XM_018052803.1	gene-LOC108636618	LOC108636618	protein_coding	mRNA	NC_030815.1	chr8	22775723	22776459	-	1	737
Novel_003554	XLOC_033894	--	Novel_mRNA	mRNA	NC_030810.1	chr3	61260372	61325975	-	10	5256
Novel_012684	XLOC_121618	--	Novel_mRNA	mRNA	NC_030818.1	chr11	27676037	28120865	-	12	5903
XM_018063086.1	gene-TMEM86B	TMEM86B	protein_coding	mRNA	NC_030825.1	chr18	63989771	63992041	+	3	1409
Novel_020411	XLOC_189121	--	Novel_mRNA	mRNA	NC_030826.1	chr19	44531771	44543519	-	3	874
Novel_013828	XLOC_134089	--	Novel_mRNA	mRNA	NC_030820.1	chr13	25041640	25143382	+	9	2527
XM_018060043.1	gene-DSTYK	DSTYK	protein_coding	mRNA	NC_030823.1	chr16	2332498	2385134	-	13	5728
XM_018065795.1	gene-ERCC3	ERCC3	protein_coding	mRNA	NC_030809.1	chr2	131256739	131287565	-	15	2835
Novel_026808	XLOC_250658	--	Novel_mRNA	mRNA	NW_017189516.1	X	9352229	9397319	+	13	1908
Novel_014864	XLOC_143737	--	Novel_mRNA	mRNA	NC_030821.1	chr14	46168274	46235469	+	6	3886
XM_013967510.2	gene-ZNF638	ZNF638	protein_coding	mRNA	NC_030818.1	chr11	13030506	13118243	-	28	6468
XR_001917015.1	gene-EXOG	EXOG	protein_coding	mRNA	NC_030829.1	chr22	11739542	11764881	+	8	5896
XM_018053708.1	gene-HRH2	HRH2	protein_coding	mRNA	NC_030817.1	chr10	95729965	95757108	+	2	1799
Novel_024515	XLOC_228024	--	Novel_mRNA	mRNA	NC_030832.1	chr25	39293182	39308242	-	7	5929
XM_018043206.1	gene-RIN1	RIN1	protein_coding	mRNA	NC_030836.1	chr29	44785034	44790808	-	9	3615
XM_018057484.1	gene-UCKL1	UCKL1	protein_coding	mRNA	NC_030820.1	chr13	53211627	53222894	+	15	1765
Novel_010378	XLOC_100036	--	Novel_mRNA	mRNA	NC_030816.1	chr9	5782051	5799989	-	3	3294
XM_018060467.1	gene-LOC108633228	LOC108633228	protein_coding	mRNA	NC_030823.1	chr16	48061079	48093715	+	18	3103
Novel_026612	XLOC_249280	--	Novel_mRNA	mRNA	NC_030836.1	chr29	35582833	35621523	-	20	3156
XM_018050200.1	gene-NR3C1	NR3C1	protein_coding	mRNA	NC_030814.1	chr7	56057184	56173859	+	10	6990
Novel_006234	XLOC_058430	--	Novel_mRNA	mRNA	NC_030812.1	chr5	102245801	102263431	-	5	14487
Novel_016627	XLOC_160577	--	Novel_mRNA	mRNA	NC_030823.1	chr16	39697312	39701433	+	3	549
XM_018044379.1	gene-PPM1F	PPM1F	protein_coding	mRNA	NW_017189530.1	Unknown	246885	265988	+	8	4136
XM_018044596.1	gene-TMEM61	TMEM61	protein_coding	mRNA	NC_030810.1	chr3	29419643	29432854	+	4	1332
XM_018053400.1	gene-ARID1B	ARID1B	protein_coding	mRNA	NC_030816.1	chr9	80723212	81148798	+	21	9959
XM_005685304.3	gene-MTFMT	MTFMT	protein_coding	mRNA	NC_030817.1	chr10	89310760	89334973	+	9	1462
XM_018053972.1	gene-LTBP2	LTBP2	protein_coding	mRNA	NC_030817.1	chr10	17220134	17331609	+	36	9331
XM_013972179.2	gene-GJD3	GJD3	protein_coding	mRNA	NC_030826.1	chr19	40247995	40250736	-	2	1962
Novel_022733	XLOC_212920	--	Novel_mRNA	mRNA	NC_030830.1	chr23	16736444	16765683	+	4	314
XM_018062898.1	gene-JOSD2	JOSD2	protein_coding	mRNA	NC_030825.1	chr18	57733915	57738403	-	5	1073
Novel_021793	XLOC_204320	--	Novel_mRNA	mRNA	NC_030828.1	chr21	67175529	67178549	-	5	660
Novel_012866	XLOC_124110	--	Novel_mRNA	mRNA	NC_030818.1	chr11	78204255	78326058	-	22	6568
XM_005675472.2	gene-LOC102175808	LOC102175808	protein_coding	mRNA	NC_030808.1	chr1	121626910	121680111	+	8	973
XM_013968277.2	gene-HOXD13	HOXD13	protein_coding	mRNA	NC_030809.1	chr2	115499864	115501664	+	2	1023
Novel_013088	XLOC_125209	--	Novel_mRNA	mRNA	NC_030818.1	chr11	101003095	101089032	-	33	12612
XM_018039297.1	gene-MAK	MAK	protein_coding	mRNA	NC_030830.1	chr23	4945969	4996496	-	15	4426
XM_018048585.1	gene-IFFO1	IFFO1	protein_coding	mRNA	NC_030812.1	chr5	102775919	102788786	+	10	2767
Novel_027016	XLOC_254080	--	Novel_mRNA	mRNA	NW_017189516.1	X	14795929	14798870	-	2	2836
XM_018047832.1	gene-PRPF40B	PRPF40B	protein_coding	mRNA	NC_030812.1	chr5	29857781	29876898	-	23	2488
XM_018061236.1	gene-LOC102182159	LOC102182159	protein_coding	mRNA	NC_030824.1	chr17	15860701	15898895	-	14	2604
XM_018059318.1	gene-LRRC32	LRRC32	protein_coding	mRNA	NC_030822.1	chr15	26874958	26888805	+	4	7267
XM_013972280.2	gene-LOC102184370	LOC102184370	protein_coding	mRNA	NC_030826.1	chr19	26846525	26849502	+	6	1532
XM_018055529.1	gene-MAPRE3	MAPRE3	protein_coding	mRNA	NC_030818.1	chr11	72328477	72383533	-	7	1833
XM_018050867.1	gene-MPND	MPND	protein_coding	mRNA	NC_030814.1	chr7	90803788	90813427	+	13	1710
XM_005690649.3	gene-DNM3	DNM3	protein_coding	mRNA	NC_030823.1	chr16	37786111	38414194	+	21	2887
XM_013972192.2	gene-MYH8	MYH8	protein_coding	mRNA	NC_030826.1	chr19	29125293	29153949	-	39	6014
XM_018043613.1	gene-LOC102183655	LOC102183655	protein_coding	mRNA	NC_030810.1	chr3	20200128	20203776	-	11	1449
XM_018038605.1	gene-RRP36	RRP36	protein_coding	mRNA	NC_030830.1	chr23	32181815	32186869	-	7	2212
XM_018053677.1	gene-ARSB	ARSB	protein_coding	mRNA	NC_030817.1	chr10	91217404	91385426	+	9	4535
XM_005683067.2	gene-FCHSD1	FCHSD1	protein_coding	mRNA	NC_030814.1	chr7	57771763	57784020	+	20	4372
XM_018041031.1	gene-DCTPP1	DCTPP1	protein_coding	mRNA	NC_030832.1	chr25	26509647	26513071	-	3	809
XM_018043349.1	gene-TOLLIP	TOLLIP	protein_coding	mRNA	NC_030836.1	chr29	51162053	51175297	+	3	343
XM_005691210.3	gene-ANAPC10	ANAPC10	protein_coding	mRNA	NC_030824.1	chr17	57695396	57781203	-	5	1348
XM_005682285.3	gene-JUNB	JUNB	protein_coding	mRNA	NC_030814.1	chr7	98107928	98109770	-	1	1843
Novel_018006	XLOC_172540	--	Novel_mRNA	mRNA	NC_030824.1	chr17	54823229	54907931	-	3	2841
XM_018046564.1	gene-DMRTA2	DMRTA2	protein_coding	mRNA	NC_030810.1	chr3	24971982	24977863	-	3	3019
XM_018062574.1	gene-PPP1R37	PPP1R37	protein_coding	mRNA	NC_030825.1	chr18	53822084	53859610	+	13	2927
XM_005683466.3	gene-PPIP5K2	PPIP5K2	protein_coding	mRNA	NC_030814.1	chr7	8431922	8515727	-	30	6133
Novel_012264	XLOC_119062	--	Novel_mRNA	mRNA	NC_030818.1	chr11	84817228	84846684	+	3	4565
Novel_014606	XLOC_140590	--	Novel_mRNA	mRNA	NC_030820.1	chr13	65842724	65906782	-	15	12326
XM_018058871.1	gene-LOC102170538	LOC102170538	protein_coding	mRNA	NC_030822.1	chr15	2652815	2653744	+	2	495
XM_018063561.1	gene-LPO	LPO	protein_coding	mRNA	NC_030826.1	chr19	8843290	8873407	+	13	2843
Novel_012411	XLOC_120110	--	Novel_mRNA	mRNA	NC_030818.1	chr11	103067650	103076623	+	4	4702
XM_018058941.1	gene-LOC102180785	LOC102180785	protein_coding	mRNA	NC_030822.1	chr15	2636491	2643956	+	5	827
XM_013970572.2	gene-ZNF891	ZNF891	protein_coding	mRNA	NC_030824.1	chr17	26989261	27000404	+	2	2040
Novel_013416	XLOC_129032	--	Novel_mRNA	mRNA	NC_030819.1	chr12	75032751	75050723	+	6	2406
XM_005699492.3	gene-KCTD21	KCTD21	protein_coding	mRNA	NC_030836.1	chr29	17327322	17341773	+	2	3473
Novel_014595	XLOC_140541	--	Novel_mRNA	mRNA	NC_030820.1	chr13	65198564	65201764	-	2	2350
Novel_017962	XLOC_171917	--	Novel_mRNA	mRNA	NC_030824.1	chr17	45292537	45763018	-	11	11566
XM_018063386.1	gene-TANC1	TANC1	protein_coding	mRNA	NC_030809.1	chr2	98800185	99045692	+	27	7756
XM_018058152.1	gene-TAF2	TAF2	protein_coding	mRNA	NC_030821.1	chr14	962616	1055502	+	28	5265
XM_018054859.1	gene-KANSL3	KANSL3	protein_coding	mRNA	NC_030818.1	chr11	2504936	2549186	-	21	2857
Novel_020921	XLOC_195004	--	Novel_mRNA	mRNA	NC_030827.1	chr20	21507928	21676870	-	2	1027
Novel_011402	XLOC_109876	--	Novel_mRNA	mRNA	NC_030817.1	chr10	9385985	9483527	-	5	785
Novel_001126	XLOC_011962	--	Novel_mRNA	mRNA	NC_030808.1	chr1	134527602	134543211	-	10	2543
XM_018054587.1	gene-ACIN1	ACIN1	protein_coding	mRNA	NC_030817.1	chr10	79625849	79665001	-	19	4612
XM_018067112.1	gene-SMARCC1	SMARCC1	protein_coding	mRNA	NC_030829.1	chr22	52003931	52126402	+	28	5781
XM_005685627.2	gene-POLE2	POLE2	protein_coding	mRNA	NC_030817.1	chr10	60333137	60362783	+	19	1740
XM_018046534.1	gene-LOC102188000	LOC102188000	protein_coding	mRNA	NC_030810.1	chr3	108723761	108724874	-	3	972
Novel_014020	XLOC_135715	--	Novel_mRNA	mRNA	NC_030820.1	chr13	56781629	56802531	+	13	1659
Novel_019593	XLOC_184269	--	Novel_mRNA	mRNA	NC_030826.1	chr19	27795505	27919626	+	42	11773
Novel_020808	XLOC_192874	--	Novel_mRNA	mRNA	NC_030827.1	chr20	42141150	42287984	+	12	4311
XM_005686664.2	gene-CKAP2L	CKAP2L	protein_coding	mRNA	NC_030818.1	chr11	46088931	46111413	-	9	3222
XM_018054403.1	gene-PLA2G4E	PLA2G4E	protein_coding	mRNA	NC_030817.1	chr10	65633019	65677730	+	20	7106
XM_013965358.2	gene-ZNF608	ZNF608	protein_coding	mRNA	NC_030814.1	chr7	81537258	81644329	-	9	6232
XM_005686282.3	gene-MITD1	MITD1	protein_coding	mRNA	NC_030818.1	chr11	4238542	4255983	-	7	985
XM_018047770.1	gene-LOC102190935	LOC102190935	protein_coding	mRNA	NC_030812.1	chr5	28488257	28511998	+	16	2205
XM_005697146.3	gene-MPPE1	MPPE1	protein_coding	mRNA	NC_030831.1	chr24	43090324	43104694	-	11	2064
XM_013965586.2	gene-PKD2L2	PKD2L2	protein_coding	mRNA	NC_030814.1	chr7	61096873	61138431	-	12	3265
Novel_012155	XLOC_117576	--	Novel_mRNA	mRNA	NC_030818.1	chr11	49449545	49527629	+	7	3729
XM_018063660.1	gene-RBFOX3	RBFOX3	protein_coding	mRNA	NC_030826.1	chr19	52108429	52540805	+	15	2473
Novel_024682	XLOC_229379	--	Novel_mRNA	mRNA	NC_030833.1	chr26	14481179	14486647	+	2	2648
XM_005699502.2	gene-PAK1	PAK1	protein_coding	mRNA	NC_030836.1	chr29	18025762	18122294	+	15	3098
XM_005678741.3	gene-NEU2	NEU2	protein_coding	mRNA	NC_030810.1	chr3	8043799	8057992	-	3	2144
XM_018057230.1	gene-SNX5	SNX5	protein_coding	mRNA	NC_030820.1	chr13	37661191	37685908	-	13	2068
XM_013964507.2	gene-BMPR1B	BMPR1B	protein_coding	mRNA	NC_030813.1	chr6	29894618	29958051	-	11	5650
XM_005678346.3	gene-MYSM1	MYSM1	protein_coding	mRNA	NC_030810.1	chr3	33407498	33449161	-	20	6565
XM_018066801.1	gene-FOXP1	FOXP1	protein_coding	mRNA	NC_030829.1	chr22	30029579	30604512	+	20	8016
Novel_017004	XLOC_163719	--	Novel_mRNA	mRNA	NC_030823.1	chr16	28405556	28430842	-	13	2265
Novel_026957	XLOC_253334	--	Novel_mRNA	mRNA	NW_017189516.1	X	60719986	60770750	+	8	1773
XR_001917917.1	gene-HRASLS	HRASLS	protein_coding	mRNA	NC_030808.1	chr1	73865749	73920247	-	6	2157
XM_013965659.2	gene-SH3RF2	SH3RF2	protein_coding	mRNA	NC_030814.1	chr7	53180240	53311531	-	9	2868
XM_005687462.3	gene-ARL11	ARL11	protein_coding	mRNA	NC_030819.1	chr12	67412593	67414251	-	3	928
Novel_026206	XLOC_246615	--	Novel_mRNA	mRNA	NC_030836.1	chr29	19484699	20036639	+	13	7423
XM_005685437.2	gene-LOC102187594	LOC102187594	protein_coding	mRNA	NC_030817.1	chr10	75187187	75188125	-	1	939
Novel_008000	XLOC_074072	--	Novel_mRNA	mRNA	NC_030814.1	chr7	100826485	100912006	+	14	5419
Novel_019528	XLOC_183954	--	Novel_mRNA	mRNA	NC_030826.1	chr19	24058240	24065986	+	3	2042
XM_005680162.3	gene-CNTN1	CNTN1	protein_coding	mRNA	NC_030812.1	chr5	39282636	39689002	-	24	5695
Novel_014744	XLOC_142231	--	Novel_mRNA	mRNA	NC_030821.1	chr14	12756390	12810669	+	9	5708
XM_018063775.1	gene-TEN1	TEN1	protein_coding	mRNA	NC_030826.1	chr19	54873700	54896198	-	4	773
Novel_021612	XLOC_202296	--	Novel_mRNA	mRNA	NC_030828.1	chr21	28424026	28437403	-	6	2146
XM_018048620.1	gene-PLCH1	PLCH1	protein_coding	mRNA	NC_030808.1	chr1	111660149	111769462	+	22	6099
XM_018049941.1	gene-BEND4	BEND4	protein_coding	mRNA	NC_030813.1	chr6	61544757	61574269	-	5	2336
Novel_000814	XLOC_008057	--	Novel_mRNA	mRNA	NC_030808.1	chr1	61590273	61715891	-	4	122076
Novel_020219	XLOC_188033	--	Novel_mRNA	mRNA	NC_030826.1	chr19	27034559	27043838	-	11	2189
Novel_017890	XLOC_171256	--	Novel_mRNA	mRNA	NC_030824.1	chr17	26098076	26119534	-	17	2240
Novel_012416	XLOC_120128	--	Novel_mRNA	mRNA	NC_030818.1	chr11	103238520	103248430	+	15	4453
XM_013967152.2	gene-SHC4	SHC4	protein_coding	mRNA	NC_030817.1	chr10	41759892	41890753	-	11	3887
XM_018062897.1	gene-JOSD2	JOSD2	protein_coding	mRNA	NC_030825.1	chr18	57733915	57738325	-	5	1041
XM_018065693.1	gene-SRD5A1	SRD5A1	protein_coding	mRNA	NC_030827.1	chr20	66523213	66557879	-	5	1532
XM_013975419.2	gene-LETM2	LETM2	protein_coding	mRNA	NC_030834.1	chr27	12125223	12142618	-	9	5207
XM_013965963.2	gene-PGM5	PGM5	protein_coding	mRNA	NC_030815.1	chr8	44222746	44428178	+	11	3702
XM_018045878.1	gene-LOC106503993	LOC106503993	protein_coding	mRNA	NC_030810.1	chr3	86845361	86858285	+	8	2193
XM_013976668.2	gene-PIGA	PIGA	protein_coding	mRNA	NW_017189516.1	X	54944272	54958395	+	6	4025
Novel_009436	XLOC_090411	--	Novel_mRNA	mRNA	NC_030815.1	chr8	22896094	22902733	-	3	3925
XM_005685224.3	gene-IRF9	IRF9	protein_coding	mRNA	NC_030817.1	chr10	80441702	80446438	+	9	2058
XR_001917237.1	gene-PER2	PER2	protein_coding	mRNA	NC_030810.1	chr3	3132903	3168545	+	22	4008
XM_018063075.1	gene-RPL28	RPL28	protein_coding	mRNA	NC_030825.1	chr18	63863196	63865960	-	5	607
XM_018059943.1	gene-TNFRSF8	TNFRSF8	protein_coding	mRNA	NC_030823.1	chr16	40049635	40096376	-	13	2697
XM_005701675.3	gene-LOC102172432	LOC102172432	protein_coding	mRNA	NC_030813.1	chr6	85137434	85152951	-	6	2628
Novel_018312	XLOC_176046	--	Novel_mRNA	mRNA	NC_030825.1	chr18	38236537	38256681	+	7	13244
Novel_010256	XLOC_098990	--	Novel_mRNA	mRNA	NC_030816.1	chr9	75740685	75758465	+	2	17309
XM_005679401.2	gene-TAS2R16	TAS2R16	protein_coding	mRNA	NC_030811.1	chr4	32789751	32790694	+	1	944
Novel_000649	XLOC_005820	--	Novel_mRNA	mRNA	NC_030808.1	chr1	5874954	5875794	-	3	771
Novel_006419	XLOC_059185	--	Novel_mRNA	mRNA	NC_030812.1	chr5	114834647	114917210	-	17	3164
XR_001918069.1	gene-MBD6	MBD6	protein_coding	mRNA	NC_030812.1	chr5	55273092	55280421	-	14	4031
Novel_024490	XLOC_227828	--	Novel_mRNA	mRNA	NC_030832.1	chr25	36766744	36780018	-	28	4662
XM_018044336.1	gene-TMEM164	TMEM164	protein_coding	mRNA	NW_017189519.1	Unknown	224954	405777	-	6	4698
XR_001919632.1	gene-UNC13D	UNC13D	protein_coding	mRNA	NC_030826.1	chr19	54992346	55007199	+	32	3824
NM_001285672.1	gene-SOX2	SOX2	protein_coding	mRNA	NC_030808.1	chr1	85009956	85010918	-	1	963
XM_018042818.1	gene-DLG2	DLG2	protein_coding	mRNA	NC_030836.1	chr29	9355082	11720062	+	28	9128
XM_005674736.2	gene-JAM2	JAM2	protein_coding	mRNA	NC_030808.1	chr1	9118654	9199088	-	10	1804
Novel_023161	XLOC_217006	--	Novel_mRNA	mRNA	NC_030830.1	chr23	29324457	29424318	-	4	3404
Novel_023781	XLOC_222574	--	Novel_mRNA	mRNA	NC_030831.1	chr24	40688362	41344572	-	33	6896
XM_018062743.1	gene-BCAT2	BCAT2	protein_coding	mRNA	NC_030825.1	chr18	56429231	56437089	-	10	1912
XM_013968318.2	gene-TGDS	TGDS	protein_coding	mRNA	NC_030819.1	chr12	16966018	16985727	+	11	2650
XM_005698309.3	gene-R3HCC1L	R3HCC1L	protein_coding	mRNA	NC_030833.1	chr26	32281742	32312857	-	6	1417
Novel_019727	XLOC_184955	--	Novel_mRNA	mRNA	NC_030826.1	chr19	38788333	38830409	+	20	6764
XR_001917180.1	gene-PIK3C3	PIK3C3	protein_coding	mRNA	NC_030831.1	chr24	14064528	14217759	-	23	4854
Novel_011428	XLOC_110188	--	Novel_mRNA	mRNA	NC_030817.1	chr10	15809841	15836006	-	7	4738
XM_018049493.1	gene-LOC102180114	LOC102180114	protein_coding	mRNA	NC_030813.1	chr6	72763213	72788322	+	4	6952
XM_005678648.3	gene-CAP1	CAP1	protein_coding	mRNA	NC_030810.1	chr3	14742043	14768971	+	13	2644
XM_018039896.1	gene-ZNF3	ZNF3	protein_coding	mRNA	NC_030832.1	chr25	37242862	37251881	+	7	3055
XM_018054920.1	gene-AFF3	AFF3	protein_coding	mRNA	NC_030818.1	chr11	4572767	5148766	-	25	10926
NM_001285639.1	gene-RPS18	RPS18	protein_coding	mRNA	NC_030830.1	chr23	41231612	41236312	-	6	521
Novel_005074	XLOC_047709	--	Novel_mRNA	mRNA	NC_030812.1	chr5	5372614	5413751	+	17	5934
Novel_025719	XLOC_240886	--	Novel_mRNA	mRNA	NC_030835.1	chr28	18897263	18985726	+	20	4695
XM_018049126.1	gene-AGTR1	AGTR1	protein_coding	mRNA	NC_030808.1	chr1	119056842	119109590	-	3	2381
XM_005685738.3	gene-DYX1C1	DYX1C1	protein_coding	mRNA	NC_030817.1	chr10	48275713	48343054	-	8	1551
XM_018044263.1	gene-NDUFA1	NDUFA1	protein_coding	mRNA	NW_017189517.1	X	24555322	24558571	-	3	441
XM_018040002.1	gene-GPR35	GPR35	protein_coding	mRNA	NC_030810.1	chr3	1073344	1082913	-	3	1802
XM_013975890.2	gene-LOC102180465	LOC102180465	protein_coding	mRNA	NC_030836.1	chr29	41043502	41046771	+	3	539
XM_018043774.1	gene-STS	STS	protein_coding	mRNA	NW_017189516.1	X	62165383	62299801	-	11	3041
Novel_003038	XLOC_029613	--	Novel_mRNA	mRNA	NC_030810.1	chr3	98551131	98574903	+	10	4202
Novel_004171	XLOC_038487	--	Novel_mRNA	mRNA	NC_030811.1	chr4	34328475	34332967	+	3	1270
Novel_024387	XLOC_227205	--	Novel_mRNA	mRNA	NC_030832.1	chr25	22450123	22487942	-	9	4152
XM_005697652.3	gene-APOBR	APOBR	protein_coding	mRNA	NC_030832.1	chr25	25964036	25970088	+	4	5533
XM_005698277.3	gene-OPALIN	OPALIN	protein_coding	mRNA	NC_030833.1	chr26	33916275	33930285	+	6	2374
Novel_022705	XLOC_212775	--	Novel_mRNA	mRNA	NC_030830.1	chr23	15148329	15188365	+	5	2309
XM_005675618.3	gene-ASTE1	ASTE1	protein_coding	mRNA	NC_030808.1	chr1	138467437	138482084	+	5	2589
XM_018066997.1	gene-LOC102177570	LOC102177570	protein_coding	mRNA	NC_030829.1	chr22	16267364	16284793	+	4	10941
XM_018063773.1	gene-CDK3	CDK3	protein_coding	mRNA	NC_030826.1	chr19	54869267	54873101	-	8	1726
XM_013965138.2	gene-LOC106502295	LOC106502295	protein_coding	mRNA	NC_030814.1	chr7	99056182	99056718	-	1	537
XM_018048882.1	gene-PARVG	PARVG	protein_coding	mRNA	NC_030812.1	chr5	113795400	113820671	+	13	1415
Novel_005428	XLOC_051304	--	Novel_mRNA	mRNA	NC_030812.1	chr5	72574453	72868718	+	13	8197
XM_013972157.2	gene-LOC102188529	LOC102188529	protein_coding	mRNA	NC_030826.1	chr19	24516307	24523084	+	5	1741
Novel_005943	XLOC_055722	--	Novel_mRNA	mRNA	NC_030812.1	chr5	36409762	36489884	-	11	1925
Novel_001414	XLOC_014112	--	Novel_mRNA	mRNA	NC_030809.1	chr2	15377979	15472858	+	7	1127
XR_001917112.1	gene-PRPF4B	PRPF4B	protein_coding	mRNA	NC_030830.1	chr23	15558483	15585754	+	17	6070
XM_018051798.1	gene-NEK1	NEK1	protein_coding	mRNA	NC_030815.1	chr8	1295608	1418025	-	34	5617
XM_018050480.1	gene-CNN2	CNN2	protein_coding	mRNA	NC_030814.1	chr7	66939449	66947814	-	7	1745
Novel_009828	XLOC_093818	--	Novel_mRNA	mRNA	NC_030815.1	chr8	96397172	96552258	-	13	7544
XM_018066763.1	gene-ACOX2	ACOX2	protein_coding	mRNA	NC_030829.1	chr22	42777115	42806994	+	15	2741
Novel_027175	XLOC_256156	--	Novel_mRNA	mRNA	NW_017189516.1	X	65225975	65239805	-	5	974
XM_005698495.3	gene-NRAP	NRAP	protein_coding	mRNA	NC_030833.1	chr26	17860331	17935987	+	41	5429
XM_018050353.1	gene-LOC102178535	LOC102178535	protein_coding	mRNA	NC_030814.1	chr7	63639466	63720888	+	9	1782
XM_005690467.2	gene-BRINP3	BRINP3	protein_coding	mRNA	NC_030823.1	chr16	13683456	14163558	+	8	3357
Novel_017474	XLOC_166936	--	Novel_mRNA	mRNA	NC_030824.1	chr17	15847479	15864324	+	5	8717
Novel_024217	XLOC_225878	--	Novel_mRNA	mRNA	NC_030832.1	chr25	41471033	41492140	+	7	3555
XM_018064879.1	gene-MYCBPAP	MYCBPAP	protein_coding	mRNA	NC_030826.1	chr19	35836374	35861489	-	20	3042
XM_018052802.1	gene-TTC3	TTC3	protein_coding	mRNA	NC_030808.1	chr1	149193226	149320070	+	37	6767
XM_005687913.3	gene-PLXDC2	PLXDC2	protein_coding	mRNA	NC_030820.1	chr13	20693164	21128799	+	14	4209
XM_018053116.1	gene-PRDM1	PRDM1	protein_coding	mRNA	NC_030816.1	chr9	31109823	31131022	-	7	5178
Novel_023896	XLOC_223478	--	Novel_mRNA	mRNA	NC_030831.1	chr24	59856735	59903363	-	2	13642
XM_018052192.1	gene-DCAF10	DCAF10	protein_coding	mRNA	NC_030815.1	chr8	61568793	61626752	+	7	6019
XM_005683461.3	gene-ST8SIA4	ST8SIA4	protein_coding	mRNA	NC_030814.1	chr7	10496801	10602994	+	5	5472
Novel_008548	XLOC_082062	--	Novel_mRNA	mRNA	NC_030814.1	chr7	90488625	90493576	-	6	1433
Novel_000600	XLOC_005491	--	Novel_mRNA	mRNA	NC_030808.1	chr1	155265489	155345014	+	12	3293
XM_018065529.1	gene-NIPBL	NIPBL	protein_coding	mRNA	NC_030827.1	chr20	37142880	37341292	-	48	9801
XM_018066854.1	gene-KIF9	KIF9	protein_coding	mRNA	NC_030829.1	chr22	52392466	52429335	+	21	2988
XM_005675013.3	gene-LOC102184002	LOC102184002	protein_coding	mRNA	NC_030808.1	chr1	66082499	66131751	+	23	2741
XM_005687928.3	gene-COMMD3	COMMD3	protein_coding	mRNA	NC_030820.1	chr13	22837162	22841045	+	8	950
Novel_027882	XLOC_264888	--	Novel_mRNA	mRNA	NW_017189851.1	Unknown	477697	503785	+	8	2649
XM_018062416.1	gene-C18H19orf47	C18H19orf47	protein_coding	mRNA	NC_030825.1	chr18	50585684	50604189	-	9	2106
XM_018060401.1	gene-RERE	RERE	protein_coding	mRNA	NC_030823.1	chr16	43527898	43587056	+	13	6266
XM_018062146.1	gene-ZDHHC1	ZDHHC1	protein_coding	mRNA	NC_030825.1	chr18	36272360	36304872	-	13	1991
XM_013971144.2	gene-LOC102172749	LOC102172749	protein_coding	mRNA	NC_030825.1	chr18	48406755	48425571	-	6	3453
Novel_000677	XLOC_006285	--	Novel_mRNA	mRNA	NC_030808.1	chr1	19760294	19763563	-	2	3250
Novel_004775	XLOC_044241	--	Novel_mRNA	mRNA	NC_030811.1	chr4	33572999	33618663	-	13	2060
XM_018065096.1	gene-EIF1	EIF1	protein_coding	mRNA	NC_030826.1	chr19	41549567	41552136	+	4	1327
XM_005698143.3	gene-LOC102175357	LOC102175357	protein_coding	mRNA	NC_030833.1	chr26	51246846	51247775	+	1	930
Novel_019319	XLOC_182841	--	Novel_mRNA	mRNA	NC_030825.1	chr18	67219066	67235342	-	5	10961
Novel_026930	XLOC_252762	--	Novel_mRNA	mRNA	NW_017189516.1	X	51234464	51350049	+	18	2803
XM_018050508.1	gene-HCN2	HCN2	protein_coding	mRNA	NC_030814.1	chr7	67244239	67264532	-	8	3378
Novel_016231	XLOC_156410	--	Novel_mRNA	mRNA	NC_030822.1	chr15	31750807	31788080	-	26	7651
XM_018063903.1	gene-SLC39A11	SLC39A11	protein_coding	mRNA	NC_030826.1	chr19	57403628	57681847	+	10	2742
XM_018061589.1	gene-ARHGAP10	ARHGAP10	protein_coding	mRNA	NC_030824.1	chr17	60489929	60864669	+	23	3154
XM_018052700.1	gene-FBXW2	FBXW2	protein_coding	mRNA	NC_030815.1	chr8	109869199	109899156	-	8	1934
XM_018062107.1	gene-CCNT2	CCNT2	protein_coding	mRNA	NC_030809.1	chr2	73880643	73914864	+	9	5068
XM_018061172.1	gene-SLC8B1	SLC8B1	protein_coding	mRNA	NC_030824.1	chr17	9834519	9863742	+	16	3580
Novel_018531	XLOC_177484	--	Novel_mRNA	mRNA	NC_030825.1	chr18	58532474	58541502	+	7	1396
XM_018042325.1	gene-SMAP2	SMAP2	protein_coding	mRNA	NC_030810.1	chr3	15053683	15102158	+	10	3215
Novel_010844	XLOC_105174	--	Novel_mRNA	mRNA	NC_030817.1	chr10	15838302	16083722	+	20	3310
Novel_014619	XLOC_140700	--	Novel_mRNA	mRNA	NC_030820.1	chr13	67139167	67162068	-	10	4114
XM_018040175.1	gene-ATP2A1	ATP2A1	protein_coding	mRNA	NC_030832.1	chr25	25837508	25854765	-	22	3484
XM_018045397.1	gene-DIRAS3	DIRAS3	protein_coding	mRNA	NC_030810.1	chr3	43638066	43640533	-	2	1719
XM_018050029.1	gene-MYH15	MYH15	protein_coding	mRNA	NC_030808.1	chr1	52985868	53125173	-	39	7562
XM_005699520.3	gene-CSRP3	CSRP3	protein_coding	mRNA	NC_030836.1	chr29	25126751	25147554	+	6	1003
XM_005685830.3	gene-DDHD1	DDHD1	protein_coding	mRNA	NC_030817.1	chr10	37450336	37521445	+	12	5274
XM_005675810.3	gene-NIPA2	NIPA2	protein_coding	mRNA	NC_030809.1	chr2	135484700	135508391	-	6	2947
Novel_002323	XLOC_022906	--	Novel_mRNA	mRNA	NC_030809.1	chr2	88887010	89050907	-	27	4803
Novel_007296	XLOC_067918	--	Novel_mRNA	mRNA	NC_030813.1	chr6	110416395	110508548	-	11	20652
Novel_006166	XLOC_057784	--	Novel_mRNA	mRNA	NC_030812.1	chr5	86236208	86327318	-	25	7473
Novel_015670	XLOC_151378	--	Novel_mRNA	mRNA	NC_030822.1	chr15	11914739	11918474	+	2	3702
XM_018038911.1	gene-TNXB	TNXB	protein_coding	mRNA	NC_030830.1	chr23	22627113	22683176	-	39	11713
Novel_017109	XLOC_164416	--	Novel_mRNA	mRNA	NC_030823.1	chr16	43519662	43579585	-	9	5471
XM_018052969.1	gene-TRDN	TRDN	protein_coding	mRNA	NC_030816.1	chr9	14947170	15354779	+	44	5202
XM_018065305.1	gene-CDC27	CDC27	protein_coding	mRNA	NC_030826.1	chr19	45831858	45887054	-	19	5692
XM_005694095.3	gene-AFMID	AFMID	protein_coding	mRNA	NC_030826.1	chr19	53157232	53179393	-	11	2082
XM_005677418.2	gene-CKS1B	CKS1B	protein_coding	mRNA	NC_030810.1	chr3	104521516	104525441	+	3	815
XM_013964590.2	gene-PLD1	PLD1	protein_coding	mRNA	NC_030808.1	chr1	95303495	95473621	+	27	8817
XM_018042365.1	gene-CAMK2G	CAMK2G	protein_coding	mRNA	NC_030835.1	chr28	15875528	15930501	+	22	3742
XR_001919756.1	gene-RND2	RND2	protein_coding	mRNA	NC_030826.1	chr19	42725571	42729050	+	7	996
Novel_001681	XLOC_016441	--	Novel_mRNA	mRNA	NC_030809.1	chr2	84038598	84169055	+	10	5712
XM_018052911.1	gene-FAM46A	FAM46A	protein_coding	mRNA	NC_030816.1	chr9	8817980	8824984	-	3	5665
XM_018043712.1	gene-LOC108634312	LOC108634312	protein_coding	mRNA	NW_017189516.1	X	54061959	54068230	-	3	371
XM_018062787.1	gene-FLT3LG	FLT3LG	protein_coding	mRNA	NC_030825.1	chr18	56939603	56944638	+	6	889
Novel_008335	XLOC_079782	--	Novel_mRNA	mRNA	NC_030814.1	chr7	61280083	61290498	-	3	3051
XM_018065902.1	gene-STRN3	STRN3	protein_coding	mRNA	NC_030828.1	chr21	40981755	41087573	-	17	5035
Novel_010240	XLOC_098906	--	Novel_mRNA	mRNA	NC_030816.1	chr9	73779222	73849254	+	13	14721
Novel_020330	XLOC_188676	--	Novel_mRNA	mRNA	NC_030826.1	chr19	38652157	38689644	-	9	9837
Novel_018931	XLOC_181220	--	Novel_mRNA	mRNA	NC_030825.1	chr18	44456796	44461900	-	4	3200
XM_018064917.1	gene-ZNF652	ZNF652	protein_coding	mRNA	NC_030826.1	chr19	36884697	36950711	+	6	10920
XM_018038984.1	gene-UBR2	UBR2	protein_coding	mRNA	NC_030830.1	chr23	32445070	32549611	-	47	8480
XM_018038512.1	gene-LOC102181641	LOC102181641	protein_coding	mRNA	NC_030830.1	chr23	18089906	18090915	-	1	1010
XM_018043394.1	gene-PPP1CA	PPP1CA	protein_coding	mRNA	NC_030836.1	chr29	45676493	45680669	-	7	2128
XM_018067004.1	gene-ZDHHC3	ZDHHC3	protein_coding	mRNA	NC_030829.1	chr22	54207966	54268648	+	7	3448
XM_018046885.1	gene-ZC3HAV1	ZC3HAV1	protein_coding	mRNA	NC_030811.1	chr4	17698370	17749695	+	13	5972
Novel_018449	XLOC_177062	--	Novel_mRNA	mRNA	NC_030825.1	chr18	53046168	53065340	+	4	5338
Novel_012206	XLOC_118262	--	Novel_mRNA	mRNA	NC_030818.1	chr11	68386683	68418976	+	7	4201
XM_018045525.1	gene-LOC108635343	LOC108635343	protein_coding	mRNA	NW_017213994.1	Unknown	1198	14302	-	14	1641
XM_018052511.1	gene-DIP2A	DIP2A	protein_coding	mRNA	NC_030808.1	chr1	146085595	146195343	+	37	7066
XM_018060356.1	gene-CASZ1	CASZ1	protein_coding	mRNA	NC_030823.1	chr16	41333112	41455846	+	21	9150
XM_005691569.3	gene-COQ5	COQ5	protein_coding	mRNA	NC_030824.1	chr17	8315288	8330039	+	7	1702
XM_018061027.1	gene-EWSR1	EWSR1	protein_coding	mRNA	NC_030824.1	chr17	2678946	2705706	-	18	2667
Novel_019182	XLOC_182188	--	Novel_mRNA	mRNA	NC_030825.1	chr18	56977239	56986100	-	8	1875
XM_018043587.1	gene-LOC102180463	LOC102180463	protein_coding	mRNA	NC_030836.1	chr29	36833746	36843535	-	9	1170
XM_018052043.1	gene-KANK1	KANK1	protein_coding	mRNA	NC_030815.1	chr8	43599193	43810582	-	12	5068
Novel_025823	XLOC_241877	--	Novel_mRNA	mRNA	NC_030835.1	chr28	41243458	41257395	+	5	3965
Novel_027045	XLOC_254261	--	Novel_mRNA	mRNA	NW_017189516.1	X	19696658	19715843	-	26	3799
XM_018040796.1	gene-BICDL2	BICDL2	protein_coding	mRNA	NC_030832.1	chr25	2324823	2332420	-	10	1939
XM_005690533.3	gene-PARP1	PARP1	protein_coding	mRNA	NC_030823.1	chr16	27928988	27970115	-	23	3710
XM_013973421.2	gene-MTMR14	MTMR14	protein_coding	mRNA	NC_030829.1	chr22	16827861	16871844	-	18	2346
XM_018056675.1	gene-SUPT20H	SUPT20H	protein_coding	mRNA	NC_030819.1	chr12	62011274	62047300	-	25	2839
XM_013975467.2	gene-LOC102183455	LOC102183455	protein_coding	mRNA	NC_030808.1	chr1	45711466	45715510	+	2	1656
Novel_000531	XLOC_004883	--	Novel_mRNA	mRNA	NC_030808.1	chr1	139742029	140087244	+	30	5960
XM_013963922.2	gene-ARHGEF25	ARHGEF25	protein_coding	mRNA	NC_030812.1	chr5	55198434	55203743	-	14	2910
XM_018055429.1	gene-ACTR2	ACTR2	protein_coding	mRNA	NC_030818.1	chr11	63325520	63364302	+	9	2936
Novel_024257	XLOC_226187	--	Novel_mRNA	mRNA	NC_030832.1	chr25	893434	909348	-	25	5089
XM_018054728.1	gene-ACTL8	ACTL8	protein_coding	mRNA	NC_030809.1	chr2	1226744	1230545	-	2	1476
XM_005700038.3	gene-MRPL21	MRPL21	protein_coding	mRNA	NC_030836.1	chr29	47289481	47299474	-	7	713
Novel_005100	XLOC_048122	--	Novel_mRNA	mRNA	NC_030812.1	chr5	8946159	9062868	+	8	7673
XM_005684260.2	gene-LOC102178173	LOC102178173	protein_coding	mRNA	NC_030815.1	chr8	94144727	94145820	-	1	1094
Novel_015190	XLOC_146937	--	Novel_mRNA	mRNA	NC_030821.1	chr14	18556334	18566517	-	2	9998
Novel_015644	XLOC_150876	--	Novel_mRNA	mRNA	NC_030822.1	chr15	9458979	9548149	+	18	5418
XM_018043994.1	gene-RGN	RGN	protein_coding	mRNA	NW_017189516.1	X	19599942	19615317	+	7	1387
XM_005680887.3	gene-KLRG1	KLRG1	protein_coding	mRNA	NC_030812.1	chr5	100314780	100332817	+	5	2115
XM_018065040.1	gene-MTX2	MTX2	protein_coding	mRNA	NC_030809.1	chr2	115676253	115755929	+	11	1393
XM_018047519.1	gene-POU6F2	POU6F2	protein_coding	mRNA	NC_030811.1	chr4	38409171	38800403	+	9	2362
Novel_024791	XLOC_230122	--	Novel_mRNA	mRNA	NC_030833.1	chr26	32705924	32730226	+	12	4328
Novel_016012	XLOC_154354	--	Novel_mRNA	mRNA	NC_030822.1	chr15	72569834	72575587	+	2	5677
XM_013969574.2	gene-LOC102181614	LOC102181614	protein_coding	mRNA	NC_030822.1	chr15	57236649	57248409	+	5	2396
Novel_013962	XLOC_135358	--	Novel_mRNA	mRNA	NC_030820.1	chr13	50932262	51079726	+	26	4198
XM_018058561.1	gene-FAM84B	FAM84B	protein_coding	mRNA	NC_030821.1	chr14	68118170	68123544	-	2	4821
Novel_027627	XLOC_262890	--	Novel_mRNA	mRNA	NW_017189555.1	Unknown	43633	70607	+	15	11742
XM_018066478.1	gene-MIPOL1	MIPOL1	protein_coding	mRNA	NC_030828.1	chr21	46845383	47145175	+	13	2462
XM_005693142.3	gene-BCAS3	BCAS3	protein_coding	mRNA	NC_030826.1	chr19	11336336	11928550	-	24	3816
Novel_024890	XLOC_230922	--	Novel_mRNA	mRNA	NC_030833.1	chr26	619284	639125	-	3	2738
XM_005680852.3	gene-CLEC7A	CLEC7A	protein_coding	mRNA	NC_030812.1	chr5	98280910	98295271	+	5	1444
Novel_024512	XLOC_228022	--	Novel_mRNA	mRNA	NC_030832.1	chr25	39271425	39280217	-	8	1641
XM_018064658.1	gene-LOC102181426	LOC102181426	protein_coding	mRNA	NC_030826.1	chr19	29205007	29227329	-	40	5841
XM_018055125.1	gene-GPATCH11	GPATCH11	protein_coding	mRNA	NC_030818.1	chr11	19401463	19417634	+	10	3945
Novel_024006	XLOC_224471	--	Novel_mRNA	mRNA	NC_030832.1	chr25	9159887	9203952	+	6	4332
XM_018062038.1	gene-RSPRY1	RSPRY1	protein_coding	mRNA	NC_030825.1	chr18	26570980	26609167	+	14	3325
XM_005682989.3	gene-CDC25C	CDC25C	protein_coding	mRNA	NC_030814.1	chr7	60758676	60794871	+	14	2454
Novel_012329	XLOC_119679	--	Novel_mRNA	mRNA	NC_030818.1	chr11	95827752	96022543	+	7	1126
XM_005686291.3	gene-IL1R2	IL1R2	protein_coding	mRNA	NC_030818.1	chr11	6627233	6648492	+	9	1918
XM_018040366.1	gene-KCTD5	KCTD5	protein_coding	mRNA	NC_030832.1	chr25	1997012	2018402	+	6	2243
XM_018066679.1	gene-PRSS50	PRSS50	protein_coding	mRNA	NC_030829.1	chr22	52800945	52806375	+	6	1383
Novel_023044	XLOC_215536	--	Novel_mRNA	mRNA	NC_030830.1	chr23	9478668	9524022	-	6	4193
XM_018051646.1	gene-LOC102185742	LOC102185742	protein_coding	mRNA	NC_030814.1	chr7	58743917	58754067	+	17	2381
XM_018055314.1	gene-SULT1C2	SULT1C2	protein_coding	mRNA	NC_030818.1	chr11	44478468	44485249	-	8	2004
XM_018066079.1	gene-SEC11A	SEC11A	protein_coding	mRNA	NC_030828.1	chr21	21613944	21646570	-	6	1162
XM_005695602.3	gene-LOC102177570	LOC102177570	protein_coding	mRNA	NC_030829.1	chr22	16222773	16238625	+	4	6399
Novel_020680	XLOC_191110	--	Novel_mRNA	mRNA	NC_030827.1	chr20	11398457	11409258	+	10	5912
XM_005690251.2	gene-LOC102180243	LOC102180243	protein_coding	mRNA	NC_030822.1	chr15	3534651	3535598	-	1	948
XM_018047848.1	gene-DDN	DDN	protein_coding	mRNA	NC_030812.1	chr5	30458260	30464127	+	3	3651
XM_018062443.1	gene-ITPKC	ITPKC	protein_coding	mRNA	NC_030825.1	chr18	50888435	50906193	+	7	3436
Novel_018630	XLOC_178021	--	Novel_mRNA	mRNA	NC_030825.1	chr18	66426071	66473551	+	4	7100
XM_018055548.1	gene-DNMT3A	DNMT3A	protein_coding	mRNA	NC_030818.1	chr11	73679835	73784188	+	23	9305
Novel_000381	XLOC_003594	--	Novel_mRNA	mRNA	NC_030808.1	chr1	105925037	106277581	+	6	18234
XM_018048749.1	gene-BAIAP2L2	BAIAP2L2	protein_coding	mRNA	NC_030812.1	chr5	108789865	108819501	-	14	2136
XM_018058147.1	gene-DSCC1	DSCC1	protein_coding	mRNA	NC_030821.1	chr14	944666	957448	+	9	1626
Novel_025837	XLOC_242008	--	Novel_mRNA	mRNA	NC_030835.1	chr28	43915002	43960273	+	8	3693
Novel_003732	XLOC_035534	--	Novel_mRNA	mRNA	NC_030810.1	chr3	97519075	97668885	-	24	4455
XM_005690671.3	gene-CLCN6	CLCN6	protein_coding	mRNA	NC_030823.1	chr16	40326558	40359834	-	23	5905
XM_005680589.3	gene-SYN3	SYN3	protein_coding	mRNA	NC_030812.1	chr5	69807334	70282973	-	14	3603
Novel_009795	XLOC_093452	--	Novel_mRNA	mRNA	NC_030815.1	chr8	91101601	91128297	-	20	3900
Novel_015649	XLOC_150897	--	Novel_mRNA	mRNA	NC_030822.1	chr15	10234959	10237639	+	2	1386
XM_018048078.1	gene-SMARCC2	SMARCC2	protein_coding	mRNA	NC_030812.1	chr5	56515746	56535918	+	30	4814
XM_005696562.3	gene-C2	C2	protein_coding	mRNA	NC_030830.1	chr23	22541326	22553013	+	18	2660
XM_018062726.1	gene-CA11	CA11	protein_coding	mRNA	NC_030825.1	chr18	56307142	56313358	-	8	2473
XM_018038642.1	gene-LOC102173901	LOC102173901	protein_coding	mRNA	NC_030830.1	chr23	19963355	19964670	-	2	1315
Novel_023133	XLOC_216696	--	Novel_mRNA	mRNA	NC_030830.1	chr23	21803372	21818793	-	19	4144
Novel_008342	XLOC_079799	--	Novel_mRNA	mRNA	NC_030814.1	chr7	61566211	62155491	-	11	5035
Novel_018447	XLOC_177053	--	Novel_mRNA	mRNA	NC_030825.1	chr18	53009205	53030208	+	14	2970
XM_018048342.1	gene-DENND5B	DENND5B	protein_coding	mRNA	NC_030812.1	chr5	76917759	77136731	+	22	9045
Novel_011485	XLOC_110596	--	Novel_mRNA	mRNA	NC_030817.1	chr10	25898843	25924348	-	4	3148
Novel_018902	XLOC_181061	--	Novel_mRNA	mRNA	NC_030825.1	chr18	41086063	41130072	-	4	601
XM_018061542.1	gene-ELF2	ELF2	protein_coding	mRNA	NC_030824.1	chr17	52442905	52539832	-	10	3802
Novel_020263	XLOC_188188	--	Novel_mRNA	mRNA	NC_030826.1	chr19	30205631	30228495	-	5	786
XM_005681512.3	gene-TMEM156	TMEM156	protein_coding	mRNA	NC_030813.1	chr6	58766662	58806310	-	7	1567
Novel_014258	XLOC_137701	--	Novel_mRNA	mRNA	NC_030820.1	chr13	8574980	8691654	-	2	355
XM_013963721.2	gene-TMTC3	TMTC3	protein_coding	mRNA	NC_030812.1	chr5	17717642	17766062	+	14	6335
XM_005693748.3	gene-STARD3	STARD3	protein_coding	mRNA	NC_030826.1	chr19	39657171	39681679	+	15	2188
XM_018063636.1	gene-RBMS1	RBMS1	protein_coding	mRNA	NC_030809.1	chr2	100074882	100174051	-	15	3857
Novel_021271	XLOC_198837	--	Novel_mRNA	mRNA	NC_030828.1	chr21	31062990	31141161	+	12	1825
XM_005695627.3	gene-TADA3	TADA3	protein_coding	mRNA	NC_030829.1	chr22	16749506	16760007	+	10	1919
XM_018061317.1	gene-CLIP1	CLIP1	protein_coding	mRNA	NC_030824.1	chr17	18110176	18225380	-	27	5823
Novel_008162	XLOC_076364	--	Novel_mRNA	mRNA	NC_030814.1	chr7	19682072	19700501	-	6	10914
XM_013964647.2	gene-MAP3K7CL	MAP3K7CL	protein_coding	mRNA	NC_030808.1	chr1	5371273	5417874	-	5	1896
XM_005698845.2	gene-LOC102191489	LOC102191489	protein_coding	mRNA	NC_030834.1	chr27	11258738	11473160	-	22	2569
XM_005696337.2	gene-YIPF3	YIPF3	protein_coding	mRNA	NC_030830.1	chr23	31776818	31781170	+	9	1561
Novel_024517	XLOC_228024	--	Novel_mRNA	mRNA	NC_030832.1	chr25	39299066	39308242	-	4	4883
Novel_002617	XLOC_025676	--	Novel_mRNA	mRNA	NC_030810.1	chr3	11286499	11332636	+	14	4751
Novel_011988	XLOC_115840	--	Novel_mRNA	mRNA	NC_030818.1	chr11	12777179	12797017	+	10	1329
XM_018066874.1	gene-LRRFIP2	LRRFIP2	protein_coding	mRNA	NC_030829.1	chr22	10234143	10344479	+	28	3665
XM_018062092.1	gene-MGAT5	MGAT5	protein_coding	mRNA	NC_030809.1	chr2	73043036	73445741	+	19	8536
XM_005685533.3	gene-CAPN3	CAPN3	protein_coding	mRNA	NC_030817.1	chr10	65285265	65340731	-	24	3397
XM_018065821.1	gene-LOC102173131	LOC102173131	protein_coding	mRNA	NC_030828.1	chr21	33772658	33786393	+	9	1978
Novel_024216	XLOC_225878	--	Novel_mRNA	mRNA	NC_030832.1	chr25	41471033	41485375	+	7	3264
XM_018041986.1	gene-ASH2L	ASH2L	protein_coding	mRNA	NC_030834.1	chr27	12360961	12389617	-	16	2666
XM_018049063.1	gene-DYRK4	DYRK4	protein_coding	mRNA	NC_030812.1	chr5	104444149	104487386	-	15	2520
XM_013974001.2	gene-DXO	DXO	protein_coding	mRNA	NC_030830.1	chr23	22575549	22577827	-	7	1502
Novel_001140	XLOC_012061	--	Novel_mRNA	mRNA	NC_030808.1	chr1	138002264	138059274	-	10	1393
Novel_005659	XLOC_052896	--	Novel_mRNA	mRNA	NC_030812.1	chr5	109670473	109677353	+	10	2119
XM_018063232.1	gene-RFPL4A	RFPL4A	protein_coding	mRNA	NC_030825.1	chr18	63579775	63583093	+	4	816
XM_005676611.3	gene-KCNE4	KCNE4	protein_coding	mRNA	NC_030809.1	chr2	24588983	24592280	-	2	2768
Novel_022265	XLOC_208761	--	Novel_mRNA	mRNA	NC_030829.1	chr22	10650556	10756902	-	25	10090
Novel_021344	XLOC_199537	--	Novel_mRNA	mRNA	NC_030828.1	chr21	45512276	45523980	+	2	8975
Novel_009844	XLOC_093952	--	Novel_mRNA	mRNA	NC_030815.1	chr8	99930393	100092857	-	4	5447
Novel_006455	XLOC_059419	--	Novel_mRNA	mRNA	NC_030812.1	chr5	118232327	118241138	-	2	8791
Novel_003217	XLOC_030420	--	Novel_mRNA	mRNA	NC_030810.1	chr3	111816767	111820179	+	2	2306
XM_018045147.1	gene-LOC102186671	LOC102186671	protein_coding	mRNA	NW_017190160.1	Unknown	35439	105298	+	18	2968
XM_018054929.1	gene-CREG2	CREG2	protein_coding	mRNA	NC_030818.1	chr11	6164567	6185646	-	4	5720
XM_018064230.1	gene-LIG3	LIG3	protein_coding	mRNA	NC_030826.1	chr19	14713967	14735131	-	20	3636
XM_018043045.1	gene-CDK2AP2	CDK2AP2	protein_coding	mRNA	NC_030836.1	chr29	46438685	46440409	-	4	950
Novel_024604	XLOC_228433	--	Novel_mRNA	mRNA	NC_030833.1	chr26	507969	556548	+	8	3222
XM_005681361.3	gene-LOC102174639	LOC102174639	protein_coding	mRNA	NC_030813.1	chr6	22130191	22212776	+	12	1852
Novel_019856	XLOC_185473	--	Novel_mRNA	mRNA	NC_030826.1	chr19	45644434	45811150	+	16	4972
Novel_007190	XLOC_066762	--	Novel_mRNA	mRNA	NC_030813.1	chr6	83991646	84031150	-	5	31769
XM_018051858.1	gene-EXTL3	EXTL3	protein_coding	mRNA	NC_030815.1	chr8	9832500	9893072	-	7	6316
XM_018064648.1	gene-GAS7	GAS7	protein_coding	mRNA	NC_030826.1	chr19	28772685	28976523	-	14	8424
XM_005675152.3	gene-EIF4A2	EIF4A2	protein_coding	mRNA	NC_030808.1	chr1	80141693	80148064	-	11	1942
XM_018053811.1	gene-ANKUB1	ANKUB1	protein_coding	mRNA	NC_030808.1	chr1	117939162	117962682	+	6	1626
Novel_011179	XLOC_107679	--	Novel_mRNA	mRNA	NC_030817.1	chr10	68955619	68988427	+	8	1363
Novel_000277	XLOC_002415	--	Novel_mRNA	mRNA	NC_030808.1	chr1	73508130	73588493	+	30	4955
Novel_007638	XLOC_071730	--	Novel_mRNA	mRNA	NC_030814.1	chr7	59873816	59899499	+	15	4178
XM_018059870.1	gene-MTMR2	MTMR2	protein_coding	mRNA	NC_030822.1	chr15	67913404	68024535	-	15	3318
XM_018051050.1	gene-PDE4A	PDE4A	protein_coding	mRNA	NC_030814.1	chr7	94857499	94870454	+	10	4170
XM_018041449.1	gene-FAM45A	FAM45A	protein_coding	mRNA	NC_030833.1	chr26	12677427	12695584	-	8	2349
Novel_002405	XLOC_023774	--	Novel_mRNA	mRNA	NC_030809.1	chr2	110654026	110667608	-	4	2598
XM_013976145.2	gene-LOC102170676	LOC102170676	protein_coding	mRNA	NW_017189517.1	X	41447049	41482460	+	5	3542
XM_005690569.3	gene-EXO1	EXO1	protein_coding	mRNA	NC_030823.1	chr16	33479386	33524340	-	15	6269
Novel_015092	XLOC_146020	--	Novel_mRNA	mRNA	NC_030821.1	chr14	94455329	94457160	+	3	1207
XM_005677252.2	gene-LOC102191662	LOC102191662	protein_coding	mRNA	NC_030810.1	chr3	109497589	109498574	-	1	986
XM_005685222.3	gene-IRF9	IRF9	protein_coding	mRNA	NC_030817.1	chr10	80442242	80446438	+	8	1696
XM_005682426.3	gene-RPS28	RPS28	protein_coding	mRNA	NC_030814.1	chr7	93458752	93459904	-	4	368
Novel_021047	XLOC_196628	--	Novel_mRNA	mRNA	NC_030827.1	chr20	63663087	64221159	-	23	10770
XM_018042179.1	gene-PSAP	PSAP	protein_coding	mRNA	NC_030835.1	chr28	17625879	17658855	+	15	2686
Novel_024984	XLOC_231745	--	Novel_mRNA	mRNA	NC_030833.1	chr26	16624426	16626471	-	4	773
XM_005676116.3	gene-ERMN	ERMN	protein_coding	mRNA	NC_030809.1	chr2	97130255	97137921	-	3	3779
XM_018049532.1	gene-LOC102168522	LOC102168522	protein_coding	mRNA	NC_030813.1	chr6	85678463	85734370	-	7	2278
XM_018062222.1	gene-TXNL4B	TXNL4B	protein_coding	mRNA	NC_030825.1	chr18	40238325	40241446	+	4	1090
XR_001919885.1	gene-LOC102188534	LOC102188534	protein_coding	mRNA	NC_030828.1	chr21	1135590	1283333	+	26	4266
Novel_003941	XLOC_037085	--	Novel_mRNA	mRNA	NC_030811.1	chr4	2313158	2337191	+	5	6728
XM_018043227.1	gene-LOC102170120	LOC102170120	protein_coding	mRNA	NC_030836.1	chr29	37703024	37711995	-	9	1143
XM_018056451.1	gene-RPS6KA1	RPS6KA1	protein_coding	mRNA	NC_030809.1	chr2	9376619	9400749	+	21	3116
Novel_008075	XLOC_074401	--	Novel_mRNA	mRNA	NC_030814.1	chr7	106248352	106258565	+	2	4997
XM_005690373.3	gene-OPTC	OPTC	protein_coding	mRNA	NC_030823.1	chr16	649856	656506	+	6	1593
XM_005691815.3	gene-TERF2IP	TERF2IP	protein_coding	mRNA	NC_030825.1	chr18	4169995	4178502	+	3	2226
Novel_001063	XLOC_011047	--	Novel_mRNA	mRNA	NC_030808.1	chr1	118427813	118451639	-	4	1695
Novel_002201	XLOC_021407	--	Novel_mRNA	mRNA	NC_030809.1	chr2	44165673	44261192	-	14	2683
XM_018040749.1	gene-LOC102190194	LOC102190194	protein_coding	mRNA	NC_030832.1	chr25	32505655	32554124	+	14	3304
XM_018058209.1	gene-COPS7B	COPS7B	protein_coding	mRNA	NC_030809.1	chr2	16210787	16236131	-	9	3005
Novel_016637	XLOC_160597	--	Novel_mRNA	mRNA	NC_030823.1	chr16	40203220	40236424	+	20	5325
Novel_001477	XLOC_014574	--	Novel_mRNA	mRNA	NC_030809.1	chr2	28459897	28467404	+	9	2683
XM_018043036.1	gene-DRD4	DRD4	protein_coding	mRNA	NC_030836.1	chr29	45804141	45806873	-	4	1110
XM_018042973.1	gene-PTPRF	PTPRF	protein_coding	mRNA	NC_030810.1	chr3	18260302	18344672	+	31	6681
XM_005677750.3	gene-PDZK1	PDZK1	protein_coding	mRNA	NC_030810.1	chr3	98851355	98900338	-	9	2010
XM_013971727.2	gene-LOC102175793	LOC102175793	protein_coding	mRNA	NC_030825.1	chr18	66192191	66199377	+	5	2302
Novel_019390	XLOC_183325	--	Novel_mRNA	mRNA	NC_030826.1	chr19	11944685	12005324	+	6	3671
XM_018061932.1	gene-SALL1	SALL1	protein_coding	mRNA	NC_030825.1	chr18	17763541	17779150	+	3	5482
Novel_027595	XLOC_262690	--	Novel_mRNA	mRNA	NW_017189536.1	Unknown	32697	58678	-	7	1927
XM_018045789.1	gene-ABCD3	ABCD3	protein_coding	mRNA	NC_030810.1	chr3	71441177	71521988	+	23	3466
XM_018056115.1	gene-SDCCAG3	SDCCAG3	protein_coding	mRNA	NC_030818.1	chr11	103275335	103281658	-	10	2337
Novel_023113	XLOC_216495	--	Novel_mRNA	mRNA	NC_030830.1	chr23	19599137	19602565	-	2	2295
XM_005691390.3	gene-RSRC2	RSRC2	protein_coding	mRNA	NC_030824.1	chr17	18283288	18299470	-	10	2263
XM_018045008.1	gene-LOC108633279	LOC108633279	protein_coding	mRNA	NW_017189995.1	Unknown	5142	15835	-	13	2535
XM_018046538.1	gene-LOC102185233	LOC102185233	protein_coding	mRNA	NC_030810.1	chr3	109014581	109015525	-	1	945
XM_005685460.3	gene-SCG5	SCG5	protein_coding	mRNA	NC_030817.1	chr10	72983057	73038154	+	6	1031
XM_018055472.1	gene-CAPN13	CAPN13	protein_coding	mRNA	NC_030818.1	chr11	68814472	68902387	+	23	3191
XM_018056706.1	gene-INTS6	INTS6	protein_coding	mRNA	NC_030819.1	chr12	65699442	65785149	+	18	3707
Novel_016922	XLOC_162798	--	Novel_mRNA	mRNA	NC_030823.1	chr16	1994517	2196855	-	26	9313
XM_018062138.1	gene-CCNT2	CCNT2	protein_coding	mRNA	NC_030809.1	chr2	73901851	73914867	+	6	4652
Novel_025993	XLOC_243607	--	Novel_mRNA	mRNA	NC_030835.1	chr28	29948082	30056102	-	8	2589
Novel_014526	XLOC_140317	--	Novel_mRNA	mRNA	NC_030820.1	chr13	60416733	60456028	-	12	1977
XM_005680278.3	gene-ARHGEF25	ARHGEF25	protein_coding	mRNA	NC_030812.1	chr5	55198434	55204393	-	15	2628
XR_310525.3	gene-TRMT12	TRMT12	protein_coding	mRNA	NC_030821.1	chr14	66408337	66414020	+	2	3348
XM_018042201.1	gene-SYNPO2L	SYNPO2L	protein_coding	mRNA	NC_030835.1	chr28	16004913	16010887	+	2	3966
XM_018064119.1	gene-RNF43	RNF43	protein_coding	mRNA	NC_030826.1	chr19	8950891	8963862	-	8	5316
Novel_009013	XLOC_085568	--	Novel_mRNA	mRNA	NC_030815.1	chr8	41551134	41596674	+	2	1441
Novel_024879	XLOC_230873	--	Novel_mRNA	mRNA	NC_030833.1	chr26	196896	213073	-	2	15837
Novel_008899	XLOC_083611	--	Novel_mRNA	mRNA	NC_030815.1	chr8	10246960	10276828	+	4	1705
XM_005691798.3	gene-ZFP1	ZFP1	protein_coding	mRNA	NC_030825.1	chr18	3718164	3742695	+	4	2787
XM_005692256.2	gene-LOC102191166	LOC102191166	protein_coding	mRNA	NC_030825.1	chr18	46179526	46181072	-	3	450
XM_018042330.1	gene-ERCC6	ERCC6	protein_coding	mRNA	NC_030835.1	chr28	2060577	2132792	+	19	6948
Novel_010470	XLOC_101404	--	Novel_mRNA	mRNA	NC_030816.1	chr9	29879790	29903319	-	2	2454
Novel_013355	XLOC_128554	--	Novel_mRNA	mRNA	NC_030819.1	chr12	65409038	65594473	+	11	3303
XM_018039273.1	gene-TMEM151B	TMEM151B	protein_coding	mRNA	NC_030830.1	chr23	31069279	31076409	-	3	4611
Novel_001518	XLOC_014862	--	Novel_mRNA	mRNA	NC_030809.1	chr2	38033035	38055596	+	5	1393
Novel_019655	XLOC_184621	--	Novel_mRNA	mRNA	NC_030826.1	chr19	34041543	34047649	+	3	4424
Novel_005731	XLOC_053235	--	Novel_mRNA	mRNA	NC_030812.1	chr5	115454837	115471125	+	2	8085
XM_018065156.1	gene-OSBPL6	OSBPL6	protein_coding	mRNA	NC_030809.1	chr2	117617875	117841400	+	27	4067
XM_005681312.3	gene-GAR1	GAR1	protein_coding	mRNA	NC_030813.1	chr6	15899301	15907065	-	7	1265
XM_018052500.1	gene-NINJ1	NINJ1	protein_coding	mRNA	NC_030815.1	chr8	84259735	84271047	-	4	1173
XM_018058514.1	gene-RB1CC1	RB1CC1	protein_coding	mRNA	NC_030821.1	chr14	60527691	60568444	+	24	6168
Novel_028404	XLOC_270719	--	Novel_mRNA	mRNA	NW_017217253.1	Unknown	157	3431	-	9	2304
XM_005675642.3	gene-NDUFV3	NDUFV3	protein_coding	mRNA	NC_030808.1	chr1	142705629	142717197	+	3	847
Novel_014300	XLOC_137910	--	Novel_mRNA	mRNA	NC_030820.1	chr13	15465903	15516645	-	2	477
XM_018064678.1	gene-ARHGAP44	ARHGAP44	protein_coding	mRNA	NC_030826.1	chr19	30931752	31047746	+	22	2710
XR_001919071.1	gene-ADIG	ADIG	protein_coding	mRNA	NC_030820.1	chr13	67048461	67059356	+	3	3768
XM_018053047.1	gene-MARCKS	MARCKS	protein_coding	mRNA	NC_030816.1	chr9	23869568	23875537	-	2	4172
XM_018047972.1	gene-MDM1	MDM1	protein_coding	mRNA	NC_030812.1	chr5	44817710	44846460	+	15	3041
XM_018066683.1	gene-LOC108638597	LOC108638597	protein_coding	mRNA	NC_030829.1	chr22	56354880	56355789	+	2	822
XM_018041203.1	gene-ABLIM1	ABLIM1	protein_coding	mRNA	NC_030833.1	chr26	16745034	17074783	+	23	2904
XM_005696573.3	gene-SAPCD1	SAPCD1	protein_coding	mRNA	NC_030830.1	chr23	22406343	22408569	+	5	1332
Novel_006346	XLOC_058853	--	Novel_mRNA	mRNA	NC_030812.1	chr5	109803297	109835200	-	3	4656
Novel_005529	XLOC_052209	--	Novel_mRNA	mRNA	NC_030812.1	chr5	95975633	96075395	+	4	3009
XM_018062109.1	gene-TRADD	TRADD	protein_coding	mRNA	NC_030825.1	chr18	36063928	36071418	-	6	2586
Novel_005819	XLOC_054059	--	Novel_mRNA	mRNA	NC_030812.1	chr5	8236496	8861811	-	12	4738
Novel_003803	XLOC_035862	--	Novel_mRNA	mRNA	NC_030810.1	chr3	103487361	103528258	-	30	5867
XM_018060988.1	gene-CCDC157	CCDC157	protein_coding	mRNA	NC_030824.1	chr17	1889563	1901615	-	11	2361
XM_018046610.1	gene-P3H2	P3H2	protein_coding	mRNA	NC_030808.1	chr1	76910759	77089601	+	15	3447
Novel_005241	XLOC_049697	--	Novel_mRNA	mRNA	NC_030812.1	chr5	33847726	34074700	+	22	31741
Novel_002398	XLOC_023774	--	Novel_mRNA	mRNA	NC_030809.1	chr2	110629020	110671685	-	4	3004
Novel_005880	XLOC_055406	--	Novel_mRNA	mRNA	NC_030812.1	chr5	29390279	29435678	-	13	9584
XM_018044446.1	gene-LOC108634518	LOC108634518	protein_coding	mRNA	NW_017189545.1	Unknown	71709	72503	-	1	795
Novel_017802	XLOC_170820	--	Novel_mRNA	mRNA	NC_030824.1	chr17	16648856	16667059	-	7	2685
XM_018039877.1	gene-ZNF655	ZNF655	protein_coding	mRNA	NC_030832.1	chr25	37730189	37744409	-	4	4058
XM_005674923.3	gene-SLC35A5	SLC35A5	protein_coding	mRNA	NC_030808.1	chr1	57089812	57110562	+	7	3085
XM_018042101.1	gene-ENPP6	ENPP6	protein_coding	mRNA	NC_030834.1	chr27	30770666	30850376	+	9	4610
XM_018048025.1	gene-ARHGAP9	ARHGAP9	protein_coding	mRNA	NC_030812.1	chr5	55311203	55318421	+	17	2535
Novel_024129	XLOC_225337	--	Novel_mRNA	mRNA	NC_030832.1	chr25	28969123	29395490	+	9	3879
Novel_007897	XLOC_073575	--	Novel_mRNA	mRNA	NC_030814.1	chr7	92743064	92750765	+	18	2357
XM_018055837.1	gene-ST6GALNAC4	ST6GALNAC4	protein_coding	mRNA	NC_030818.1	chr11	98122531	98131701	-	5	1555
Novel_012449	XLOC_120184	--	Novel_mRNA	mRNA	NC_030818.1	chr11	103860721	103887249	+	2	2172
XM_005690095.2	gene-RAG2	RAG2	protein_coding	mRNA	NC_030822.1	chr15	15903914	15911672	+	2	2532
XM_013976000.2	gene-RAD9A	RAD9A	protein_coding	mRNA	NC_030836.1	chr29	45670713	45676725	+	11	2140
XM_005688535.3	gene-MANBAL	MANBAL	protein_coding	mRNA	NC_030820.1	chr13	65806101	65827734	+	3	1123
Novel_005380	XLOC_050867	--	Novel_mRNA	mRNA	NC_030812.1	chr5	61645260	61760845	+	6	2201
XM_018056028.1	gene-RAPGEF1	RAPGEF1	protein_coding	mRNA	NC_030818.1	chr11	101166299	101278809	-	26	6138
Novel_004955	XLOC_046141	--	Novel_mRNA	mRNA	NC_030811.1	chr4	86286192	86619359	-	4	2048
Novel_017169	XLOC_164836	--	Novel_mRNA	mRNA	NC_030823.1	chr16	53621978	53685170	-	13	3649
XM_005674883.3	gene-DCBLD2	DCBLD2	protein_coding	mRNA	NC_030808.1	chr1	42886443	42968414	-	16	5971
Novel_013892	XLOC_134857	--	Novel_mRNA	mRNA	NC_030820.1	chr13	39336132	39527663	+	37	5844
XM_018059276.1	gene-TCP11L1	TCP11L1	protein_coding	mRNA	NC_030822.1	chr15	19210299	19247358	-	10	5522
XM_013976816.2	gene-LOC102186677	LOC102186677	protein_coding	mRNA	NC_030814.1	chr7	99672590	99673570	+	1	981
XM_018057121.1	gene-SEPHS1	SEPHS1	protein_coding	mRNA	NC_030820.1	chr13	27323134	27349493	-	9	2634
XM_005684383.2	gene-LOC102168540	LOC102168540	protein_coding	mRNA	NC_030815.1	chr8	94065058	94065999	+	1	942
XM_013971001.2	gene-CNOT1	CNOT1	protein_coding	mRNA	NC_030825.1	chr18	27648603	27732588	-	49	7716
XM_018043257.1	gene-CTTN	CTTN	protein_coding	mRNA	NC_030836.1	chr29	48563662	48589912	+	17	2636
XM_018059483.1	gene-LOC106502890	LOC106502890	protein_coding	mRNA	NC_030822.1	chr15	36305339	36314204	-	3	4309
XM_005692758.3	gene-KLK13	KLK13	protein_coding	mRNA	NC_030825.1	chr18	58112445	58122096	-	6	1831
Novel_020270	XLOC_188229	--	Novel_mRNA	mRNA	NC_030826.1	chr19	31774530	31796453	-	4	5804
Novel_008439	XLOC_080467	--	Novel_mRNA	mRNA	NC_030814.1	chr7	71765220	71788862	-	8	5698
Novel_027752	XLOC_263800	--	Novel_mRNA	mRNA	NW_017189661.1	Unknown	22926	30987	-	14	2947
XM_018047547.1	gene-GNB4	GNB4	protein_coding	mRNA	NC_030808.1	chr1	87311867	87381576	+	10	5647
XR_001918368.1	gene-DNAJC13	DNAJC13	protein_coding	mRNA	NC_030808.1	chr1	136681443	136839191	-	57	7852
Novel_012009	XLOC_116011	--	Novel_mRNA	mRNA	NC_030818.1	chr11	19695286	19813862	+	8	1290
XM_018040409.1	gene-BAIAP3	BAIAP3	protein_coding	mRNA	NC_030832.1	chr25	976681	986496	+	33	3932
Novel_009110	XLOC_086643	--	Novel_mRNA	mRNA	NC_030815.1	chr8	59113235	59136265	+	27	7458
XM_005694801.1	gene-CAPSL	CAPSL	protein_coding	mRNA	NC_030827.1	chr20	38192540	38221025	+	5	893
XM_018063932.1	gene-LOC102178109	LOC102178109	protein_coding	mRNA	NC_030826.1	chr19	60706723	60758127	+	34	5064
Novel_014314	XLOC_138017	--	Novel_mRNA	mRNA	NC_030820.1	chr13	17803902	18377823	-	24	5991
Novel_004379	XLOC_040811	--	Novel_mRNA	mRNA	NC_030811.1	chr4	82597495	82714782	+	12	6295
Novel_009645	XLOC_092481	--	Novel_mRNA	mRNA	NC_030815.1	chr8	69499023	69525905	-	21	4982
Novel_021090	XLOC_197322	--	Novel_mRNA	mRNA	NC_030828.1	chr21	3571169	3725907	+	3	5694
Novel_027028	XLOC_254201	--	Novel_mRNA	mRNA	NW_017189516.1	X	18684624	18715918	-	5	5386
Novel_023417	XLOC_219612	--	Novel_mRNA	mRNA	NC_030831.1	chr24	39230621	39408018	+	23	4990
Novel_002216	XLOC_021479	--	Novel_mRNA	mRNA	NC_030809.1	chr2	46305324	46363539	-	13	1762
XM_018060280.1	gene-RGS7	RGS7	protein_coding	mRNA	NC_030823.1	chr16	33938680	34410661	+	17	2298
Novel_014719	XLOC_141989	--	Novel_mRNA	mRNA	NC_030821.1	chr14	8423986	8482332	+	15	4598
XM_018054335.1	gene-ZNF609	ZNF609	protein_coding	mRNA	NC_030817.1	chr10	57471478	57669036	+	10	8752
Novel_014216	XLOC_137309	--	Novel_mRNA	mRNA	NC_030820.1	chr13	118214	133319	-	4	353
Novel_020450	XLOC_189359	--	Novel_mRNA	mRNA	NC_030826.1	chr19	49974225	50013097	-	9	9161
XM_018062816.1	gene-IL4I1	IL4I1	protein_coding	mRNA	NC_030825.1	chr18	57244342	57249586	-	8	1962
XM_018064132.1	gene-SKA2	SKA2	protein_coding	mRNA	NC_030826.1	chr19	9723405	9755798	-	4	3303
XR_001918239.1	gene-IDUA	IDUA	protein_coding	mRNA	NC_030813.1	chr6	117246614	117260545	-	13	2056
XM_005688844.3	gene-FAM49B	FAM49B	protein_coding	mRNA	NC_030821.1	chr14	71221445	71326206	-	13	1665
XM_018065537.1	gene-GFM2	GFM2	protein_coding	mRNA	NC_030827.1	chr20	6810934	6861937	+	22	2840
XM_018059788.1	gene-DIXDC1	DIXDC1	protein_coding	mRNA	NC_030822.1	chr15	60035199	60083225	-	20	5308
XM_018048576.1	gene-CHD4	CHD4	protein_coding	mRNA	NC_030812.1	chr5	102736329	102765859	+	40	6502
XM_005692298.3	gene-LOC102179036	LOC102179036	protein_coding	mRNA	NC_030825.1	chr18	47221135	47230386	+	4	578
XM_018042384.1	gene-KAT6B	KAT6B	protein_coding	mRNA	NC_030835.1	chr28	14822404	15004989	-	18	7688
XM_018062008.1	gene-MT4	MT4	protein_coding	mRNA	NC_030825.1	chr18	25450952	25453581	-	3	438
XM_005684246.3	gene-MRPL50	MRPL50	protein_coding	mRNA	NC_030815.1	chr8	90911310	90918861	-	2	919
XM_018047706.1	gene-TNS2	TNS2	protein_coding	mRNA	NC_030812.1	chr5	26634195	26652655	-	29	4847
XM_005679877.3	gene-TARBP2	TARBP2	protein_coding	mRNA	NC_030812.1	chr5	26261750	26266769	-	9	1452
XM_018053592.1	gene-ANP32A	ANP32A	protein_coding	mRNA	NC_030817.1	chr10	85642222	85676987	+	7	2001
XM_018054065.1	gene-RAB15	RAB15	protein_coding	mRNA	NC_030817.1	chr10	26043166	26050417	+	6	3581
XM_018054154.1	gene-SLC30A4	SLC30A4	protein_coding	mRNA	NC_030817.1	chr10	38187337	38213975	-	8	1617
XM_018044738.1	gene-SEPT6	2020-09-06	protein_coding	mRNA	NW_017189785.1	Unknown	164222	240787	-	10	2627
XM_018045378.1	gene-SERBP1	SERBP1	protein_coding	mRNA	NC_030810.1	chr3	42979045	42995109	-	8	2654
Novel_019868	XLOC_185566	--	Novel_mRNA	mRNA	NC_030826.1	chr19	47730040	47737023	+	6	814
XM_013975140.2	gene-SEC31B	SEC31B	protein_coding	mRNA	NC_030833.1	chr26	30269597	30300136	+	26	4806
XM_005676119.3	gene-KCNJ3	KCNJ3	protein_coding	mRNA	NC_030809.1	chr2	94805971	94991692	+	3	4706
Novel_010035	XLOC_095921	--	Novel_mRNA	mRNA	NC_030816.1	chr9	21511445	21608803	+	6	2799
XM_018047321.1	gene-KLHL7	KLHL7	protein_coding	mRNA	NC_030811.1	chr4	88766130	88820447	-	11	3155
XM_018061084.1	gene-SELPLG	SELPLG	protein_coding	mRNA	NC_030824.1	chr17	6784583	6800641	-	3	1936
Novel_021962	XLOC_205779	--	Novel_mRNA	mRNA	NC_030829.1	chr22	16949850	17074007	+	36	28973
Novel_024170	XLOC_225600	--	Novel_mRNA	mRNA	NC_030832.1	chr25	36938544	36946721	+	7	3718
XM_018066817.1	gene-IFRD2	IFRD2	protein_coding	mRNA	NC_030829.1	chr22	50120208	50148713	+	12	1945
XM_013966805.2	gene-PARP6	PARP6	protein_coding	mRNA	NC_030817.1	chr10	82206198	82232557	+	23	3780
Novel_000336	XLOC_002781	--	Novel_mRNA	mRNA	NC_030808.1	chr1	83795482	83922223	+	30	21916
Novel_015194	XLOC_147000	--	Novel_mRNA	mRNA	NC_030821.1	chr14	19005929	19025696	-	2	19729
XM_005684780.3	gene-TBPL1	TBPL1	protein_coding	mRNA	NC_030816.1	chr9	59202000	59242065	+	7	2958
XM_005675068.2	gene-SMCO1	SMCO1	protein_coding	mRNA	NC_030808.1	chr1	70784055	70790921	-	3	1204
XM_018042737.1	gene-GAL	GAL	protein_coding	mRNA	NC_030836.1	chr29	47139055	47144807	+	6	719
XM_013972667.2	gene-NKX2-5	NKX2-5	protein_coding	mRNA	NC_030827.1	chr20	4963294	4966246	-	2	1440
XM_013964484.2	gene-CENPE	CENPE	protein_coding	mRNA	NC_030813.1	chr6	21951245	22028925	+	48	8107
XM_018049335.1	gene-KCNIP4	KCNIP4	protein_coding	mRNA	NC_030813.1	chr6	40712244	41286702	-	8	2223
XM_005684681.3	gene-LYRM2	LYRM2	protein_coding	mRNA	NC_030816.1	chr9	47846302	47848589	+	3	1116
XM_018051121.1	gene-EPOR	EPOR	protein_coding	mRNA	NC_030814.1	chr7	95637240	95642714	-	8	1740
XM_018049258.1	gene-UBE2D3	UBE2D3	protein_coding	mRNA	NC_030813.1	chr6	22292289	22320248	+	9	2190
XM_018042772.1	gene-MRGPRG	MRGPRG	protein_coding	mRNA	NC_030836.1	chr29	49447828	49449033	+	2	984
Novel_013089	XLOC_125209	--	Novel_mRNA	mRNA	NC_030818.1	chr11	101003095	101089032	-	32	12666
Novel_009573	XLOC_092140	--	Novel_mRNA	mRNA	NC_030815.1	chr8	62196748	62210808	-	11	3027
XM_018042354.1	gene-CCAR1	CCAR1	protein_coding	mRNA	NC_030835.1	chr28	20547941	20592525	-	25	4482
Novel_012552	XLOC_120735	--	Novel_mRNA	mRNA	NC_030818.1	chr11	6402829	6549751	-	29	4384
XM_018063321.1	gene-MAG	MAG	protein_coding	mRNA	NC_030825.1	chr18	46829145	46845512	+	11	2379
XM_018055712.1	gene-DAB2IP	DAB2IP	protein_coding	mRNA	NC_030818.1	chr11	92146227	92281879	+	17	5439
Novel_012872	XLOC_124189	--	Novel_mRNA	mRNA	NC_030818.1	chr11	80581925	80656718	-	25	7197
Novel_008215	XLOC_078407	--	Novel_mRNA	mRNA	NC_030814.1	chr7	40536808	40563733	-	2	4365
XM_018049247.1	gene-PPA2	PPA2	protein_coding	mRNA	NC_030813.1	chr6	20029174	20126041	+	11	1190
XM_018041687.1	gene-CCNJ	CCNJ	protein_coding	mRNA	NC_030833.1	chr26	34176290	34192513	-	6	2622
XM_018038806.1	gene-RNF5	RNF5	protein_coding	mRNA	NC_030830.1	chr23	22740435	22742819	+	5	955
XM_018066332.1	gene-LOC108638518	LOC108638518	protein_coding	mRNA	NC_030809.1	chr2	14003728	14004813	+	3	729
Novel_006393	XLOC_059011	--	Novel_mRNA	mRNA	NC_030812.1	chr5	111906525	111919340	-	5	6545
Novel_015005	XLOC_145351	--	Novel_mRNA	mRNA	NC_030821.1	chr14	74712101	74871226	+	16	5930
XM_018040952.1	gene-LOC108633909	LOC108633909	protein_coding	mRNA	NC_030832.1	chr25	26295452	26297561	-	5	990
XM_005677092.2	gene-TMCO1	TMCO1	protein_coding	mRNA	NC_030810.1	chr3	116994758	117055568	-	7	1219
Novel_011487	XLOC_110596	--	Novel_mRNA	mRNA	NC_030817.1	chr10	25898843	25924398	-	5	3273
XM_018051625.1	gene-CNOT6	CNOT6	protein_coding	mRNA	NC_030814.1	chr7	108049598	108139073	+	12	7144
XM_018059386.1	gene-ATG16L2	ATG16L2	protein_coding	mRNA	NC_030822.1	chr15	30647256	30665115	-	16	6151
XM_018049201.1	gene-CAMK2D	CAMK2D	protein_coding	mRNA	NC_030813.1	chr6	12156204	12468614	+	17	2023
NM_001285546.1	gene-MAP28	MAP28	protein_coding	mRNA	NC_030829.1	chr22	51689272	51691169	-	4	560
XM_018049379.1	gene-UGDH	UGDH	protein_coding	mRNA	NC_030813.1	chr6	59177928	59209939	-	12	3130
XM_005698188.3	gene-ANKRD22	ANKRD22	protein_coding	mRNA	NC_030833.1	chr26	40821243	40851286	+	6	1559
XR_001917837.1	gene-RPAP2	RPAP2	protein_coding	mRNA	NC_030810.1	chr3	69456248	69543321	+	13	2235
XM_018059356.1	gene-P4HA3	P4HA3	protein_coding	mRNA	NC_030822.1	chr15	29358187	29395750	+	12	1530
XM_005679316.3	gene-TBRG4	TBRG4	protein_coding	mRNA	NC_030811.1	chr4	43648244	43658632	-	11	2256
XM_018059999.1	gene-LOC106502935	LOC106502935	protein_coding	mRNA	NC_030823.1	chr16	794263	851526	+	2	506
Novel_021204	XLOC_198254	--	Novel_mRNA	mRNA	NC_030828.1	chr21	21273876	21371490	+	16	5929
XM_018043202.1	gene-TMEM132A	TMEM132A	protein_coding	mRNA	NC_030836.1	chr29	36502183	36515216	+	11	3498
XM_018062568.1	gene-RELB	RELB	protein_coding	mRNA	NC_030825.1	chr18	53752929	53781475	+	12	2295
XM_018054545.1	gene-TMEM253	TMEM253	protein_coding	mRNA	NC_030817.1	chr10	76920274	76933772	+	7	971
XM_018065759.1	gene-BIN1	BIN1	protein_coding	mRNA	NC_030809.1	chr2	131066637	131121865	-	15	2026
Novel_001210	XLOC_012487	--	Novel_mRNA	mRNA	NC_030808.1	chr1	146446000	146452079	-	2	309
Novel_012578	XLOC_120895	--	Novel_mRNA	mRNA	NC_030818.1	chr11	10080079	10111444	-	29	6010
Novel_013617	XLOC_131494	--	Novel_mRNA	mRNA	NC_030819.1	chr12	55645289	55708426	-	9	2242
Novel_026345	XLOC_247477	--	Novel_mRNA	mRNA	NC_030836.1	chr29	41442626	41469448	+	10	2605
Novel_014988	XLOC_145192	--	Novel_mRNA	mRNA	NC_030821.1	chr14	71989796	72306968	+	19	5209
XM_005675654.3	gene-LOC102186806	LOC102186806	protein_coding	mRNA	NC_030808.1	chr1	143428261	143431756	-	3	628
XM_005683151.3	gene-IL17B	IL17B	protein_coding	mRNA	NC_030814.1	chr7	49641216	49645651	+	4	1094
XM_018066365.1	gene-LMAN1L	LMAN1L	protein_coding	mRNA	NC_030828.1	chr21	33306559	33318443	-	13	1805
XM_018054022.1	gene-SLC8A3	SLC8A3	protein_coding	mRNA	NC_030817.1	chr10	21197399	21359267	+	7	5131
Novel_017165	XLOC_164772	--	Novel_mRNA	mRNA	NC_030823.1	chr16	51744292	51745472	-	2	1123
XM_005676022.3	gene-XIRP2	XIRP2	protein_coding	mRNA	NC_030809.1	chr2	107226449	107300259	+	10	10664
Novel_018924	XLOC_181208	--	Novel_mRNA	mRNA	NC_030825.1	chr18	44073084	44160613	-	19	12360
XM_005696028.3	gene-LRRC2	LRRC2	protein_coding	mRNA	NC_030829.1	chr22	52909289	52948396	+	9	3210
XM_005701630.2	gene-LOC102177516	LOC102177516	protein_coding	mRNA	NC_030814.1	chr7	99240002	99240940	+	1	939
XM_013964978.2	gene-KXD1	KXD1	protein_coding	mRNA	NC_030814.1	chr7	104131481	104138929	+	5	1366
Novel_011914	XLOC_115258	--	Novel_mRNA	mRNA	NC_030818.1	chr11	9890	68722	+	7	3302
Novel_004078	XLOC_037803	--	Novel_mRNA	mRNA	NC_030811.1	chr4	17572148	17628271	+	16	4318
Novel_023545	XLOC_220436	--	Novel_mRNA	mRNA	NC_030831.1	chr24	57061969	57083615	+	4	7887
XM_005675427.2	gene-MBNL1	MBNL1	protein_coding	mRNA	NC_030808.1	chr1	114974326	115165844	-	10	6041
Novel_011526	XLOC_111155	--	Novel_mRNA	mRNA	NC_030817.1	chr10	35347492	35385811	-	10	5233
XM_005679195.2	gene-DPY19L2	DPY19L2	protein_coding	mRNA	NC_030811.1	chr4	58249978	58343820	-	22	2496
XM_018041542.1	gene-AGO3	AGO3	protein_coding	mRNA	NC_030810.1	chr3	11017340	11085157	+	15	15262
Novel_023911	XLOC_223562	--	Novel_mRNA	mRNA	NC_030831.1	chr24	60230298	60244452	-	3	1203
XM_005680839.3	gene-LOC102182856	LOC102182856	protein_coding	mRNA	NC_030812.1	chr5	97871566	97877056	-	6	1418
Novel_019025	XLOC_181565	--	Novel_mRNA	mRNA	NC_030825.1	chr18	49135232	49210294	-	72	10688
XM_018062823.1	gene-AKT1S1	AKT1S1	protein_coding	mRNA	NC_030825.1	chr18	57226164	57233730	-	5	4066
NM_001285581.1	gene-INHBA	INHBA	protein_coding	mRNA	NC_030811.1	chr4	40862502	40873674	-	2	1278
XM_005679478.3	gene-CEP41	CEP41	protein_coding	mRNA	NC_030811.1	chr4	25970092	26017077	+	11	3548
XM_018046556.1	gene-ZMYND12	ZMYND12	protein_coding	mRNA	NC_030810.1	chr3	17048117	17083139	-	8	1508
Novel_000142	XLOC_001739	--	Novel_mRNA	mRNA	NC_030808.1	chr1	58719609	59189674	+	11	26159
XR_001919850.1	gene-LOC102191280	LOC102191280	protein_coding	mRNA	NC_030828.1	chr21	64994967	65019148	+	7	9231
XM_018061003.1	gene-ASCC2	ASCC2	protein_coding	mRNA	NC_030824.1	chr17	2316139	2352742	+	21	2758
Novel_012379	XLOC_119959	--	Novel_mRNA	mRNA	NC_030818.1	chr11	99458513	99467252	+	7	1411
Novel_009397	XLOC_089778	--	Novel_mRNA	mRNA	NC_030815.1	chr8	10651867	10785954	-	10	3624
XM_005678223.3	gene-USP33	USP33	protein_coding	mRNA	NC_030810.1	chr3	54236650	54296572	-	24	3818
Novel_004383	XLOC_040822	--	Novel_mRNA	mRNA	NC_030811.1	chr4	84755277	84987617	+	18	2905
XM_018039534.1	gene-KIAA1468	KIAA1468	protein_coding	mRNA	NC_030831.1	chr24	60777649	60861447	+	24	3385
Novel_001853	XLOC_018914	--	Novel_mRNA	mRNA	NC_030809.1	chr2	127410593	127536667	+	15	3321
XM_018060046.1	gene-TMCC2	TMCC2	protein_coding	mRNA	NC_030823.1	chr16	2407126	2445247	+	7	3530
Novel_009266	XLOC_087935	--	Novel_mRNA	mRNA	NC_030815.1	chr8	83008727	83133047	+	15	8194
Novel_025428	XLOC_237562	--	Novel_mRNA	mRNA	NC_030834.1	chr27	17530101	17795650	-	6	10589
XM_005685912.3	gene-ARID4A	ARID4A	protein_coding	mRNA	NC_030817.1	chr10	32577814	32636703	-	24	5841
Novel_020499	XLOC_189553	--	Novel_mRNA	mRNA	NC_030826.1	chr19	52623655	52634282	-	6	3550
XM_018052538.1	gene-PRMT2	PRMT2	protein_coding	mRNA	NC_030808.1	chr1	146282782	146307587	+	10	1861
XM_018040389.1	gene-CDIP1	CDIP1	protein_coding	mRNA	NC_030832.1	chr25	3571123	3582399	-	6	2797
XM_005675817.3	gene-IMP4	IMP4	protein_coding	mRNA	NC_030809.1	chr2	135226286	135231308	-	10	1479
XM_018042353.1	gene-CCSER2	CCSER2	protein_coding	mRNA	NC_030835.1	chr28	6279984	6364543	-	8	1757
Novel_026760	XLOC_250049	--	Novel_mRNA	mRNA	NC_030836.1	chr29	48419875	48431081	-	3	9401
Novel_002634	XLOC_025827	--	Novel_mRNA	mRNA	NC_030810.1	chr3	12744862	12757597	+	5	6663
XM_005694346.3	gene-C1QL1	C1QL1	protein_coding	mRNA	NC_030826.1	chr19	44295387	44302759	-	2	1515
Novel_000430	XLOC_004166	--	Novel_mRNA	mRNA	NC_030808.1	chr1	118732058	118771034	+	8	2449
XM_005677609.3	gene-PI4KB	PI4KB	protein_coding	mRNA	NC_030810.1	chr3	100650992	100677475	-	12	3591
XM_018062851.1	gene-LRRC4B	LRRC4B	protein_coding	mRNA	NC_030825.1	chr18	57744024	57786534	-	3	3117
XM_018063450.1	gene-PRPF31	PRPF31	protein_coding	mRNA	NC_030825.1	chr18	64839706	64851147	-	14	1837
XM_005682435.2	gene-LOC102179376	LOC102179376	protein_coding	mRNA	NC_030814.1	chr7	98853166	98854104	-	1	939
Novel_004658	XLOC_043213	--	Novel_mRNA	mRNA	NC_030811.1	chr4	16110185	16159860	-	6	3595
Novel_023343	XLOC_218955	--	Novel_mRNA	mRNA	NC_030831.1	chr24	21684470	21808477	+	13	6676
Novel_008542	XLOC_082038	--	Novel_mRNA	mRNA	NC_030814.1	chr7	90162182	90182964	-	15	5247
XM_018044030.1	gene-FAM155B	FAM155B	protein_coding	mRNA	NW_017189516.1	X	12074820	12103927	-	3	4050
XM_005693712.3	gene-PRR15L	PRR15L	protein_coding	mRNA	NC_030826.1	chr19	38139500	38145257	+	2	1257
XM_018054438.1	gene-VGLL3	VGLL3	protein_coding	mRNA	NC_030808.1	chr1	33882149	33934641	-	4	3363
XM_018039105.1	gene-KCTD20	KCTD20	protein_coding	mRNA	NC_030830.1	chr23	38324493	38347979	-	9	4739
XM_005674867.2	gene-TRMT10C	TRMT10C	protein_coding	mRNA	NC_030808.1	chr1	45726851	45731124	+	2	1643
XM_018040951.1	gene-ABCC6	ABCC6	protein_coding	mRNA	NC_030832.1	chr25	14342230	14407611	-	31	5102
XM_018053288.1	gene-PLAGL1	PLAGL1	protein_coding	mRNA	NC_030816.1	chr9	68407773	68414364	-	4	2837
Novel_004149	XLOC_038399	--	Novel_mRNA	mRNA	NC_030811.1	chr4	31965676	32065053	+	8	1275
XM_018049067.1	gene-CECR6	CECR6	protein_coding	mRNA	NC_030812.1	chr5	107754399	107756278	-	1	1880
XM_005691649.3	gene-RNF185	RNF185	protein_coding	mRNA	NC_030824.1	chr17	1320882	1342180	-	7	4422
Novel_015354	XLOC_148647	--	Novel_mRNA	mRNA	NC_030821.1	chr14	58162809	58166097	-	2	771
Novel_019820	XLOC_185347	--	Novel_mRNA	mRNA	NC_030826.1	chr19	43552151	43590777	+	27	5514
XM_018057826.1	gene-TLDC2	TLDC2	protein_coding	mRNA	NC_030820.1	chr13	65483307	65495277	+	7	2267
XM_005697578.3	gene-LYRM1	LYRM1	protein_coding	mRNA	NC_030832.1	chr25	18548906	18586977	+	4	1043
XM_005691625.3	gene-LIF	LIF	protein_coding	mRNA	NC_030824.1	chr17	1999635	2005933	+	3	3853
Novel_006316	XLOC_058721	--	Novel_mRNA	mRNA	NC_030812.1	chr5	108349023	108357486	-	3	2798
XM_018046659.1	gene-DPP6	DPP6	protein_coding	mRNA	NC_030811.1	chr4	2979751	3780962	-	26	4802
XM_018038391.1	gene-GPD1L	GPD1L	protein_coding	mRNA	NC_030829.1	chr22	6495758	6553895	+	8	4003
XM_005678059.3	gene-PLPPR5	PLPPR5	protein_coding	mRNA	NC_030810.1	chr3	76152217	76287420	-	6	1855
Novel_024300	XLOC_226301	--	Novel_mRNA	mRNA	NC_030832.1	chr25	2377113	2385458	-	8	1786
XM_018061263.1	gene-P2RX4	P2RX4	protein_coding	mRNA	NC_030824.1	chr17	17282022	17299072	+	9	1980
Novel_000970	XLOC_009946	--	Novel_mRNA	mRNA	NC_030808.1	chr1	96114205	96124998	-	5	7450
XM_018048734.1	gene-SH3BP1	SH3BP1	protein_coding	mRNA	NC_030812.1	chr5	108405323	108418449	+	18	2844
XM_018063224.1	gene-NR4A2	NR4A2	protein_coding	mRNA	NC_030809.1	chr2	96248855	96256419	-	8	2617
Novel_008929	XLOC_083890	--	Novel_mRNA	mRNA	NC_030815.1	chr8	15852579	15908308	+	2	50126
XM_018061558.1	gene-CLGN	CLGN	protein_coding	mRNA	NC_030824.1	chr17	53674779	53720330	-	15	4092
XM_005690921.3	gene-FAM20B	FAM20B	protein_coding	mRNA	NC_030823.1	chr16	58984152	59024672	+	9	5490
Novel_024290	XLOC_226285	--	Novel_mRNA	mRNA	NC_030832.1	chr25	2207879	2214360	-	4	1161
XM_018062086.1	gene-TK2	TK2	protein_coding	mRNA	NC_030825.1	chr18	35524162	35550017	-	9	2472
XM_005680321.3	gene-LOC102183851	LOC102183851	protein_coding	mRNA	NC_030812.1	chr5	55908039	55914982	+	5	2870
XM_018048984.1	gene-LMF2	LMF2	protein_coding	mRNA	NC_030812.1	chr5	118753590	118758712	-	14	2607
Novel_006080	XLOC_056959	--	Novel_mRNA	mRNA	NC_030812.1	chr5	67332307	67394197	-	33	9455
Novel_020140	XLOC_187694	--	Novel_mRNA	mRNA	NC_030826.1	chr19	22123687	22156519	-	4	501
XM_005678956.3	gene-TAC1	TAC1	protein_coding	mRNA	NC_030811.1	chr4	105638096	105646897	-	5	1081
Novel_014813	XLOC_143164	--	Novel_mRNA	mRNA	NC_030821.1	chr14	33149433	33431580	+	7	10924
XM_005684474.3	gene-ECHDC1	ECHDC1	protein_coding	mRNA	NC_030816.1	chr9	11229802	11275077	+	6	2033
Novel_010348	XLOC_099574	--	Novel_mRNA	mRNA	NC_030816.1	chr9	89969760	89976611	+	4	2549
XM_018052234.1	gene-TGFBR1	TGFBR1	protein_coding	mRNA	NC_030815.1	chr8	63759178	63829333	+	9	5812
Novel_001870	XLOC_018949	--	Novel_mRNA	mRNA	NC_030809.1	chr2	129925947	129941222	+	4	3991
Novel_017419	XLOC_166585	--	Novel_mRNA	mRNA	NC_030824.1	chr17	8207447	8242673	+	7	4966
XM_018047778.1	gene-LOC102190935	LOC102190935	protein_coding	mRNA	NC_030812.1	chr5	28488257	28507611	+	15	1625
XM_005686623.2	gene-PPP4R3B	PPP4R3B	protein_coding	mRNA	NC_030818.1	chr11	37854984	37908265	-	16	5232
Novel_001434	XLOC_014216	--	Novel_mRNA	mRNA	NC_030809.1	chr2	17092156	17190291	+	7	3814
XR_001295520.2	gene-SLC1A7	SLC1A7	protein_coding	mRNA	NC_030810.1	chr3	27651823	27705802	-	11	5270
Novel_019804	XLOC_185288	--	Novel_mRNA	mRNA	NC_030826.1	chr19	42666305	42675469	+	12	1688
XM_005681815.3	gene-C6H4orf22	C6H4orf22	protein_coding	mRNA	NC_030813.1	chr6	95489242	96199283	+	7	888
XM_018056660.1	gene-SERTM1	SERTM1	protein_coding	mRNA	NC_030819.1	chr12	61773281	61795666	+	2	673
XM_018041091.1	gene-NGEF	NGEF	protein_coding	mRNA	NC_030810.1	chr3	8155527	8201580	+	13	2831
XM_005675375.3	gene-B3GALNT1	B3GALNT1	protein_coding	mRNA	NC_030808.1	chr1	105889211	105922236	+	7	3669
Novel_017756	XLOC_170277	--	Novel_mRNA	mRNA	NC_030824.1	chr17	8314984	8331681	-	6	3794
Novel_000183	XLOC_002065	--	Novel_mRNA	mRNA	NC_030808.1	chr1	65826191	65864178	+	11	9407
XR_001918204.1	gene-ART3	ART3	protein_coding	mRNA	NC_030813.1	chr6	91478275	91510238	+	13	1405
XM_005697416.2	gene-THOC6	THOC6	protein_coding	mRNA	NC_030832.1	chr25	2321862	2324789	+	13	1183
XM_018042000.1	gene-INTS10	INTS10	protein_coding	mRNA	NC_030834.1	chr27	7777662	7808865	+	18	2446
XM_018047520.1	gene-LOC102174738	LOC102174738	protein_coding	mRNA	NC_030808.1	chr1	86008316	86009287	-	1	972
XM_018066934.1	gene-PTPRG	PTPRG	protein_coding	mRNA	NC_030829.1	chr22	39010886	39693957	-	30	8879
XM_018044555.1	gene-LOC102178813	LOC102178813	protein_coding	mRNA	NW_017189614.1	Unknown	35339	40278	-	4	1407
XM_018063639.1	gene-CARD14	CARD14	protein_coding	mRNA	NC_030826.1	chr19	51646229	51675291	-	23	3481
XM_018044538.1	gene-FMR1	FMR1	protein_coding	mRNA	NW_017189596.1	Unknown	376999	417112	-	17	4318
Novel_019076	XLOC_181876	--	Novel_mRNA	mRNA	NC_030825.1	chr18	53151954	53173278	-	7	7003
XM_018048263.1	gene-LOC102170968	LOC102170968	protein_coding	mRNA	NC_030812.1	chr5	73035557	73050426	-	4	3400
Novel_016061	XLOC_154960	--	Novel_mRNA	mRNA	NC_030822.1	chr15	5407670	5423961	-	3	1657
XM_018038949.1	gene-BPHL	BPHL	protein_coding	mRNA	NC_030830.1	chr23	15127776	15147655	+	7	1565
XM_018041289.1	gene-CUTC	CUTC	protein_coding	mRNA	NC_030833.1	chr26	30927685	30961335	-	9	1372
XR_001917484.1	gene-LOC102180196	LOC102180196	protein_coding	mRNA	NC_030836.1	chr29	45081312	45091112	-	5	2058
XM_018059807.1	gene-POU2AF1	POU2AF1	protein_coding	mRNA	NC_030822.1	chr15	60709079	60734673	+	5	2746
Novel_005460	XLOC_051413	--	Novel_mRNA	mRNA	NC_030812.1	chr5	74557729	74573416	+	8	2178
Novel_009854	XLOC_094039	--	Novel_mRNA	mRNA	NC_030815.1	chr8	101527286	101659798	-	5	3929
Novel_009236	XLOC_087746	--	Novel_mRNA	mRNA	NC_030815.1	chr8	78601145	78791400	+	25	4087
XM_005687666.3	gene-LMO7	LMO7	protein_coding	mRNA	NC_030819.1	chr12	35494061	35715474	-	29	4753
XM_013967556.2	gene-CEBPZOS	CEBPZOS	protein_coding	mRNA	NC_030818.1	chr11	19485868	19492397	+	5	583
XM_018057865.1	gene-DHX35	DHX35	protein_coding	mRNA	NC_030820.1	chr13	67337275	67405652	+	22	3209
Novel_021544	XLOC_202008	--	Novel_mRNA	mRNA	NC_030828.1	chr21	21944946	22090085	-	16	5326
XM_013966166.2	gene-ZCCHC6	ZCCHC6	protein_coding	mRNA	NC_030815.1	chr8	79201844	79258963	-	30	5907
Novel_019366	XLOC_183218	--	Novel_mRNA	mRNA	NC_030826.1	chr19	8914023	8930115	+	15	7050
Novel_013439	XLOC_129521	--	Novel_mRNA	mRNA	NC_030819.1	chr12	1048286	1067360	-	14	2042
Novel_007934	XLOC_073688	--	Novel_mRNA	mRNA	NC_030814.1	chr7	94762015	94788147	+	20	3220
XM_018044099.1	gene-STXBP5L	STXBP5L	protein_coding	mRNA	NC_030808.1	chr1	65299423	65617155	+	27	8388
XM_018053504.1	gene-PDCD2	PDCD2	protein_coding	mRNA	NC_030816.1	chr9	91549331	91558722	-	6	4287
Novel_012663	XLOC_121589	--	Novel_mRNA	mRNA	NC_030818.1	chr11	26977108	26984316	-	3	2526
XM_018066245.1	gene-PPIP5K1	PPIP5K1	protein_coding	mRNA	NC_030828.1	chr21	54788645	54828894	-	30	5673
XM_018050082.1	gene-GABRB2	GABRB2	protein_coding	mRNA	NC_030814.1	chr7	37329946	37635493	+	11	7421
Novel_003551	XLOC_033695	--	Novel_mRNA	mRNA	NC_030810.1	chr3	58719866	58770829	-	17	4755
XM_018061369.1	gene-CCDC92	CCDC92	protein_coding	mRNA	NC_030824.1	chr17	19426321	19431509	-	3	2727
Novel_017231	XLOC_165221	--	Novel_mRNA	mRNA	NC_030823.1	chr16	66081770	66112233	-	12	2063
Novel_025167	XLOC_234112	--	Novel_mRNA	mRNA	NC_030834.1	chr27	8577432	8594891	+	5	5531
XM_005691231.3	gene-MGST2	MGST2	protein_coding	mRNA	NC_030824.1	chr17	52942019	52977706	+	5	1851
Novel_025503	XLOC_238274	--	Novel_mRNA	mRNA	NC_030834.1	chr27	29000525	29128247	-	31	15182
Novel_018804	XLOC_180292	--	Novel_mRNA	mRNA	NC_030825.1	chr18	25160649	25169665	-	4	629
Novel_023070	XLOC_216074	--	Novel_mRNA	mRNA	NC_030830.1	chr23	15060319	15148205	-	18	16487
XM_018047112.1	gene-FAM188B	FAM188B	protein_coding	mRNA	NC_030811.1	chr4	54682604	54800056	+	19	2743
XM_018049843.1	gene-ADD1	ADD1	protein_coding	mRNA	NC_030813.1	chr6	116650351	116738824	+	15	2531
Novel_021872	XLOC_205048	--	Novel_mRNA	mRNA	NC_030829.1	chr22	7635863	7801635	+	34	9788
XM_013975473.2	gene-CHRNB3	CHRNB3	protein_coding	mRNA	NC_030834.1	chr27	8116196	8169943	-	6	1539
XM_018062610.1	gene-VASP	VASP	protein_coding	mRNA	NC_030825.1	chr18	54158369	54171283	+	13	2293
XM_018056415.1	gene-DOCK9	DOCK9	protein_coding	mRNA	NC_030819.1	chr12	10411956	10588557	+	55	6711
Novel_022238	XLOC_208595	--	Novel_mRNA	mRNA	NC_030829.1	chr22	5019082	5109133	-	7	4672
Novel_027418	XLOC_260964	--	Novel_mRNA	mRNA	NW_017189517.1	X	28646305	28664770	-	3	9954
XM_018057792.1	gene-PHF20	PHF20	protein_coding	mRNA	NC_030820.1	chr13	64529078	64664371	+	18	5581
XM_018059005.1	gene-LOC102178843	LOC102178843	protein_coding	mRNA	NC_030822.1	chr15	1233	8752	-	2	586
Novel_002275	XLOC_022239	--	Novel_mRNA	mRNA	NC_030809.1	chr2	69996138	70016699	-	3	17265
XM_018066533.1	gene-LOC108638532	LOC108638532	protein_coding	mRNA	NC_030828.1	chr21	19040036	19045086	-	3	3060
XM_018056103.1	gene-CARD9	CARD9	protein_coding	mRNA	NC_030818.1	chr11	103245268	103250512	-	8	2853
XM_018040653.1	gene-CLN3	CLN3	protein_coding	mRNA	NC_030832.1	chr25	25951886	25963932	-	15	1877
Novel_015175	XLOC_146881	--	Novel_mRNA	mRNA	NC_030821.1	chr14	16958243	17589443	-	39	10862
XM_018042592.1	gene-ZNF32	ZNF32	protein_coding	mRNA	NC_030835.1	chr28	214550	219143	-	3	1298
XM_018053454.1	gene-PDE10A	PDE10A	protein_coding	mRNA	NC_030816.1	chr9	87733348	88196047	-	22	8783
Novel_010152	XLOC_097939	--	Novel_mRNA	mRNA	NC_030816.1	chr9	56214594	56427113	+	18	4309
Novel_019228	XLOC_182385	--	Novel_mRNA	mRNA	NC_030825.1	chr18	60292109	60308804	-	4	929
XM_005678977.3	gene-ARL4A	ARL4A	protein_coding	mRNA	NC_030811.1	chr4	99785429	99787483	-	2	1627
Novel_004083	XLOC_037820	--	Novel_mRNA	mRNA	NC_030811.1	chr4	18132338	18240841	+	19	5571
Novel_003817	XLOC_035936	--	Novel_mRNA	mRNA	NC_030810.1	chr3	104584835	104597811	-	22	6033
XM_018046409.1	gene-USP21	USP21	protein_coding	mRNA	NC_030810.1	chr3	111784425	111791133	+	13	2702
XM_018059851.1	gene-PIWIL4	PIWIL4	protein_coding	mRNA	NC_030822.1	chr15	66461819	66516698	+	21	2670
Novel_013519	XLOC_130258	--	Novel_mRNA	mRNA	NC_030819.1	chr12	20383797	20407282	-	3	21658
Novel_019384	XLOC_183321	--	Novel_mRNA	mRNA	NC_030826.1	chr19	11334543	11929412	+	24	6364
Novel_012926	XLOC_124818	--	Novel_mRNA	mRNA	NC_030818.1	chr11	93628429	93765908	-	27	3941
XM_018062973.1	gene-LOC108638022	LOC108638022	protein_coding	mRNA	NC_030825.1	chr18	60226819	60243304	-	3	1935
XM_018048165.1	gene-MYBPC1	MYBPC1	protein_coding	mRNA	NC_030812.1	chr5	64055551	64156792	+	35	4111
Novel_027641	XLOC_262965	--	Novel_mRNA	mRNA	NW_017189561.1	Unknown	25683	67022	-	14	3469
Novel_023528	XLOC_220311	--	Novel_mRNA	mRNA	NC_030831.1	chr24	54823143	55009851	+	16	2548
Novel_027824	XLOC_264563	--	Novel_mRNA	mRNA	NW_017189796.1	Unknown	5220	44011	+	21	8525
XM_005691139.3	gene-MSMO1	MSMO1	protein_coding	mRNA	NC_030824.1	chr17	69190318	69207149	+	7	1889
XM_005709480.2	gene-TMEM257	TMEM257	protein_coding	mRNA	NW_017189517.1	X	1191245	1193304	-	3	2057
XM_018039768.1	gene-PARD6G	PARD6G	protein_coding	mRNA	NC_030831.1	chr24	222161	298693	+	3	3392
Novel_000056	XLOC_000311	--	Novel_mRNA	mRNA	NC_030808.1	chr1	9215205	9217459	+	2	2177
XM_005685571.2	gene-LOC102180597	LOC102180597	protein_coding	mRNA	NC_030817.1	chr10	75680416	75681372	-	1	957
Novel_004067	XLOC_037730	--	Novel_mRNA	mRNA	NC_030811.1	chr4	16426991	16429688	+	2	2032
Novel_019296	XLOC_182782	--	Novel_mRNA	mRNA	NC_030825.1	chr18	66376029	66385930	-	2	2347
XM_005686492.3	gene-CEBPZ	CEBPZ	protein_coding	mRNA	NC_030818.1	chr11	19490776	19514133	-	16	3356
XM_013966110.2	gene-DZIP1L	DZIP1L	protein_coding	mRNA	NC_030808.1	chr1	130609854	130649459	+	17	4453
XM_018051628.1	gene-FLT4	FLT4	protein_coding	mRNA	NC_030814.1	chr7	108171449	108212626	-	30	5831
XM_018065577.1	gene-KIF2A	KIF2A	protein_coding	mRNA	NC_030827.1	chr20	17014719	17081337	-	21	3203
XM_018054073.1	gene-ZBTB1	ZBTB1	protein_coding	mRNA	NC_030817.1	chr10	26450740	26467704	-	3	3373
Novel_002340	XLOC_023196	--	Novel_mRNA	mRNA	NC_030809.1	chr2	96353441	96501462	-	17	8075
XM_018039200.1	gene-TMEM14A	TMEM14A	protein_coding	mRNA	NC_030830.1	chr23	24095344	24107197	-	4	1269
Novel_020093	XLOC_187453	--	Novel_mRNA	mRNA	NC_030826.1	chr19	16982229	17361960	-	23	5403
XM_018052898.1	gene-LOC102177934	LOC102177934	protein_coding	mRNA	NC_030808.1	chr1	151424863	151473356	+	13	2343
Novel_005681	XLOC_053036	--	Novel_mRNA	mRNA	NC_030812.1	chr5	111983541	111992734	+	10	2851
Novel_020613	XLOC_190335	--	Novel_mRNA	mRNA	NC_030827.1	chr20	359178	479248	+	11	5074
XM_005700786.3	gene-RBM3	RBM3	protein_coding	mRNA	NW_017189852.1	Unknown	117491	121346	+	7	945
Novel_004489	XLOC_041914	--	Novel_mRNA	mRNA	NC_030811.1	chr4	106279108	106283534	+	3	1353
Novel_027616	XLOC_262828	--	Novel_mRNA	mRNA	NW_017189547.1	Unknown	21256	48118	+	7	2117
XM_005676404.3	gene-CTLA4	CTLA4	protein_coding	mRNA	NC_030809.1	chr2	43834650	43898636	-	5	2054
XM_013971252.2	gene-HSF4	HSF4	protein_coding	mRNA	NC_030825.1	chr18	36073923	36078866	+	13	1688
XR_001917027.1	gene-RTP3	RTP3	protein_coding	mRNA	NC_030829.1	chr22	52953886	52955753	-	2	919
Novel_000844	XLOC_008204	--	Novel_mRNA	mRNA	NC_030808.1	chr1	64158982	64259970	-	17	2426
Novel_021607	XLOC_202286	--	Novel_mRNA	mRNA	NC_030828.1	chr21	28302993	28422647	-	22	3450
XM_018045258.1	gene-LOC108634935	LOC108634935	protein_coding	mRNA	NW_017193996.1	Unknown	9136	9477	+	1	342
XM_005677829.3	gene-TSHB	TSHB	protein_coding	mRNA	NC_030810.1	chr3	92272539	92277722	+	3	532
XM_018042476.1	gene-FAM213A	FAM213A	protein_coding	mRNA	NC_030835.1	chr28	10021166	10039991	-	6	1519
XM_018064465.1	gene-RABEP1	RABEP1	protein_coding	mRNA	NC_030826.1	chr19	25962622	26054686	-	17	4898
XM_005689075.3	gene-LOC100861212	LOC100861212	protein_coding	mRNA	NC_030821.1	chr14	44713925	44715254	-	2	1329
XM_018058235.1	gene-DPY19L4	DPY19L4	protein_coding	mRNA	NC_030821.1	chr14	12618822	12678161	+	19	5208
XM_005680565.3	gene-CHST11	CHST11	protein_coding	mRNA	NC_030812.1	chr5	66739310	67003889	+	3	5773
Novel_015967	XLOC_153893	--	Novel_mRNA	mRNA	NC_030822.1	chr15	60323749	60327756	+	5	564
Novel_017902	XLOC_171375	--	Novel_mRNA	mRNA	NC_030824.1	chr17	28960322	29077793	-	11	2937
XM_018049951.1	gene-NKX6-1	NKX6-1	protein_coding	mRNA	NC_030813.1	chr6	99738197	99743571	-	3	1432
XM_018045028.1	gene-GGT5	GGT5	protein_coding	mRNA	NW_017190051.1	Unknown	76777	88455	-	13	2475
XM_005686936.2	gene-RAB10	RAB10	protein_coding	mRNA	NC_030818.1	chr11	73061175	73124180	-	6	3803
XM_005680666.3	gene-PVALB	PVALB	protein_coding	mRNA	NC_030812.1	chr5	73869122	73888542	-	5	607
Novel_015598	XLOC_150636	--	Novel_mRNA	mRNA	NC_030822.1	chr15	5757913	5768600	+	2	2164
XM_018054032.1	gene-SRSF5	SRSF5	protein_coding	mRNA	NC_030817.1	chr10	21612715	21617835	-	8	1542
XM_018051917.1	gene-ACER2	ACER2	protein_coding	mRNA	NC_030815.1	chr8	24738363	24774287	-	6	1139
Novel_027623	XLOC_262890	--	Novel_mRNA	mRNA	NW_017189555.1	Unknown	32820	59732	+	12	13264
XM_005701224.1	gene-LOC102178896	LOC102178896	protein_coding	mRNA	NC_030808.1	chr1	115952522	115953478	-	1	957
XM_018046126.1	gene-PGLYRP3	PGLYRP3	protein_coding	mRNA	NC_030810.1	chr3	103015330	103029227	-	9	2450
XM_018063474.1	gene-ZNF787	ZNF787	protein_coding	mRNA	NC_030825.1	chr18	65021812	65036968	-	3	2059
XM_018051755.1	gene-U2AF1	U2AF1	protein_coding	mRNA	NC_030808.1	chr1	142847021	142860162	-	8	965
XM_018048981.1	gene-DENND6B	DENND6B	protein_coding	mRNA	NC_030812.1	chr5	118697686	118708522	+	20	1997
XM_018050948.1	gene-ADAMTS10	ADAMTS10	protein_coding	mRNA	NC_030814.1	chr7	93244826	93266710	+	26	4136
XM_018041703.1	gene-SH3D21	SH3D21	protein_coding	mRNA	NC_030810.1	chr3	11271904	11285953	+	16	2458
XM_018046357.1	gene-PIGZ	PIGZ	protein_coding	mRNA	NC_030808.1	chr1	71144173	71175164	-	8	3768
Novel_023761	XLOC_222551	--	Novel_mRNA	mRNA	NC_030831.1	chr24	39715929	39955643	-	6	1594
Novel_026723	XLOC_249870	--	Novel_mRNA	mRNA	NC_030836.1	chr29	46035921	46042088	-	14	3365
Novel_013144	XLOC_125605	--	Novel_mRNA	mRNA	NC_030818.1	chr11	106207277	106224796	-	39	7493
Novel_010786	XLOC_104512	--	Novel_mRNA	mRNA	NC_030816.1	chr9	91377033	91451622	-	12	11688
XM_018062687.1	gene-LIG1	LIG1	protein_coding	mRNA	NC_030825.1	chr18	55903284	55929063	-	28	4296
Novel_014030	XLOC_135730	--	Novel_mRNA	mRNA	NC_030820.1	chr13	57011971	57039372	+	10	5875
XM_018048023.1	gene-MBD6	MBD6	protein_coding	mRNA	NC_030812.1	chr5	55273092	55280421	-	13	4298
Novel_007820	XLOC_073351	--	Novel_mRNA	mRNA	NC_030814.1	chr7	89825492	89836436	+	7	4296
XM_005700133.3	gene-LOC102173269	LOC102173269	protein_coding	mRNA	NW_017189517.1	X	40836111	40839044	-	4	1993
XM_018049174.1	gene-USP53	USP53	protein_coding	mRNA	NC_030813.1	chr6	6446682	6503943	-	16	5924
XM_018057548.1	gene-ARFGAP1	ARFGAP1	protein_coding	mRNA	NC_030820.1	chr13	53610040	53620203	-	13	2643
Novel_024811	XLOC_230172	--	Novel_mRNA	mRNA	NC_030833.1	chr26	34386240	34421120	+	6	5387
XM_018044901.1	gene-MFAP2	MFAP2	protein_coding	mRNA	NW_017189886.1	Unknown	1298	7367	-	9	1537
XM_005678843.2	gene-LOC102182470	LOC102182470	protein_coding	mRNA	NC_030810.1	chr3	1738004	1738964	+	1	961
XM_005701336.2	gene-LOC102170771	LOC102170771	protein_coding	mRNA	NC_030814.1	chr7	100133307	100134278	-	1	972
XM_005697820.3	gene-POP7	POP7	protein_coding	mRNA	NC_030832.1	chr25	36757873	36759032	-	2	904
[truncated: 70,221 more rows]

## Sheet: Group
transcript_id	gene_id	gene_name	feature_id	FP_LY_hyp_FPKM	FP_HY_hyp_FPKM	log2.FoldChange.	pvalue	qvalue
ATP6	gene-ATP6	ATP6	transcript	2496.83	3150.95	0.369593	0.699208	0.999985
ATP8	gene-ATP8	ATP8	transcript	3834.11	5054.47	0.445992	0.811579	0.999985
COX1	gene-COX1	COX1	transcript	8339.42	9776.08	0.226178	0.547645	0.999985
COX2	gene-COX2	COX2	transcript	3425.93	3569.99	0.0915824	0.92352	0.999985
COX3	gene-COX3	COX3	transcript	1698.93	1877.28	0.136238	0.734548	0.999985
CYTB	gene-CYTB	CYTB	transcript	2159.66	2763.86	0.378783	0.611558	0.999985
ND1	gene-ND1	ND1	transcript	981.513	1337.2	0.481252	0.631235	0.999985
ND2	gene-ND2	ND2	transcript	1056.72	1207.06	0.184979	0.652764	0.999985
ND3	gene-ND3	ND3	transcript	3173.73	3367.07	0.0529438	0.772153	0.999985
ND4	gene-ND4	ND4	transcript	1073.47	1496.84	0.500431	0.483363	0.999985
ND4L	gene-ND4L	ND4L	transcript	814.502	1022.59	0.318445	0.301109	0.999985
ND5	gene-ND5	ND5	transcript	438.611	664.285	0.617168	0.322114	0.999985
ND6	gene-ND6	ND6	transcript	75.0678	86.4683	0.217381	0.721148	0.999985
NM_001285537.1	gene-LOC100861184	LOC100861184	transcript	0.001564	0	-0.584904	0.853188	0.999985
NM_001285538.1	gene-ITGB2	ITGB2	transcript	2.47518	2.31971	-0.132948	0.65134	0.999985
NM_001285539.1	gene-PAEP	PAEP	transcript	0	0	NA	NA	NA
NM_001285540.1	gene-TLR6	TLR6	transcript	2.48944	2.19003	-0.210778	0.450363	0.999985
NM_001285544.1	gene-IL18	IL18	transcript	8.17836	6.9801	-0.263919	0.185731	0.96578
NM_001285545.1	gene-BAC7.5	BAC7.5	transcript	0.0289484	0.0394876	0.281928	0.901356	0.999985
NM_001285546.1	gene-MAP28	MAP28	transcript	0.045822	0.0326454	-0.710441	0.800523	0.999985
NM_001285548.1	gene-LTF	LTF	transcript	0.034866	0.0082796	-2.06809	0.228335	0.999985
NM_001285550.1	gene-SOD1	SOD1	transcript	476.354	505.022	0.0569253	0.541969	0.999985
NM_001285551.1	gene-LYZL4	LYZL4	transcript	0	0.0116356	1.65072	0.599348	0.999985
NM_001285553.1	gene-TSC2	TSC2	transcript	0	0	NA	NA	NA
NM_001285554.1	gene-PAG-3	PAG-3	transcript	0	0	NA	NA	NA
NM_001285555.1	gene-DCN	DCN	transcript	16.8514	13.6415	-0.330978	0.58568	0.999985
NM_001285557.1	gene-EPHX1	EPHX1	transcript	17.5511	16.4045	-0.125144	0.50871	0.999985
NM_001285559.1	gene-OAZ1	OAZ1	transcript	143.275	147.173	0.0160361	0.924767	0.999985
NM_001285560.1	gene-PAG-6	PAG-6	transcript	0.0025418	0.0038684	0.569241	0.857077	0.999985
NM_001285561.1	gene-AANAT_1	AANAT	transcript	0.120503	0.214265	0.792239	0.756575	0.999985
NM_001285563.1	gene-SLC39A3	SLC39A3	transcript	0.152515	0.0836076	-0.856123	0.548141	0.999985
NM_001285565.1	gene-PAG-11	PAG-11	transcript	0	0	NA	NA	NA
NM_001285566.1	gene-IGFBP5	IGFBP5	transcript	1.17636	0.72521	-0.67999	0.214397	0.999985
NM_001285567.1	gene-HMOX1	HMOX1	transcript	11.2548	8.73644	-0.382069	0.0133955	0.310211
NM_001285568.1	gene-PAG12	PAG12	transcript	0	0	NA	NA	NA
NM_001285569.1	gene-POU5F1	POU5F1	transcript	0	0	NA	NA	NA
NM_001285570.1	gene-CSF2	CSF2	transcript	0	0	NA	NA	NA
NM_001285571.1	gene-FKBP8	FKBP8	transcript	1.58893	1.94802	0.247963	0.736391	0.999985
NM_001285572.1	gene-TNNC1	TNNC1	transcript	0.0663768	0.01145	-2.6885	0.0807951	0.745258
NM_001285573.1	gene-LOC100861210	LOC100861210	transcript	0.0534106	0.121902	1.12794	0.213831	0.999985
NM_001285574.1	gene-TLR4	TLR4	transcript	2.70799	1.96846	-0.488693	0.143251	0.901628
NM_001285575.1	gene-BMPR1B	BMPR1B	transcript	0.29723	0.324111	0.0662898	0.87843	0.999985
NM_001285576.1	gene-NANOG_1	NANOG	transcript	0	0	NA	NA	NA
NM_001285577.1	gene-BAC5	BAC5	transcript	0.0093032	0.0242562	0.861778	0.738251	0.999985
NM_001285578.1	gene-CD36	CD36	transcript	2.76974	1.83052	-0.611471	0.0457853	0.60208
NM_001285579.1	gene-INSL3	INSL3	transcript	0	0.008083	1.14631	0.716851	0.999985
NM_001285580.1	gene-LOC100860959	LOC100860959	transcript	0.759425	0.643614	-0.283892	0.864909	0.999985
NM_001285581.1	gene-INHBA	INHBA	transcript	0.306669	0.324152	0.0536452	0.946934	0.999985
NM_001285582.1	gene-SEPP1	SEPP1	transcript	166.575	163.272	-0.0405948	0.904085	0.999985
NM_001285584.1	gene-OVN	OVN	transcript	2.83144	2.78387	-0.11504	0.901995	0.999985
NM_001285585.1	gene-CSN1S2	CSN1S2	transcript	0	0	NA	NA	NA
NM_001285586.1	gene-GH1	GH1	transcript	4.87039	5.11626	0.100657	0.912551	0.999985
NM_001285587.1	gene-CSN3	CSN3	transcript	0	0	NA	NA	NA
NM_001285588.1	gene-BMP15	BMP15	transcript	0	0.006342	1.96551	0.528749	0.999985
NM_001285589.1	gene-EIF4EBP1	EIF4EBP1	transcript	2.06754	1.4868	-0.500648	0.211597	0.999985
NM_001285591.1	gene-MC4R	MC4R	transcript	1.0769	1.06499	-0.0392497	0.941666	0.999985
NM_001285592.1	gene-BMPR1A	BMPR1A	transcript	0.157794	0.193616	0.206584	0.695493	0.999985
NM_001285593.1	gene-GFI1B	GFI1B	transcript	0	0	NA	NA	NA
NM_001285594.1	gene-RERG	RERG	transcript	0.041223	0.111399	1.23176	0.110867	0.836808
NM_001285595.1	gene-PLIN3	PLIN3	transcript	3.76818	2.68891	-0.514336	0.226645	0.999985
NM_001285596.1	gene-PLIN2	PLIN2	transcript	0.320387	0.353315	0.0917721	0.863803	0.999985
NM_001285597.1	gene-GABARAPL2	GABARAPL2	transcript	154.711	145.439	-0.115713	0.324238	0.999985
NM_001285598.1	gene-ASMT	ASMT	transcript	0.0314074	0.0106438	-1.43258	0.432224	0.999985
NM_001285599.1	gene-RERGL	RERGL	transcript	5.79484	4.54254	-0.378971	0.317017	0.999985
NM_001285600.1	gene-DIMT1	DIMT1	transcript	19.7001	18.1566	-0.144943	0.0715591	0.714152
NM_001285601.1	gene-MSX2_1	MSX2	transcript	0.0033616	0	-0.584904	0.853188	0.999985
NM_001285602.1	gene-MYF6	MYF6	transcript	0.408256	0.4098	-0.0318688	0.944796	0.999985
NM_001285603.1	gene-TLR2	TLR2	transcript	6.50919	6.14522	-0.0953965	0.626632	0.999985
NM_001285604.1	gene-CREM	CREM	transcript	0.954912	1.11814	0.196476	0.53449	0.999985
NM_001285605.1	gene-TLR1	TLR1	transcript	3.30804	3.17241	-0.0827772	0.644921	0.999985
NM_001285606.1	gene-INHA	INHA	transcript	1.01243	0.989628	-0.0601704	0.826159	0.999985
NM_001285607.1	gene-LPL	LPL	transcript	0.105831	0.349185	1.57408	0.0891955	0.773414
NM_001285608.1	gene-CDK2	CDK2	transcript	0.272532	0.285096	0.0365304	0.944098	0.999985
NM_001285609.1	gene-FTH1	FTH1	transcript	717.833	754.023	0.0470339	0.850478	0.999985
NM_001285610.1	gene-RNASEH2B	RNASEH2B	transcript	8.37648	12.3663	0.493111	0.707686	0.999985
NM_001285611.1	gene-DPF2	DPF2	transcript	1.42132	1.49236	0.0499313	0.840059	0.999985
NM_001285612.1	gene-GNRHR	GNRHR	transcript	0.0271598	0.0286956	-0.051217	0.977758	0.999985
NM_001285613.1	gene-OGN	OGN	transcript	0.195591	0.220871	0.181964	0.614524	0.999985
NM_001285614.1	gene-MMADHC	MMADHC	transcript	0.0043006	0.0056572	-0.0103188	0.992233	0.999985
NM_001285615.1	gene-MGST3	MGST3	transcript	75.1558	79.3655	0.0490408	0.669251	0.999985
NM_001285616.1	gene-AMELX	AMELX	transcript	0.0566732	0.158153	1.48664	0.456066	0.999985
NM_001285617.1	gene-LPO	LPO	transcript	0	0	NA	NA	NA
NM_001285618.1	gene-BTN1A1	BTN1A1	transcript	0	0	NA	NA	NA
NM_001285619.1	gene-SCD	SCD	transcript	44.201	40.9809	-0.128702	0.580863	0.999985
NM_001285620.1	gene-MAP34-B	MAP34-B	transcript	0.0146906	0.0147418	-0.0731698	0.978969	0.999985
NM_001285622.1	gene-PRP1	PRP1	transcript	0	0	NA	NA	NA
NM_001285623.1	gene-LOC100861279	LOC100861279	transcript	0.667315	0.393483	-0.81972	0.354074	0.999985
NM_001285624.1	gene-XDH	XDH	transcript	0	0	NA	NA	NA
NM_001285625.1	gene-LGALS15	LGALS15	transcript	0	0.0122176	1.14631	0.716851	0.999985
NM_001285626.1	gene-GLYCAM1	GLYCAM1	transcript	0	0.0076736	1.57345	0.617094	0.999985
NM_001285627.1	gene-RSPO1	RSPO1	transcript	0	0	NA	NA	NA
NM_001285628.1	gene-ELOVL5	ELOVL5	transcript	52.4606	46.501	-0.192306	0.349106	0.999985
NM_001285629.1	gene-FASN	FASN	transcript	20.9962	21.1361	-0.00978968	0.967377	0.999985
NM_001285630.1	gene-AGP	AGP	transcript	0.104062	0.0677028	-0.619509	0.749608	0.999985
NM_001285631.1	gene-PPARGC1A	PPARGC1A	transcript	0.571823	0.684763	0.234016	0.304563	0.999985
NM_001285632.1	gene-RPL21	RPL21	transcript	536.704	496.623	-0.146422	0.393001	0.999985
NM_001285634.1	gene-CRSP-1	CRSP-1	transcript	36.9757	31.8422	-0.214967	0.817462	0.999985
NM_001285635.1	gene-LALBA	LALBA	transcript	0.0127782	0	-2.1862	0.481764	0.999985
NM_001285636.1	gene-FSHR	FSHR	transcript	0.000696	0.0048016	1.44652	0.534071	0.999985
NM_001285637.1	gene-LOC100860781	LOC100860781	transcript	0.502093	0.412884	-0.29317	0.6835	0.999985
NM_001285638.1	gene-IL12A	IL12A	transcript	0.103826	0.107539	-0.0129703	0.990366	0.999985
NM_001285639.1	gene-RPS18	RPS18	transcript	460.257	417.921	-0.172541	0.17424	0.951071
NM_001285640.1	gene-IL6	IL6	transcript	0.0802912	0.058182	-0.344381	0.670283	0.999985
NM_001285641.1	gene-RPS6KB1	RPS6KB1	transcript	1.02699	0.914364	-0.16193	0.723162	0.999985
NM_001285642.1	gene-CFLAR	CFLAR	transcript	2.85966	4.17473	0.510039	0.0480028	0.610449
NM_001285643.1	gene-SDF4	SDF4	transcript	13.1281	16.6978	0.368507	0.752659	0.999985
NM_001285644.1	gene-FSHB	FSHB	transcript	0.0289498	0.0206892	-0.250754	0.88321	0.999985
NM_001285645.1	gene-MAGED2	MAGED2	transcript	41.0167	42.6341	0.024327	0.848954	0.999985
NM_001285646.1	gene-BMP4	BMP4	transcript	0.735127	0.577656	-0.342402	0.57237	0.999985
NM_001285647.1	gene-PRKAG3	PRKAG3	transcript	0.103901	0	-6.42154	0.0340976	0.529709
NM_001285648.1	gene-GHR	GHR	transcript	0.0053974	0.0014082	-1.25923	0.684207	0.999985
NM_001285649.1	gene-HNRNPK	HNRNPK	transcript	0	0	NA	NA	NA
NM_001285650.1	gene-LGALS16	LGALS16	transcript	0.128956	0.14489	0.1432	0.879978	0.999985
NM_001285651.1	gene-HMGA2	HMGA2	transcript	0	0.0153816	1.14631	0.716851	0.999985
NM_001285652.1	gene-RORA	RORA	transcript	14.6977	14.5887	-0.0431703	0.865703	0.999985
NM_001285653.1	gene-FFAR3	FFAR3	transcript	0.0466686	0.0472096	0.0712942	0.926986	0.999985
NM_001285654.1	gene-FOXP2	FOXP2	transcript	0.0995968	0.0689666	-0.542081	0.601641	0.999985
NM_001285655.1	gene-FFAR2	FFAR2	transcript	0.002905	0	-0.584904	0.853188	0.999985
NM_001285656.1	gene-RHEB	RHEB	transcript	31.0872	31.2154	-0.0172174	0.911968	0.999985
NM_001285657.1	gene-UBE2K	UBE2K	transcript	25.4767	27.7003	0.103708	0.665087	0.999985
NM_001285658.1	gene-PPARG	PPARG	transcript	0.174307	0.182987	0.0627671	0.947093	0.999985
NM_001285659.1	gene-RAB14	RAB14	transcript	0.191529	0.254156	0.372381	0.494469	0.999985
NM_001285660.1	gene-ST6GAL1	ST6GAL1	transcript	0.331884	0.304371	-0.138708	0.703688	0.999985
NM_001285661.1	gene-GHITM	GHITM	transcript	0.138065	0.156973	0.122903	0.727605	0.999985
NM_001285662.1	gene-SPARC	SPARC	transcript	0.183591	0.172973	-0.135667	0.699232	0.999985
NM_001285663.1	gene-CAPN1	CAPN1	transcript	0.930603	1.21016	0.382132	0.855491	0.999985
NM_001285664.1	gene-URM1	URM1	transcript	26.9346	30.0842	0.129315	0.361522	0.999985
NM_001285666.1	gene-SLC39A1	SLC39A1	transcript	13.3235	10.4892	-0.361218	0.193424	0.976136
NM_001285667.1	gene-SPP1	SPP1	transcript	136.067	152.511	0.140824	0.630053	0.999985
NM_001285668.1	gene-TNNC2	TNNC2	transcript	0.333116	0.228972	-0.469306	0.668031	0.999985
NM_001285669.1	gene-PRLR	PRLR	transcript	0.0002558	0.0002558	-0.0103188	0.992233	0.999985
NM_001285670.1	gene-KITLG	KITLG	transcript	9.90192	6.40538	-0.695257	0.278199	0.999985
NM_001285671.1	gene-CD9	CD9	transcript	97.4274	96.6242	-0.0380533	0.838767	0.999985
NM_001285672.1	gene-SOX2	SOX2	transcript	43.974	40.8931	-0.133468	0.307944	0.999985
NM_001285673.1	gene-POU1F1	POU1F1	transcript	0.06909	0.0578594	-0.0576304	0.981995	0.999985
NM_001285674.1	gene-NPR2	NPR2	transcript	3.73321	3.84795	0.048754	0.929225	0.999985
NM_001285675.1	gene-SOD3	SOD3	transcript	2.95324	2.90181	-0.0345921	0.928216	0.999985
NM_001285676.1	gene-CD81	CD81	transcript	145.154	137.777	-0.0987583	0.640454	0.999985
NM_001285677.2	gene-BTG1	BTG1	transcript	33.3505	32.0335	-0.0789381	0.55734	0.999985
NM_001285678.1	gene-IGFBP4	IGFBP4	transcript	4.27262	4.70761	0.10776	0.618961	0.999985
NM_001285679.1	gene-NPPC	NPPC	transcript	0.282255	0.211987	-0.357105	0.791326	0.999985
NM_001285681.1	gene-IL4	IL4	transcript	0	0	NA	NA	NA
NM_001285682.1	gene-IFNG	IFNG	transcript	0.0694792	0.0478966	-0.703897	0.603995	0.999985
NM_001285685.1	gene-RHOB	RHOB	transcript	19.3317	18.2516	-0.105931	0.522979	0.999985
NM_001285686.1	gene-TLR9	TLR9	transcript	0.365515	0.400788	0.0936762	0.759717	0.999985
NM_001285687.1	gene-CRSP-2	CRSP-2	transcript	0.139954	0.123871	-0.309566	0.609242	0.999985
NM_001285688.1	gene-ESR2	ESR2	transcript	1.6025	1.39398	-0.220718	0.534991	0.999985
NM_001285689.1	gene-CHI3L1	CHI3L1	transcript	28.3299	16.7025	-0.804801	0.0782498	0.737037
NM_001285690.1	gene-GNS	GNS	transcript	31.7427	31.2897	-0.042784	0.662302	0.999985
NM_001285691.1	gene-MANBA	MANBA	transcript	4.06943	3.22709	-0.3671	0.0961941	0.794717
NM_001285692.1	gene-BCNT	BCNT	transcript	65.3349	65.0671	-0.0330696	0.764475	0.999985
NM_001285693.1	gene-P97BCNT	P97BCNT	transcript	63.1121	63.7956	-0.00845411	0.865903	0.999985
NM_001285694.1	gene-SLC11A1	SLC11A1	transcript	0.055538	0.0164522	-1.69128	0.0342605	0.531106
NM_001285695.1	gene-CSN1S1	CSN1S1	transcript	0	0	NA	NA	NA
NM_001285696.1	gene-CCNT1	CCNT1	transcript	5.04097	5.20643	0.0261347	0.864183	0.999985
NM_001285697.1	gene-IGF1	IGF1	transcript	0.242897	0.189251	-0.262167	0.748664	0.999985
NM_001285698.1	gene-PSMA6	PSMA6	transcript	85.2012	83.803	-0.049784	0.558199	0.999985
NM_001285699.1	gene-TLR5	TLR5	transcript	1.09833	0.875268	-0.340797	0.316988	0.999985
NM_001285700.1	gene-IL12B	IL12B	transcript	0.249997	0.246639	-0.015989	0.977892	0.999985
NM_001285701.1	gene-FABP3	FABP3	transcript	23.1568	23.2689	-0.016807	0.955741	0.999985
NM_001285702.1	gene-TNFSF13B	TNFSF13B	transcript	0.478426	0.437093	-0.19875	0.821039	0.999985
NM_001285703.1	gene-HSP70.1	HSP70.1	transcript	36.8498	26.8757	-0.473788	0.00968771	0.253527
NM_001285704.1	gene-IFNA	IFNA	transcript	0	0	NA	NA	NA
NM_001285705.1	gene-ARG1	ARG1	transcript	0	0	NA	NA	NA
NM_001285706.1	gene-ASL	ASL	transcript	4.40311	4.06657	-0.135643	0.337018	0.999985
NM_001285707.1	gene-ABCG2	ABCG2	transcript	10.3483	8.69891	-0.32483	0.542531	0.999985
NM_001285708.1	gene-GDF9	GDF9	transcript	0.06248	0.0892438	0.357027	0.840944	0.999985
NM_001285709.1	gene-ANGPTL3	ANGPTL3	transcript	0	0	NA	NA	NA
NM_001285710.2	gene-KISS1	KISS1	transcript	3.63487	2.43328	-0.5772	0.546343	0.999985
NM_001285711.1	gene-S-LZ	S-LZ	transcript	0.512702	0.891233	0.757419	0.270512	0.999985
NM_001285712.1	gene-GPX4	GPX4	transcript	186.924	187.911	-0.0157288	0.918714	0.999985
NM_001285713.1	gene-RIDA	RIDA	transcript	114.731	101.977	-0.20278	0.185272	0.965723
NM_001285714.1	gene-KRT26	KRT26	transcript	0	0	NA	NA	NA
NM_001285715.1	gene-NGF	NGF	transcript	0.392768	0.868109	1.11706	0.201408	0.987486
NM_001285716.1	gene-3BHSD	3BHSD	transcript	0	0	NA	NA	NA
NM_001285717.1	gene-LOC100861381	LOC100861381	transcript	0	0	NA	NA	NA
NM_001285718.1	gene-LDH-A	LDH-A	transcript	6.43328	5.28569	-0.323129	0.3648	0.999985
NM_001285719.1	gene-KRT27	KRT27	transcript	0.003759	0.0278212	3.01833	0.133968	0.885296
NM_001285720.1	gene-PAG-2	PAG-2	transcript	0	0	NA	NA	NA
NM_001285721.1	gene-CXCL10	CXCL10	transcript	17.3343	16.2137	-0.143321	0.806915	0.999985
NM_001285722.1	gene-PAG-8	PAG-8	transcript	0.0080346	0	-2.04748	0.511107	0.999985
NM_001285723.1	gene-CXCR3	CXCR3	transcript	0.0282194	0.0235036	-0.439097	0.760301	0.999985
NM_001285724.1	gene-KIT	KIT	transcript	1.17382	0.843651	-0.502886	0.143349	0.901762
NM_001285725.1	gene-IL17A	IL17A	transcript	0	0	NA	NA	NA
NM_001285726.1	gene-SLAMF1	SLAMF1	transcript	0.386443	0.127636	-1.54978	0.0465245	0.604365
NM_001285727.1	gene-TYRP1	TYRP1	transcript	0.124052	0.106888	-0.271734	0.833653	0.999985
NM_001285728.1	gene-HIF1A	HIF1A	transcript	1.87999	2.00221	0.0743042	0.701243	0.999985
NM_001285729.1	gene-OTC_1	OTC	transcript	0.0002712	0	-0.584904	0.853188	0.999985
NM_001285730.1	gene-ADIPOR1	ADIPOR1	transcript	0.49802	0.50605	0.00423743	0.991351	0.999985
NM_001285731.1	gene-SDHD	SDHD	transcript	61.3831	48.0883	-0.380525	0.0044314	0.140998
NM_001285732.1	gene-PDIA3	PDIA3	transcript	107.632	112.655	0.0377205	0.590243	0.999985
NM_001285733.1	gene-MYOG	MYOG	transcript	0.120654	0.055343	-1.08668	0.327227	0.999985
NM_001285734.1	gene-COPZ1	COPZ1	transcript	0	0	NA	NA	NA
NM_001285735.1	gene-PRP6	PRP6	transcript	0	0	NA	NA	NA
NM_001285736.1	gene-TNFSF13	TNFSF13	transcript	1.78927	2.23953	0.288272	0.477291	0.999985
NM_001285737.1	gene-MSTN	MSTN	transcript	0.810373	0.689704	-0.25194	0.349285	0.999985
NM_001285738.1	gene-INSIG2	INSIG2	transcript	13.126	13.154	-0.0164325	0.905267	0.999985
NM_001285739.1	gene-PNPLA2	PNPLA2	transcript	4.378	4.77371	0.114891	0.719766	0.999985
NM_001285740.1	gene-HMGCS2	HMGCS2	transcript	0	0	NA	NA	NA
NM_001285741.1	gene-SLC2A3	SLC2A3	transcript	22.2867	24.1242	0.100785	0.540067	0.999985
NM_001285742.1	gene-NCR1	NCR1	transcript	0.114812	0.141252	0.24079	0.767311	0.999985
NM_001285743.1	gene-CRISP2	CRISP2	transcript	0	0	NA	NA	NA
NM_001285744.1	gene-CRISP1	CRISP1	transcript	0	0	NA	NA	NA
NM_001285745.1	gene-CRISP3	CRISP3	transcript	0	0.0119286	2.33409	0.451391	0.999985
NM_001285746.1	gene-LEF1	LEF1	transcript	0.141019	0.14822	0.0466818	0.895125	0.999985
NM_001285747.1	gene-CYP19A1	CYP19A1	transcript	0.563253	0.582374	0.0656539	0.975016	0.999985
NM_001285748.1	gene-MTOR	MTOR	transcript	0.094523	0.070962	-0.395757	0.665804	0.999985
NM_001285749.1	gene-RPSA	RPSA	transcript	114.112	83.6985	-0.455482	0.495561	0.999985
NM_001285750.1	gene-AKT1	AKT1	transcript	1.76e-05	2.04e-05	-0.0103188	0.992233	0.999985
NM_001285751.1	gene-NR1H3	NR1H3	transcript	7.66617	7.80834	0.00655459	0.949487	0.999985
NM_001285752.1	gene-TCAP	TCAP	transcript	1.81652	1.92854	0.0560893	0.848976	0.999985
NM_001285753.1	gene-PTHLH	PTHLH	transcript	0.145307	0.294772	1.03405	0.317113	0.999985
NM_001285754.1	gene-MYLPF	MYLPF	transcript	0.235023	0.147542	-0.604516	0.516518	0.999985
NM_001285755.1	gene-SREBF1	SREBF1	transcript	11.269	12.0256	0.0695844	0.73183	0.999985
NM_001285756.1	gene-LOC100861164	LOC100861164	transcript	0	0.0146612	1.73826	0.579381	0.999985
NM_001285757.1	gene-TLR8	TLR8	transcript	0.095163	0.081865	-0.267312	0.586305	0.999985
NM_001285758.1	gene-IL22	IL22	transcript	0	0	NA	NA	NA
NM_001285759.1	gene-CYM	CYM	transcript	0	0	NA	NA	NA
NM_001285760.1	gene-SP1	SP1	transcript	2.14954	0.863245	-1.39282	0.121624	0.860955
NM_001285761.1	gene-AGPAT1	AGPAT1	transcript	7.87677	7.92851	0.00693935	0.984686	0.999985
NM_001285762.1	gene-LOC100861168	LOC100861168	transcript	0	0	NA	NA	NA
NM_001285763.1	gene-IGFBP1	IGFBP1	transcript	0.0379942	0.113459	1.56735	0.216787	0.999985
NM_001285764.1	gene-FST	FST	transcript	0.313493	0.423149	0.397579	0.725973	0.999985
NM_001285765.1	gene-MMP14	MMP14	transcript	4.45423	3.06649	-0.579068	0.147882	0.908833
NM_001285766.1	gene-KRT25	KRT25	transcript	0	0.0069392	2.33409	0.451391	0.999985
NM_001285767.1	gene-KRTAP11-1	KRTAP11-1	transcript	0	0	NA	NA	NA
NM_001285768.1	gene-LOC100861174	LOC100861174	transcript	0.0043634	0.035604	2.48036	0.193136	0.975467
NM_001285769.1	gene-ETS1	ETS1	transcript	0.656904	0.685462	0.0509861	0.870569	0.999985
NM_001285770.1	gene-LOC100861175	LOC100861175	transcript	0	0	NA	NA	NA
NM_001285771.1	gene-KRTAP15-1	KRTAP15-1	transcript	0	0	NA	NA	NA
NM_001285772.1	gene-SLC39A2	SLC39A2	transcript	0.0428418	0.0399062	-0.139717	0.941215	0.999985
NM_001285773.1	gene-LOC100861179	LOC100861179	transcript	0	0	NA	NA	NA
NM_001285774.1	gene-KRTAP3-1	KRTAP3-1	transcript	0	0	NA	NA	NA
NM_001285775.1	gene-B4GALT1	B4GALT1	transcript	1.46202	1.40228	-0.07812	0.681262	0.999985
NM_001286087.1	gene-RPS10	RPS10	transcript	206.668	188.165	-0.165775	0.250888	0.999985
NM_001286088.1	gene-INSIG1	INSIG1	transcript	17.5175	16.1382	-0.144424	0.358039	0.999985
NM_001286089.1	gene-CASP3	CASP3	transcript	0.132751	0.120914	-0.167983	0.718393	0.999985
NM_001286090.1	gene-LOC102172960	LOC102172960	transcript	0.001121	0.0056484	1.67997	0.496307	0.999985
NM_001286091.1	gene-RAB7A	RAB7A	transcript	0.722175	1.12864	0.640307	0.246229	0.999985
NM_001286092.1	gene-CASR	CASR	transcript	0	0.0543244	6.17826	0.0209064	0.406482
NM_001286442.1	gene-TNF	TNF	transcript	0.22724	0.397251	0.709176	0.468281	0.999985
NM_001286443.1	gene-RHOA	RHOA	transcript	40.2375	38.3869	-0.0922093	0.665101	0.999985
NM_001286962.1	gene-SERF2	SERF2	transcript	419.122	362.96	-0.237485	0.0436073	0.591329
NM_001286965.1	gene-RAB1A	RAB1A	transcript	42.3693	44.3364	0.0452402	0.788008	0.999985
NM_001286975.1	gene-SPACA3	SPACA3	transcript	0.0117566	0	-1.63541	0.603055	0.999985
NM_001286976.1	gene-SOLD1	SOLD1	transcript	0	0.0776388	5.03766	0.0972231	0.797565
NM_001286991.1	gene-SLC39A13	SLC39A13	transcript	6.62323	5.8569	-0.21007	0.165353	0.936808
NM_001287026.1	gene-KANSL2	KANSL2	transcript	0.297207	0.27346	-0.146201	0.824762	0.999985
NM_001287027.1	gene-KANSL2	KANSL2	transcript	0	0	NA	NA	NA
NM_001287029.1	gene-TMSB4X	TMSB4X	transcript	211.471	192.774	-0.165181	0.444897	0.999985
NM_001287034.1	gene-VEGFA	VEGFA	transcript	1.0123	1.20701	0.23875	0.556025	0.999985
NM_001287035.1	gene-VEGFA	VEGFA	transcript	3.15141	3.85519	0.281738	0.28848	0.999985
NM_001287037.1	gene-MYF5	MYF5	transcript	0	0	NA	NA	NA
NM_001287041.1	gene-IGF2	IGF2	transcript	0.878184	0.645568	-0.478233	0.307238	0.999985
NM_001287042.1	gene-IGF2	IGF2	transcript	0.0174844	0.0314978	0.71884	0.356681	0.999985
NM_001287178.1	gene-ELOVL1	ELOVL1	transcript	0.150407	0.138973	-0.146929	0.709385	0.999985
NM_001287231.1	gene-DDIT3	DDIT3	transcript	0.0142614	0.133678	2.48883	0.0306396	0.500395
NM_001287233.1	gene-RAP1B	RAP1B	transcript	12.6038	12.5858	-0.034112	0.682665	0.999985
NM_001287234.1	gene-CYB5A	CYB5A	transcript	17.646	17.0133	-0.0759612	0.719902	0.999985
NM_001287235.1	gene-IZUMO1	IZUMO1	transcript	0.159583	0.19445	0.319011	0.61813	0.999985
NM_001287236.1	gene-NPPA	NPPA	transcript	0.057976	0.0568124	0.121889	0.910264	0.999985
NM_001287555.1	gene-SST	SST	transcript	113.047	110.834	-0.0202846	0.973309	0.999985
NM_001287558.1	gene-FABP1	FABP1	transcript	0	0	NA	NA	NA
NM_001287560.1	gene-RAB18	RAB18	transcript	100.454	99.555	-0.0396885	0.66928	0.999985
NM_001287562.1	gene-TYR	TYR	transcript	0.005515	0.0023774	-0.864379	0.733799	0.999985
NM_001287564.1	gene-BMP2	BMP2	transcript	1.67115	1.57041	-0.0914074	0.623825	0.999985
NM_001287566.1	gene-LOC102172331	LOC102172331	transcript	0.0267996	0	-2.42905	0.432592	0.999985
NM_001287567.1	gene-IL2	IL2	transcript	0	0.0132268	1.65072	0.599348	0.999985
NM_001287568.1	gene-MYOZ2	MYOZ2	transcript	0	0.0004736	0.569238	0.857077	0.999985
NM_001287569.1	gene-RAB8A	RAB8A	transcript	10.5893	11.1392	0.0441489	0.79223	0.999985
NM_001287570.1	gene-LOC102191547	LOC102191547	transcript	0	0	NA	NA	NA
NM_001287571.1	gene-HSPA5	HSPA5	transcript	216.509	186.984	-0.237953	0.130518	0.878286
NM_001287572.1	gene-TAC3	TAC3	transcript	7.51026	5.83263	-0.391286	0.545867	0.999985
NM_001287573.1	gene-ADIPOQ	ADIPOQ	transcript	0.253378	0.222806	-0.238684	0.800081	0.999985
NM_001287574.1	gene-LOC102173131	LOC102173131	transcript	0	0.0020036	1.14631	0.716851	0.999985
NM_001287575.1	gene-FABP2	FABP2	transcript	0.0038138	0	-0.584904	0.853188	0.999985
NM_001287576.1	gene-TSHB	TSHB	transcript	4.34252	5.85141	0.41706	0.852583	0.999985
NM_001288818.1	gene-ETV5	ETV5	transcript	4.93218	6.41232	0.366742	0.220023	0.999985
NM_001289106.1	gene-MAN2A1	MAN2A1	transcript	14.185	15.493	0.105957	0.502799	0.999985
NM_001289948.1	gene-BTG3	BTG3	transcript	17.8905	19.666	0.130346	0.57084	0.999985
NM_001289949.1	gene-MYOZ3	MYOZ3	transcript	0	0	NA	NA	NA
NM_001290107.1	gene-ACE2	ACE2	transcript	0	0	NA	NA	NA
NM_001290120.1	gene-OAZ2	OAZ2	transcript	88.4396	89.2866	-0.0140298	0.917491	0.999985
NM_001290529.1	gene-OAZ3	OAZ3	transcript	0.154196	0.083424	-0.80229	0.618009	0.999985
NM_001291297.1	gene-PEG10	PEG10	transcript	15.6973	15.1264	-0.0645604	0.892373	0.999985
NM_001291298.1	gene-PEG10	PEG10	transcript	14.0835	13.52	-0.0706375	0.879757	0.999985
NM_001291299.1	gene-PEG10	PEG10	transcript	120.708	73.2106	-0.765176	0.181783	0.961482
NM_001291300.1	gene-PEG10	PEG10	transcript	3.57978	43.3242	3.64259	0.00501872	0.155136
NM_001291697.1	gene-AZIN1	AZIN1	transcript	1.84536	1.52595	-0.356191	0.553821	0.999985
NM_001291698.1	gene-AZIN1	AZIN1	transcript	45.4248	40.9438	-0.177295	0.176827	0.95458
NM_001291699.1	gene-AZIN1	AZIN1	transcript	7.59592	6.78636	-0.191518	0.194674	0.978422
NM_001291820.1	gene-FASLG	FASLG	transcript	0.063672	0.0875576	0.362048	0.882125	0.999985
NM_001291973.1	gene-FGF5	FGF5	transcript	0.004642	0.0093292	1.26951	0.415992	0.999985
NM_001293062.1	gene-DEFB126	DEFB126	transcript	0	0	NA	NA	NA
NM_001293756.1	gene-AZIN2	AZIN2	transcript	0.163469	0.210531	0.364764	0.737431	0.999985
NM_001301483.1	gene-OAZ3	OAZ3	transcript	0	0.029888	3.25396	0.288406	0.999985
NM_001303466.1	gene-RBP5	RBP5	transcript	0.017075	0	-1.76916	0.572485	0.999985
NM_001312693.1	gene-RARRES2	RARRES2	transcript	20.3306	16.5805	-0.326411	0.24552	0.999985
NM_001314142.1	gene-TGFB1	TGFB1	transcript	2.10601	1.9685	-0.107345	0.790365	0.999985
NM_001314145.1	gene-LOC102182663	LOC102182663	transcript	0.0233374	0.0099582	-1.16765	0.594483	0.999985
NM_001314147.1	gene-UCP2	UCP2	transcript	1.02216	2.17792	1.05334	0.111955	0.838263
NM_001314156.1	gene-ITGB1	ITGB1	transcript	0.139947	0.087807	-0.632963	0.136096	0.890034
NM_001314158.1	gene-ENO2	ENO2	transcript	0.271398	0.27505	0.0105562	0.966299	0.999985
NM_001314163.1	gene-CTSH	CTSH	transcript	14.1565	14.152	-0.0252156	0.92795	0.999985
NM_001314169.1	gene-ACVR2B	ACVR2B	transcript	0.620017	0.893281	0.50296	0.464654	0.999985
NM_001314172.1	gene-BPI	BPI	transcript	0	0	NA	NA	NA
NM_001314175.1	gene-APAF1	APAF1	transcript	0.766208	1.6195	1.09771	0.138028	0.892674
NM_001314177.1	gene-LIN28A_1	LIN28A	transcript	0	0	NA	NA	NA
NM_001314180.1	gene-ST3GAL5	ST3GAL5	transcript	30.953	28.5337	-0.139261	0.20635	0.992627
NM_001314182.1	gene-RAB2A	RAB2A	transcript	65.2935	65.2209	-0.027875	0.853159	0.999985
NM_001314184.1	gene-ITGAV	ITGAV	transcript	1.31771	1.18584	-0.16899	0.535905	0.999985
NM_001314186.1	gene-MPO	MPO	transcript	0	0	NA	NA	NA
NM_001314188.1	gene-LOC102189356	LOC102189356	transcript	50.8271	50.788	-0.0226913	0.970047	0.999985
NM_001314190.1	gene-TNNT2	TNNT2	transcript	0	0	NA	NA	NA
NM_001314194.1	gene-SLC50A1	SLC50A1	transcript	0.658235	0.684191	0.0389804	0.908322	0.999985
NM_001314200.1	gene-MEF2D	MEF2D	transcript	0	0	NA	NA	NA
NM_001314202.1	gene-MAPK1	MAPK1	transcript	12.1871	9.01564	-0.447063	0.572113	0.999985
NM_001314204.1	gene-MEF2C	MEF2C	transcript	1.27943	1.20638	-0.112391	0.859831	0.999985
NM_001314206.1	gene-LOC102177850	LOC102177850	transcript	3.83127	4.14595	0.0885359	0.6721	0.999985
NM_001314207.1	gene-ARC	ARC	transcript	1.15281	1.16492	-0.00360837	0.990183	0.999985
NM_001314210.1	gene-TNNT3	TNNT3	transcript	0.173555	0.204335	0.192954	0.759485	0.999985
NM_001314212.1	gene-DLK1	DLK1	transcript	7.94647	7.58537	-0.0833457	0.883003	0.999985
NM_001314213.1	gene-BCL2	BCL2	transcript	0.613544	0.868904	0.507758	0.75028	0.999985
NM_001314215.1	gene-SLC2A12	SLC2A12	transcript	5.22615	5.67241	0.0931239	0.452785	0.999985
NM_001314219.1	gene-IGFBP3	IGFBP3	transcript	0.989394	0.957614	-0.0730606	0.812011	0.999985
NM_001314221.1	gene-CIDEA	CIDEA	transcript	1.59519	2.85498	0.828529	0.410169	0.999985
NM_001314223.1	gene-SLC2A1	SLC2A1	transcript	24.4444	13.0889	-0.902422	0.428685	0.999985
NM_001314225.1	gene-EEF1D	EEF1D	transcript	48.3291	38.2533	-0.381303	0.316495	0.999985
NM_001314227.1	gene-SLC2A4	SLC2A4	transcript	0.161108	0.165667	0.0116113	0.983563	0.999985
NM_001314229.1	gene-RBP4	RBP4	transcript	0	0	NA	NA	NA
NM_001314231.1	gene-MEF2A	MEF2A	transcript	0.345315	0.470275	0.402218	0.220149	0.999985
NM_001314233.1	gene-HSPA8	HSPA8	transcript	995.3	969.283	-0.0575539	0.588979	0.999985
NM_001314235.1	gene-FAS	FAS	transcript	0.0967482	0.104878	0.177093	0.890322	0.999985
NM_001314237.1	gene-OPRK1	OPRK1	transcript	5.43458	5.136	-0.0851853	0.885794	0.999985
NM_001314239.1	gene-TNNI3	TNNI3	transcript	1.13209	1.11746	-0.0753546	0.850039	0.999985
NM_001314241.1	gene-DAZL	DAZL	transcript	0	0	NA	NA	NA
NM_001314243.1	gene-IGFBP6	IGFBP6	transcript	20.8263	17.1302	-0.281915	0.509851	0.999985
NM_001314245.1	gene-CTSB	CTSB	transcript	0.183436	0.188762	0.0305824	0.956775	0.999985
NM_001314247.1	gene-PRNP	PRNP	transcript	0.12929	0.133625	0.0330554	0.937671	0.999985
NM_001314253.1	gene-CMPK1	CMPK1	transcript	69.8453	71.3563	0.000114954	0.999023	0.999985
NM_001314255.1	gene-PTGER2	PTGER2	transcript	0.0945226	0.101426	0.0662134	0.881688	0.999985
NM_001314257.1	gene-ELOVL6	ELOVL6	transcript	11.2676	8.51015	-0.417603	0.168012	0.941186
NM_001314259.1	gene-PITX2	PITX2	transcript	0.402647	1.39142	1.78764	0.273181	0.999985
NM_001314262.1	gene-B4GALNT2	B4GALNT2	transcript	0	0.0202632	3.65277	0.231938	0.999985
NM_001314264.1	gene-GPRC5D	GPRC5D	transcript	0	0	NA	NA	NA
NM_001314266.1	gene-CTSV	CTSV	transcript	26.5307	25.176	-0.102359	0.609819	0.999985
NM_001314268.1	gene-TRAM1	TRAM1	transcript	3.29051	2.98911	-0.16872	0.177	0.954885
NM_001314269.1	gene-MMP9	MMP9	transcript	0.034989	0.0134726	-1.22493	0.232304	0.999985
NM_001314271.1	gene-NANOG	NANOG	transcript	0	0	NA	NA	NA
NM_001314273.1	gene-ZBTB16	ZBTB16	transcript	0.0231758	0.0430518	0.899251	0.757656	0.999985
NM_001314275.1	gene-TMEM63A	TMEM63A	transcript	0.431627	0.369399	-0.236123	0.477691	0.999985
NM_001314278.1	gene-STAT3	STAT3	transcript	0.521681	0.553779	0.0823403	0.891248	0.999985
NM_001314279.1	gene-LHCGR	LHCGR	transcript	0.35723	0.227409	-0.657876	0.243797	0.999985
NM_001314281.1	gene-LTBR	LTBR	transcript	1.61487	1.02524	-0.691772	0.0148642	0.331539
NM_001314283.1	gene-TSC1	TSC1	transcript	0.378303	1.51183	1.92366	0.000511181	0.0234075
NM_001314285.1	gene-ELF5	ELF5	transcript	0	0	NA	NA	NA
NM_001314287.1	gene-AKR1B1	AKR1B1	transcript	40.2015	34.3263	-0.260436	0.0208048	0.405606
NM_001314289.1	gene-IDO1	IDO1	transcript	0.403997	0.386319	-0.104291	0.938065	0.999985
NM_001314291.1	gene-NOD2	NOD2	transcript	0.174135	0.132119	-0.465169	0.458294	0.999985
NM_001314293.1	gene-DSG4	DSG4	transcript	0.0036644	0.0063596	0.662653	0.69907	0.999985
NM_001314295.1	gene-LHX2	LHX2	transcript	1.76848	1.12731	-0.670216	0.133416	0.884409
NM_001314297.1	gene-ARHGAP36	ARHGAP36	transcript	44.7219	39.3176	-0.190838	0.715417	0.999985
NM_001314299.1	gene-IGFBP2	IGFBP2	transcript	1.84499	2.18448	0.217949	0.703811	0.999985
NM_001314301.1	gene-SERPINA14	SERPINA14	transcript	0	0.100718	5.64773	0.0626444	0.677085
NM_001314303.1	gene-HSPA2	HSPA2	transcript	12.1834	3.94533	-1.66347	0.00105348	0.0437334
NM_001314305.1	gene-DGAT2	DGAT2	transcript	0.372347	0.510363	0.403266	0.384817	0.999985
NM_001314307.1	gene-ADIPOR2	ADIPOR2	transcript	0	0	NA	NA	NA
NM_001314309.1	gene-TMEM147	TMEM147	transcript	108.973	101.364	-0.139904	0.148953	0.910851
NM_001314312.1	gene-MFGE8	MFGE8	transcript	0.146492	0.0527386	-1.5444	0.217013	0.999985
NM_001314314.1	gene-EEF1B2	EEF1B2	transcript	346.146	341.204	-0.0478673	0.636417	0.999985
NM_001314316.1	gene-ITGAL	ITGAL	transcript	1.01783	1.11132	0.124314	0.802878	0.999985
NM_001314319.1	gene-SIRT1	SIRT1	transcript	4.5719	4.69206	0.0301173	0.831686	0.999985
NM_001314321.1	gene-LOC102174170	LOC102174170	transcript	0	0	NA	NA	NA
NM_001314323.1	gene-SLC5A1	SLC5A1	transcript	0.0035786	0.0092412	1.17912	0.650489	0.999985
NM_001314325.1	gene-FOXM1	FOXM1	transcript	0.0112276	0.0055674	-0.65745	0.695695	0.999985
NM_001314327.1	gene-NFE2L2	NFE2L2	transcript	32.8695	33.0905	-0.0148253	0.933794	0.999985
NM_001314329.1	gene-TNFSF14	TNFSF14	transcript	0.0648592	0.0331488	-0.957878	0.439716	0.999985
NM_001314331.1	gene-RPLP0	RPLP0	transcript	186.007	185.448	-0.0346364	0.81689	0.999985
NM_001314333.1	gene-ODF1	ODF1	transcript	0	0	NA	NA	NA
NM_001314338.1	gene-NEUROG3	NEUROG3	transcript	0	0.0170764	2.2015	0.478492	0.999985
NM_001314340.1	gene-MAN2B1	MAN2B1	transcript	33.9124	30.2871	-0.191962	0.212989	0.999985
NM_001314342.1	gene-ACTB	ACTB	transcript	0.81858	0.693804	-0.270992	0.347058	0.999985
NM_001314344.1	gene-HSF1	HSF1	transcript	0.736975	0.996779	0.410835	0.0580202	0.6553
NM_001314346.1	gene-PID1	PID1	transcript	12.3311	12.5653	0.0114224	0.943475	0.999985
NM_001314348.1	gene-ITGB6	ITGB6	transcript	0.154171	0.140741	-0.153828	0.95758	0.999985
NM_001314350.1	gene-TIMP1	TIMP1	transcript	0.639978	0.742768	0.174301	0.592851	0.999985
NM_001314352.1	gene-CTSF	CTSF	transcript	35.1821	35.1611	-0.0234728	0.906093	0.999985
NM_001319276.1	gene-FTO	FTO	transcript	42.8193	44.1306	0.024971	0.905454	0.999985
NM_001319277.1	gene-RPRD1B	RPRD1B	transcript	8.46755	9.09376	0.0752527	0.694385	0.999985
NM_001319278.1	gene-TMEM173	TMEM173	transcript	2.44882	1.84633	-0.429172	0.193132	0.975467
Novel_000001	XLOC_000009	.	transcript	0.000751	0.0698388	6.2447	0.0347311	0.533878
Novel_000002	XLOC_000009	.	transcript	0.4069	0.309557	-0.415945	0.11453	0.844679
Novel_000003	XLOC_000009	.	transcript	0.0449938	0.181825	2.10693	0.465571	0.999985
Novel_000004	XLOC_000009	.	transcript	0.353484	0.56278	0.684249	0.402436	0.999985
Novel_000005	XLOC_000009	.	transcript	0.288806	0.257976	-0.235895	0.923629	0.999985
Novel_000006	XLOC_000009	.	transcript	0.0071754	0.0020204	-1.40048	0.641553	0.999985
Novel_000007	XLOC_000009	.	transcript	0	0.0584432	6.42543	0.0339864	0.528919
Novel_000008	XLOC_000011	.	transcript	1.63156	2.1973	0.389705	0.0792485	0.740303
Novel_000009	XLOC_000011	.	transcript	0.243016	0.0945408	-1.2039	0.494291	0.999985
Novel_000010	XLOC_000016	.	transcript	0.127108	0	-21.3281	1.94964e-12	1.61156e-10
Novel_000011	XLOC_000016	.	transcript	0.55509	0.613122	0.0912223	0.913262	0.999985
Novel_000012	XLOC_000016	.	transcript	0.362698	0.389343	0.0349241	0.978644	0.999985
Novel_000013	XLOC_000016	.	transcript	0.335485	0.658828	1.04457	0.673918	0.999985
Novel_000014	XLOC_000031	.	transcript	0.0883548	0.0760684	-0.237596	0.68443	0.999985
Novel_000015	XLOC_000040	.	transcript	0.246868	0.319377	0.326292	0.473005	0.999985
Novel_000016	XLOC_000044	.	transcript	0.482245	1.33038	1.42476	0.42044	0.999985
Novel_000017	XLOC_000044	.	transcript	0.0173558	0.014889	-0.262476	0.767568	0.999985
Novel_000018	XLOC_000044	.	transcript	0	0	NA	NA	NA
Novel_000019	XLOC_000044	.	transcript	0.0556782	0.858628	3.82817	0.185044	0.965723
Novel_000020	XLOC_000044	.	transcript	0.0983466	0	-21.7827	6.43485e-13	6.7778e-11
Novel_000021	XLOC_000044	.	transcript	0.114857	0.164546	0.460518	0.806996	0.999985
Novel_000022	XLOC_000044	.	transcript	0.319642	1.2391	1.87429	0.345113	0.999985
Novel_000023	XLOC_000044	.	transcript	0.258864	0.000736	-7.8369	0.000779846	0.0335996
Novel_000024	XLOC_000044	.	transcript	0.0018322	0.362983	7.56442	0.0124568	0.297389
Novel_000025	XLOC_000044	.	transcript	0.147374	0.3252	1.10067	0.703168	0.999985
Novel_000026	XLOC_000044	.	transcript	0.561456	0.396143	-0.293621	0.888611	0.999985
Novel_000027	XLOC_000044	.	transcript	0.925584	0	-24.413	7.26029e-16	5.94337e-13
Novel_000028	XLOC_000044	.	transcript	0.0010554	0.000849	-0.00782443	0.996622	0.999985
Novel_000029	XLOC_000044	.	transcript	0.518804	0.439521	-0.161032	0.955504	0.999985
Novel_000030	XLOC_000044	.	transcript	0	0	NA	NA	NA
Novel_000031	XLOC_000044	.	transcript	0.188811	0	-22.1479	2.6105e-13	3.4654e-11
Novel_000032	XLOC_000044	.	transcript	0.0755902	0.0047348	-3.96732	0.160988	0.931066
Novel_000033	XLOC_000044	.	transcript	0.0205704	0.0124348	-0.717114	0.804856	0.999985
Novel_000034	XLOC_000044	.	transcript	0	0.334735	23.7722	4.01649e-15	1.92666e-12
Novel_000035	XLOC_000044	.	transcript	0.413644	0.0008074	-9.02939	0.00258731	0.0920524
Novel_000036	XLOC_000044	.	transcript	0.0291976	0.0610776	1.08253	0.477914	0.999985
Novel_000037	XLOC_000044	.	transcript	0.0491566	0.245841	2.30558	0.306523	0.999985
Novel_000038	XLOC_000044	.	transcript	0.0212946	0.258368	3.47933	0.182256	0.962127
Novel_000039	XLOC_000044	.	transcript	0.0472034	0.168034	1.84699	0.494345	0.999985
Novel_000040	XLOC_000044	.	transcript	0.228523	0.260625	0.166957	0.84974	0.999985
Novel_000041	XLOC_000044	.	transcript	0.186475	0.0039622	-5.30424	0.0110479	0.275524
Novel_000042	XLOC_000044	.	transcript	0.566005	0.23866	-1.27015	0.469507	0.999985
Novel_000043	XLOC_000093	.	transcript	0.131896	0.147167	0.142599	0.751308	0.999985
Novel_000044	XLOC_000093	.	transcript	0.0350586	0.0030608	-3.46185	0.0757014	0.727954
Novel_000045	XLOC_000093	.	transcript	0.0666402	0.0680846	0.0502963	0.96788	0.999985
Novel_000046	XLOC_000093	.	transcript	0.282376	0.197015	-0.544902	0.291532	0.999985
Novel_000047	XLOC_000205	.	transcript	0.142192	0.225611	0.624359	0.0589844	0.660711
Novel_000048	XLOC_000205	.	transcript	0.052245	0.0190328	-1.42506	0.599413	0.999985
Novel_000049	XLOC_000219	.	transcript	0.152101	0.148084	-0.042033	0.920881	0.999985
Novel_000050	XLOC_000219	.	transcript	0	0	NA	NA	NA
Novel_000051	XLOC_000237	.	transcript	0.793179	0.932749	0.202452	0.600599	0.999985
Novel_000052	XLOC_000308	.	transcript	0.033448	0.227379	2.57775	0.0353324	0.537893
Novel_000053	XLOC_000308	.	transcript	0.54117	0.412669	-0.405646	0.545879	0.999985
Novel_000054	XLOC_000310	.	transcript	0.407776	0.316597	-0.357554	0.314828	0.999985
Novel_000055	XLOC_000310	.	transcript	0.0263916	0.138765	2.21755	0.109301	0.832806
Novel_000056	XLOC_000311	.	transcript	0.0501584	0.0936694	0.823701	0.466298	0.999985
Novel_000057	XLOC_000401	.	transcript	0.0357088	0	-4.73225	0.119589	0.857097
Novel_000058	XLOC_000405	.	transcript	0.208634	0.352614	0.745281	0.0816079	0.746951
Novel_000059	XLOC_000470	.	transcript	0.10786	0.182048	0.735434	0.102338	0.813723
Novel_000060	XLOC_000470	.	transcript	0.0142326	0.106337	2.85175	0.190729	0.972318
Novel_000061	XLOC_000470	.	transcript	0.0941524	0.111494	0.208708	0.870358	0.999985
Novel_000062	XLOC_000473	.	transcript	0.135173	0.16004	0.19843	0.697831	0.999985
Novel_000063	XLOC_000473	.	transcript	0.0652084	0.10152	0.566125	0.796544	0.999985
Novel_000064	XLOC_000601	.	transcript	0.363103	0.261079	-0.55115	0.558316	0.999985
Novel_000065	XLOC_000601	.	transcript	0	0.138338	20.7887	6.62755e-12	4.77603e-10
Novel_000066	XLOC_000601	.	transcript	0.213588	0.369651	0.825897	0.668236	0.999985
Novel_000067	XLOC_000601	.	transcript	0	0.104805	21.46	1.37703e-12	1.22039e-10
Novel_000068	XLOC_000676	.	transcript	0.208976	0.362833	0.771899	0.218415	0.999985
Novel_000069	XLOC_000676	.	transcript	0.065371	0.100783	0.599508	0.377329	0.999985
Novel_000070	XLOC_000676	.	transcript	0.0771284	0.169574	1.09774	0.0319303	0.51129
Novel_000071	XLOC_000721	.	transcript	0.0817582	0.203899	1.2988	0.212563	0.999985
Novel_000072	XLOC_000736	.	transcript	0.0316612	0.026219	-0.315842	0.913054	0.999985
Novel_000073	XLOC_000736	.	transcript	0.103138	0.0196136	-2.49703	0.387282	0.999985
Novel_000074	XLOC_000736	.	transcript	0	0.0451914	22.3231	1.65827e-13	2.49011e-11
Novel_000075	XLOC_000736	.	transcript	0.195368	0.171548	-0.16499	0.86975	0.999985
Novel_000076	XLOC_000736	.	transcript	0.0030624	0.074633	4.59469	0.111876	0.838263
Novel_000077	XLOC_000736	.	transcript	0.0651042	0	-25.0884	1.13493e-16	1.83624e-13
Novel_000078	XLOC_000736	.	transcript	0.0049336	0	-4.8924	0.107407	0.827301
Novel_000079	XLOC_000736	.	transcript	0	0.052119	23.4401	9.60194e-15	3.44643e-12
Novel_000080	XLOC_000736	.	transcript	0	0	NA	NA	NA
Novel_000081	XLOC_000736	.	transcript	0.079128	0.128989	0.62932	0.827366	0.999985
Novel_000082	XLOC_000799	.	transcript	0.0383304	0.10159	1.33937	0.113679	0.843265
Novel_000083	XLOC_000810	.	transcript	0	0.0478484	21.7753	6.40885e-13	6.76483e-11
Novel_000084	XLOC_000810	.	transcript	0.284191	0.284343	-0.0334412	0.946409	0.999985
Novel_000085	XLOC_000811	.	transcript	0.343402	0.379713	0.111797	0.827863	0.999985
Novel_000086	XLOC_000813	.	transcript	0.0019104	0	-5.14633	0.0901399	0.776188
Novel_000087	XLOC_000813	.	transcript	0.255541	0.296658	0.178491	0.727309	0.999985
Novel_000088	XLOC_000815	.	transcript	0.214383	0.311967	0.506287	0.326823	0.999985
Novel_000089	XLOC_000815	.	transcript	0.056987	0	-23.0534	2.63827e-14	6.65428e-12
Novel_000090	XLOC_000816	.	transcript	0.281768	0.303029	0.0749136	0.880621	0.999985
Novel_000091	XLOC_000817	.	transcript	0.0869218	0.0895194	0.0160797	0.993835	0.999985
Novel_000092	XLOC_000817	.	transcript	0	0	NA	NA	NA
Novel_000093	XLOC_000817	.	transcript	0	0.027699	23.1792	1.88951e-14	5.22951e-12
Novel_000094	XLOC_000817	.	transcript	0.130609	0.102779	-0.418026	0.876258	0.999985
Novel_000095	XLOC_000817	.	transcript	0	0	NA	NA	NA
Novel_000096	XLOC_000817	.	transcript	0.0239202	0.0368752	0.645812	0.822991	0.999985
Novel_000097	XLOC_000819	.	transcript	0.239292	0.282333	0.200742	0.702352	0.999985
Novel_000098	XLOC_000819	.	transcript	0	0	NA	NA	NA
Novel_000099	XLOC_000819	.	transcript	0	0	NA	NA	NA
Novel_000100	XLOC_000819	.	transcript	0.23328	0.279867	0.224606	0.637895	0.999985
Novel_000101	XLOC_000829	.	transcript	0.172663	0.170469	-0.0577873	0.911712	0.999985
Novel_000102	XLOC_000888	.	transcript	9.21598	557.852	5.90386	1.06946e-05	0.000612671
Novel_000103	XLOC_000896	.	transcript	0.730778	0.833221	0.17279	0.484438	0.999985
Novel_000104	XLOC_000898	.	transcript	0.168399	0.232791	0.437625	0.551975	0.999985
Novel_000105	XLOC_000898	.	transcript	0.236709	0.123242	-0.936328	0.322041	0.999985
Novel_000106	XLOC_000898	.	transcript	0	0.0427454	6.79104	0.0249875	0.449248
Novel_000107	XLOC_000923	.	transcript	0.354541	0.390183	0.11566	0.615683	0.999985
Novel_000108	XLOC_001075	.	transcript	0.184887	0.219046	0.235699	0.663401	0.999985
Novel_000109	XLOC_001075	.	transcript	0	0	NA	NA	NA
Novel_000110	XLOC_001205	.	transcript	0.140939	0.0947784	-0.605616	0.468197	0.999985
Novel_000111	XLOC_001205	.	transcript	0.52338	0.664945	0.327594	0.272294	0.999985
Novel_000112	XLOC_001205	.	transcript	0.547813	0.620436	0.172033	0.52155	0.999985
Novel_000113	XLOC_001249	.	transcript	0.720356	0.903143	0.297502	0.313609	0.999985
Novel_000114	XLOC_001281	.	transcript	0.539489	0.294978	-0.931525	0.471685	0.999985
Novel_000115	XLOC_001308	.	transcript	0.773847	0.833486	0.0650717	0.855541	0.999985
Novel_000116	XLOC_001406	.	transcript	0.107593	0.096156	-0.151139	0.779681	0.999985
Novel_000117	XLOC_001419	.	transcript	0.0010562	0.112946	6.6638	0.0249262	0.448896
Novel_000118	XLOC_001434	.	transcript	0.0604238	0.086584	0.417307	0.651917	0.999985
Novel_000119	XLOC_001451	.	transcript	0.0006156	0.0019932	1.76079	0.400772	0.999985
Novel_000120	XLOC_001451	.	transcript	0.0296066	0	-21.2471	2.37085e-12	1.89916e-10
Novel_000121	XLOC_001451	.	transcript	0	0	NA	NA	NA
Novel_000122	XLOC_001451	.	transcript	0.30392	0.860008	1.43999	0.0111753	0.277293
Novel_000123	XLOC_001481	.	transcript	0.671436	0.778136	0.175035	0.55404	0.999985
Novel_000124	XLOC_001681	.	transcript	0.982255	0.830693	-0.276778	0.439376	0.999985
Novel_000125	XLOC_001711	.	transcript	0.0788022	0.128431	0.621053	0.585531	0.999985
Novel_000126	XLOC_001717	.	transcript	0.0673978	0.0784866	0.201088	0.622834	0.999985
Novel_000127	XLOC_001717	.	transcript	0.0530252	0.10653	0.979756	0.09591	0.794012
Novel_000128	XLOC_001717	.	transcript	0.0652992	0.0099616	-2.67909	0.106698	0.826115
Novel_000129	XLOC_001717	.	transcript	0.0989626	0.110846	0.160366	0.818775	0.999985
Novel_000130	XLOC_001717	.	transcript	0.284029	0.210444	-0.440049	0.360733	0.999985
Novel_000131	XLOC_001717	.	transcript	0.177654	0.170863	-0.089636	0.93996	0.999985
Novel_000132	XLOC_001721	.	transcript	0.561366	0.603138	0.0596276	0.890143	0.999985
Novel_000133	XLOC_001729	.	transcript	0.248546	0.310671	0.306204	0.375621	0.999985
Novel_000134	XLOC_001739	.	transcript	0.059968	0.0685874	0.391269	0.888173	0.999985
Novel_000135	XLOC_001739	.	transcript	0.0463862	0.0249548	-0.801509	0.672727	0.999985
Novel_000136	XLOC_001739	.	transcript	0.0041698	0.0126028	1.35066	0.418724	0.999985
Novel_000137	XLOC_001739	.	transcript	0.0173838	0.0181728	0.134614	0.962851	0.999985
Novel_000138	XLOC_001739	.	transcript	0.0117974	0.0005016	-4.30135	0.146286	0.905717
Novel_000139	XLOC_001739	.	transcript	0	0.0034946	5.1897	0.0874213	0.767265
Novel_000140	XLOC_001739	.	transcript	0.0378712	0.002934	-3.43798	0.0633088	0.680344
Novel_000141	XLOC_001739	.	transcript	0	0.001455	4.00944	0.188551	0.96904
Novel_000142	XLOC_001739	.	transcript	0.0125948	0.0972488	2.96576	0.162411	0.932289
Novel_000143	XLOC_001739	.	transcript	0.0137986	2e-06	-6.99345	0.0209494	0.406482
Novel_000144	XLOC_001739	.	transcript	0.02046	0.123203	2.6728	0.354693	0.999985
Novel_000145	XLOC_001739	.	transcript	0.0041658	0.0080936	0.973219	0.546514	0.999985
Novel_000146	XLOC_001739	.	transcript	0.0012076	0.0619224	5.4195	0.000611076	0.0273379
Novel_000147	XLOC_001739	.	transcript	0.002716	0.0072404	1.43806	0.420249	0.999985
Novel_000148	XLOC_001739	.	transcript	0	0.0015984	4.01018	0.188467	0.96904
Novel_000149	XLOC_001739	.	transcript	0	0.0034342	5.14608	0.0524	0.629758
Novel_000150	XLOC_001739	.	transcript	0.0010738	0.000606	-0.871438	0.639255	0.999985
Novel_000151	XLOC_001739	.	transcript	0.0001728	0.0010338	1.65368	0.35971	0.999985
Novel_000152	XLOC_001739	.	transcript	0.0961672	0.125806	0.464488	0.776535	0.999985
Novel_000153	XLOC_001739	.	transcript	0.555709	0.493561	-0.258076	0.829328	0.999985
Novel_000154	XLOC_001739	.	transcript	0.0073372	0.259084	4.95489	0.000722332	0.0315292
Novel_000155	XLOC_001739	.	transcript	0.0785958	0.0821688	0.168152	0.953612	0.999985
Novel_000156	XLOC_001739	.	transcript	0.039478	0.0435164	0.330615	0.872444	0.999985
Novel_000157	XLOC_001806	.	transcript	0.0967146	0.0748102	-0.367657	0.47687	0.999985
Novel_000158	XLOC_001807	.	transcript	0.855179	1.09271	0.343945	0.0778418	0.73563
Novel_000159	XLOC_001929	.	transcript	1.65781	1.97994	0.244572	0.352921	0.999985
Novel_000160	XLOC_001948	.	transcript	0.0963706	0.0389274	-1.26187	0.586711	0.999985
Novel_000161	XLOC_001948	.	transcript	0.078141	0.0382012	-0.96643	0.73589	0.999985
Novel_000162	XLOC_001948	.	transcript	1.17866	1.1989	0.00511944	0.990331	0.999985
Novel_000163	XLOC_001958	.	transcript	0	0.0010424	0.569238	0.857077	0.999985
Novel_000164	XLOC_001958	.	transcript	0	0	NA	NA	NA
Novel_000165	XLOC_001962	.	transcript	0.159351	0.184698	0.191411	0.34439	0.999985
Novel_000166	XLOC_001962	.	transcript	0	0.0092338	4.96458	0.10224	0.813402
Novel_000167	XLOC_001981	.	transcript	0.485374	0.512009	0.0417737	0.854973	0.999985
Novel_000168	XLOC_001995	.	transcript	0.0678444	0.223504	1.74406	0.187185	0.967995
Novel_000169	XLOC_001995	.	transcript	0.0432172	0.139088	1.66284	0.377626	0.999985
Novel_000170	XLOC_001995	.	transcript	0.0382298	4.2e-06	-5.4664	0.0712494	0.712609
Novel_000171	XLOC_001995	.	transcript	0.221316	0.118032	-0.946913	0.458447	0.999985
Novel_000172	XLOC_001995	.	transcript	0.109484	0.0864346	-0.329905	0.725568	0.999985
Novel_000173	XLOC_001995	.	transcript	0.0118766	0	-21.6958	7.97159e-13	7.99059e-11
Novel_000174	XLOC_001995	.	transcript	0.0685846	0.174193	1.33008	0.584901	0.999985
Novel_000175	XLOC_001995	.	transcript	0	0.00365	4.07876	0.180869	0.960292
Novel_000176	XLOC_001996	.	transcript	0.175844	0.150109	-0.252311	0.394064	0.999985
Novel_000177	XLOC_001997	.	transcript	0.0809324	0.0810904	-0.00728235	0.987248	0.999985
Novel_000178	XLOC_002012	.	transcript	0.69086	0.786307	0.153826	0.604952	0.999985
Novel_000179	XLOC_002016	.	transcript	0.175	0.34831	1.007	0.416398	0.999985
Novel_000180	XLOC_002036	.	transcript	0.34485	0.428381	0.295367	0.620174	0.999985
Novel_000181	XLOC_002036	.	transcript	0.260323	0.152973	-0.76246	0.183235	0.963796
Novel_000182	XLOC_002063	.	transcript	0.308409	0.394302	0.340492	0.423837	0.999985
Novel_000183	XLOC_002065	.	transcript	0.358934	0.530909	0.533414	0.379053	0.999985
Novel_000184	XLOC_002065	.	transcript	0.062533	0.140914	1.15071	0.560812	0.999985
Novel_000185	XLOC_002065	.	transcript	0.0110776	0.0275714	1.15135	0.690506	0.999985
Novel_000186	XLOC_002065	.	transcript	0.131353	0.11335	-0.175885	0.872625	0.999985
Novel_000187	XLOC_002065	.	transcript	0.200788	0.134472	-0.57312	0.273241	0.999985
Novel_000188	XLOC_002065	.	transcript	0.211434	0.183239	-0.271227	0.770444	0.999985
Novel_000189	XLOC_002065	.	transcript	0	0.0001012	0.569238	0.857077	0.999985
Novel_000190	XLOC_002065	.	transcript	0	0.0007222	1.91158	0.540576	0.999985
Novel_000191	XLOC_002097	.	transcript	0.20915	0.208108	-0.0478738	0.952366	0.999985
Novel_000192	XLOC_002100	.	transcript	0.13165	0.163025	0.314291	0.802021	0.999985
Novel_000193	XLOC_002101	.	transcript	0.0780952	0.105055	0.318185	0.757237	0.999985
Novel_000194	XLOC_002104	.	transcript	0.16354	0.268653	0.707581	0.308484	0.999985
Novel_000195	XLOC_002106	.	transcript	0.144698	0.110732	-0.390386	0.285626	0.999985
Novel_000196	XLOC_002109	.	transcript	0.100623	0.119153	0.17537	0.79301	0.999985
Novel_000197	XLOC_002110	.	transcript	0.107115	0.102817	-0.0837278	0.905475	0.999985
Novel_000198	XLOC_002110	.	transcript	0.0030076	0.0167322	2.30625	0.446022	0.999985
Novel_000199	XLOC_002137	.	transcript	0.285635	0.330151	0.200172	0.603452	0.999985
Novel_000200	XLOC_002139	.	transcript	0.053987	0.0280516	-0.892587	0.695403	0.999985
Novel_000201	XLOC_002139	.	transcript	0.182696	0.122689	-0.58617	0.647528	0.999985
Novel_000202	XLOC_002139	.	transcript	0.124121	0.188155	0.577795	0.54336	0.999985
Novel_000203	XLOC_002139	.	transcript	0.0077148	0.0056846	-0.53034	0.78652	0.999985
Novel_000204	XLOC_002140	.	transcript	0.134359	0.188411	0.488386	0.282407	0.999985
Novel_000205	XLOC_002140	.	transcript	0.191415	0.172604	-0.140141	0.823531	0.999985
Novel_000206	XLOC_002150	.	transcript	0.0031236	0.0142158	1.73105	0.490425	0.999985
Novel_000207	XLOC_002150	.	transcript	0.0082372	0.0058146	-0.485231	0.777889	0.999985
Novel_000208	XLOC_002150	.	transcript	0.0922914	0.134303	0.521412	0.358924	0.999985
Novel_000209	XLOC_002164	.	transcript	0.671422	0.755078	0.140351	0.467122	0.999985
Novel_000210	XLOC_002173	.	transcript	0.123008	0.168388	0.403433	0.506574	0.999985
Novel_000211	XLOC_002173	.	transcript	0	0.0482666	5.31269	0.0238015	0.437246
Novel_000212	XLOC_002174	.	transcript	0.652302	0.677703	0.0305763	0.929809	0.999985
Novel_000213	XLOC_002174	.	transcript	0.0513184	0.0295806	-0.793546	0.736254	0.999985
Novel_000214	XLOC_002174	.	transcript	0	0.109202	6.86844	0.0233734	0.433149
Novel_000215	XLOC_002174	.	transcript	0	0	NA	NA	NA
Novel_000216	XLOC_002180	.	transcript	0	0	NA	NA	NA
Novel_000217	XLOC_002185	.	transcript	0.493585	0.569981	0.18847	0.446972	0.999985
Novel_000218	XLOC_002189	.	transcript	0.428482	0.416121	-0.071552	0.826184	0.999985
Novel_000219	XLOC_002189	.	transcript	0.053881	0.0864476	0.683337	0.571427	0.999985
Novel_000220	XLOC_002189	.	transcript	0.130068	0.139053	0.0169738	0.980026	0.999985
Novel_000221	XLOC_002189	.	transcript	0.311874	0.252037	-0.339475	0.597667	0.999985
Novel_000222	XLOC_002189	.	transcript	0.0379224	0.044915	0.420281	0.884593	0.999985
Novel_000223	XLOC_002189	.	transcript	0.0794802	0.107762	0.458478	0.830193	0.999985
Novel_000224	XLOC_002189	.	transcript	0.0002418	0.00183	1.10635	0.542807	0.999985
Novel_000225	XLOC_002203	.	transcript	0.001645	0.0006912	-1.01946	0.590951	0.999985
Novel_000226	XLOC_002203	.	transcript	0.120736	0.21302	0.751118	0.591312	0.999985
Novel_000227	XLOC_002203	.	transcript	0.0895628	0.0767656	-0.151522	0.958189	0.999985
Novel_000228	XLOC_002203	.	transcript	0.0294076	0.0045346	-2.70866	0.276935	0.999985
Novel_000229	XLOC_002203	.	transcript	0.0935226	0.0043548	-4.18503	0.154568	0.920466
Novel_000230	XLOC_002203	.	transcript	0.196434	0.232201	0.20254	0.870366	0.999985
Novel_000231	XLOC_002203	.	transcript	0.141313	0.174387	0.257522	0.832007	0.999985
Novel_000232	XLOC_002203	.	transcript	0.223229	0.181641	-0.343331	0.834384	0.999985
Novel_000233	XLOC_002203	.	transcript	0.0935864	0.0756228	-0.330913	0.811726	0.999985
Novel_000234	XLOC_002203	.	transcript	0.34699	0.373598	0.0540147	0.963799	0.999985
Novel_000235	XLOC_002203	.	transcript	0.47802	0.89591	0.875086	0.0259738	0.459025
Novel_000236	XLOC_002203	.	transcript	0.058929	0	-21.6551	8.80697e-13	8.5435e-11
Novel_000237	XLOC_002203	.	transcript	0	0	NA	NA	NA
Novel_000238	XLOC_002207	.	transcript	0.417587	0.210359	-1.04838	0.420166	0.999985
Novel_000239	XLOC_002207	.	transcript	0	0.21957	9.42995	4.08466e-06	0.000241016
Novel_000240	XLOC_002207	.	transcript	0.0957536	0.0992254	-0.0101597	0.995888	0.999985
Novel_000241	XLOC_002207	.	transcript	0	0.0307768	6.06515	0.0153642	0.338244
Novel_000242	XLOC_002207	.	transcript	0	0.0277202	5.91429	0.0257122	0.456104
Novel_000243	XLOC_002207	.	transcript	0.206739	0.0831004	-1.35159	0.212063	0.999985
Novel_000244	XLOC_002208	.	transcript	0.0994396	0.047159	-0.994895	0.610639	0.999985
Novel_000245	XLOC_002214	.	transcript	0	0	NA	NA	NA
Novel_000246	XLOC_002214	.	transcript	0.0476322	0.0658064	0.400846	0.88995	0.999985
Novel_000247	XLOC_002214	.	transcript	0.0179126	0.111943	2.47341	0.393387	0.999985
Novel_000248	XLOC_002214	.	transcript	0.385458	0.431554	0.137061	0.718709	0.999985
Novel_000249	XLOC_002214	.	transcript	0.0331092	0.012375	-1.15688	0.690136	0.999985
Novel_000250	XLOC_002214	.	transcript	0.131383	0.0133448	-3.19311	0.0236486	0.436221
Novel_000251	XLOC_002214	.	transcript	0.0766998	0.0695116	-0.178553	0.950968	0.999985
Novel_000252	XLOC_002218	.	transcript	0.153861	0.231136	0.554541	0.519	0.999985
Novel_000253	XLOC_002218	.	transcript	0.0821562	0.113985	0.480902	0.382551	0.999985
Novel_000254	XLOC_002218	.	transcript	0.0477452	0.0023176	-4.22769	0.0249989	0.449248
Novel_000255	XLOC_002218	.	transcript	0.004477	0.008043	0.681175	0.816049	0.999985
Novel_000256	XLOC_002242	.	transcript	1.99779	2.02612	-0.00740203	0.981244	0.999985
Novel_000257	XLOC_002243	.	transcript	0.0006372	0.000421	-0.0078287	0.998024	0.999985
Novel_000258	XLOC_002243	.	transcript	0.567323	0.369205	-0.564576	0.654071	0.999985
Novel_000259	XLOC_002243	.	transcript	0.0122372	0.0297352	1.23414	0.265687	0.999985
Novel_000260	XLOC_002243	.	transcript	0	0.214619	23.2269	1.66976e-14	4.89698e-12
Novel_000261	XLOC_002243	.	transcript	0.0215936	0.475951	4.27504	0.012436	0.297128
Novel_000262	XLOC_002243	.	transcript	0.364589	0	-24.7052	3.27235e-16	3.6355e-13
Novel_000263	XLOC_002244	.	transcript	0.0541536	0.0377148	-0.199894	0.926029	0.999985
Novel_000264	XLOC_002246	.	transcript	0.141549	0.0285264	-2.19779	0.352805	0.999985
Novel_000265	XLOC_002246	.	transcript	0.0074432	0.0023432	-1.61912	0.465741	0.999985
Novel_000266	XLOC_002246	.	transcript	0.300077	0.713237	1.22545	0.0417613	0.579516
Novel_000267	XLOC_002246	.	transcript	0.2649	0.106152	-1.37539	0.346262	0.999985
Novel_000268	XLOC_002246	.	transcript	0.0527666	0.05988	0.214374	0.940933	0.999985
Novel_000269	XLOC_002246	.	transcript	0	0	NA	NA	NA
Novel_000270	XLOC_002264	.	transcript	0	0.0391306	3.31252	0.279576	0.999985
Novel_000271	XLOC_002271	.	transcript	2.26312	1.60857	-0.493473	0.057358	0.651173
Novel_000272	XLOC_002317	.	transcript	1.02599	0.913715	-0.195207	0.660815	0.999985
Novel_000273	XLOC_002317	.	transcript	0	0.0096866	3.48679	0.2544	0.999985
Novel_000274	XLOC_002365	.	transcript	0.63631	0.667845	0.0424185	0.9058	0.999985
Novel_000275	XLOC_002415	.	transcript	0.265205	0.531877	0.968589	0.132544	0.882041
Novel_000276	XLOC_002415	.	transcript	0.395877	0.399936	-0.0197323	0.956923	0.999985
Novel_000277	XLOC_002415	.	transcript	0.143774	0.0616208	-1.12754	0.420711	0.999985
Novel_000278	XLOC_002415	.	transcript	0.119375	0.0707072	-0.636812	0.673528	0.999985
Novel_000279	XLOC_002469	.	transcript	0.0838336	0.387568	2.27708	0.234287	0.999985
Novel_000280	XLOC_002469	.	transcript	0.0075672	0.03962	2.39575	0.411994	0.999985
Novel_000281	XLOC_002469	.	transcript	0.937512	0.644155	-0.540553	0.150134	0.913471
Novel_000282	XLOC_002469	.	transcript	0.0368378	0	-4.99264	0.100299	0.807201
Novel_000283	XLOC_002469	.	transcript	0.057351	0.245705	1.88525	0.516133	0.999985
Novel_000284	XLOC_002469	.	transcript	0.050748	0.244249	2.24323	0.0262822	0.461991
Novel_000285	XLOC_002498	.	transcript	0.660965	0.790935	0.232633	0.4977	0.999985
Novel_000286	XLOC_002575	.	transcript	1.2e-06	0	-0.584904	0.853188	0.999985
Novel_000287	XLOC_002575	.	transcript	0.275341	0.34679	0.318083	0.371778	0.999985
Novel_000288	XLOC_002575	.	transcript	0	0	NA	NA	NA
Novel_000289	XLOC_002575	.	transcript	0.10936	0.169179	0.603671	0.317945	0.999985
Novel_000290	XLOC_002647	.	transcript	0.426959	0.595576	0.43565	0.132733	0.882704
Novel_000291	XLOC_002647	.	transcript	0.0975844	0.0177218	-2.34337	0.0677947	0.697776
Novel_000292	XLOC_002670	.	transcript	0.353807	0.133957	-1.37939	0.223601	0.999985
Novel_000293	XLOC_002693	.	transcript	0.133364	0.180555	0.401105	0.310304	0.999985
Novel_000294	XLOC_002716	.	transcript	0.060436	0.0341522	-0.696877	0.762006	0.999985
Novel_000295	XLOC_002719	.	transcript	0.500184	0.570827	0.13715	0.77449	0.999985
Novel_000296	XLOC_002719	.	transcript	0.13313	0.124323	-0.0543949	0.980271	0.999985
Novel_000297	XLOC_002719	.	transcript	0	0.121377	6.31259	0.00837428	0.229787
Novel_000298	XLOC_002720	.	transcript	0.0277682	0.0397102	0.468253	0.520181	0.999985
Novel_000299	XLOC_002720	.	transcript	0.0435202	0	-21.4831	1.34003e-12	1.1931e-10
Novel_000300	XLOC_002720	.	transcript	0.139171	0.044179	-1.53787	0.107408	0.827301
Novel_000301	XLOC_002720	.	transcript	0.012336	0.0840436	2.68519	0.325346	0.999985
Novel_000302	XLOC_002720	.	transcript	0.0574016	0.0121804	-2.08964	0.471343	0.999985
Novel_000303	XLOC_002720	.	transcript	0.0405816	0.024674	-0.678529	0.607839	0.999985
Novel_000304	XLOC_002720	.	transcript	1.32945	1.00056	-0.482535	0.625236	0.999985
Novel_000305	XLOC_002722	.	transcript	0.475911	0.931008	0.966875	0.00187852	0.0710608
Novel_000306	XLOC_002722	.	transcript	0.309102	0.682806	1.13135	0.204242	0.990508
Novel_000307	XLOC_002722	.	transcript	0.0977624	0.021238	-2.28828	0.251324	0.999985
Novel_000308	XLOC_002722	.	transcript	0.0074072	0.0016126	-2.03639	0.494442	0.999985
Novel_000309	XLOC_002730	.	transcript	0.110037	0.111101	0.000618075	0.998901	0.999985
Novel_000310	XLOC_002736	.	transcript	1.67761	2.33055	0.453345	0.0573637	0.651173
Novel_000311	XLOC_002736	.	transcript	0	0	NA	NA	NA
Novel_000312	XLOC_002736	.	transcript	2.70226	1.32293	-1.07897	0.18145	0.961269
Novel_000313	XLOC_002737	.	transcript	0.332008	0.0629726	-2.47658	0.391968	0.999985
Novel_000314	XLOC_002737	.	transcript	0.602077	0.932832	0.629034	0.620181	0.999985
Novel_000315	XLOC_002738	.	transcript	0.0016004	0.0007324	-1.10803	0.637226	0.999985
Novel_000316	XLOC_002738	.	transcript	0	0.0028504	2.68824	0.383319	0.999985
Novel_000317	XLOC_002738	.	transcript	0.0931536	0.139202	0.548824	0.0708196	0.711782
Novel_000318	XLOC_002738	.	transcript	0.0324754	0.0106002	-1.42962	0.627516	0.999985
Novel_000319	XLOC_002752	.	transcript	0.166721	0.0772522	-1.07814	0.402002	0.999985
Novel_000320	XLOC_002752	.	transcript	0.0105236	0.0751664	2.74928	0.348244	0.999985
Novel_000321	XLOC_002752	.	transcript	0.129795	0.195777	0.593797	0.716385	0.999985
Novel_000322	XLOC_002755	.	transcript	0.51563	0.637654	0.288579	0.490905	0.999985
Novel_000323	XLOC_002755	.	transcript	0.226232	0.219507	-0.0674224	0.897316	0.999985
Novel_000324	XLOC_002755	.	transcript	0	0	NA	NA	NA
Novel_000325	XLOC_002755	.	transcript	0.0680698	0.113774	0.677871	0.619088	0.999985
Novel_000326	XLOC_002755	.	transcript	0	0.0957074	20.3558	1.81804e-11	1.18812e-09
Novel_000327	XLOC_002767	.	transcript	0.0129112	0.115389	2.8575	0.0249416	0.448997
Novel_000328	XLOC_002767	.	transcript	0.0007226	0.0520838	4.9954	0.0134849	0.311494
Novel_000329	XLOC_002767	.	transcript	5.16e-05	0.0035892	1.82325	0.323034	0.999985
Novel_000330	XLOC_002767	.	transcript	0.965911	0.988045	0.00741694	0.981711	0.999985
Novel_000331	XLOC_002767	.	transcript	0.573043	0.298796	-0.949496	0.0377932	0.556097
Novel_000332	XLOC_002767	.	transcript	0.0577452	0.0994974	0.820713	0.764859	0.999985
Novel_000333	XLOC_002767	.	transcript	0.0037018	0.0118196	1.52672	0.612136	0.999985
Novel_000334	XLOC_002767	.	transcript	0.0208808	0.0859544	2.11977	0.38931	0.999985
Novel_000335	XLOC_002767	.	transcript	0.193968	0.699099	1.90433	0.50857	0.999985
Novel_000336	XLOC_002781	.	transcript	0.132938	0.143293	0.0661624	0.923871	0.999985
Novel_000337	XLOC_002781	.	transcript	0.0837382	0.0758132	-0.118583	0.917635	0.999985
Novel_000338	XLOC_002824	.	transcript	3.27252	3.43677	0.0386742	0.850195	0.999985
Novel_000339	XLOC_002825	.	transcript	0.192454	0.210017	0.100408	0.803544	0.999985
Novel_000340	XLOC_002825	.	transcript	0.072056	0.108623	0.552869	0.449438	0.999985
Novel_000341	XLOC_002825	.	transcript	0.019579	0.0116566	-0.620101	0.831026	0.999985
Novel_000342	XLOC_002825	.	transcript	0.177277	0.0901516	-0.99065	0.505014	0.999985
Novel_000343	XLOC_002825	.	transcript	0.0844192	0.0010514	-5.62405	0.00185911	0.0704124
Novel_000344	XLOC_002923	.	transcript	0.541418	0.605298	0.14455	0.698824	0.999985
Novel_000345	XLOC_002923	.	transcript	0.574231	0.502808	-0.202405	0.369666	0.999985
Novel_000346	XLOC_002923	.	transcript	0	0	NA	NA	NA
Novel_000347	XLOC_002939	.	transcript	0.44491	0.504289	0.173377	0.727928	0.999985
Novel_000348	XLOC_002939	.	transcript	0	0	NA	NA	NA
Novel_000349	XLOC_002939	.	transcript	0.0220306	0.125153	2.30874	0.380145	0.999985
Novel_000350	XLOC_002973	.	transcript	0.113451	0.169936	0.529565	0.282828	0.999985
Novel_000351	XLOC_002973	.	transcript	0	0	NA	NA	NA
Novel_000352	XLOC_002973	.	transcript	0.057965	0.0102476	-2.51851	0.391367	0.999985
Novel_000353	XLOC_002979	.	transcript	1.1074	1.70138	0.586587	0.071675	0.714533
Novel_000354	XLOC_002982	.	transcript	0.382507	0.451254	0.219515	0.59865	0.999985
Novel_000355	XLOC_002984	.	transcript	0.250207	0.310632	0.281641	0.325443	0.999985
Novel_000356	XLOC_003253	.	transcript	0.0610894	0.0770852	0.105339	0.911513	0.999985
Novel_000357	XLOC_003254	.	transcript	0.0069018	0.0770934	3.38939	0.253451	0.999985
Novel_000358	XLOC_003254	.	transcript	0	0	NA	NA	NA
Novel_000359	XLOC_003254	.	transcript	0.0839912	0.123191	0.566723	0.667353	0.999985
Novel_000360	XLOC_003254	.	transcript	0.403785	0.278877	-0.595003	0.706809	0.999985
Novel_000361	XLOC_003324	.	transcript	0.323594	0.339389	0.0478659	0.898813	0.999985
Novel_000362	XLOC_003403	.	transcript	7.35349	5.6124	-0.424756	0.321935	0.999985
Novel_000363	XLOC_003407	.	transcript	0.306234	0.360157	0.203701	0.460106	0.999985
Novel_000364	XLOC_003409	.	transcript	0.304465	0.358568	0.205743	0.397171	0.999985
Novel_000365	XLOC_003409	.	transcript	0.0432576	0.0255916	-0.77916	0.788351	0.999985
Novel_000366	XLOC_003412	.	transcript	1.21686	1.41636	0.183136	0.77337	0.999985
Novel_000367	XLOC_003412	.	transcript	0	0.15201	22.0125	3.57999e-13	4.33885e-11
Novel_000368	XLOC_003412	.	transcript	0	0	NA	NA	NA
Novel_000369	XLOC_003412	.	transcript	0.611443	0.286199	-1.15867	0.574238	0.999985
Novel_000370	XLOC_003412	.	transcript	0.151031	0	-21.9925	3.83809e-13	4.55119e-11
Novel_000371	XLOC_003424	.	transcript	0.0588456	0.0034014	-3.16189	0.220204	0.999985
Novel_000372	XLOC_003424	.	transcript	0.101379	0.223355	1.11318	0.0681203	0.699726
Novel_000373	XLOC_003438	.	transcript	0.12477	0.161462	0.355301	0.2028	0.988482
Novel_000374	XLOC_003452	.	transcript	1.14475	1.55831	0.458963	0.379434	0.999985
Novel_000375	XLOC_003452	.	transcript	0.905905	1.23876	0.382806	0.465523	0.999985
Novel_000376	XLOC_003473	.	transcript	0.286891	0.346647	0.287494	0.537237	0.999985
Novel_000377	XLOC_003589	.	transcript	0.610076	0.6741	0.108315	0.7473	0.999985
Novel_000378	XLOC_003589	.	transcript	0.0004386	0	-0.584904	0.853188	0.999985
Novel_000379	XLOC_003594	.	transcript	0.0093408	0	-5.92959	0.0505311	0.621199
Novel_000380	XLOC_003594	.	transcript	0.0319956	0	-22.5407	9.74341e-14	1.67454e-11
Novel_000381	XLOC_003594	.	transcript	0.146382	0.082126	-1.03003	0.572578	0.999985
Novel_000382	XLOC_003594	.	transcript	0.179418	0.336582	0.956753	0.350223	0.999985
Novel_000383	XLOC_003647	.	transcript	2.87661	2.83157	-0.0529147	0.878548	0.999985
Novel_000384	XLOC_003706	.	transcript	0.580979	0.70464	0.257792	0.534956	0.999985
Novel_000385	XLOC_003706	.	transcript	0.0192768	0.0902498	2.12461	0.279196	0.999985
Novel_000386	XLOC_003716	.	transcript	0.219185	0.27288	0.298163	0.734959	0.999985
Novel_000387	XLOC_003716	.	transcript	0.002784	0.0440348	3.58533	0.0744902	0.723519
Novel_000388	XLOC_003716	.	transcript	0.31111	0.286667	-0.148854	0.713696	0.999985
Novel_000389	XLOC_003716	.	transcript	0.196379	0.188745	-0.0781258	0.89085	0.999985
Novel_000390	XLOC_003718	.	transcript	0.214311	0.554137	1.27216	0.316793	0.999985
Novel_000391	XLOC_003736	.	transcript	0.345364	0.22806	-0.591021	0.335077	0.999985
Novel_000392	XLOC_003786	.	transcript	0.606507	0.707121	0.208786	0.598326	0.999985
Novel_000393	XLOC_003804	.	transcript	0.0767836	0.142471	0.843414	0.474139	0.999985
Novel_000394	XLOC_003804	.	transcript	0.193485	0.186608	-0.0791489	0.940167	0.999985
Novel_000395	XLOC_003805	.	transcript	0.0960678	0.0815104	-0.313735	0.867793	0.999985
Novel_000396	XLOC_003805	.	transcript	0.26335	0.308509	0.198629	0.36264	0.999985
Novel_000397	XLOC_003816	.	transcript	0.882685	0.87754	-0.0306728	0.874129	0.999985
Novel_000398	XLOC_003858	.	transcript	0.122237	0.171328	0.461958	0.49567	0.999985
Novel_000399	XLOC_003858	.	transcript	0	0.009663	3.10712	0.311371	0.999985
Novel_000400	XLOC_003867	.	transcript	0.386748	0.231807	-0.793841	0.0556473	0.64327
Novel_000401	XLOC_003935	.	transcript	0.214547	0.03228	-2.8639	0.282376	0.999985
Novel_000402	XLOC_003935	.	transcript	0.0292988	0	-5.83636	0.0543004	0.63812
Novel_000403	XLOC_003935	.	transcript	0.271393	0.431576	0.642901	0.0624928	0.676711
Novel_000404	XLOC_003990	.	transcript	0.192893	0.189456	-0.0416483	0.896509	0.999985
Novel_000405	XLOC_003990	.	transcript	0.0134764	0.0056928	-1.19891	0.347132	0.999985
Novel_000406	XLOC_004010	.	transcript	0.0002062	0.143493	6.63573	0.00308032	0.105607
Novel_000407	XLOC_004010	.	transcript	0	0	NA	NA	NA
Novel_000408	XLOC_004010	.	transcript	0.148864	0.156649	-0.00264328	0.996201	0.999985
Novel_000409	XLOC_004010	.	transcript	0.345944	0.279877	-0.355202	0.36925	0.999985
Novel_000410	XLOC_004010	.	transcript	0.139768	0.108206	-0.469692	0.673008	0.999985
Novel_000411	XLOC_004010	.	transcript	0.107632	0.0017474	-5.41475	0.0400037	0.5695
Novel_000412	XLOC_004010	.	transcript	0.0922742	0.0824464	-0.138548	0.92765	0.999985
Novel_000413	XLOC_004010	.	transcript	0.0934338	0.32484	1.85497	0.0994391	0.803659
Novel_000414	XLOC_004010	.	transcript	0.198829	0.204546	0.035037	0.984065	0.999985
Novel_000415	XLOC_004039	.	transcript	0.245484	0.390445	0.662787	0.220003	0.999985
Novel_000416	XLOC_004090	.	transcript	0.196033	0.120754	-0.728205	0.12109	0.860389
Novel_000417	XLOC_004090	.	transcript	0.00147	0.102027	6.13885	0.00106253	0.0440308
Novel_000418	XLOC_004090	.	transcript	0.0167612	0.016893	-0.0418197	0.988482	0.999985
Novel_000419	XLOC_004090	.	transcript	0.0061416	0.0217626	1.8545	0.0570531	0.65026
Novel_000420	XLOC_004090	.	transcript	0.156737	0.0855708	-0.932066	0.672686	0.999985
Novel_000421	XLOC_004090	.	transcript	0.0151204	0.0092376	-0.670342	0.478453	0.999985
Novel_000422	XLOC_004124	.	transcript	0.0496462	0	-6.36918	0.0355948	0.539576
Novel_000423	XLOC_004124	.	transcript	0.0245388	0.0067832	-1.80224	0.410032	0.999985
Novel_000424	XLOC_004124	.	transcript	0	0.0533024	20.5618	1.15793e-11	7.83047e-10
Novel_000425	XLOC_004124	.	transcript	0.202089	0.369536	0.845796	0.353523	0.999985
Novel_000426	XLOC_004124	.	transcript	0.179165	0.372069	1.04975	0.227154	0.999985
Novel_000427	XLOC_004124	.	transcript	0.28915	0.133517	-1.11288	0.299095	0.999985
Novel_000428	XLOC_004124	.	transcript	0.596227	0.321547	-0.95743	0.448345	0.999985
Novel_000429	XLOC_004142	.	transcript	0.0557018	0.0457156	-0.156877	0.902992	0.999985
Novel_000430	XLOC_004166	.	transcript	0.195489	0.132398	-0.512638	0.710167	0.999985
Novel_000431	XLOC_004166	.	transcript	0.271091	0.444523	0.628889	0.667965	0.999985
Novel_000432	XLOC_004166	.	transcript	0.152681	0.188646	0.274209	0.697475	0.999985
Novel_000433	XLOC_004255	.	transcript	0.420331	0.489787	0.197817	0.505624	0.999985
Novel_000434	XLOC_004293	.	transcript	0.444491	0.352194	-0.327699	0.505658	0.999985
Novel_000435	XLOC_004293	.	transcript	0.0267318	0.0098002	-1.41642	0.393327	0.999985
Novel_000436	XLOC_004293	.	transcript	0.0437178	0.0420568	-0.054959	0.937669	0.999985
Novel_000437	XLOC_004293	.	transcript	0	0	NA	NA	NA
Novel_000438	XLOC_004293	.	transcript	1.01772	0.747738	-0.480973	0.625814	0.999985
Novel_000439	XLOC_004293	.	transcript	0.143105	0	-23.1676	1.96132e-14	5.38336e-12
Novel_000440	XLOC_004293	.	transcript	0.0335084	0.122809	1.89443	0.51294	0.999985
Novel_000441	XLOC_004293	.	transcript	0.144903	0.126415	-0.232052	0.559725	0.999985
Novel_000442	XLOC_004293	.	transcript	0.119886	0.095099	-0.382281	0.671029	0.999985
Novel_000443	XLOC_004293	.	transcript	0.117759	0.0984994	-0.204924	0.943436	0.999985
Novel_000444	XLOC_004293	.	transcript	0.0161802	0.018742	0.235377	0.726274	0.999985
Novel_000445	XLOC_004293	.	transcript	0.0039774	0.0134256	1.65736	0.0493423	0.616486
Novel_000446	XLOC_004293	.	transcript	1.48529	1.59489	0.0721944	0.802407	0.999985
Novel_000447	XLOC_004293	.	transcript	0.0276426	0.0823796	1.59549	0.582142	0.999985
Novel_000448	XLOC_004293	.	transcript	0.0397622	0	-5.71127	0.0597251	0.664022
Novel_000449	XLOC_004293	.	transcript	0.0860806	0.199178	1.1623	0.0760605	0.729134
Novel_000450	XLOC_004315	.	transcript	0.538598	0.484783	-0.187914	0.333942	0.999985
Novel_000451	XLOC_004331	.	transcript	0.283656	0.425392	0.508553	0.56058	0.999985
Novel_000452	XLOC_004331	.	transcript	0.0284896	0.0848848	1.74328	0.547637	0.999985
Novel_000453	XLOC_004331	.	transcript	0.0093372	0	-4.80521	0.11391	0.843668
Novel_000454	XLOC_004331	.	transcript	0.308306	0.0447324	-2.59125	0.370356	0.999985
Novel_000455	XLOC_004331	.	transcript	0.067511	0.160729	1.2365	0.38297	0.999985
Novel_000456	XLOC_004331	.	transcript	0.250598	0.147486	-0.842053	0.537441	0.999985
Novel_000457	XLOC_004331	.	transcript	0.060558	0.0940152	0.621869	0.819901	0.999985
Novel_000458	XLOC_004354	.	transcript	0.186355	0.394638	1.00086	0.105429	0.822272
Novel_000459	XLOC_004354	.	transcript	0.0921228	0.0214506	-1.89873	0.0647906	0.686543
Novel_000460	XLOC_004354	.	transcript	0.123717	0.115278	-0.0825003	0.96088	0.999985
Novel_000461	XLOC_004354	.	transcript	0.0255448	0.0653026	1.37753	0.617844	0.999985
Novel_000462	XLOC_004354	.	transcript	0	0.0001806	0.569238	0.857077	0.999985
Novel_000463	XLOC_004354	.	transcript	0.033425	0.0444848	0.3495	0.836452	0.999985
Novel_000464	XLOC_004354	.	transcript	0.0593386	0	-6.28013	0.0382703	0.558376
Novel_000465	XLOC_004375	.	transcript	0.268922	0.26399	-0.0359725	0.905655	0.999985
Novel_000466	XLOC_004404	.	transcript	0.358808	0.3383	-0.107271	0.813621	0.999985
Novel_000467	XLOC_004404	.	transcript	0.131821	0.109795	-0.289412	0.788463	0.999985
Novel_000468	XLOC_004404	.	transcript	0.0947236	0.0904224	-0.138489	0.917283	0.999985
Novel_000469	XLOC_004404	.	transcript	0.0337634	0.021022	-0.522252	0.856766	0.999985
Novel_000470	XLOC_004404	.	transcript	0.063186	0.109798	0.784079	0.785997	0.999985
Novel_000471	XLOC_004404	.	transcript	0.0612676	0.0348684	-0.895353	0.641655	0.999985
Novel_000472	XLOC_004404	.	transcript	0.0921832	0.245552	1.4808	0.455457	0.999985
Novel_000473	XLOC_004404	.	transcript	0.0356852	0.10336	1.41034	0.504961	0.999985
Novel_000474	XLOC_004405	.	transcript	0.08306	0.0910382	0.0975476	0.846852	0.999985
Novel_000475	XLOC_004405	.	transcript	0.239049	0.21067	-0.173858	0.621365	0.999985
Novel_000476	XLOC_004415	.	transcript	0.0051714	0	-2.5108	0.416697	0.999985
Novel_000477	XLOC_004415	.	transcript	0.109222	0.171328	0.666461	0.197919	0.983349
Novel_000478	XLOC_004418	.	transcript	0.0361306	0.0831634	1.10479	0.599016	0.999985
Novel_000479	XLOC_004418	.	transcript	0.0797112	0.0811076	-0.021086	0.991089	0.999985
Novel_000480	XLOC_004418	.	transcript	0.148032	0.13565	-0.136309	0.872156	0.999985
Novel_000481	XLOC_004418	.	transcript	0.0060984	0.006949	0.235663	0.898212	0.999985
Novel_000482	XLOC_004418	.	transcript	0.24517	0.288445	0.212298	0.76676	0.999985
Novel_000483	XLOC_004418	.	transcript	0.555132	0.670135	0.23656	0.525448	0.999985
Novel_000484	XLOC_004442	.	transcript	0.293636	0.4152	0.513177	0.56378	0.999985
Novel_000485	XLOC_004442	.	transcript	0.163758	0.110358	-0.569361	0.843625	0.999985
Novel_000486	XLOC_004505	.	transcript	1.5471	1.28882	-0.303868	0.437025	0.999985
Novel_000487	XLOC_004505	.	transcript	0.137733	0.330553	1.2269	0.0226544	0.425126
Novel_000488	XLOC_004505	.	transcript	0.176393	0.16808	-0.0710789	0.953547	0.999985
Novel_000489	XLOC_004510	.	transcript	0.222934	0.190579	-0.226128	0.71132	0.999985
Novel_000490	XLOC_004510	.	transcript	0.188784	0.0908152	-1.05325	0.46832	0.999985
Novel_000491	XLOC_004510	.	transcript	0.238526	0.310833	0.316345	0.53477	0.999985
Novel_000492	XLOC_004686	.	transcript	1.15444	1.09651	-0.0938442	0.872021	0.999985
Novel_000493	XLOC_004686	.	transcript	0.212334	0.243117	0.113328	0.9687	0.999985
Novel_000494	XLOC_004686	.	transcript	0	0.003969	2.37932	0.442343	0.999985
Novel_000495	XLOC_004686	.	transcript	0	0	NA	NA	NA
Novel_000496	XLOC_004686	.	transcript	0.199264	0	-22.2594	1.97673e-13	2.8512e-11
Novel_000497	XLOC_004688	.	transcript	0.497092	0.548943	0.136461	0.512844	0.999985
Novel_000498	XLOC_004688	.	transcript	0.0096094	0.0238324	1.35074	0.224739	0.999985
Novel_000499	XLOC_004688	.	transcript	0.0505768	0	-22.9789	3.19468e-14	7.67145e-12
Novel_000500	XLOC_004688	.	transcript	0.0806048	0.131102	0.695588	0.493699	0.999985
Novel_000501	XLOC_004750	.	transcript	0.0082974	0.0478178	2.43798	0.361667	0.999985
Novel_000502	XLOC_004750	.	transcript	0.0337382	0.0004946	-5.82138	0.0496834	0.618368
Novel_000503	XLOC_004750	.	transcript	0.113835	0.195993	0.777988	0.141309	0.897822
Novel_000504	XLOC_004750	.	transcript	0.0507476	0.004547	-3.48348	0.021525	0.412561
Novel_000505	XLOC_004750	.	transcript	0.0119752	0.0171554	0.445519	0.638002	0.999985
Novel_000506	XLOC_004796	.	transcript	0.0570242	0.0951204	0.754873	0.576855	0.999985
Novel_000507	XLOC_004796	.	transcript	0.0874544	0	-7.42237	0.0142485	0.322633
Novel_000508	XLOC_004802	.	transcript	0.389818	0	-7.5499	0.0126284	0.299798
Novel_000509	XLOC_004802	.	transcript	0.734614	0.583541	-0.393141	0.693205	0.999985
Novel_000510	XLOC_004802	.	transcript	0.0944188	0.624748	2.64059	0.00518811	0.15937
Novel_000511	XLOC_004802	.	transcript	0.0154448	0	-3.78959	0.214548	0.999985
Novel_000512	XLOC_004808	.	transcript	0.317356	0.419105	0.353874	0.668948	0.999985
Novel_000513	XLOC_004808	.	transcript	0.0759956	0	-5.78839	0.0563296	0.646592
Novel_000514	XLOC_004810	.	transcript	0.0884154	0.0906302	0.0102757	0.980864	0.999985
Novel_000515	XLOC_004825	.	transcript	0.190655	0.167468	-0.192623	0.725797	0.999985
Novel_000516	XLOC_004825	.	transcript	0.0032968	0.0004098	-2.22889	0.394096	0.999985
Novel_000517	XLOC_004825	.	transcript	0.201595	0.316419	0.620409	0.660778	0.999985
Novel_000518	XLOC_004836	.	transcript	0.149024	0.115761	-0.41284	0.17881	0.956831
Novel_000519	XLOC_004836	.	transcript	0.319889	0.407453	0.321271	0.152794	0.917319
Novel_000520	XLOC_004843	.	transcript	1.10538	0.886185	-0.341448	0.332374	0.999985
Novel_000521	XLOC_004843	.	transcript	0.251221	0.267493	0.0649473	0.927061	0.999985
Novel_000522	XLOC_004843	.	transcript	0	0.312514	23.9249	2.67989e-15	1.45949e-12
Novel_000523	XLOC_004843	.	transcript	0.10686	0.298084	1.39344	0.230442	0.999985
Novel_000524	XLOC_004850	.	transcript	0.261692	0.126599	-1.02924	0.534618	0.999985
Novel_000525	XLOC_004850	.	transcript	0	0	NA	NA	NA
Novel_000526	XLOC_004850	.	transcript	0.393544	0.687314	0.767638	0.0734173	0.720446
Novel_000527	XLOC_004850	.	transcript	0.0072794	0.0153788	0.97054	0.721112	0.999985
Novel_000528	XLOC_004850	.	transcript	0.242655	0.0066984	-5.07931	1.23953e-06	7.49679e-05
Novel_000529	XLOC_004883	.	transcript	0	0	NA	NA	NA
Novel_000530	XLOC_004883	.	transcript	0.028766	0.0430546	0.499535	0.562251	0.999985
Novel_000531	XLOC_004883	.	transcript	0.231969	0.268232	0.192314	0.397228	0.999985
Novel_000532	XLOC_004883	.	transcript	0.0039824	0	-2.67582	0.385666	0.999985
Novel_000533	XLOC_004908	.	transcript	0.0020844	0	-2.13034	0.493474	0.999985
Novel_000534	XLOC_004908	.	transcript	0.25935	0.299552	0.189863	0.315708	0.999985
Novel_000535	XLOC_004908	.	transcript	0.0078116	0	-4.88528	0.107926	0.828916
Novel_000536	XLOC_004909	.	transcript	0.0261324	0.0849468	1.67301	0.116375	0.848465
Novel_000537	XLOC_004909	.	transcript	0.146575	0.141131	-0.0782678	0.716677	0.999985
Novel_000538	XLOC_004909	.	transcript	0.131464	0.0241798	-2.51423	0.387228	0.999985
Novel_000539	XLOC_004909	.	transcript	0.143858	0.194401	0.404917	0.0584834	0.657868
Novel_000540	XLOC_004957	.	transcript	0.150702	0.145248	-0.0557591	0.953028	0.999985
Novel_000541	XLOC_004957	.	transcript	0.043434	0.116233	1.34284	0.485878	0.999985
Novel_000542	XLOC_004973	.	transcript	0.210804	0.125422	-0.772713	0.700524	0.999985
Novel_000543	XLOC_004975	.	transcript	0.181636	0.197663	0.0673344	0.872795	0.999985
Novel_000544	XLOC_004975	.	transcript	0.421137	0.399291	-0.0829502	0.858225	0.999985
Novel_000545	XLOC_004975	.	transcript	0.184985	0.255893	0.455892	0.582654	0.999985
Novel_000546	XLOC_004975	.	transcript	0	0	NA	NA	NA
Novel_000547	XLOC_005006	.	transcript	0.0068674	0.0029128	-0.937607	0.473084	0.999985
Novel_000548	XLOC_005006	.	transcript	0.559888	0.796743	0.496241	0.00192354	0.0724411
Novel_000549	XLOC_005031	.	transcript	0.569562	0.58049	0.00421114	0.969095	0.999985
Novel_000550	XLOC_005060	.	transcript	0.135923	0.0219962	-2.67267	0.158237	0.92734
Novel_000551	XLOC_005060	.	transcript	0.0069246	0	-3.71535	0.22388	0.999985
Novel_000552	XLOC_005060	.	transcript	0.576658	0.678963	0.225266	0.671815	0.999985
Novel_000553	XLOC_005065	.	transcript	0.042725	0.0313076	-0.328871	0.848865	0.999985
Novel_000554	XLOC_005065	.	transcript	0.0350386	0.0595786	0.731543	0.767114	0.999985
Novel_000555	XLOC_005069	.	transcript	0.828812	1.02033	0.250202	0.481636	0.999985
Novel_000556	XLOC_005069	.	transcript	0.241302	0.0402098	-2.52589	0.122006	0.861257
Novel_000557	XLOC_005090	.	transcript	0.689278	0.706043	0.0125028	0.967298	0.999985
Novel_000558	XLOC_005090	.	transcript	0.0305532	0.135263	2.2657	0.435371	0.999985
Novel_000559	XLOC_005091	.	transcript	0.0878292	0.113904	0.265647	0.926745	0.999985
Novel_000560	XLOC_005093	.	transcript	1.56752	1.75363	0.134636	0.716994	0.999985
Novel_000561	XLOC_005095	.	transcript	1.22469	1.58883	0.347433	0.14216	0.899071
Novel_000562	XLOC_005095	.	transcript	0.0831038	0.0015728	-5.34373	0.0780329	0.736169
Novel_000563	XLOC_005095	.	transcript	0.0326154	0.0182044	-0.898707	0.195859	0.979429
Novel_000564	XLOC_005113	.	transcript	0.864827	0.84514	-0.0445983	0.90562	0.999985
Novel_000565	XLOC_005113	.	transcript	0.118823	0.174097	0.464596	0.535816	0.999985
Novel_000566	XLOC_005113	.	transcript	0.396573	0.575006	0.508722	0.162777	0.932573
Novel_000567	XLOC_005159	.	transcript	0.461791	0.431968	-0.115288	0.745204	0.999985
Novel_000568	XLOC_005159	.	transcript	0.098102	0.0857556	-0.0821685	0.963885	0.999985
Novel_000569	XLOC_005160	.	transcript	0.064998	0.0305056	-1.06505	0.713706	0.999985
Novel_000570	XLOC_005160	.	transcript	0.212054	0.323533	0.614516	0.311495	0.999985
Novel_000571	XLOC_005160	.	transcript	0.829365	0.984197	0.222482	0.13862	0.893701
Novel_000572	XLOC_005160	.	transcript	0.116642	0.0363158	-1.71492	0.429313	0.999985
Novel_000573	XLOC_005160	.	transcript	0.0679098	0.0974644	0.635518	0.742601	0.999985
Novel_000574	XLOC_005167	.	transcript	57.3651	44.6248	-0.407274	0.365864	0.999985
Novel_000575	XLOC_005179	.	transcript	0.0493076	0.0587632	0.157917	0.832664	0.999985
Novel_000576	XLOC_005254	.	transcript	0.0567356	0.0858982	0.538469	0.296426	0.999985
Novel_000577	XLOC_005254	.	transcript	0.033121	0.0709208	1.12292	0.545984	0.999985
Novel_000578	XLOC_005254	.	transcript	0.0512196	0.0533016	-0.0217522	0.989999	0.999985
Novel_000579	XLOC_005281	.	transcript	0.53721	0.610682	0.164365	0.483275	0.999985
Novel_000580	XLOC_005285	.	transcript	0.212848	0.183475	-0.231835	0.340912	0.999985
Novel_000581	XLOC_005290	.	transcript	0.342883	0.389781	0.179477	0.290318	0.999985
Novel_000582	XLOC_005315	.	transcript	0.278777	0.437519	0.632252	0.0480672	0.610507
Novel_000583	XLOC_005331	.	transcript	0.061488	0.007154	-2.88889	0.0927899	0.784109
Novel_000584	XLOC_005331	.	transcript	0.0598348	0.052106	-0.287533	0.791759	0.999985
Novel_000585	XLOC_005331	.	transcript	0.020887	0.0616042	1.42243	0.290452	0.999985
Novel_000586	XLOC_005362	.	transcript	0.36839	0.451126	0.25791	0.80832	0.999985
Novel_000587	XLOC_005362	.	transcript	1.35252	0.948477	-0.518653	0.580666	0.999985
Novel_000588	XLOC_005362	.	transcript	0.131066	0.133887	-0.0184105	0.99399	0.999985
Novel_000589	XLOC_005362	.	transcript	0.782722	1.05802	0.366389	0.665474	0.999985
Novel_000590	XLOC_005393	.	transcript	0.509644	0.343447	-0.609614	0.370657	0.999985
Novel_000591	XLOC_005393	.	transcript	0.35468	0.612489	0.793125	0.457271	0.999985
Novel_000592	XLOC_005393	.	transcript	0.0874348	0.0481416	-1.04391	0.718196	0.999985
Novel_000593	XLOC_005393	.	transcript	0.0054726	0.0013846	-1.29875	0.393204	0.999985
Novel_000594	XLOC_005394	.	transcript	0.342259	0.314793	-0.14999	0.70352	0.999985
Novel_000595	XLOC_005435	.	transcript	0	0.0213968	3.63891	0.233757	0.999985
Novel_000596	XLOC_005450	.	transcript	0.0004846	0.160595	7.68103	0.0111895	0.277506
Novel_000597	XLOC_005450	.	transcript	0	0.0094782	3.68133	0.228221	0.999985
Novel_000598	XLOC_005450	.	transcript	0.557068	0.457124	-0.336025	0.588871	0.999985
Novel_000599	XLOC_005450	.	transcript	0.0064708	0.007347	0.043087	0.988422	0.999985
Novel_000600	XLOC_005491	.	transcript	0.000809	0.00494	2.49962	0.0682015	0.699956
Novel_000601	XLOC_005491	.	transcript	0.012717	0	-4.09802	0.1788	0.956831
Novel_000602	XLOC_005491	.	transcript	0.629608	0.843052	0.409307	0.0449833	0.598718
Novel_000603	XLOC_005492	.	transcript	0.203456	0	-7.21802	0.0171632	0.361476
Novel_000604	XLOC_005492	.	transcript	0	0	NA	NA	NA
Novel_000605	XLOC_005553	.	transcript	0.546986	0.71876	0.344336	0.279871	0.999985
Novel_000606	XLOC_005553	.	transcript	0.152587	0.120606	-0.347951	0.379001	0.999985
Novel_000607	XLOC_005553	.	transcript	0.0757028	0.0677362	-0.12005	0.869216	0.999985
Novel_000608	XLOC_005554	.	transcript	0.358497	0.3965	0.114064	0.803298	0.999985
Novel_000609	XLOC_005555	.	transcript	0.436885	0.427337	-0.0523408	0.779066	0.999985
Novel_000610	XLOC_005598	.	transcript	0.152705	0.154342	-0.00487459	0.988886	0.999985
Novel_000611	XLOC_005602	.	transcript	0.235994	0.342145	0.483804	0.338636	0.999985
Novel_000612	XLOC_005605	.	transcript	0.160314	0.230557	0.524573	0.560154	0.999985
Novel_000613	XLOC_005605	.	transcript	0.148008	0.0993664	-0.613875	0.177907	0.9561
Novel_000614	XLOC_005605	.	transcript	0.0282618	0.0826986	1.52388	0.567924	0.999985
Novel_000615	XLOC_005605	.	transcript	0.122052	0.0597698	-0.917797	0.452927	0.999985
Novel_000616	XLOC_005605	.	transcript	0.0520596	0.047909	-0.0663432	0.949406	0.999985
Novel_000617	XLOC_005605	.	transcript	0.0656276	0.048579	-0.444572	0.373781	0.999985
Novel_000618	XLOC_005605	.	transcript	0	0.0076982	4.98106	0.101091	0.80958
Novel_000619	XLOC_005605	.	transcript	0.233139	0.206748	-0.19335	0.59247	0.999985
Novel_000620	XLOC_005605	.	transcript	0.0287698	0	-21.8372	5.63374e-13	6.03619e-11
Novel_000621	XLOC_005605	.	transcript	0.237515	0.358735	0.584089	0.0070634	0.203322
Novel_000622	XLOC_005605	.	transcript	0.129397	0.129909	-0.00346117	0.996562	0.999985
Novel_000623	XLOC_005605	.	transcript	0.0054512	0.0147998	1.18874	0.683193	0.999985
Novel_000624	XLOC_005605	.	transcript	0.11552	0.200109	0.770665	0.000124654	0.00644488
Novel_000625	XLOC_005605	.	transcript	0	0	NA	NA	NA
Novel_000626	XLOC_005605	.	transcript	0.336345	0.472443	0.472674	0.314894	0.999985
Novel_000627	XLOC_005609	.	transcript	0.69283	0.708628	0.0194969	0.927147	0.999985
Novel_000628	XLOC_005624	.	transcript	0.209651	0.200292	-0.0592667	0.865527	0.999985
Novel_000629	XLOC_005624	.	transcript	0.0006982	0	-1.16197	0.713152	0.999985
Novel_000630	XLOC_005648	.	transcript	0.0608484	0.176654	1.4806	0.173454	0.950351
Novel_000631	XLOC_005648	.	transcript	0.0320926	0.100251	1.59184	0.530317	0.999985
Novel_000632	XLOC_005648	.	transcript	0	0.0053	2.92699	0.341147	0.999985
Novel_000633	XLOC_005648	.	transcript	0.009299	0.0023098	-1.85949	0.452664	0.999985
Novel_000634	XLOC_005648	.	transcript	0.269195	0.152295	-0.787882	0.532268	0.999985
Novel_000635	XLOC_005669	.	transcript	0.199251	0.186304	-0.0646155	0.895967	0.999985
Novel_000636	XLOC_005670	.	transcript	0.142765	0.27408	0.899416	0.0488763	0.614638
Novel_000637	XLOC_005689	.	transcript	0.126668	0.232468	0.823466	0.327374	0.999985
Novel_000638	XLOC_005689	.	transcript	0.117959	0.0469524	-1.26117	0.552537	0.999985
Novel_000639	XLOC_005689	.	transcript	0	0	NA	NA	NA
Novel_000640	XLOC_005689	.	transcript	0.0533354	0.0787584	0.652203	0.682438	0.999985
Novel_000641	XLOC_005721	.	transcript	0.0021442	0	-2.45229	0.428038	0.999985
Novel_000642	XLOC_005721	.	transcript	0.183558	0.114674	-0.732218	0.210682	0.998895
Novel_000643	XLOC_005721	.	transcript	0.149194	0.179989	0.266829	0.757594	0.999985
Novel_000644	XLOC_005721	.	transcript	0.037253	0.0087538	-2.06639	0.477908	0.999985
Novel_000645	XLOC_005721	.	transcript	0.0681364	0.0895554	0.304646	0.736225	0.999985
Novel_000646	XLOC_005721	.	transcript	0.113263	0.101174	-0.195067	0.505342	0.999985
Novel_000647	XLOC_005721	.	transcript	0	0.0020028	2.54445	0.41018	0.999985
Novel_000648	XLOC_005809	.	transcript	0.289549	0.408097	0.476822	0.126879	0.871529
Novel_000649	XLOC_005820	.	transcript	7.9941	8.32802	0.0234768	0.840116	0.999985
Novel_000650	XLOC_005865	.	transcript	0.125274	0.140548	0.160542	0.624906	0.999985
Novel_000651	XLOC_005865	.	transcript	0.0529896	0.0687712	0.345607	0.780483	0.999985
Novel_000652	XLOC_005865	.	transcript	0.0136516	0.028215	0.677826	0.818553	0.999985
Novel_000653	XLOC_005882	.	transcript	0.215359	0.17696	-0.308246	0.505688	0.999985
Novel_000654	XLOC_005936	.	transcript	17.5618	19.5197	0.12941	0.29367	0.999985
Novel_000655	XLOC_005936	.	transcript	2.44202	2.29904	-0.0880315	0.824776	0.999985
Novel_000656	XLOC_005964	.	transcript	0.275554	0.299564	0.0729624	0.85215	0.999985
Novel_000657	XLOC_006117	.	transcript	0.0568288	0.0347558	-0.645118	0.417462	0.999985
Novel_000658	XLOC_006117	.	transcript	0.0734816	0.0229594	-1.75481	0.423353	0.999985
Novel_000659	XLOC_006117	.	transcript	0.101115	0.210413	1.02098	0.26818	0.999985
Novel_000660	XLOC_006117	.	transcript	0.0686588	0.175853	1.29209	0.501773	0.999985
Novel_000661	XLOC_006117	.	transcript	0.258445	0.107887	-1.32669	0.513912	0.999985
Novel_000662	XLOC_006117	.	transcript	0	0.0014054	2.37932	0.442343	0.999985
Novel_000663	XLOC_006117	.	transcript	0.0189962	0	-6.07676	0.0450308	0.598718
Novel_000664	XLOC_006117	.	transcript	0.138106	0.22258	0.725433	0.505815	0.999985
Novel_000665	XLOC_006117	.	transcript	0.036762	0	-21.6774	8.34019e-13	8.21883e-11
Novel_000666	XLOC_006117	.	transcript	0.18387	0.175091	-0.075236	0.863026	0.999985
Novel_000667	XLOC_006117	.	transcript	0.0183138	0.0418996	1.05515	0.715538	0.999985
Novel_000668	XLOC_006117	.	transcript	0.230581	0.145956	-0.679	0.317285	0.999985
Novel_000669	XLOC_006158	.	transcript	0.366022	0.284052	-0.385377	0.138745	0.894134
Novel_000670	XLOC_006160	.	transcript	0.61693	0.219734	-1.52044	0.0184814	0.377732
Novel_000671	XLOC_006271	.	transcript	0.871997	0.843262	-0.0804687	0.664197	0.999985
Novel_000672	XLOC_006273	.	transcript	0.642336	0.69272	0.0724037	0.712757	0.999985
Novel_000673	XLOC_006274	.	transcript	0.990542	0.974277	-0.0583427	0.802832	0.999985
Novel_000674	XLOC_006276	.	transcript	1.05736	1.03019	-0.0701474	0.739519	0.999985
Novel_000675	XLOC_006278	.	transcript	0.546018	0.484022	-0.190878	0.585402	0.999985
Novel_000676	XLOC_006279	.	transcript	0.965657	0.823663	-0.25527	0.150846	0.91491
Novel_000677	XLOC_006285	.	transcript	0.206614	0.260118	0.308418	0.287707	0.999985
Novel_000678	XLOC_006291	.	transcript	0.357071	0.240054	-0.520111	0.673032	0.999985
Novel_000679	XLOC_006291	.	transcript	0.393178	0.148654	-1.47915	0.0832932	0.752589
Novel_000680	XLOC_006291	.	transcript	0.23312	0.0644708	-1.83402	0.35374	0.999985
Novel_000681	XLOC_006291	.	transcript	0.155158	0.148121	-0.0490679	0.976149	0.999985
Novel_000682	XLOC_006291	.	transcript	0.0651532	0.14174	1.23589	0.62771	0.999985
Novel_000683	XLOC_006291	.	transcript	0.0322954	0.162401	2.27911	0.411919	0.999985
Novel_000684	XLOC_006291	.	transcript	0.279931	0.526045	0.857313	0.389016	0.999985
Novel_000685	XLOC_006291	.	transcript	0.0724992	0.29587	2.11907	0.265594	0.999985
Novel_000686	XLOC_006291	.	transcript	0.017711	0.051393	1.35659	0.639421	0.999985
Novel_000687	XLOC_006291	.	transcript	0.055024	0.0329586	-0.749832	0.462313	0.999985
Novel_000688	XLOC_006291	.	transcript	0.0045276	0.0160314	1.93825	0.507609	0.999985
Novel_000689	XLOC_006301	.	transcript	0.0063348	0.007668	0.484496	0.814131	0.999985
Novel_000690	XLOC_006389	.	transcript	0.0028684	0.0107198	1.97189	0.353573	0.999985
Novel_000691	XLOC_006389	.	transcript	0.0018388	0	-1.64991	0.59971	0.999985
Novel_000692	XLOC_006389	.	transcript	0.138158	0.226829	0.668179	0.0658925	0.689789
Novel_000693	XLOC_006389	.	transcript	0.0123566	0.0050526	-1.47782	0.364107	0.999985
Novel_000694	XLOC_006389	.	transcript	0.0263678	0.0093134	-1.27056	0.66279	0.999985
Novel_000695	XLOC_006393	.	transcript	42.2352	47.1618	0.120604	0.73046	0.999985
Novel_000696	XLOC_006601	.	transcript	1.43644	1.48383	0.0376875	0.909067	0.999985
Novel_000697	XLOC_006602	.	transcript	0.457528	0.678071	0.534038	0.122834	0.86313
Novel_000698	XLOC_006602	.	transcript	0.172659	0.241674	0.532396	0.72185	0.999985
Novel_000699	XLOC_006634	.	transcript	0.644849	0.679779	0.0368104	0.934602	0.999985
Novel_000700	XLOC_006690	.	transcript	0.622268	0.696435	0.137513	0.521409	0.999985
Novel_000701	XLOC_006691	.	transcript	0.372163	0.407899	0.110738	0.623919	0.999985
Novel_000702	XLOC_006786	.	transcript	0.162764	0.215848	0.386761	0.120804	0.860389
Novel_000703	XLOC_006787	.	transcript	0.16293	0.247775	0.590958	0.403311	0.999985
Novel_000704	XLOC_006787	.	transcript	0.0275366	0.0484788	0.758266	0.706699	0.999985
Novel_000705	XLOC_006787	.	transcript	0	0.0053982	3.42891	0.262579	0.999985
Novel_000706	XLOC_006787	.	transcript	0.200984	0.169414	-0.286421	0.538774	0.999985
Novel_000707	XLOC_006787	.	transcript	0.0060888	0.0018682	-1.69537	0.556671	0.999985
Novel_000708	XLOC_006788	.	transcript	0.0185638	0.046704	1.14456	0.603605	0.999985
Novel_000709	XLOC_006788	.	transcript	0.0381898	0.0597378	0.588515	0.725499	0.999985
Novel_000710	XLOC_006788	.	transcript	0.111028	0.106237	-0.164375	0.935207	0.999985
Novel_000711	XLOC_006788	.	transcript	0.341266	0.378013	0.152187	0.689378	0.999985
Novel_000712	XLOC_006788	.	transcript	0	0.0415222	21.0083	4.05367e-12	3.05818e-10
Novel_000713	XLOC_006799	.	transcript	0.0321788	0.0070856	-2.00927	0.268528	0.999985
Novel_000714	XLOC_006799	.	transcript	0.06037	0.00615	-3.18803	0.115912	0.847873
Novel_000715	XLOC_006799	.	transcript	0.0522982	0.133139	1.38592	0.631204	0.999985
Novel_000716	XLOC_006799	.	transcript	0.0901406	0	-23.3396	1.24527e-14	4.1163e-12
Novel_000717	XLOC_006799	.	transcript	0.0286752	0.0289352	-0.0479043	0.983063	0.999985
Novel_000718	XLOC_006799	.	transcript	0.0668608	0.0618226	-0.181351	0.865987	0.999985
Novel_000719	XLOC_006799	.	transcript	0.107235	0.0546878	-0.998441	0.606689	0.999985
Novel_000720	XLOC_006804	.	transcript	0.043878	0	-5.94895	0.0497766	0.618623
Novel_000721	XLOC_006804	.	transcript	0.759484	0.824006	0.0996427	0.626055	0.999985
Novel_000722	XLOC_006838	.	transcript	0	0.0013276	0.569238	0.857077	0.999985
Novel_000723	XLOC_006838	.	transcript	0.0107522	0.041781	2.0929	0.47225	0.999985
Novel_000724	XLOC_006838	.	transcript	0.145608	0.119196	-0.334378	0.370206	0.999985
Novel_000725	XLOC_006887	.	transcript	0.0843426	0.11718	0.543543	0.850682	0.999985
Novel_000726	XLOC_006887	.	transcript	0.422023	0.476211	0.145862	0.715712	0.999985
Novel_000727	XLOC_006887	.	transcript	0	0	NA	NA	NA
Novel_000728	XLOC_006887	.	transcript	0	0	NA	NA	NA
Novel_000729	XLOC_006887	.	transcript	0.0639014	0	-23.1119	2.26868e-14	5.98073e-12
Novel_000730	XLOC_006899	.	transcript	0.1908	0.335968	0.712494	0.354417	0.999985
Novel_000731	XLOC_006909	.	transcript	0.254618	0.224808	-0.217544	0.539177	0.999985
Novel_000732	XLOC_006913	.	transcript	0.0130398	0.0037114	-1.24611	0.658837	0.999985
Novel_000733	XLOC_006913	.	transcript	0.0997846	0.102559	0.105155	0.968739	0.999985
Novel_000734	XLOC_006913	.	transcript	0.0781462	0.066199	-0.331454	0.908833	0.999985
Novel_000735	XLOC_006913	.	transcript	0.095096	0.14416	0.520958	0.725461	0.999985
Novel_000736	XLOC_006913	.	transcript	0.0712548	0.128117	0.725816	0.510591	0.999985
Novel_000737	XLOC_007057	.	transcript	0.0701434	0.244984	1.78828	0.195642	0.97931
Novel_000738	XLOC_007057	.	transcript	0.0279078	0.179132	2.75282	0.140804	0.896625
Novel_000739	XLOC_007057	.	transcript	0.0415034	0	-5.47505	0.0712018	0.712418
Novel_000740	XLOC_007120	.	transcript	0.0855386	0.00468	-4.04909	0.0516973	0.625908
Novel_000741	XLOC_007120	.	transcript	0.0868694	0.004311	-4.07956	0.0020275	0.0754727
Novel_000742	XLOC_007120	.	transcript	0.206618	0.357131	0.731267	0.521952	0.999985
Novel_000743	XLOC_007120	.	transcript	0	0.075012	7.43149	4.7283e-05	0.00256842
Novel_000744	XLOC_007120	.	transcript	0.031188	0	-6.02698	0.0468314	0.604983
Novel_000745	XLOC_007120	.	transcript	0.136225	0.179585	0.337256	0.869375	0.999985
Novel_000746	XLOC_007120	.	transcript	0.0587926	0.022869	-1.35529	0.150671	0.914423
Novel_000747	XLOC_007126	.	transcript	0.180219	0.113016	-0.724999	0.21117	0.999452
Novel_000748	XLOC_007126	.	transcript	0.00717	0.0609002	2.71645	0.069435	0.706478
Novel_000749	XLOC_007126	.	transcript	0.112152	0.17731	0.620125	0.28145	0.999985
Novel_000750	XLOC_007134	.	transcript	0.0625546	0.122343	0.909671	0.753567	0.999985
Novel_000751	XLOC_007134	.	transcript	0.0627498	0	-5.58622	0.0655922	0.688902
Novel_000752	XLOC_007134	.	transcript	0.388001	0.346015	-0.146599	0.794371	0.999985
Novel_000753	XLOC_007134	.	transcript	0.347136	0.255117	-0.469158	0.43827	0.999985
Novel_000754	XLOC_007134	.	transcript	0.505923	0.807566	0.671832	0.0771924	0.73343
Novel_000755	XLOC_007134	.	transcript	0.319608	0.26697	-0.285	0.698921	0.999985
Novel_000756	XLOC_007185	.	transcript	0.167406	0.197501	0.19077	0.458938	0.999985
Novel_000757	XLOC_007185	.	transcript	0.0766212	0.0919654	0.281069	0.578818	0.999985
Novel_000758	XLOC_007185	.	transcript	0.14088	0.173187	0.257179	0.352277	0.999985
Novel_000759	XLOC_007188	.	transcript	0.182245	0.143707	-0.380742	0.807986	0.999985
Novel_000760	XLOC_007188	.	transcript	0.0899768	0.214127	1.25353	0.0420857	0.581716
Novel_000761	XLOC_007189	.	transcript	0.148319	0.12962	-0.212508	0.524596	0.999985
Novel_000762	XLOC_007267	.	transcript	0	0	NA	NA	NA
Novel_000763	XLOC_007267	.	transcript	0.216738	0.0164552	-3.63656	0.00729102	0.208013
Novel_000764	XLOC_007267	.	transcript	0.735858	0.478693	-0.62545	0.104338	0.818661
Novel_000765	XLOC_007267	.	transcript	0.629647	0.638648	0.0326636	0.930202	0.999985
Novel_000766	XLOC_007267	.	transcript	0.253154	0.160497	-0.593414	0.692491	0.999985
Novel_000767	XLOC_007600	.	transcript	0.259742	0.275557	0.0604979	0.783622	0.999985
Novel_000768	XLOC_007658	.	transcript	0.090728	0.0726264	-0.357147	0.764776	0.999985
Novel_000769	XLOC_007658	.	transcript	0.056688	0.0752498	0.380189	0.626414	0.999985
Novel_000770	XLOC_007658	.	transcript	0.0655232	0.113601	0.789092	0.327594	0.999985
Novel_000771	XLOC_007658	.	transcript	0.052949	0.151025	1.50882	0.0945822	0.788381
Novel_000772	XLOC_007658	.	transcript	0.0910444	0.090469	-0.0196537	0.981939	0.999985
Novel_000773	XLOC_007658	.	transcript	0.116302	0.0784566	-0.602059	0.0584034	0.65714
Novel_000774	XLOC_007658	.	transcript	0.0505794	0.0896454	0.822637	0.488946	0.999985
Novel_000775	XLOC_007658	.	transcript	0.10292	0.270585	1.35498	0.11093	0.83697
Novel_000776	XLOC_007658	.	transcript	0.243987	0.192588	-0.361633	0.511949	0.999985
Novel_000777	XLOC_007670	.	transcript	0.334901	0.122083	-1.48515	0.424838	0.999985
Novel_000778	XLOC_007670	.	transcript	0	0	NA	NA	NA
Novel_000779	XLOC_007670	.	transcript	0.207986	0.304562	0.504335	0.334845	0.999985
Novel_000780	XLOC_007830	.	transcript	0.0784636	0.124439	0.63039	0.320541	0.999985
Novel_000781	XLOC_007830	.	transcript	0.324617	0.182314	-0.811417	0.52174	0.999985
Novel_000782	XLOC_007830	.	transcript	0.011462	0.151817	3.54667	0.117481	0.851672
Novel_000783	XLOC_007830	.	transcript	0.154617	0.15315	-0.0235226	0.966947	0.999985
Novel_000784	XLOC_007850	.	transcript	0.943556	0.984484	0.0275921	0.946035	0.999985
Novel_000785	XLOC_007851	.	transcript	3.22377	3.33278	0.0295198	0.892025	0.999985
Novel_000786	XLOC_007851	.	transcript	0.689903	0.805182	0.261369	0.842557	0.999985
Novel_000787	XLOC_007851	.	transcript	0.0885244	0	-6.10766	0.0439424	0.593286
Novel_000788	XLOC_007858	.	transcript	0.370592	0.518073	0.444435	0.338362	0.999985
Novel_000789	XLOC_007858	.	transcript	0	0	NA	NA	NA
Novel_000790	XLOC_007858	.	transcript	0.465906	0.518432	0.137556	0.792561	0.999985
Novel_000791	XLOC_007947	.	transcript	0.108937	0.172071	0.585479	0.402238	0.999985
Novel_000792	XLOC_007948	.	transcript	0.141735	0.078424	-0.863503	0.276386	0.999985
Novel_000793	XLOC_007949	.	transcript	0.175014	0.210294	0.184915	0.704565	0.999985
Novel_000794	XLOC_007954	.	transcript	0	0.001953	1.14631	0.716851	0.999985
Novel_000795	XLOC_007959	.	transcript	2.2276	2.65344	0.234198	0.410848	0.999985
Novel_000796	XLOC_007962	.	transcript	0.153364	0.152064	-0.0288465	0.95529	0.999985
Novel_000797	XLOC_007962	.	transcript	0.0356026	0	-4.62384	0.128437	0.873773
Novel_000798	XLOC_008014	.	transcript	30.2123	35.5211	0.203768	0.571225	0.999985
Novel_000799	XLOC_008025	.	transcript	0.249301	0.238983	-0.0758977	0.855429	0.999985
Novel_000800	XLOC_008026	.	transcript	0.279551	0.245423	-0.20639	0.59431	0.999985
Novel_000801	XLOC_008029	.	transcript	0.28259	0.261347	-0.13838	0.726419	0.999985
Novel_000802	XLOC_008031	.	transcript	0.441456	0.388039	-0.207798	0.562759	0.999985
Novel_000803	XLOC_008033	.	transcript	0.340431	0.306001	-0.17436	0.681618	0.999985
Novel_000804	XLOC_008033	.	transcript	0.423542	0.314197	-0.423554	0.492189	0.999985
Novel_000805	XLOC_008033	.	transcript	0	0.0533202	22.5933	8.42139e-14	1.48564e-11
Novel_000806	XLOC_008033	.	transcript	0.37333	0.269428	-0.463128	0.435435	0.999985
Novel_000807	XLOC_008033	.	transcript	0.028961	0.0944364	1.59403	0.58086	0.999985
Novel_000808	XLOC_008033	.	transcript	0.039486	0	-23.5062	8.13912e-15	3.13867e-12
Novel_000809	XLOC_008033	.	transcript	0.314265	0.346925	0.127681	0.778903	0.999985
Novel_000810	XLOC_008034	.	transcript	0.4888	0.468816	-0.0761502	0.818338	0.999985
Novel_000811	XLOC_008050	.	transcript	0.301029	0.282577	-0.117604	0.715984	0.999985
Novel_000812	XLOC_008054	.	transcript	0.201677	0.182036	-0.166656	0.643211	0.999985
Novel_000813	XLOC_008056	.	transcript	0.202227	0.213675	0.0626768	0.882979	0.999985
Novel_000814	XLOC_008057	.	transcript	0.142803	0.149853	0.0805121	0.97774	0.999985
Novel_000815	XLOC_008057	.	transcript	0.221537	0.157716	-0.519952	0.826579	0.999985
Novel_000816	XLOC_008057	.	transcript	0	0	NA	NA	NA
Novel_000817	XLOC_008058	.	transcript	0.147486	0.220005	0.486712	0.866051	0.999985
Novel_000818	XLOC_008058	.	transcript	0.0005498	0.011336	4.37123	0.000670241	0.0295457
Novel_000819	XLOC_008058	.	transcript	0.000755	0.0020462	1.44808	0.617007	0.999985
Novel_000820	XLOC_008058	.	transcript	0.0021096	0.0006952	-1.47719	0.194209	0.977721
Novel_000821	XLOC_008058	.	transcript	0	0.0030092	21.689	7.90873e-13	7.94465e-11
Novel_000822	XLOC_008058	.	transcript	0	0.0101312	23.0589	2.57398e-14	6.54519e-12
Novel_000823	XLOC_008058	.	transcript	0.0046992	0.0040554	-0.296803	0.91813	0.999985
Novel_000824	XLOC_008058	.	transcript	0	0	NA	NA	NA
Novel_000825	XLOC_008058	.	transcript	0.312489	0.307227	-0.0304275	0.956444	0.999985
Novel_000826	XLOC_008058	.	transcript	0.291345	0.0089604	-4.94406	0.0585215	0.657914
Novel_000827	XLOC_008058	.	transcript	0.0079744	0.0033472	-1.26705	0.660785	0.999985
Novel_000828	XLOC_008058	.	transcript	0.257509	0.260353	-0.0186467	0.97232	0.999985
Novel_000829	XLOC_008058	.	transcript	0	0.0398154	24.6609	3.67569e-16	3.81137e-13
Novel_000830	XLOC_008058	.	transcript	0.009707	0.0134368	0.522235	0.856415	0.999985
Novel_000831	XLOC_008058	.	transcript	0.256613	0.143854	-0.930149	0.223458	0.999985
Novel_000832	XLOC_008058	.	transcript	0.052967	0.0430394	-0.33194	0.908416	0.999985
Novel_000833	XLOC_008058	.	transcript	0.0537352	0.0502374	-0.00344165	0.999048	0.999985
Novel_000834	XLOC_008058	.	transcript	0.642336	0.692815	0.0832017	0.809394	0.999985
Novel_000835	XLOC_008058	.	transcript	0.18613	0.108119	-0.741737	0.797197	0.999985
Novel_000836	XLOC_008062	.	transcript	0.512107	0.47311	-0.132776	0.713471	0.999985
Novel_000837	XLOC_008064	.	transcript	0.490547	0.493192	-0.00957575	0.980937	0.999985
Novel_000838	XLOC_008066	.	transcript	0.0273388	0.0336828	0.269155	0.845567	0.999985
Novel_000839	XLOC_008190	.	transcript	0	0.0742228	6.93641	0.0133214	0.30938
Novel_000840	XLOC_008190	.	transcript	0.223686	0.216286	-0.0929474	0.95523	0.999985
Novel_000841	XLOC_008190	.	transcript	0.084947	0.103923	0.4016	0.888983	0.999985
Novel_000842	XLOC_008192	.	transcript	0.45786	0.386161	-0.282209	0.351083	0.999985
Novel_000843	XLOC_008192	.	transcript	0.059472	0.195578	1.79075	0.38693	0.999985
Novel_000844	XLOC_008204	.	transcript	0.032534	0.0267722	-0.169608	0.912233	0.999985
Novel_000845	XLOC_008204	.	transcript	0.227431	0.305763	0.398703	0.168781	0.941537
Novel_000846	XLOC_008204	.	transcript	0.101857	0.118513	0.178146	0.930965	0.999985
Novel_000847	XLOC_008204	.	transcript	0.0263828	0.0219232	-0.275535	0.887081	0.999985
Novel_000848	XLOC_008204	.	transcript	0	0	NA	NA	NA
Novel_000849	XLOC_008271	.	transcript	0.439274	0.190695	-1.10721	0.429638	0.999985
Novel_000850	XLOC_008287	.	transcript	0.0546274	0.065802	0.130155	0.925682	0.999985
Novel_000851	XLOC_008287	.	transcript	0.0881518	0.087879	-0.0106647	0.994799	0.999985
Novel_000852	XLOC_008287	.	transcript	0.102029	0.223546	1.03968	0.117065	0.850438
Novel_000853	XLOC_008287	.	transcript	0.0249226	0.0247144	0.0246148	0.992041	0.999985
Novel_000854	XLOC_008287	.	transcript	0.0503788	0	-22.262	1.96375e-13	2.83686e-11
Novel_000855	XLOC_008287	.	transcript	0	0	NA	NA	NA
Novel_000856	XLOC_008287	.	transcript	0.0181102	0.0090866	-1.03192	0.7226	0.999985
Novel_000857	XLOC_008287	.	transcript	0	0.0031286	3.05523	0.319766	0.999985
Novel_000858	XLOC_008298	.	transcript	0.276216	0.30235	0.104605	0.821407	0.999985
Novel_000859	XLOC_008334	.	transcript	0.14655	0.0451668	-1.63196	0.0982242	0.801012
Novel_000860	XLOC_008341	.	transcript	0.172371	0.209321	0.256554	0.632507	0.999985
Novel_000861	XLOC_008347	.	transcript	0.434321	0.393532	-0.17092	0.661282	0.999985
Novel_000862	XLOC_008361	.	transcript	0.0566876	0.0075318	-2.68457	0.0823381	0.749677
Novel_000863	XLOC_008361	.	transcript	0.167984	0.245566	0.489258	0.65713	0.999985
Novel_000864	XLOC_008361	.	transcript	0.388173	0.406981	0.0750992	0.888245	0.999985
Novel_000865	XLOC_008361	.	transcript	0.0637618	0	-4.6779	0.123963	0.865132
Novel_000866	XLOC_008361	.	transcript	0.156009	0.122169	-0.336618	0.804534	0.999985
Novel_000867	XLOC_008361	.	transcript	0.275736	0.121009	-1.14741	0.210987	0.999127
Novel_000868	XLOC_008376	.	transcript	0.000658	0.0192942	4.77512	0.0996091	0.804546
Novel_000869	XLOC_008376	.	transcript	0.0114938	0.0024642	-2.07831	0.389487	0.999985
Novel_000870	XLOC_008376	.	transcript	0.195132	0.231406	0.187645	0.806531	0.999985
Novel_000871	XLOC_008376	.	transcript	0.068707	0.0228152	-1.39229	0.617482	0.999985
Novel_000872	XLOC_008376	.	transcript	0.150837	0.208696	0.448142	0.662371	0.999985
Novel_000873	XLOC_008451	.	transcript	0.0037808	0.049428	3.40234	0.243683	0.999985
Novel_000874	XLOC_008451	.	transcript	0.0307184	0.057678	0.917167	0.747732	0.999985
Novel_000875	XLOC_008451	.	transcript	0.26236	0.153278	-0.760159	0.506615	0.999985
Novel_000876	XLOC_008451	.	transcript	0.0594842	0.274212	2.17711	0.0666635	0.693012
Novel_000877	XLOC_008451	.	transcript	0.244199	0.215815	-0.219084	0.827351	0.999985
Novel_000878	XLOC_008538	.	transcript	1.50414	1.86103	0.287167	0.324753	0.999985
Novel_000879	XLOC_008543	.	transcript	0.463959	0.154516	-1.68423	0.294169	0.999985
Novel_000880	XLOC_008543	.	transcript	0.206179	0.541132	1.36405	0.224608	0.999985
Novel_000881	XLOC_008543	.	transcript	0.059552	0.0425954	-0.515158	0.858718	0.999985
Novel_000882	XLOC_008544	.	transcript	0.0191824	0.011832	-0.589837	0.829987	0.999985
Novel_000883	XLOC_008544	.	transcript	0.26605	0.277766	0.0253983	0.931761	0.999985
Novel_000884	XLOC_008544	.	transcript	0.0003784	0.0094552	3.226	0.290636	0.999985
Novel_000885	XLOC_008559	.	transcript	0.14098	0.137633	-0.0513901	0.917611	0.999985
Novel_000886	XLOC_008562	.	transcript	0.199855	0.281547	0.448953	0.478013	0.999985
Novel_000887	XLOC_008562	.	transcript	0.141319	0.0754344	-0.886667	0.642075	0.999985
Novel_000888	XLOC_008602	.	transcript	0	0	NA	NA	NA
Novel_000889	XLOC_008606	.	transcript	0.0084144	0.0045542	-1.05641	0.597801	0.999985
Novel_000890	XLOC_008634	.	transcript	0	0.105426	20.71	8.18897e-12	5.74595e-10
Novel_000891	XLOC_008634	.	transcript	0.0962042	0.0762954	-0.277203	0.92146	0.999985
Novel_000892	XLOC_008634	.	transcript	0.140782	0.121704	-0.264432	0.832817	0.999985
Novel_000893	XLOC_008634	.	transcript	0.055705	0	-6.78798	0.0250546	0.449903
Novel_000894	XLOC_008638	.	transcript	0.155917	0.313683	1.02317	0.00642396	0.188829
Novel_000895	XLOC_008662	.	transcript	0.342515	0.377404	0.118583	0.604786	0.999985
Novel_000896	XLOC_008666	.	transcript	0.03837	0.0230158	-0.808564	0.780214	0.999985
Novel_000897	XLOC_008666	.	transcript	0.45265	0.518616	0.167316	0.623453	0.999985
Novel_000898	XLOC_008800	.	transcript	0.0001914	0	-0.584904	0.853188	0.999985
Novel_000899	XLOC_008800	.	transcript	0.41026	0.340827	-0.312015	0.403586	0.999985
Novel_000900	XLOC_008886	.	transcript	0.300199	0.335753	0.127936	0.563108	0.999985
Novel_000901	XLOC_008998	.	transcript	0.30774	0.316606	0.0140167	0.956544	0.999985
Novel_000902	XLOC_008998	.	transcript	0.0052486	0.0161804	1.39974	0.400793	0.999985
Novel_000903	XLOC_009010	.	transcript	0.903894	0.793228	-0.213797	0.604468	0.999985
Novel_000904	XLOC_009027	.	transcript	0.154824	0.133787	-0.224507	0.63877	0.999985
Novel_000905	XLOC_009085	.	transcript	0.133377	0.151782	0.201701	0.606779	0.999985
Novel_000906	XLOC_009099	.	transcript	0.295883	0.339192	0.121509	0.879886	0.999985
Novel_000907	XLOC_009099	.	transcript	0.239732	0.23284	-0.0601576	0.942672	0.999985
Novel_000908	XLOC_009100	.	transcript	0.161659	0.16491	0.0115185	0.994018	0.999985
Novel_000909	XLOC_009100	.	transcript	0.0673396	0.172225	1.44482	0.096565	0.79513
Novel_000910	XLOC_009100	.	transcript	0.0740842	0.104742	0.474152	0.867856	0.999985
Novel_000911	XLOC_009100	.	transcript	0.349429	0.403441	0.128035	0.846159	0.999985
Novel_000912	XLOC_009100	.	transcript	0.131671	0.045839	-1.54372	0.495829	0.999985
Novel_000913	XLOC_009100	.	transcript	0.142955	0.221885	0.648159	0.370715	0.999985
Novel_000914	XLOC_009113	.	transcript	1.06996	0.909495	-0.322028	0.844039	0.999985
Novel_000915	XLOC_009113	.	transcript	0.8656	0.822931	-0.0839941	0.796892	0.999985
Novel_000916	XLOC_009118	.	transcript	0.532104	0.476736	-0.183341	0.697873	0.999985
Novel_000917	XLOC_009134	.	transcript	0.126611	0.201903	0.663852	0.573161	0.999985
Novel_000918	XLOC_009134	.	transcript	0.1314	0.233876	0.747748	0.700987	0.999985
Novel_000919	XLOC_009134	.	transcript	0.214449	0.266296	0.341817	0.713731	0.999985
Novel_000920	XLOC_009137	.	transcript	0.356738	0.454171	0.326518	0.472928	0.999985
Novel_000921	XLOC_009137	.	transcript	0.0552124	0	-21.4139	1.58519e-12	1.36218e-10
Novel_000922	XLOC_009200	.	transcript	0.0143248	0.0118032	-0.205987	0.943445	0.999985
Novel_000923	XLOC_009200	.	transcript	0	0	NA	NA	NA
Novel_000924	XLOC_009200	.	transcript	0	0	NA	NA	NA
Novel_000925	XLOC_009200	.	transcript	0.0054438	0.0034608	-0.537982	0.85294	0.999985
Novel_000926	XLOC_009200	.	transcript	0.159701	0.168497	0.0852068	0.961001	0.999985
Novel_000927	XLOC_009200	.	transcript	0.127015	0.142316	0.122012	0.911271	0.999985
Novel_000928	XLOC_009200	.	transcript	0.145223	0.103504	-0.50229	0.443687	0.999985
Novel_000929	XLOC_009200	.	transcript	0.122851	0.0180822	-2.77665	0.000680672	0.0299348
Novel_000930	XLOC_009295	.	transcript	0.0459432	0.0156996	-1.58409	0.177429	0.955731
Novel_000931	XLOC_009295	.	transcript	0.16225	0.23368	0.488782	0.633697	0.999985
Novel_000932	XLOC_009295	.	transcript	0.311415	0.217006	-0.50639	0.307127	0.999985
Novel_000933	XLOC_009295	.	transcript	0.290009	0.292063	-0.0722524	0.920836	0.999985
Novel_000934	XLOC_009295	.	transcript	0.671534	0.590066	-0.212211	0.553766	0.999985
Novel_000935	XLOC_009295	.	transcript	0.176348	0.125499	-0.461303	0.310894	0.999985
Novel_000936	XLOC_009333	.	transcript	0	0.0075884	21.2281	2.40259e-12	1.92294e-10
Novel_000937	XLOC_009333	.	transcript	0.383663	0.508702	0.351426	0.36898	0.999985
Novel_000938	XLOC_009333	.	transcript	0.0687212	0.029839	-1.19329	0.679448	0.999985
Novel_000939	XLOC_009397	.	transcript	0.229083	0.32701	0.488162	0.0609947	0.670137
Novel_000940	XLOC_009398	.	transcript	0.614876	0.483003	-0.405776	0.540577	0.999985
Novel_000941	XLOC_009398	.	transcript	0.588781	0.648701	0.116368	0.931887	0.999985
Novel_000942	XLOC_009398	.	transcript	0.113957	0.132249	0.153705	0.889492	0.999985
Novel_000943	XLOC_009398	.	transcript	0.47978	0.596489	0.285911	0.570432	0.999985
Novel_000944	XLOC_009398	.	transcript	0.693485	0.65198	-0.0901292	0.823207	0.999985
Novel_000945	XLOC_009398	.	transcript	0.17862	0.350546	0.913602	0.28018	0.999985
Novel_000946	XLOC_009407	.	transcript	0.517243	0.516387	0.00728536	0.996472	0.999985
Novel_000947	XLOC_009407	.	transcript	0.10477	0.287557	1.36542	0.346826	0.999985
Novel_000948	XLOC_009409	.	transcript	0.483404	0.479005	-0.0633715	0.949569	0.999985
Novel_000949	XLOC_009409	.	transcript	0	0	NA	NA	NA
Novel_000950	XLOC_009409	.	transcript	0.173046	0.0127188	-3.79573	0.113411	0.842723
Novel_000951	XLOC_009420	.	transcript	0.35766	0.654984	0.875253	0.467907	0.999985
Novel_000952	XLOC_009440	.	transcript	0.147897	0.202528	0.417536	0.195529	0.97931
Novel_000953	XLOC_009576	.	transcript	0.122993	0.112646	-0.2595	0.812454	0.999985
Novel_000954	XLOC_009576	.	transcript	0.233539	0.391955	0.761328	0.420481	0.999985
Novel_000955	XLOC_009576	.	transcript	0.0280318	0.0547248	0.821309	0.700603	0.999985
Novel_000956	XLOC_009576	.	transcript	0.49948	0.607321	0.233937	0.87179	0.999985
Novel_000957	XLOC_009576	.	transcript	0	0	NA	NA	NA
Novel_000958	XLOC_009845	.	transcript	0.332028	0.280551	-0.252945	0.583563	0.999985
Novel_000959	XLOC_009845	.	transcript	0.089785	0.124959	0.387646	0.802323	0.999985
Novel_000960	XLOC_009891	.	transcript	0.587901	0.700136	0.23823	0.403881	0.999985
Novel_000961	XLOC_009894	.	transcript	0.191344	0.182931	-0.121636	0.864002	0.999985
Novel_000962	XLOC_009931	.	transcript	0.560648	0.573556	-0.000742469	0.998297	0.999985
Novel_000963	XLOC_009931	.	transcript	1.16105	1.56369	0.403456	0.0436358	0.591457
Novel_000964	XLOC_009931	.	transcript	0.137757	0	-21.1662	2.82852e-12	2.21818e-10
Novel_000965	XLOC_009944	.	transcript	0.530597	0.58709	0.10631	0.770331	0.999985
Novel_000966	XLOC_009946	.	transcript	0.133204	0.0607206	-1.14322	0.584491	0.999985
Novel_000967	XLOC_009946	.	transcript	0	0.020065	5.51138	0.0693212	0.705803
Novel_000968	XLOC_009946	.	transcript	0.014689	0.010229	-0.503588	0.862615	0.999985
Novel_000969	XLOC_009946	.	transcript	0.0630322	0.102618	0.696275	0.768036	0.999985
Novel_000970	XLOC_009946	.	transcript	0.160528	0.290193	0.801498	0.408748	0.999985
Novel_000971	XLOC_009946	.	transcript	0.0156276	0.0352108	1.03463	0.721126	0.999985
Novel_000972	XLOC_009946	.	transcript	0.0444012	0.0495272	0.238647	0.934232	0.999985
Novel_000973	XLOC_009946	.	transcript	0.091249	0.0110818	-3.01375	0.266549	0.999985
Novel_000974	XLOC_009946	.	transcript	0.141568	0.0978836	-0.607581	0.64267	0.999985
Novel_000975	XLOC_009960	.	transcript	0.0323846	0.135122	2.09305	0.468823	0.999985
Novel_000976	XLOC_009960	.	transcript	0.403339	0.422568	0.0280804	0.958807	0.999985
Novel_000977	XLOC_009979	.	transcript	0.491347	0.38078	-0.406936	0.328469	0.999985
Novel_000978	XLOC_010001	.	transcript	0.555544	0.698348	0.309233	0.0333044	0.523414
Novel_000979	XLOC_010009	.	transcript	0.0413702	0.090844	1.02337	0.515526	0.999985
Novel_000980	XLOC_010009	.	transcript	0.0566678	0.0631734	0.161958	0.88958	0.999985
Novel_000981	XLOC_010018	.	transcript	2.24784	2.68257	0.226535	0.346277	0.999985
Novel_000982	XLOC_010019	.	transcript	0.246585	0.182831	-0.433109	0.266065	0.999985
Novel_000983	XLOC_010027	.	transcript	0.0414422	0.047684	0.162115	0.901401	0.999985
Novel_000984	XLOC_010027	.	transcript	0.151735	0.161201	-0.0631674	0.982454	0.999985
Novel_000985	XLOC_010027	.	transcript	0.0691192	0.189878	1.29523	0.654122	0.999985
Novel_000986	XLOC_010027	.	transcript	0.901967	0.961197	0.0931126	0.925571	0.999985
Novel_000987	XLOC_010027	.	transcript	0.269221	0.231453	-0.194285	0.675813	0.999985
Novel_000988	XLOC_010027	.	transcript	0.163514	0.192278	0.243298	0.77391	0.999985
Novel_000989	XLOC_010027	.	transcript	0.293026	0.124499	-1.26267	0.0923197	0.782654
Novel_000990	XLOC_010066	.	transcript	0.485323	0.704416	0.516923	0.110421	0.835516
Novel_000991	XLOC_010091	.	transcript	0.377175	0.439654	0.199956	0.71756	0.999985
Novel_000992	XLOC_010125	.	transcript	0.128014	0.020959	-2.54098	0.158361	0.927545
Novel_000993	XLOC_010125	.	transcript	0.0856682	0.0455642	-1.03146	0.340409	0.999985
Novel_000994	XLOC_010125	.	transcript	0.0853702	0.109951	0.396635	0.63006	0.999985
Novel_000995	XLOC_010125	.	transcript	0.0343024	0.0282534	-0.221565	0.899209	0.999985
Novel_000996	XLOC_010125	.	transcript	0.0178418	0	-3.99835	0.189828	0.971172
Novel_000997	XLOC_010125	.	transcript	0.0574646	0.106303	0.809337	0.232475	0.999985
Novel_000998	XLOC_010125	.	transcript	0.0535804	0.0004192	-5.08107	0.000357376	0.0170593
Novel_000999	XLOC_010125	.	transcript	0.0544518	0.0818304	0.531458	0.762687	0.999985
Novel_001000	XLOC_010125	.	transcript	0.0227402	0.0301872	0.465824	0.811989	0.999985
Novel_001001	XLOC_010125	.	transcript	0.0356268	0.0549446	0.637631	0.383246	0.999985
Novel_001002	XLOC_010125	.	transcript	0.116389	0.0900394	-0.393631	0.43799	0.999985
Novel_001003	XLOC_010125	.	transcript	0.109684	0.112065	0.0976894	0.925421	0.999985
Novel_001004	XLOC_010198	.	transcript	0.112379	0.167623	0.576321	0.635479	0.999985
Novel_001005	XLOC_010198	.	transcript	0.0278152	0.000116	-5.69542	0.00187533	0.070969
Novel_001006	XLOC_010313	.	transcript	0.155886	0.133514	-0.262397	0.629786	0.999985
Novel_001007	XLOC_010313	.	transcript	0.075455	0.0500008	-0.57328	0.843014	0.999985
Novel_001008	XLOC_010313	.	transcript	0.0628788	0.0011332	-5.28648	0.0810866	0.74568
Novel_001009	XLOC_010313	.	transcript	0.0642576	0.255085	1.87815	0.206127	0.992311
Novel_001010	XLOC_010313	.	transcript	0.0021078	0.0839228	5.03199	0.00241383	0.0869073
Novel_001011	XLOC_010313	.	transcript	0.107563	0.0868144	-0.305912	0.680303	0.999985
Novel_001012	XLOC_010313	.	transcript	0.0438524	0.079576	0.839026	0.255984	0.999985
Novel_001013	XLOC_010313	.	transcript	0.123235	0	-22.2318	2.11758e-13	2.99419e-11
Novel_001014	XLOC_010313	.	transcript	0.0778606	0.20324	1.36569	0.0604342	0.667279
Novel_001015	XLOC_010330	.	transcript	0.152445	0.140955	-0.0891297	0.821946	0.999985
Novel_001016	XLOC_010355	.	transcript	0	0	NA	NA	NA
Novel_001017	XLOC_010355	.	transcript	0.314347	0.364504	0.190794	0.325051	0.999985
Novel_001018	XLOC_010362	.	transcript	0.286528	0.452666	0.608969	0.034704	0.533637
Novel_001019	XLOC_010372	.	transcript	0.368802	0.353475	-0.125442	0.768287	0.999985
Novel_001020	XLOC_010372	.	transcript	0.19776	0.225638	0.224794	0.874119	0.999985
Novel_001021	XLOC_010372	.	transcript	0.0843912	0.0828264	0.00385273	0.998936	0.999985
Novel_001022	XLOC_010372	.	transcript	0.0924784	0.0602382	-0.731644	0.776873	0.999985
Novel_001023	XLOC_010372	.	transcript	0.159903	0.235015	0.481296	0.610271	0.999985
Novel_001024	XLOC_010372	.	transcript	0.0460736	0.147323	1.58013	0.584546	0.999985
Novel_001025	XLOC_010373	.	transcript	0.0552576	0	-5.56151	0.0668066	0.693341
Novel_001026	XLOC_010373	.	transcript	0.044231	0	-5.24765	0.083911	0.754988
Novel_001027	XLOC_010373	.	transcript	0.257589	0.412818	0.621722	0.102978	0.814966
Novel_001028	XLOC_010424	.	transcript	0.139283	0.188958	0.407654	0.487189	0.999985
Novel_001029	XLOC_010425	.	transcript	0.0083928	0.0456116	2.33587	0.153277	0.918035
Novel_001030	XLOC_010425	.	transcript	0.141723	0.155284	0.128163	0.782338	0.999985
Novel_001031	XLOC_010425	.	transcript	0.178802	0.24573	0.420421	0.47803	0.999985
Novel_001032	XLOC_010430	.	transcript	0.215065	0.287625	0.38532	0.526142	0.999985
Novel_001033	XLOC_010436	.	transcript	0.246251	0.296167	0.23548	0.649633	0.999985
Novel_001034	XLOC_010551	.	transcript	0.171701	0.0731372	-1.35221	0.512702	0.999985
Novel_001035	XLOC_010558	.	transcript	0.130242	0.18067	0.419527	0.6071	0.999985
Novel_001036	XLOC_010637	.	transcript	0.398598	0.352264	-0.163981	0.803792	0.999985
Novel_001037	XLOC_010638	.	transcript	0.0075128	0	-2.66814	0.387078	0.999985
Novel_001038	XLOC_010638	.	transcript	0.123239	0.0811886	-0.584785	0.722092	0.999985
Novel_001039	XLOC_010638	.	transcript	0	0.010519	3.89914	0.0947683	0.789006
Novel_001040	XLOC_010638	.	transcript	0.16544	0.164173	-0.0474454	0.958305	0.999985
Novel_001041	XLOC_010732	.	transcript	0.591719	0.622877	0.0411826	0.924846	0.999985
Novel_001042	XLOC_010732	.	transcript	0	0	NA	NA	NA
Novel_001043	XLOC_010870	.	transcript	0.0690778	0.0229076	-1.61451	0.582256	0.999985
Novel_001044	XLOC_010902	.	transcript	0.561739	0.656046	0.182417	0.677197	0.999985
Novel_001045	XLOC_010902	.	transcript	0.282929	0.19103	-0.568028	0.209368	0.996781
Novel_001046	XLOC_010939	.	transcript	0.363731	0.328934	-0.165343	0.221557	0.999985
Novel_001047	XLOC_010952	.	transcript	0.22398	0.158741	-0.513396	0.0761366	0.729488
Novel_001048	XLOC_010983	.	transcript	0.0715476	0.054824	-0.439178	0.668241	0.999985
Novel_001049	XLOC_010996	.	transcript	0.0261394	0.0768836	1.39507	0.184866	0.965723
Novel_001050	XLOC_011020	.	transcript	0.028836	0	-22.1155	2.82964e-13	3.67271e-11
Novel_001051	XLOC_011020	.	transcript	0	0	NA	NA	NA
Novel_001052	XLOC_011020	.	transcript	0.427996	0.45269	0.0412079	0.888928	0.999985
Novel_001053	XLOC_011020	.	transcript	0.16441	0.151531	-0.126964	0.72382	0.999985
Novel_001054	XLOC_011025	.	transcript	0.0023188	0.0667114	3.78547	0.204813	0.990906
Novel_001055	XLOC_011025	.	transcript	0.125085	0.227144	0.873049	0.210012	0.997596
Novel_001056	XLOC_011025	.	transcript	0.55419	0.512592	-0.13879	0.783925	0.999985
Novel_001057	XLOC_011028	.	transcript	0.348504	0.207683	-0.730729	0.58586	0.999985
Novel_001058	XLOC_011028	.	transcript	0.290777	0.327214	0.107869	0.846603	0.999985
Novel_001059	XLOC_011034	.	transcript	0.896934	0.858749	-0.0603221	0.914525	0.999985
Novel_001060	XLOC_011034	.	transcript	0	0.171434	5.71493	0.0595557	0.663467
Novel_001061	XLOC_011047	.	transcript	0	0.0192326	3.739	0.220844	0.999985
Novel_001062	XLOC_011047	.	transcript	0	0	NA	NA	NA
Novel_001063	XLOC_011047	.	transcript	0.0295546	0.129185	2.02825	0.225461	0.999985
Novel_001064	XLOC_011066	.	transcript	0.634063	0.469308	-0.428881	0.519163	0.999985
Novel_001065	XLOC_011068	.	transcript	0.24604	0	-23.6605	5.42644e-15	2.40003e-12
Novel_001066	XLOC_011068	.	transcript	0.435072	0.575949	0.37164	0.472551	0.999985
Novel_001067	XLOC_011068	.	transcript	0.212852	0.476749	1.03955	0.297837	0.999985
Novel_001068	XLOC_011150	.	transcript	0.0757796	0.0916536	0.11754	0.965242	0.999985
Novel_001069	XLOC_011150	.	transcript	0.291051	0.160598	-0.914647	0.331893	0.999985
Novel_001070	XLOC_011238	.	transcript	0.167846	0.13456	-0.388457	0.61348	0.999985
Novel_001071	XLOC_011291	.	transcript	0.171649	0.120838	-0.534949	0.458258	0.999985
Novel_001072	XLOC_011328	.	transcript	0.136751	0.0772218	-0.858176	0.095773	0.793689
Novel_001073	XLOC_011328	.	transcript	0.0486394	0.0404846	-0.352798	0.84189	0.999985
Novel_001074	XLOC_011328	.	transcript	0.0355522	0.0340736	0.0032434	0.999063	0.999985
Novel_001075	XLOC_011328	.	transcript	0.0530276	0.0108064	-2.27529	0.252722	0.999985
Novel_001076	XLOC_011344	.	transcript	0.073686	0.0566816	-0.529918	0.800911	0.999985
Novel_001077	XLOC_011346	.	transcript	0.247688	0.21867	-0.172806	0.829303	0.999985
Novel_001078	XLOC_011346	.	transcript	0.122095	0.150405	0.206008	0.883475	0.999985
Novel_001079	XLOC_011365	.	transcript	0.128975	0.0511832	-1.11464	0.653814	0.999985
Novel_001080	XLOC_011365	.	transcript	0.318333	0.292097	-0.136476	0.746076	0.999985
Novel_001081	XLOC_011365	.	transcript	0	0.0903148	22.0176	3.53726e-13	4.29823e-11
Novel_001082	XLOC_011365	.	transcript	0.174926	0.102243	-0.820819	0.516311	0.999985
Novel_001083	XLOC_011365	.	transcript	0	0.0006284	1.82681	0.559408	0.999985
Novel_001084	XLOC_011365	.	transcript	0.0574678	0.125767	1.17795	0.554818	0.999985
Novel_001085	XLOC_011365	.	transcript	0.0861994	0.100776	0.118319	0.937706	0.999985
Novel_001086	XLOC_011365	.	transcript	0.0513058	0	-22.0146	3.63403e-13	4.38159e-11
Novel_001087	XLOC_011365	.	transcript	0.0006366	0	-1.7696	0.572385	0.999985
Novel_001088	XLOC_011365	.	transcript	0.117133	0.2991	1.3089	0.240781	0.999985
Novel_001089	XLOC_011365	.	transcript	0.0547806	0.0601034	0.0935441	0.952346	0.999985
Novel_001090	XLOC_011365	.	transcript	0.0044878	0.0027564	-0.489732	0.865585	0.999985
Novel_001091	XLOC_011498	.	transcript	0.035253	0.0837834	1.08306	0.252377	0.999985
Novel_001092	XLOC_011513	.	transcript	0.0896334	0.0824794	-0.106718	0.792776	0.999985
Novel_001093	XLOC_011656	.	transcript	0.0035792	0.0408402	2.59525	0.375132	0.999985
Novel_001094	XLOC_011656	.	transcript	0.534952	0.421806	-0.375282	0.382438	0.999985
Novel_001095	XLOC_011656	.	transcript	0.0037152	0.211729	5.61342	0.0376537	0.555385
Novel_001096	XLOC_011708	.	transcript	0.181049	0.222506	0.272186	0.363738	0.999985
Novel_001097	XLOC_011710	.	transcript	0.117357	0.170556	0.488248	0.456794	0.999985
Novel_001098	XLOC_011713	.	transcript	0.748788	0.721444	-0.0766778	0.906931	0.999985
Novel_001099	XLOC_011713	.	transcript	0.036167	0.0330564	-0.120189	0.88762	0.999985
Novel_001100	XLOC_011722	.	transcript	0.146883	0.180666	0.252814	0.615308	0.999985
Novel_001101	XLOC_011722	.	transcript	0.150574	0.127487	-0.299939	0.70231	0.999985
Novel_001102	XLOC_011722	.	transcript	0	0	NA	NA	NA
Novel_001103	XLOC_011722	.	transcript	0.091337	0.0838022	-0.179679	0.91224	0.999985
Novel_001104	XLOC_011722	.	transcript	0.115917	0.130374	0.17628	0.857027	0.999985
Novel_001105	XLOC_011722	.	transcript	0.032139	0.0525352	0.660086	0.81934	0.999985
Novel_001106	XLOC_011723	.	transcript	0.252939	0.215061	-0.218934	0.664806	0.999985
Novel_001107	XLOC_011723	.	transcript	0	0.053811	5.0966	0.0933229	0.784814
Novel_001108	XLOC_011740	.	transcript	0.223672	0.172183	-0.41482	0.775236	0.999985
Novel_001109	XLOC_011740	.	transcript	0.0259108	0.0305946	0.0900134	0.975269	0.999985
Novel_001110	XLOC_011740	.	transcript	0.113014	0.154285	0.437357	0.788088	0.999985
Novel_001111	XLOC_011740	.	transcript	0.0846238	0.0062802	-3.54624	0.0883838	0.771148
Novel_001112	XLOC_011740	.	transcript	0.0447012	0.0504052	0.159617	0.885641	0.999985
Novel_001113	XLOC_011816	.	transcript	0.0084744	0.0663396	2.72096	0.128539	0.873924
Novel_001114	XLOC_011816	.	transcript	0.123643	0	-5.86571	0.0530889	0.632661
Novel_001115	XLOC_011816	.	transcript	0.230356	0.201148	-0.257597	0.724684	0.999985
Novel_001116	XLOC_011867	.	transcript	0.112807	0.0039748	-4.5915	0.114012	0.843668
Novel_001117	XLOC_011867	.	transcript	0.275461	0.431754	0.587268	0.455955	0.999985
Novel_001118	XLOC_011867	.	transcript	0.428429	0.337619	-0.394597	0.27224	0.999985
Novel_001119	XLOC_011874	.	transcript	0.293291	0.357335	0.279307	0.534154	0.999985
Novel_001120	XLOC_011877	.	transcript	0.0535684	0.0682622	0.282403	0.811253	0.999985
Novel_001121	XLOC_011915	.	transcript	0.195805	0.37018	0.885693	0.315699	0.999985
Novel_001122	XLOC_011929	.	transcript	0.0571706	0.0001782	-4.78512	0.114915	0.845552
Novel_001123	XLOC_011929	.	transcript	0.381137	0.516898	0.407889	0.396062	0.999985
Novel_001124	XLOC_011962	.	transcript	0.183979	0.0942254	-0.865533	0.63186	0.999985
Novel_001125	XLOC_011962	.	transcript	0.184414	0.304349	0.615307	0.496561	0.999985
Novel_001126	XLOC_011962	.	transcript	0	0.017368	4.18995	0.16904	0.941537
Novel_001127	XLOC_011962	.	transcript	0.0084734	0.0196466	0.961107	0.546804	0.999985
Novel_001128	XLOC_011969	.	transcript	0.0773976	0.0043552	-4.00541	0.01147	0.281611
Novel_001129	XLOC_011969	.	transcript	0.116488	0.185905	0.590259	0.623579	0.999985
Novel_001130	XLOC_011969	.	transcript	0.1364	0.147118	0.144984	0.798687	0.999985
Novel_001131	XLOC_012000	.	transcript	0.517857	0.344895	-0.684634	0.628685	0.999985
Novel_001132	XLOC_012000	.	transcript	0.873269	1.47347	0.745422	0.00892717	0.240105
Novel_001133	XLOC_012016	.	transcript	0.0513496	0.0147604	-1.8031	0.534475	0.999985
Novel_001134	XLOC_012016	.	transcript	0	0.0166892	5.16517	0.0287744	0.483574
Novel_001135	XLOC_012016	.	transcript	0.165664	0.225132	0.407147	0.423222	0.999985
Novel_001136	XLOC_012018	.	transcript	0	0.128777	6.03721	0.0464534	0.604209
Novel_001137	XLOC_012018	.	transcript	0.614931	0.572747	-0.113097	0.810553	0.999985
Novel_001138	XLOC_012045	.	transcript	0.29518	0.393977	0.38781	0.552602	0.999985
Novel_001139	XLOC_012060	.	transcript	0.197824	0.309054	0.652016	0.332678	0.999985
Novel_001140	XLOC_012061	.	transcript	0.099701	0.0162988	-2.3412	0.283885	0.999985
Novel_001141	XLOC_012061	.	transcript	1.76528	1.81346	0.0145699	0.957081	0.999985
Novel_001142	XLOC_012061	.	transcript	0.0436996	0.332548	2.91244	0.0229665	0.428432
Novel_001143	XLOC_012083	.	transcript	0.305531	0.269355	-0.215736	0.461723	0.999985
Novel_001144	XLOC_012105	.	transcript	0.131563	0.160696	0.138245	0.952602	0.999985
Novel_001145	XLOC_012105	.	transcript	0.998606	0.983105	-0.038146	0.888767	0.999985
Novel_001146	XLOC_012109	.	transcript	0.122057	0.194845	0.65918	0.307055	0.999985
Novel_001147	XLOC_012109	.	transcript	0.0186608	0	-3.89128	0.202229	0.987646
Novel_001148	XLOC_012113	.	transcript	0.1091	0.139497	0.321757	0.288472	0.999985
Novel_001149	XLOC_012132	.	transcript	0.0219362	0	-6.02698	0.0468314	0.604983
Novel_001150	XLOC_012132	.	transcript	0.175376	0.199508	0.161957	0.741649	0.999985
Novel_001151	XLOC_012160	.	transcript	0.343302	0.422634	0.357247	0.887944	0.999985
Novel_001152	XLOC_012160	.	transcript	0.0869998	0.30592	1.64135	0.499825	0.999985
Novel_001153	XLOC_012162	.	transcript	0.436972	0.782569	0.853257	0.52782	0.999985
Novel_001154	XLOC_012162	.	transcript	0.939321	1.47259	0.584481	0.233345	0.999985
Novel_001155	XLOC_012205	.	transcript	0	0.0067002	2.64142	0.391947	0.999985
Novel_001156	XLOC_012205	.	transcript	0.27275	0.161313	-0.752252	0.361649	0.999985
Novel_001157	XLOC_012205	.	transcript	0	0.154945	7.35733	0.00259624	0.0921942
Novel_001158	XLOC_012210	.	transcript	0.222524	0.128067	-0.799479	0.117074	0.850438
Novel_001159	XLOC_012210	.	transcript	0.334952	0.427969	0.340167	0.416489	0.999985
Novel_001160	XLOC_012210	.	transcript	0.0673588	0	-5.65395	0.0623578	0.676632
Novel_001161	XLOC_012214	.	transcript	0.169925	0.156529	-0.138607	0.649085	0.999985
Novel_001162	XLOC_012226	.	transcript	0.0459334	0.0516522	0.0990125	0.946578	0.999985
Novel_001163	XLOC_012226	.	transcript	0.166046	0.172672	0.0320688	0.938	0.999985
Novel_001164	XLOC_012226	.	transcript	0.310442	0.228438	-0.471103	0.333711	0.999985
Novel_001165	XLOC_012272	.	transcript	0.290375	0.358421	0.273081	0.395938	0.999985
Novel_001166	XLOC_012272	.	transcript	0.378443	0.429356	0.164976	0.627661	0.999985
Novel_001167	XLOC_012280	.	transcript	0	0.19087	22.9557	3.3554e-14	7.82832e-12
Novel_001168	XLOC_012280	.	transcript	0.113961	0.265874	1.16381	0.572162	0.999985
Novel_001169	XLOC_012280	.	transcript	1.37814	1.33771	-0.0609672	0.84448	0.999985
Novel_001170	XLOC_012291	.	transcript	1.91533	2.19515	0.169626	0.251558	0.999985
Novel_001171	XLOC_012303	.	transcript	0.319993	0	-23.2584	1.53809e-14	4.70615e-12
Novel_001172	XLOC_012303	.	transcript	0	0	NA	NA	NA
Novel_001173	XLOC_012303	.	transcript	1.30715	2.215	0.702952	0.458473	0.999985
Novel_001174	XLOC_012310	.	transcript	0.042335	0.048159	0.159314	0.956096	0.999985
Novel_001175	XLOC_012310	.	transcript	0.350518	0.415583	0.21655	0.396923	0.999985
Novel_001176	XLOC_012310	.	transcript	0.0010226	0.0014868	0.504803	0.868268	0.999985
Novel_001177	XLOC_012311	.	transcript	0.287633	0.384202	0.391724	0.0550112	0.641042
Novel_001178	XLOC_012312	.	transcript	1.46188	1.67079	0.158544	0.463564	0.999985
Novel_001179	XLOC_012332	.	transcript	0.125796	0.216541	0.690958	0.157038	0.925081
Novel_001180	XLOC_012334	.	transcript	0.767424	0.84252	0.08734	0.770332	0.999985
Novel_001181	XLOC_012336	.	transcript	0.143055	0.0338124	-2.09539	0.236305	0.999985
Novel_001182	XLOC_012336	.	transcript	0	0.312713	7.96642	0.00850847	0.232104
Novel_001183	XLOC_012336	.	transcript	0.924213	0.696616	-0.475581	0.697748	0.999985
Novel_001184	XLOC_012336	.	transcript	1.10152	0.944015	-0.195046	0.785431	0.999985
Novel_001185	XLOC_012349	.	transcript	0.167365	0.217626	0.332305	0.468169	0.999985
Novel_001186	XLOC_012349	.	transcript	0.0401076	0.051126	0.486802	0.841696	0.999985
Novel_001187	XLOC_012428	.	transcript	0.061905	0	-5.84123	0.0540977	0.637577
Novel_001188	XLOC_012428	.	transcript	0	0	NA	NA	NA
Novel_001189	XLOC_012428	.	transcript	0.316144	0.430301	0.400789	0.259449	0.999985
Novel_001190	XLOC_012428	.	transcript	0.157941	0.215191	0.444661	0.331986	0.999985
Novel_001191	XLOC_012428	.	transcript	0.0435418	0.217981	2.3896	0.10212	0.813143
Novel_001192	XLOC_012428	.	transcript	0.0739276	0.117729	0.663898	0.374922	0.999985
Novel_001193	XLOC_012443	.	transcript	0.672699	0.355992	-0.951145	0.295274	0.999985
Novel_001194	XLOC_012443	.	transcript	0	0.169713	22.8472	4.42595e-14	9.43011e-12
Novel_001195	XLOC_012443	.	transcript	0	0	NA	NA	NA
Novel_001196	XLOC_012446	.	transcript	0.0537626	0.0386622	-0.622469	0.721428	0.999985
Novel_001197	XLOC_012446	.	transcript	0.10045	0.0666366	-0.662911	0.64993	0.999985
Novel_001198	XLOC_012446	.	transcript	0.115654	0.112382	0.0238406	0.985823	0.999985
Novel_001199	XLOC_012446	.	transcript	0.0403084	0.0445022	0.0941456	0.957413	0.999985
Novel_001200	XLOC_012449	.	transcript	0.0306216	0.0391548	0.213244	0.925186	0.999985
Novel_001201	XLOC_012452	.	transcript	0.866697	0.571325	-0.635701	0.321394	0.999985
Novel_001202	XLOC_012453	.	transcript	0.306162	0.225762	-0.483095	0.548819	0.999985
Novel_001203	XLOC_012466	.	transcript	0.634198	0.539016	-0.255648	0.834051	0.999985
Novel_001204	XLOC_012466	.	transcript	0.932826	0.722304	-0.431458	0.51712	0.999985
Novel_001205	XLOC_012469	.	transcript	0.71508	0.921472	0.331325	0.0295846	0.490389
Novel_001206	XLOC_012469	.	transcript	0.161929	0.335183	1.06224	0.500055	0.999985
Novel_001207	XLOC_012469	.	transcript	0.426538	0.443731	0.0263812	0.926999	0.999985
Novel_001208	XLOC_012481	.	transcript	0	0.074407	21.54	1.1351e-12	1.04778e-10
Novel_001209	XLOC_012481	.	transcript	0.612007	0.580801	-0.106847	0.729818	0.999985
Novel_001210	XLOC_012487	.	transcript	0.295385	0.229577	-0.419559	0.686494	0.999985
Novel_001211	XLOC_012492	.	transcript	0.0203632	0.0316778	0.605734	0.834628	0.999985
Novel_001212	XLOC_012492	.	transcript	0.085813	0.147331	0.746949	0.110272	0.835241
Novel_001213	XLOC_012492	.	transcript	0.108592	0.120324	0.115512	0.831644	0.999985
Novel_001214	XLOC_012692	.	transcript	3.17886	3.08253	-0.0852098	0.879446	0.999985
Novel_001215	XLOC_012695	.	transcript	0.181695	0.184289	0.00849334	0.979858	0.999985
Novel_001216	XLOC_012695	.	transcript	0.0039924	0.0141326	1.50357	0.329572	0.999985
Novel_001217	XLOC_012695	.	transcript	0	0	NA	NA	NA
Novel_001218	XLOC_012696	.	transcript	0.836302	1.15045	0.441002	0.074009	0.721948
Novel_001219	XLOC_012701	.	transcript	0.424598	0.499699	0.141111	0.865681	0.999985
Novel_001220	XLOC_012701	.	transcript	0.478521	0.580921	0.312873	0.889521	0.999985
Novel_001221	XLOC_012707	.	transcript	0.0119922	0	-4.51504	0.137824	0.892674
Novel_001222	XLOC_012707	.	transcript	0.0987938	0.144798	0.529005	0.131503	0.879973
Novel_001223	XLOC_012734	.	transcript	0.119894	0.269156	1.14298	0.0514039	0.624729
Novel_001224	XLOC_012739	.	transcript	0.130984	0.136146	0.0263864	0.964618	0.999985
Novel_001225	XLOC_012747	.	transcript	0.0713058	0.0556852	-0.38086	0.55341	0.999985
Novel_001226	XLOC_012750	.	transcript	5.13811	6.39923	0.303002	0.187794	0.968713
Novel_001227	XLOC_012760	.	transcript	0.370642	0.448834	0.239053	0.74233	0.999985
Novel_001228	XLOC_012760	.	transcript	0.20188	0.304501	0.55717	0.74384	0.999985
Novel_001229	XLOC_012760	.	transcript	0.389776	0.510459	0.378099	0.869089	0.999985
Novel_001230	XLOC_012827	.	transcript	0.176883	0.18119	-0.0114642	0.982876	0.999985
Novel_001231	XLOC_012912	.	transcript	0.231268	0.299655	0.343419	0.14971	0.913145
Novel_001232	XLOC_012932	.	transcript	0.147236	0.137786	-0.168481	0.808698	0.999985
Novel_001233	XLOC_012959	.	transcript	0.381003	0.327491	-0.230475	0.616795	0.999985
Novel_001234	XLOC_013072	.	transcript	0.355605	0.397732	0.136005	0.696489	0.999985
Novel_001235	XLOC_013072	.	transcript	0.152647	0.11658	-0.418749	0.700134	0.999985
Novel_001236	XLOC_013078	.	transcript	0.614653	1.15316	0.863091	0.764896	0.999985
Novel_001237	XLOC_013078	.	transcript	1.23434	0.915127	-0.430253	0.736918	0.999985
Novel_001238	XLOC_013078	.	transcript	0.673556	1.46508	1.08813	0.000742784	0.032271
Novel_001239	XLOC_013078	.	transcript	1.20109	0.790682	-0.577736	0.414214	0.999985
Novel_001240	XLOC_013171	.	transcript	0.010159	0.038828	1.57057	0.43585	0.999985
Novel_001241	XLOC_013171	.	transcript	0.177212	0.140329	-0.400745	0.699557	0.999985
Novel_001242	XLOC_013198	.	transcript	0.0038986	0.0178028	2.00149	0.473962	0.999985
Novel_001243	XLOC_013198	.	transcript	0.0745994	0.0782588	0.0400144	0.954461	0.999985
Novel_001244	XLOC_013200	.	transcript	0.300825	0.3181	0.090842	0.790266	0.999985
Novel_001245	XLOC_013200	.	transcript	0.504511	1.02589	0.948025	0.181704	0.961441
Novel_001246	XLOC_013204	.	transcript	0.0503042	0.163673	1.58539	0.0899622	0.776188
Novel_001247	XLOC_013218	.	transcript	1.3209	1.17743	-0.17831	0.881075	0.999985
Novel_001248	XLOC_013248	.	transcript	0.103533	0.0458222	-1.18659	0.143531	0.901934
Novel_001249	XLOC_013248	.	transcript	0.698089	0.700386	-0.0175695	0.934389	0.999985
Novel_001250	XLOC_013262	.	transcript	1.58892	2.06658	0.360454	0.129761	0.876458
Novel_001251	XLOC_013262	.	transcript	0.0911172	0.0394704	-1.26814	0.662457	0.999985
Novel_001252	XLOC_013282	.	transcript	0.0902294	0.241979	1.37359	0.397699	0.999985
Novel_001253	XLOC_013282	.	transcript	0.246514	0.238598	-0.0591563	0.965516	0.999985
Novel_001254	XLOC_013282	.	transcript	0.0268284	0.268309	3.44698	0.0530575	0.632476
Novel_001255	XLOC_013282	.	transcript	0.025872	0.115786	2.16101	0.454946	0.999985
Novel_001256	XLOC_013282	.	transcript	0	0.0519468	21.0716	3.48831e-12	2.67931e-10
Novel_001257	XLOC_013343	.	transcript	0.434928	0.6272	0.499438	0.0633769	0.680841
Novel_001258	XLOC_013343	.	transcript	0.0003084	0	-0.584904	0.853188	0.999985
Novel_001259	XLOC_013344	.	transcript	0.303194	0.238512	-0.350004	0.433003	0.999985
Novel_001260	XLOC_013344	.	transcript	0.102069	0.171676	0.716452	0.641476	0.999985
Novel_001261	XLOC_013351	.	transcript	0.353788	0.433756	0.316734	0.506896	0.999985
Novel_001262	XLOC_013355	.	transcript	0.867502	0.804843	-0.121641	0.622695	0.999985
Novel_001263	XLOC_013355	.	transcript	0.000508	0.0063492	3.26989	0.273439	0.999985
Novel_001264	XLOC_013355	.	transcript	0	0.422864	22.8122	4.79541e-14	1.00116e-11
Novel_001265	XLOC_013355	.	transcript	0	0	NA	NA	NA
Novel_001266	XLOC_013355	.	transcript	0	0.0021204	3.80307	0.212854	0.999985
Novel_001267	XLOC_013355	.	transcript	0.33882	0.614614	0.808939	0.318557	0.999985
Novel_001268	XLOC_013358	.	transcript	0.548317	0.30956	-0.859339	0.0158672	0.345406
Novel_001269	XLOC_013359	.	transcript	0.287079	0.292992	0.0160565	0.931456	0.999985
Novel_001270	XLOC_013386	.	transcript	0.161126	0.132989	-0.20969	0.92013	0.999985
Novel_001271	XLOC_013386	.	transcript	0.189996	0.161389	-0.337528	0.633598	0.999985
Novel_001272	XLOC_013447	.	transcript	0.0096402	0.0211242	0.969883	0.357901	0.999985
Novel_001273	XLOC_013447	.	transcript	0	0.0072714	4.47301	0.141574	0.898344
Novel_001274	XLOC_013450	.	transcript	0.556757	0.66334	0.252337	0.425638	0.999985
Novel_001275	XLOC_013450	.	transcript	0.7637	0.835259	0.104602	0.822091	0.999985
Novel_001276	XLOC_013450	.	transcript	1.39906	1.10891	-0.351413	0.175203	0.952644
Novel_001277	XLOC_013462	.	transcript	3.0834	3.38683	0.108831	0.51277	0.999985
Novel_001278	XLOC_013462	.	transcript	0.138084	0.1489	0.080036	0.882622	0.999985
Novel_001279	XLOC_013465	.	transcript	0.28407	0.340858	0.244967	0.780429	0.999985
Novel_001280	XLOC_013465	.	transcript	0.094226	0.085136	-0.199826	0.944905	0.999985
Novel_001281	XLOC_013468	.	transcript	0.520689	0.679167	0.3484	0.333604	0.999985
Novel_001282	XLOC_013468	.	transcript	1.20762	1.39868	0.19975	0.335513	0.999985
Novel_001283	XLOC_013472	.	transcript	0.386482	0.286169	-0.421659	0.810753	0.999985
Novel_001284	XLOC_013472	.	transcript	0.0353338	0.0239392	-0.358513	0.825977	0.999985
Novel_001285	XLOC_013472	.	transcript	0.0238892	0.025932	0.0859839	0.962472	0.999985
Novel_001286	XLOC_013472	.	transcript	0.0906838	0.012359	-2.92199	0.199692	0.986009
Novel_001287	XLOC_013472	.	transcript	0.015626	0.0358156	1.35945	0.575162	0.999985
Novel_001288	XLOC_013472	.	transcript	0	0.015432	20.4673	1.44234e-11	9.60071e-10
Novel_001289	XLOC_013472	.	transcript	0.014439	0.02325	0.663225	0.811741	0.999985
Novel_001290	XLOC_013472	.	transcript	0.029949	0.0533488	0.881249	0.646145	0.999985
Novel_001291	XLOC_013472	.	transcript	0	0.0113226	5.98247	0.0484898	0.611857
Novel_001292	XLOC_013472	.	transcript	0.0364098	0.0492812	0.460583	0.710818	0.999985
Novel_001293	XLOC_013472	.	transcript	0.041068	0.0559764	0.465948	0.694044	0.999985
Novel_001294	XLOC_013472	.	transcript	0	0.0354244	7.73306	0.00168191	0.0649933
Novel_001295	XLOC_013472	.	transcript	0.0680594	0.0527464	-0.357131	0.743434	0.999985
Novel_001296	XLOC_013472	.	transcript	0.005085	0.035296	2.68478	0.306323	0.999985
Novel_001297	XLOC_013472	.	transcript	0.0324952	0.0517034	0.720437	0.710153	0.999985
Novel_001298	XLOC_013472	.	transcript	0.0098788	0.140455	3.69819	0.0123095	0.295232
Novel_001299	XLOC_013472	.	transcript	0.0139794	0.036022	1.54331	0.514825	0.999985
Novel_001300	XLOC_013472	.	transcript	0.16555	0.109128	-0.678404	0.747783	0.999985
Novel_001301	XLOC_013472	.	transcript	0.0090564	0.000175	-4.6826	0.122986	0.863404
Novel_001302	XLOC_013494	.	transcript	0.0317726	0.0477928	0.520079	0.790431	0.999985
Novel_001303	XLOC_013494	.	transcript	0.381037	0.133161	-1.49343	0.309741	0.999985
Novel_001304	XLOC_013494	.	transcript	0.245562	0.259506	0.105764	0.949191	0.999985
Novel_001305	XLOC_013494	.	transcript	0.000801	0.101338	6.41108	0.00738743	0.209512
Novel_001306	XLOC_013494	.	transcript	0.0995418	0.109477	0.225262	0.93784	0.999985
Novel_001307	XLOC_013494	.	transcript	0.094982	0.107945	0.143419	0.843528	0.999985
Novel_001308	XLOC_013494	.	transcript	0.0119956	0.0496452	2.00787	0.488352	0.999985
Novel_001309	XLOC_013494	.	transcript	0.166746	0.227408	0.341776	0.801766	0.999985
Novel_001310	XLOC_013494	.	transcript	0.132039	0.0912258	-0.633386	0.433765	0.999985
Novel_001311	XLOC_013494	.	transcript	0.231669	0.246576	0.0690742	0.933973	0.999985
Novel_001312	XLOC_013494	.	transcript	0.102924	0.193114	0.991403	0.52927	0.999985
Novel_001313	XLOC_013494	.	transcript	0.144142	0.195112	0.413299	0.872486	0.999985
Novel_001314	XLOC_013498	.	transcript	0.176943	0.130901	-0.463555	0.110369	0.835418
Novel_001315	XLOC_013499	.	transcript	0.0649742	0.0483604	-0.490491	0.706947	0.999985
Novel_001316	XLOC_013500	.	transcript	0.222554	0.247545	0.111426	0.773693	0.999985
Novel_001317	XLOC_013506	.	transcript	25.7302	24.2624	-0.114831	0.400255	0.999985
Novel_001318	XLOC_013511	.	transcript	0.53785	0.48732	-0.156479	0.179987	0.958605
Novel_001319	XLOC_013513	.	transcript	0.156127	0.129184	-0.296874	0.608999	0.999985
Novel_001320	XLOC_013513	.	transcript	0.0296064	0	-5.70269	0.0601132	0.666107
Novel_001321	XLOC_013559	.	transcript	0.000178	0.0003466	0.569248	0.806209	0.999985
Novel_001322	XLOC_013559	.	transcript	0.128901	0.298732	1.28823	0.438505	0.999985
Novel_001323	XLOC_013559	.	transcript	0.248487	0.226575	-0.212862	0.814486	0.999985
Novel_001324	XLOC_013559	.	transcript	0.0405876	0.0445304	0.0903725	0.912004	0.999985
Novel_001325	XLOC_013567	.	transcript	0.0978844	0.15271	0.593891	0.501455	0.999985
Novel_001326	XLOC_013567	.	transcript	0	0.0016554	1.14631	0.716851	0.999985
Novel_001327	XLOC_013568	.	transcript	0.240787	0.198593	-0.357338	0.811585	0.999985
Novel_001328	XLOC_013568	.	transcript	0.135547	0.125527	-0.118522	0.943352	0.999985
Novel_001329	XLOC_013568	.	transcript	0.269397	0.254669	-0.0679431	0.916381	0.999985
Novel_001330	XLOC_013568	.	transcript	0.142477	0.132238	-0.189465	0.914929	0.999985
Novel_001331	XLOC_013577	.	transcript	3.93232	3.32285	-0.277318	0.457013	0.999985
Novel_001332	XLOC_013589	.	transcript	0.692078	0.623351	-0.171337	0.413597	0.999985
Novel_001333	XLOC_013593	.	transcript	0.210026	0.105652	-1.0087	0.336814	0.999985
Novel_001334	XLOC_013593	.	transcript	0.424871	0.297138	-0.556672	0.481863	0.999985
Novel_001335	XLOC_013593	.	transcript	0.282627	0.196452	-0.611749	0.758313	0.999985
Novel_001336	XLOC_013593	.	transcript	0.12427	0.0093512	-3.5533	0.0369385	0.551025
Novel_001337	XLOC_013595	.	transcript	0.174261	0.224553	0.33885	0.148018	0.909084
Novel_001338	XLOC_013595	.	transcript	0	0	NA	NA	NA
Novel_001339	XLOC_013595	.	transcript	0	0	NA	NA	NA
Novel_001340	XLOC_013602	.	transcript	0.0131222	0.0246444	0.829072	0.73796	0.999985
Novel_001341	XLOC_013602	.	transcript	0.0102038	0.0206774	0.974262	0.689368	0.999985
Novel_001342	XLOC_013602	.	transcript	0.385921	0.37951	-0.0472773	0.872327	0.999985
Novel_001343	XLOC_013648	.	transcript	0.229562	0.260189	0.149397	0.686522	0.999985
Novel_001344	XLOC_013696	.	transcript	0.138165	0.0002476	-6.26685	0.025597	0.455332
Novel_001345	XLOC_013696	.	transcript	0.0039992	0.0562032	3.16476	0.143778	0.902396
Novel_001346	XLOC_013696	.	transcript	0.0124374	0.0422788	1.56736	0.592667	0.999985
Novel_001347	XLOC_013696	.	transcript	0.141	0.23208	0.626726	0.707627	0.999985
Novel_001348	XLOC_013704	.	transcript	7.97972	6.80831	-0.245579	0.364706	0.999985
Novel_001349	XLOC_013723	.	transcript	0.531211	0.344815	-0.674641	0.197355	0.982399
Novel_001350	XLOC_013723	.	transcript	0.0900844	0.206788	1.1977	0.136292	0.890501
Novel_001351	XLOC_013778	.	transcript	0.151352	0.227227	0.561584	0.315654	0.999985
Novel_001352	XLOC_013778	.	transcript	0.118374	0.0993652	-0.29099	0.7372	0.999985
Novel_001353	XLOC_013788	.	transcript	0.102147	0.113779	0.0809389	0.918064	0.999985
Novel_001354	XLOC_013804	.	transcript	0.303863	0.381844	0.287605	0.389283	0.999985
Novel_001355	XLOC_013804	.	transcript	0.125055	0.0967816	-0.516979	0.790268	0.999985
Novel_001356	XLOC_013816	.	transcript	0.0002036	0.0022344	1.89845	0.446017	0.999985
Novel_001357	XLOC_013816	.	transcript	0.0028038	0.0767726	4.55268	0.122118	0.861336
Novel_001358	XLOC_013816	.	transcript	0.225263	0.231732	0.0476081	0.942835	0.999985
Novel_001359	XLOC_013821	.	transcript	0.15615	0.114022	-0.448577	0.334073	0.999985
Novel_001360	XLOC_013844	.	transcript	0.505294	0.453334	-0.205908	0.610275	0.999985
Novel_001361	XLOC_013844	.	transcript	0	0.0258852	5.23151	0.0848712	0.758582
Novel_001362	XLOC_013864	.	transcript	0.998375	1.12333	0.143614	0.960316	0.999985
Novel_001363	XLOC_013864	.	transcript	0.585706	0.182687	-1.70377	0.55573	0.999985
Novel_001364	XLOC_013882	.	transcript	0.447179	0.497208	0.122312	0.576407	0.999985
Novel_001365	XLOC_013882	.	transcript	0	0.0176304	3.24849	0.175293	0.952644
Novel_001366	XLOC_013882	.	transcript	0.152756	0.164153	0.0887528	0.960017	0.999985
Novel_001367	XLOC_013882	.	transcript	0.04595	0	-4.28731	0.15919	0.929136
Novel_001368	XLOC_013904	.	transcript	0.0565178	0.220858	1.92167	0.0681065	0.699726
Novel_001369	XLOC_013904	.	transcript	0.135304	0.16046	0.171292	0.936974	0.999985
Novel_001370	XLOC_013904	.	transcript	0.260659	0.142796	-0.894367	0.709779	0.999985
Novel_001371	XLOC_013965	.	transcript	1.22054	1.56962	0.350478	0.200449	0.986151
Novel_001372	XLOC_013965	.	transcript	0.237023	0	-23.6239	5.97506e-15	2.56961e-12
Novel_001373	XLOC_013967	.	transcript	0.0700512	0	-22.0712	3.15884e-13	3.92007e-11
Novel_001374	XLOC_013967	.	transcript	0.0515128	0.0477116	-0.0726227	0.960669	0.999985
Novel_001375	XLOC_013967	.	transcript	0.0468698	0.0550346	0.242853	0.842516	0.999985
Novel_001376	XLOC_013967	.	transcript	0.0269998	0.0144032	-0.889258	0.729166	0.999985
Novel_001377	XLOC_013967	.	transcript	0.100545	0.0567364	-0.861563	0.482631	0.999985
Novel_001378	XLOC_013967	.	transcript	0.0351554	0.0245236	-0.528615	0.761994	0.999985
Novel_001379	XLOC_013967	.	transcript	0.036468	0.0379394	0.0864265	0.931111	0.999985
Novel_001380	XLOC_013967	.	transcript	0.0550524	0.0622978	0.194302	0.854325	0.999985
Novel_001381	XLOC_013967	.	transcript	0.0585752	0.0215804	-1.43969	0.186061	0.966184
Novel_001382	XLOC_013967	.	transcript	0.0117672	0.0147976	0.34829	0.823689	0.999985
Novel_001383	XLOC_013967	.	transcript	0.171571	0.316181	0.870742	0.557709	0.999985
Novel_001384	XLOC_013967	.	transcript	0.0379398	0.192522	2.29728	0.165881	0.937557
Novel_001385	XLOC_013967	.	transcript	0.004208	0.0095008	0.902014	0.691489	0.999985
Novel_001386	XLOC_013967	.	transcript	0.0008944	0.0014146	-0.0078287	0.998024	0.999985
Novel_001387	XLOC_013967	.	transcript	0.0007498	0.0011628	-0.0078287	0.998024	0.999985
Novel_001388	XLOC_013967	.	transcript	0.558785	0.616018	0.0943955	0.957165	0.999985
Novel_001389	XLOC_013971	.	transcript	0.137345	0.111182	-0.38658	0.699922	0.999985
Novel_001390	XLOC_013971	.	transcript	0.0722174	0.152207	1.20342	0.650377	0.999985
Novel_001391	XLOC_013975	.	transcript	0.85821	0.9963	0.207709	0.596766	0.999985
Novel_001392	XLOC_013991	.	transcript	0.605413	0.406509	-0.551667	0.688963	0.999985
Novel_001393	XLOC_013991	.	transcript	0.13391	0.0007952	-6.95982	0.0215187	0.412525
Novel_001394	XLOC_013991	.	transcript	0	0.0019288	1.69296	0.589712	0.999985
Novel_001395	XLOC_013991	.	transcript	0.472732	0.579366	0.221935	0.919702	0.999985
Novel_001396	XLOC_014018	.	transcript	3.63356	2.55857	-0.534299	0.0681279	0.699726
Novel_001397	XLOC_014018	.	transcript	0.284377	1.49289	2.42169	0.335972	0.999985
Novel_001398	XLOC_014063	.	transcript	0.129212	0.206292	0.676491	0.771744	0.999985
Novel_001399	XLOC_014063	.	transcript	0	0.0046274	2.69229	0.382579	0.999985
Novel_001400	XLOC_014063	.	transcript	0.48766	0.424094	-0.233307	0.823858	0.999985
Novel_001401	XLOC_014063	.	transcript	0.0025884	0	-1.77048	0.572186	0.999985
Novel_001402	XLOC_014063	.	transcript	0.0125144	0.0267132	1.05895	0.27251	0.999985
Novel_001403	XLOC_014063	.	transcript	0.117913	0.117247	-0.0996877	0.961446	0.999985
Novel_001404	XLOC_014063	.	transcript	0.005083	0.185186	5.18106	0.0790547	0.739974
Novel_001405	XLOC_014063	.	transcript	0.050393	0.291616	2.37822	0.148879	0.910605
Novel_001406	XLOC_014067	.	transcript	0	0	NA	NA	NA
Novel_001407	XLOC_014067	.	transcript	0.218284	0.21569	-0.0542777	0.91804	0.999985
Novel_001408	XLOC_014067	.	transcript	0.106521	0.0729754	-0.5781	0.722116	0.999985
Novel_001409	XLOC_014067	.	transcript	0.083204	0.170348	0.988353	0.187109	0.967818
Novel_001410	XLOC_014067	.	transcript	0.0046708	0	-3.18948	0.298394	0.999985
Novel_001411	XLOC_014078	.	transcript	0.435938	0.419028	-0.078165	0.859651	0.999985
Novel_001412	XLOC_014111	.	transcript	0.356172	0.237796	-0.609245	0.514125	0.999985
Novel_001413	XLOC_014111	.	transcript	0.833085	0.853281	0.016928	0.960515	0.999985
Novel_001414	XLOC_014112	.	transcript	0.119854	0.170827	0.460378	0.59023	0.999985
Novel_001415	XLOC_014112	.	transcript	0.208507	0.0700092	-1.54583	0.240991	0.999985
Novel_001416	XLOC_014114	.	transcript	0.32839	0.623033	0.887913	0.00147397	0.0580641
Novel_001417	XLOC_014129	.	transcript	0.029109	0.0503528	0.747072	0.511721	0.999985
Novel_001418	XLOC_014130	.	transcript	0	0.001246	0.569238	0.857077	0.999985
Novel_001419	XLOC_014130	.	transcript	0.052741	0.112461	1.01058	0.449716	0.999985
Novel_001420	XLOC_014144	.	transcript	0.189902	0.198465	0.0512488	0.868755	0.999985
Novel_001421	XLOC_014144	.	transcript	0.0268948	0.0011028	-3.79878	0.0301221	0.495865
Novel_001422	XLOC_014146	.	transcript	0.075667	0.0959928	0.295973	0.746212	0.999985
Novel_001423	XLOC_014152	.	transcript	0.270203	0.25856	-0.0867637	0.782127	0.999985
Novel_001424	XLOC_014160	.	transcript	0.110993	0.104468	-0.107855	0.792289	0.999985
Novel_001425	XLOC_014183	.	transcript	0.184137	0.164497	-0.200643	0.412331	0.999985
Novel_001426	XLOC_014189	.	transcript	0.109725	0.195346	0.758445	0.626803	0.999985
Novel_001427	XLOC_014189	.	transcript	0.144313	0.0868664	-0.738034	0.751798	0.999985
Novel_001428	XLOC_014200	.	transcript	0.111704	0.100244	-0.0736111	0.945554	0.999985
Novel_001429	XLOC_014200	.	transcript	0.154969	0.244071	0.576063	0.411602	0.999985
Novel_001430	XLOC_014200	.	transcript	0.013759	0.0098586	-0.394903	0.892047	0.999985
Novel_001431	XLOC_014200	.	transcript	0.152269	0.337432	1.12954	0.0749801	0.725258
Novel_001432	XLOC_014200	.	transcript	0.209607	0.284024	0.425481	0.332903	0.999985
Novel_001433	XLOC_014213	.	transcript	8.71095	8.08155	-0.116892	0.430096	0.999985
Novel_001434	XLOC_014216	.	transcript	1.09897	1.44249	0.407672	0.604654	0.999985
Novel_001435	XLOC_014216	.	transcript	0.931635	1.52051	0.492423	0.864516	0.999985
Novel_001436	XLOC_014216	.	transcript	2.80643	2.30262	-0.267652	0.813068	0.999985
Novel_001437	XLOC_014234	.	transcript	0.10853	0.108697	0.00818716	0.989301	0.999985
Novel_001438	XLOC_014239	.	transcript	0.027176	0.0294192	-0.073953	0.980235	0.999985
Novel_001439	XLOC_014239	.	transcript	0.0656338	0.125761	0.87791	0.65903	0.999985
Novel_001440	XLOC_014239	.	transcript	0.0254196	0.039343	0.532679	0.767068	0.999985
Novel_001441	XLOC_014330	.	transcript	0.0946136	0.0422806	-1.0997	0.151087	0.915268
Novel_001442	XLOC_014330	.	transcript	0.0643398	0.0374646	-0.710776	0.311979	0.999985
Novel_001443	XLOC_014330	.	transcript	0.092369	0.133704	0.590389	0.381403	0.999985
Novel_001444	XLOC_014330	.	transcript	0.316761	0.491596	0.589179	0.773941	0.999985
Novel_001445	XLOC_014330	.	transcript	0.057999	0	-6.25966	0.0389089	0.562106
Novel_001446	XLOC_014330	.	transcript	0.671211	0.862123	0.313556	0.344975	0.999985
Novel_001447	XLOC_014330	.	transcript	0.0001296	0	-0.584904	0.853188	0.999985
Novel_001448	XLOC_014330	.	transcript	0	0	NA	NA	NA
Novel_001449	XLOC_014338	.	transcript	0.170048	0.130543	-0.392368	0.213977	0.999985
Novel_001450	XLOC_014343	.	transcript	0.269417	0.10859	-1.26064	0.190272	0.97129
Novel_001451	XLOC_014343	.	transcript	0.0285088	0.251403	2.98465	0.0580694	0.655344
Novel_001452	XLOC_014470	.	transcript	2.60399	3.31424	0.324747	0.227344	0.999985
Novel_001453	XLOC_014470	.	transcript	0.011695	0.015985	0.35545	0.62834	0.999985
Novel_001454	XLOC_014472	.	transcript	0.13306	0.161752	0.262621	0.547441	0.999985
Novel_001455	XLOC_014476	.	transcript	0.0724958	0.111741	0.6282	0.576135	0.999985
Novel_001456	XLOC_014476	.	transcript	0.201689	0.200046	0.000481806	0.999196	0.999985
Novel_001457	XLOC_014479	.	transcript	0.512693	0.45798	-0.20031	0.659769	0.999985
Novel_001458	XLOC_014479	.	transcript	0	0	NA	NA	NA
Novel_001459	XLOC_014479	.	transcript	0.0194478	0.115764	2.38735	0.296097	0.999985
Novel_001460	XLOC_014555	.	transcript	0.569029	0.813909	0.518643	0.114238	0.843959
Novel_001461	XLOC_014555	.	transcript	0.0572468	0	-21.7143	7.61992e-13	7.67105e-11
Novel_001462	XLOC_014555	.	transcript	0.010877	0.0234726	1.09513	0.559114	0.999985
Novel_001463	XLOC_014559	.	transcript	0.0074506	0.0052516	-0.331145	0.878692	0.999985
Novel_001464	XLOC_014559	.	transcript	0.383345	0.3064	-0.371452	0.293025	0.999985
Novel_001465	XLOC_014566	.	transcript	0.23066	0.222918	-0.0792021	0.635288	0.999985
Novel_001466	XLOC_014567	.	transcript	0.432096	0.473088	0.0948807	0.852102	0.999985
Novel_001467	XLOC_014567	.	transcript	0.0532476	0.0722604	0.507847	0.835525	0.999985
Novel_001468	XLOC_014570	.	transcript	0.0109156	0.0013652	-3.00481	0.159762	0.930066
Novel_001469	XLOC_014570	.	transcript	0.159829	0.17214	0.0574359	0.865992	0.999985
Novel_001470	XLOC_014571	.	transcript	0.195154	0.195677	-0.0224595	0.964866	0.999985
Novel_001471	XLOC_014571	.	transcript	0.149618	0.228647	0.583147	0.340433	0.999985
Novel_001472	XLOC_014571	.	transcript	0.043148	0.0878362	0.860579	0.519184	0.999985
Novel_001473	XLOC_014571	.	transcript	0.0002222	0.0260898	4.7346	0.11883	0.85514
Novel_001474	XLOC_014571	.	transcript	0.0064038	0	-3.30031	0.281447	0.999985
Novel_001475	XLOC_014571	.	transcript	0.091477	0.0151402	-2.6414	0.299446	0.999985
Novel_001476	XLOC_014571	.	transcript	0.171938	0.0353386	-2.18098	0.31154	0.999985
Novel_001477	XLOC_014574	.	transcript	0.470953	0.49455	0.0635788	0.90007	0.999985
Novel_001478	XLOC_014590	.	transcript	0	0.037278	5.43381	0.0143462	0.323855
Novel_001479	XLOC_014590	.	transcript	1.41359	1.44563	0.00254498	0.995969	0.999985
Novel_001480	XLOC_014590	.	transcript	1.80361	1.74686	-0.0685586	0.916327	0.999985
Novel_001481	XLOC_014590	.	transcript	0	0.129413	21.1039	3.23009e-12	2.50156e-10
Novel_001482	XLOC_014590	.	transcript	0.207618	0.140853	-0.660416	0.819172	0.999985
Novel_001483	XLOC_014590	.	transcript	0	0.295887	21.1872	2.64887e-12	2.09667e-10
Novel_001484	XLOC_014590	.	transcript	0.469192	0.867073	0.825243	0.22086	0.999985
Novel_001485	XLOC_014596	.	transcript	0.250298	0.411282	0.620034	0.701685	0.999985
Novel_001486	XLOC_014596	.	transcript	1.1197	1.09209	-0.0574601	0.776096	0.999985
Novel_001487	XLOC_014618	.	transcript	0.107542	0.0967598	-0.143281	0.80623	0.999985
Novel_001488	XLOC_014624	.	transcript	0.625411	0.525175	-0.303009	0.670458	0.999985
Novel_001489	XLOC_014624	.	transcript	0.0453854	0.000757	-4.56338	0.132475	0.881989
Novel_001490	XLOC_014628	.	transcript	0.21875	0.22193	0.00428859	0.9904	0.999985
Novel_001491	XLOC_014631	.	transcript	0.204423	0.231988	0.153568	0.708009	0.999985
Novel_001492	XLOC_014633	.	transcript	0.0652214	0.0885712	0.377062	0.672504	0.999985
Novel_001493	XLOC_014633	.	transcript	0.0521736	0.0840416	0.748691	0.536148	0.999985
Novel_001494	XLOC_014636	.	transcript	0.197967	0.258323	0.394216	0.241837	0.999985
Novel_001495	XLOC_014636	.	transcript	0.245351	0.291632	0.194003	0.575545	0.999985
Novel_001496	XLOC_014638	.	transcript	0.0038546	0.057942	2.91585	0.111374	0.83801
Novel_001497	XLOC_014641	.	transcript	0.259404	0.269991	0.0101158	0.989738	0.999985
Novel_001498	XLOC_014641	.	transcript	0.383109	0.257522	-0.610666	0.406996	0.999985
Novel_001499	XLOC_014641	.	transcript	0.34192	0.354888	0.043434	0.865894	0.999985
Novel_001500	XLOC_014641	.	transcript	0.143512	0.135185	-0.154461	0.772771	0.999985
Novel_001501	XLOC_014641	.	transcript	0.0768424	0.0841362	0.101671	0.891963	0.999985
Novel_001502	XLOC_014649	.	transcript	1.26136	1.62519	0.3204	0.317876	0.999985
Novel_001503	XLOC_014649	.	transcript	0.657669	0.474141	-0.443353	0.37945	0.999985
Novel_001504	XLOC_014701	.	transcript	0.125964	0.0794342	-0.716008	0.44706	0.999985
Novel_001505	XLOC_014701	.	transcript	7.68741	8.46108	0.157725	0.800055	0.999985
Novel_001506	XLOC_014708	.	transcript	0.0687772	0.241806	1.74133	0.530798	0.999985
Novel_001507	XLOC_014708	.	transcript	0.316086	0.228377	-0.441685	0.732949	0.999985
Novel_001508	XLOC_014708	.	transcript	0	0	NA	NA	NA
Novel_001509	XLOC_014708	.	transcript	0.020887	0.0243104	0.240834	0.934108	0.999985
Novel_001510	XLOC_014717	.	transcript	0	0.0151008	4.61096	0.129507	0.876032
Novel_001511	XLOC_014717	.	transcript	0.323029	0.335857	0.00315152	0.993936	0.999985
Novel_001512	XLOC_014717	.	transcript	0	0.0306318	5.5324	0.0682553	0.700046
Novel_001513	XLOC_014720	.	transcript	0.068968	0.0812086	0.125608	0.904229	0.999985
Novel_001514	XLOC_014754	.	transcript	0.200829	0.195211	0.0548222	0.968483	0.999985
Novel_001515	XLOC_014754	.	transcript	0	0.0312644	4.84808	0.110663	0.836081
Novel_001516	XLOC_014754	.	transcript	0.338429	0.323454	-0.183379	0.909929	0.999985
Novel_001517	XLOC_014771	.	transcript	0.142176	0.148634	0.0602712	0.846263	0.999985
Novel_001518	XLOC_014862	.	transcript	0.119589	0.113348	-0.0900873	0.913726	0.999985
Novel_001519	XLOC_014862	.	transcript	0.428112	0.275795	-0.625055	0.111516	0.83801
Novel_001520	XLOC_014868	.	transcript	0.108519	0.2181	0.970774	0.197966	0.983349
Novel_001521	XLOC_014868	.	transcript	0.113318	0	-23.5223	7.80318e-15	3.07261e-12
Novel_001522	XLOC_014868	.	transcript	0.192138	0.340602	0.82449	0.334222	0.999985
Novel_001523	XLOC_014868	.	transcript	0.255578	0.270155	0.0820361	0.924295	0.999985
Novel_001524	XLOC_014868	.	transcript	0.388679	0.53946	0.473845	0.59537	0.999985
Novel_001525	XLOC_014868	.	transcript	0.215541	0.28471	0.391518	0.32112	0.999985
Novel_001526	XLOC_014868	.	transcript	0.308284	0.409464	0.385305	0.202358	0.987887
Novel_001527	XLOC_014868	.	transcript	0.198545	0.215402	0.108086	0.778957	0.999985
Novel_001528	XLOC_014868	.	transcript	0.51472	0.514676	-0.0043246	0.992426	0.999985
Novel_001529	XLOC_014868	.	transcript	0.635644	0.915267	0.492398	0.390274	0.999985
Novel_001530	XLOC_014868	.	transcript	0.272544	0.408551	0.565482	0.189847	0.971172
Novel_001531	XLOC_014868	.	transcript	0.340363	0.290913	-0.232413	0.657306	0.999985
Novel_001532	XLOC_014868	.	transcript	0.183619	0.220512	0.254491	0.449752	0.999985
Novel_001533	XLOC_014868	.	transcript	0.206348	0.27424	0.37766	0.213185	0.999985
Novel_001534	XLOC_014868	.	transcript	0.204305	0.234068	0.180871	0.457224	0.999985
Novel_001535	XLOC_014868	.	transcript	0.266113	0.302881	0.154678	0.612127	0.999985
Novel_001536	XLOC_014868	.	transcript	0.251137	0.406413	0.684924	0.0843528	0.757066
Novel_001537	XLOC_014868	.	transcript	0.280547	0.558894	0.941029	0.0308371	0.502669
Novel_001538	XLOC_014868	.	transcript	0.0908626	0.150693	0.678747	0.397656	0.999985
Novel_001539	XLOC_014868	.	transcript	0.304056	0.408186	0.400494	0.250718	0.999985
Novel_001540	XLOC_014868	.	transcript	0.117172	0.238204	1.0394	0.40718	0.999985
Novel_001541	XLOC_014868	.	transcript	0.207218	0.217078	0.0730493	0.835927	0.999985
Novel_001542	XLOC_014868	.	transcript	0.143186	0.200878	0.467837	0.301693	0.999985
Novel_001543	XLOC_014868	.	transcript	0.258779	0.239903	-0.10647	0.935749	0.999985
Novel_001544	XLOC_014868	.	transcript	0.207324	0.236941	0.18619	0.598435	0.999985
Novel_001545	XLOC_014868	.	transcript	0.43906	0.592282	0.455826	0.391969	0.999985
Novel_001546	XLOC_014868	.	transcript	0.282213	0.326916	0.193423	0.653092	0.999985
Novel_001547	XLOC_014868	.	transcript	0.214972	0.477051	1.15166	0.379197	0.999985
Novel_001548	XLOC_014868	.	transcript	0.127905	0.284266	1.16714	0.364881	0.999985
Novel_001549	XLOC_014868	.	transcript	0.169446	0.203054	0.252651	0.326244	0.999985
Novel_001550	XLOC_014868	.	transcript	0.0108542	0.111911	3.3676	0.0260467	0.459669
Novel_001551	XLOC_014884	.	transcript	0.26178	0.355254	0.406721	0.506183	0.999985
Novel_001552	XLOC_014884	.	transcript	0.0527322	0.117733	1.32826	0.567739	0.999985
Novel_001553	XLOC_014884	.	transcript	0.260501	0.132236	-1.08642	0.381665	0.999985
Novel_001554	XLOC_014884	.	transcript	0.0142264	0.0016972	-2.94824	0.216774	0.999985
Novel_001555	XLOC_014933	.	transcript	0.0071212	0.110158	3.88486	0.187314	0.968147
Novel_001556	XLOC_014933	.	transcript	0.222779	0.139888	-0.698259	0.507494	0.999985
Novel_001557	XLOC_014936	.	transcript	0.0080662	0.0014576	-2.21999	0.453618	0.999985
Novel_001558	XLOC_014936	.	transcript	0.0180598	0.0123652	-0.481878	0.450421	0.999985
Novel_001559	XLOC_014936	.	transcript	0.282795	0.423969	0.573682	0.0702324	0.710024
Novel_001560	XLOC_014936	.	transcript	0	0.0030518	2.92699	0.341147	0.999985
Novel_001561	XLOC_015020	.	transcript	0.112636	0.0828132	-0.51776	0.700903	0.999985
Novel_001562	XLOC_015020	.	transcript	0.208345	0.352072	0.780629	0.217726	0.999985
Novel_001563	XLOC_015020	.	transcript	0.0695984	0.0367616	-0.885641	0.654867	0.999985
Novel_001564	XLOC_015020	.	transcript	0.111119	0.199381	0.810338	0.361619	0.999985
Novel_001565	XLOC_015020	.	transcript	0.0665366	0.0250956	-1.41233	0.625406	0.999985
Novel_001566	XLOC_015020	.	transcript	0.0830964	0.027297	-1.64461	0.571914	0.999985
Novel_001567	XLOC_015035	.	transcript	7.56396	9.30075	0.276822	0.33961	0.999985
Novel_001568	XLOC_015076	.	transcript	0.025542	0.0541356	1.05085	0.379804	0.999985
Novel_001569	XLOC_015076	.	transcript	0.241182	0.312176	0.32556	0.403463	0.999985
Novel_001570	XLOC_015076	.	transcript	0.0624244	0	-21.2266	2.49069e-12	1.98664e-10
Novel_001571	XLOC_015076	.	transcript	0	0	NA	NA	NA
Novel_001572	XLOC_015132	.	transcript	0.0441148	0.102521	1.07734	0.217448	0.999985
Novel_001573	XLOC_015151	.	transcript	0.299584	0.217007	-0.48758	0.305426	0.999985
Novel_001574	XLOC_015151	.	transcript	0.19783	0.0863454	-1.24696	0.0131397	0.306862
Novel_001575	XLOC_015151	.	transcript	0.0305972	0.0195848	-0.673394	0.60143	0.999985
Novel_001576	XLOC_015151	.	transcript	0.19075	0.120639	-0.686568	0.0894556	0.773995
Novel_001577	XLOC_015151	.	transcript	0.111666	0.12398	0.139837	0.842139	0.999985
Novel_001578	XLOC_015151	.	transcript	0.245574	0.140535	-0.813628	0.183675	0.964361
Novel_001579	XLOC_015151	.	transcript	0.199315	0.48668	1.31461	0.289538	0.999985
Novel_001580	XLOC_015151	.	transcript	0	0.14937	21.9869	3.81488e-13	4.53519e-11
Novel_001581	XLOC_015151	.	transcript	0.0717608	0.139794	0.941259	0.384591	0.999985
Novel_001582	XLOC_015151	.	transcript	0.07386	0.14459	0.95167	0.388794	0.999985
Novel_001583	XLOC_015154	.	transcript	0.59783	0.647874	0.0742527	0.786632	0.999985
Novel_001584	XLOC_015156	.	transcript	0.24034	0.267285	0.117337	0.752415	0.999985
Novel_001585	XLOC_015156	.	transcript	0.157649	0.155588	-0.0191533	0.963311	0.999985
Novel_001586	XLOC_015161	.	transcript	0.331106	0.373977	0.158463	0.528175	0.999985
Novel_001587	XLOC_015168	.	transcript	0.730033	0.913067	0.309287	0.0324329	0.515446
Novel_001588	XLOC_015178	.	transcript	0.309554	0.463999	0.536487	0.106841	0.826679
Novel_001589	XLOC_015178	.	transcript	0.049752	0	-21.3041	2.06697e-12	1.69057e-10
Novel_001590	XLOC_015183	.	transcript	0.481027	0.450372	-0.100326	0.749642	0.999985
Novel_001591	XLOC_015187	.	transcript	0.10095	0.170763	0.793066	0.487793	0.999985
Novel_001592	XLOC_015193	.	transcript	0.165839	0.103558	-0.667849	0.725542	0.999985
Novel_001593	XLOC_015193	.	transcript	0.0350628	0.0113564	-1.70388	0.55842	0.999985
Novel_001594	XLOC_015193	.	transcript	0.0795074	0.142202	0.805159	0.496976	0.999985
Novel_001595	XLOC_015193	.	transcript	0.0213804	0.0629218	1.42052	0.292268	0.999985
Novel_001596	XLOC_015233	.	transcript	0.216851	0.192072	-0.211763	0.708211	0.999985
Novel_001597	XLOC_015233	.	transcript	0.104927	0.122458	0.149737	0.835924	0.999985
Novel_001598	XLOC_015239	.	transcript	0.284687	0.369842	0.346247	0.356585	0.999985
Novel_001599	XLOC_015243	.	transcript	1.11456	1.26628	0.154083	0.694179	0.999985
Novel_001600	XLOC_015243	.	transcript	0.0048028	0.0460292	2.77542	0.126617	0.871189
Novel_001601	XLOC_015248	.	transcript	0.119723	0.151023	0.289935	0.72639	0.999985
Novel_001602	XLOC_015251	.	transcript	0.225927	0.179717	-0.350194	0.338926	0.999985
Novel_001603	XLOC_015256	.	transcript	0.335073	0.294542	-0.201894	0.397204	0.999985
Novel_001604	XLOC_015256	.	transcript	0.258128	0.31746	0.298512	0.3193	0.999985
Novel_001605	XLOC_015256	.	transcript	0.115451	0.15067	0.350621	0.321766	0.999985
Novel_001606	XLOC_015256	.	transcript	0.0918832	0.133548	0.489908	0.157175	0.925362
Novel_001607	XLOC_015337	.	transcript	0.39668	0.688361	0.780248	0.0193093	0.387332
Novel_001608	XLOC_015337	.	transcript	0.28296	0.0411088	-2.87939	0.213337	0.999985
Novel_001609	XLOC_015337	.	transcript	0.132152	0.282147	1.02838	0.618874	0.999985
[truncated: 70,221 more rows]

## Sheet: Sample
Transcript_id	Gene_id	Official_Symbol	Gene_type	FP-HY1	FP-HY2	FP-HY3	FP-HY4	FP-HY5	FP-LY1	FP-LY2	FP-LY3	FP-LY4	FP-LY5
Novel_004898	XLOC_045799	--	Novel_mRNA	0	0.05887	0.069554	0	0	0	0.008494	0.026072	0.039654	0.055553
Novel_004899	XLOC_045799	--	Novel_mRNA	0	0.059685	0.072688	0	0	0	0.00833	0.023465	0.026642	0.048291
XM_005690178.2	gene-LOC102175320	LOC102175320	protein_coding	0	0	0	0	0	0	0	0	0	0
XM_018038520.1	gene-ZNF165	ZNF165	protein_coding	1.35142	2.47077	2.45298	1.30519	1.58526	1.84565	1.46449	2.02321	1.85685	2.07763
Novel_004892	XLOC_045799	--	Novel_mRNA	0	0.088182	0.06401	0	0	0	0.008867	0.022488	0.042145	0.058119
Novel_004893	XLOC_045799	--	Novel_mRNA	0	0.073694	0.060368	0	0	0.002561	0.010696	0.028031	0.036043	0.041503
Novel_004890	XLOC_045788	--	Novel_mRNA	0.175074	1.09827	0.733619	0	0.018826	0.170089	0.0637	0	0.131816	1.4669
Novel_004891	XLOC_045799	--	Novel_mRNA	0	0.074097	0.049701	0	0	0	0.01523	0.029273	0	0.105399
Novel_004896	XLOC_045799	--	Novel_mRNA	0.095186	0.077679	0.058697	0.051821	0.190284	0.122174	0.011709	0.019169	0.020356	0.071806
Novel_004897	XLOC_045799	--	Novel_mRNA	0	0.047359	0.06578	0	0	0	0.009707	0.023702	0.019829	0.041978
Novel_004894	XLOC_045799	--	Novel_mRNA	0	0.090952	0.0663	0	0	0	0.008842	0.02434	0.048533	0.054664
Novel_004895	XLOC_045799	--	Novel_mRNA	0	0.060791	0.067474	0	0	0	0.008084	0.021634	0.014526	0.051966
Novel_019090	XLOC_181931	--	Novel_mRNA	0	0	0	0	0	0	0	0	1.25306	0
XM_018055848.1	gene-CIZ1	CIZ1	protein_coding	0.428957	0.509816	0.260063	1.08082	0.529063	0.501423	1.16068	1.08343	1.51961	1.5269
Novel_002728	XLOC_026412	--	Novel_mRNA	0.03252	0.100132	0.037554	0.133088	0.031425	0.054788	0.067656	0.112656	0	0.048146
Novel_002729	XLOC_026412	--	Novel_mRNA	0	0	0	0.016673	0	0.009777	0	0	0	0
Novel_019094	XLOC_181938	--	Novel_mRNA	0.06487	0.524933	0	0.069366	0.038188	0	0	0.032018	0	0
XM_018061103.1	gene-MVK	MVK	protein_coding	0	0	0	0	0	2.7766	0	0	0	3.2098
XM_018051671.1	gene-TGFBR3L	TGFBR3L	protein_coding	0.387574	0.422979	0.331386	0.291336	0.390677	0.214413	0.288736	0.365122	0.156217	0.343709
XM_018050040.1	gene-FAM172A	FAM172A	protein_coding	5.7876	8.97885	7.64097	7.6223	6.56364	10.8414	5.32933	9.47948	9.8209	6.27678
Novel_002722	XLOC_026374	--	Novel_mRNA	0	0.061082	0	0.021399	0	0	0	0.117639	0.13113	0.135952
Novel_002723	XLOC_026376	--	Novel_mRNA	0	0	0	0	0.113228	0	0.126732	0.068034	0	0.127489
Novel_002720	XLOC_026298	--	Novel_mRNA	0.940482	1.56025	1.74133	0.902924	0.825241	0.93417	0.977058	1.00805	0.931583	1.33127
Novel_002721	XLOC_026358	--	Novel_mRNA	0.04469	0.095011	0.153526	0.137661	0.047345	0.283862	0.046027	0.055415	0.11709	0.074701
Novel_002726	XLOC_026384	--	Novel_mRNA	0	0	0	0.237689	0	0.19782	0	0.156689	0.266465	0
Novel_002727	XLOC_026412	--	Novel_mRNA	0	0	0.019834	0	0	0	0	0	0	0
Novel_002724	XLOC_026384	--	Novel_mRNA	0.719862	0.962665	1.01713	0.507757	0.735419	0.776922	0.869014	0.470587	0.668416	1.13331
Novel_002725	XLOC_026384	--	Novel_mRNA	0.386851	0.559619	0.384176	0.261589	0.26779	0.13234	0.345798	0.215118	0.068965	0.509729
XM_018065508.1	gene-CENPK	CENPK	protein_coding	0	0	0.238193	0	0	0	0	0.217349	0	0
XM_018051752.1	gene-LOC106502257	LOC106502257	protein_coding	0.169999	0	0.236035	0.308737	0.190175	0.069992	0.126945	0.023583	0.084293	0.443088
Novel_000860	XLOC_008341	--	Novel_mRNA	0.090988	0.23068	0.472322	0.117684	0.134933	0.210922	0.065193	0.16008	0.117693	0.307966
Novel_004113	XLOC_038158	--	Novel_mRNA	0.136222	0.31266	0.660254	0.101616	0.489906	0.304111	0.456044	0.300975	0	0.631204
XM_018060880.1	gene-CSRP1	CSRP1	protein_coding	0.00135	0.005396	0.001169	0.318965	0.203241	0.336592	0.41267	0.001117	0.769517	0.328155
Novel_005659	XLOC_052896	--	Novel_mRNA	3.51385	1.92057	3.34586	2.96643	4.28865	3.40426	0.186169	5.4653	3.11877	5.52952
Novel_009140	XLOC_086845	--	Novel_mRNA	0.079521	0.011547	0.004752	0.16939	0.011257	0	0.019719	0.001612	0.018356	0.068892
XM_018058625.1	gene-PTK2	PTK2	protein_coding	0.49321	0.899733	0	0.529823	0.538464	0.670544	1.49944	0.839999	0.477197	1.08471
Novel_005658	XLOC_052896	--	Novel_mRNA	7.66564	4.29871	15.6757	4.03396	6.51039	3.43135	0.320989	2.78616	8.94904	16.1022
Novel_013148	XLOC_125605	--	Novel_mRNA	0.730843	0.390858	0.519994	0	0.461084	0.476075	0.823798	0.954061	0.378202	0.790351
Novel_013149	XLOC_125734	--	Novel_mRNA	0.018042	0.040571	0.181644	0	0.013076	0.029991	0.035716	0.134356	0.04741	0.092811
Novel_013144	XLOC_125605	--	Novel_mRNA	0	0	0	0	0	0	0	0	0	0
XM_018051140.1	gene-ZNF358	ZNF358	protein_coding	5.671	4.13719	3.22761	4.62837	3.36751	5.1375	3.95491	4.50321	2.73074	2.98603
Novel_013146	XLOC_125605	--	Novel_mRNA	0.729604	0.583185	0.515885	0.127285	0.539327	0.625802	0.682567	0.958228	0.505898	0.811516
Novel_013147	XLOC_125605	--	Novel_mRNA	0.813712	1.58805	1.5523	2.88399	1.09699	2.0526	0.834848	0.372303	1.93184	0.925737
Novel_013140	XLOC_125574	--	Novel_mRNA	0	1.64208	0	0.265053	0.368801	0.661053	0.410293	0.531519	0.642834	0.382129
Novel_013141	XLOC_125581	--	Novel_mRNA	0.488582	0.5098	0.00393	0.334863	0.28984	0.299533	0.323809	0.41867	0.230607	0.455565
Novel_013142	XLOC_125593	--	Novel_mRNA	1.07686	2.30255	1.24423	0.932757	1.11597	0.893162	1.03581	1.1476	1.02501	1.60996
Novel_013143	XLOC_125595	--	Novel_mRNA	0.168912	0.242848	0.151199	0.175454	0.136454	0.147301	0.166538	0.251413	0.12139	0.305026
Novel_004760	XLOC_044211	--	Novel_mRNA	0.821752	0.71775	0.419538	0.680114	0.337599	0.996284	0.721513	0.819449	0.407731	0.280659
Novel_004761	XLOC_044221	--	Novel_mRNA	0.69054	0	0.722786	0.000184	0	0.576574	0.272799	0.045075	0.232363	0.822251
Novel_004762	XLOC_044221	--	Novel_mRNA	0.195423	0.882521	0.267983	0.491329	0.673379	0.175814	0.467783	0.597192	0.444624	0.261258
Novel_004763	XLOC_044231	--	Novel_mRNA	0	0	0	0	0	0	0	0	0.228805	0
Novel_004764	XLOC_044231	--	Novel_mRNA	0	0	0	0	0.237443	0	0	0	0	0.308267
Novel_004765	XLOC_044231	--	Novel_mRNA	0	0.121464	0.166497	0.152283	0.08093	0	0.001828	0.00453	0	0.098704
Novel_004766	XLOC_044231	--	Novel_mRNA	0.011268	0.147532	0.066114	0	0.056601	0	0	0	0	0
Novel_004767	XLOC_044231	--	Novel_mRNA	0.399446	0	0.003301	0.088111	0.003831	0.144466	0.270762	0.140333	0.099636	0.087735
Novel_004768	XLOC_044231	--	Novel_mRNA	0	0.353304	0.250089	0.371462	0.146479	0	0	0	0	0.062243
Novel_004769	XLOC_044231	--	Novel_mRNA	0	0	0	0	0	0	0	0.048726	0.046447	0
Novel_016516	XLOC_159271	--	Novel_mRNA	0.872115	1.42572	1.16944	1.01378	0.846404	0.738576	0.811851	0.786949	1.2021	1.48127
Novel_016517	XLOC_159306	--	Novel_mRNA	0.888331	1.81197	1.49566	1.18557	2.14357	0.688688	1.01599	0.863084	0.6586	2.34297
Novel_016510	XLOC_159140	--	Novel_mRNA	0.005264	0	0.009368	0	0.007839	0	0	0	0	0.004324
Novel_016511	XLOC_159140	--	Novel_mRNA	0	0	0.002257	0	0	0	0	0	0	0.001998
Novel_016512	XLOC_159140	--	Novel_mRNA	0.047768	0.106897	0	0	0.069724	0.002119	0.060098	0.119259	0.153276	0.206431
Novel_016513	XLOC_159140	--	Novel_mRNA	0.024341	0.073801	0.069906	0	0.308205	0	0.337384	0.300728	0	0.151886
XM_018056849.1	gene-LOC102171438	LOC102171438	protein_coding	0.225023	0.183363	0.249637	0.137552	0.085104	0.163925	0.112607	0.122747	0.207387	0.312926
XM_018039739.1	gene-CELF4	CELF4	protein_coding	0.964016	2.05792	0.333535	0.466461	0.861449	0	1.20331	0.816346	2.18645	0
Novel_019916	XLOC_185767	--	Novel_mRNA	0.169379	0.082785	0.148512	0.185073	0	0.148428	0.156525	0.118252	0.181293	0.453391
XM_013967263.2	gene-SIPA1L1	SIPA1L1	protein_coding	1.49911	1.11161	0.74207	1.34538	0.31509	1.67143	1.35549	1.88631	1.4207	0.908687
Novel_014882	XLOC_143819	--	Novel_mRNA	0.231741	0	0.082657	0.049255	0.115376	0.011438	0.136576	0.07763	0.136161	0.398565
XM_013974243.2	gene-LOC102174890	LOC102174890	protein_coding	4.17746	3.31529	3.33509	3.72827	3.18601	4.61635	3.15865	3.36619	4.67753	3.37057
XM_005681882.3	gene-SPARCL1	SPARCL1	protein_coding	795.533	956.642	1082.09	864.776	915.959	654.96	887.279	702.077	765.833	1028.82
XM_005696814.2	gene-LOC102182459	LOC102182459	protein_coding	0	0	0	0	0	0	0	0	0	0
XM_018063735.1	gene-ST6GALNAC2	ST6GALNAC2	protein_coding	0.263122	1.8407	0.408208	0.932284	0.899125	0.670592	1.14554	0.637312	0.777785	0.491801
Novel_019091	XLOC_181931	--	Novel_mRNA	0	0	0	0	0	0	0	0	0.986578	0
Novel_001338	XLOC_013595	--	Novel_mRNA	0	0	0	0	0	0	0	0	0	0
XM_018061113.1	gene-GIT2	GIT2	protein_coding	0.545691	0.297888	0.787187	0.681649	0.623175	0.292848	0.20928	0.425328	1.37591	0.657016
Novel_019092	XLOC_181935	--	Novel_mRNA	3.13596	23.2706	22.7054	2.22484	4.31637	3.10762	17.7895	2.77071	4.01794	5.17164
Novel_005656	XLOC_052889	--	Novel_mRNA	0.536517	0.686323	0.112674	0.718161	0.396497	0.369564	0.363417	0.58489	0.493693	0.717499
XM_018043485.1	gene-INS	INS	protein_coding	0	0	0	0	0	0	0	0	0	0
XM_013967250.2	gene-ZFP36L1	ZFP36L1	protein_coding	14.4957	12.042	13.3065	16.3648	15.089	22.9195	13.8517	17.8068	11.9243	15.2852
XM_005674851.3	gene-LOC102180889	LOC102180889	protein_coding	0	0	0	0	0	0	0	0	0	0
XM_005694577.1	gene-SMIM23	SMIM23	protein_coding	0	0	0	0	0	0	0	0	0	0
XM_018050874.1	gene-UBXN6	UBXN6	protein_coding	0.516511	0.368526	0.329487	0.402987	0.316346	0.309048	0.445746	0.261043	0.307405	0.547387
Novel_027577	XLOC_262553	--	Novel_mRNA	0.820684	1.09414	0.8722	0.519678	0.844634	0.740993	0.54777	0.653151	0.831374	1.06661
XM_018041790.1	gene-PLPP5	PLPP5	protein_coding	2.88931	2.5344	2.81025	5.00123	5.46482	5.25852	3.61749	4.06068	3.99788	2.42884
XM_018058706.1	gene-OPLAH	OPLAH	protein_coding	0.130322	0.143993	0.090069	0.09463	0.021104	0.005913	0.081208	0.057803	0.197859	0.02493
XM_018062166.1	gene-ACD	ACD	protein_coding	2.24376	2.23716	1.24119	2.3037	1.69989	2.02607	1.71831	2.01546	1.71697	1.99819
XM_018066082.1	gene-NR2F2	NR2F2	protein_coding	5.05683	3.39727	3.80812	1.02705	5.21551	3.63457	3.46314	5.03947	2.84956	3.79023
XM_005690256.2	gene-LOC102181522	LOC102181522	protein_coding	0	0	0	0	0	0	0	0	0	0
XM_018060639.1	gene-RASAL2	RASAL2	protein_coding	1.60284	1.10427	3.09366	2.08326	1.74053	3.52151	1.4157	1.68305	2.24494	2.17617
XM_018051446.1	gene-UBA52	UBA52	protein_coding	0.098405	0.314674	0.01492	0.287061	0.181128	0.149329	0.078974	0.150221	0.096915	0.094799
XM_018053911.1	gene-ADCK1	ADCK1	protein_coding	1.02836	0.985788	0.836439	1.04205	1.0831	0.883825	0.904284	1.25159	0.850934	0.960775
XM_018046798.1	gene-ZNF467	ZNF467	protein_coding	0.237518	0.492528	0.407195	0.532576	0.245017	0	0	0.69272	0.144151	0
XM_005688863.3	gene-ANXA13	ANXA13	protein_coding	0	0	0	0	0	0	0	0	0	0
XM_018057695.1	gene-POFUT1	POFUT1	protein_coding	0.279324	0.584341	0.605144	0.44858	0.343656	0.435892	0.463006	0.286484	0.980685	0.314809
Novel_019097	XLOC_181939	--	Novel_mRNA	0.176575	0.480013	0.297314	0.114939	0.21105	0.198147	0.143292	0.186539	0.369342	0.398156
XM_013965198.2	gene-CCL25	CCL25	protein_coding	0.807154	0.087029	0.369536	0.379484	0.293607	0.225351	0.09466	0.464977	0.169985	0.31636
XM_013969741.2	gene-TRIM68	TRIM68	protein_coding	0	0.001258	0.321353	0.233151	0.537404	0.642829	0.187544	0.178774	0.001461	0.209919
Novel_019098	XLOC_181941	--	Novel_mRNA	0.629528	0.578996	0.389902	0.484148	0.408389	0.586399	0.656329	0.430679	0.391949	0.852662
XM_005686572.3	gene-MCFD2	MCFD2	protein_coding	40.8565	56.0285	55.4179	46.03	50.6672	48.7543	52.8099	45.8668	45.6619	59.234
XM_005679544.3	gene-PRSS2	PRSS2	protein_coding	0.165294	0.030403	0.178704	0.037884	0.047902	0.126537	0.026913	0.112564	0.071299	0.029066
Novel_019099	XLOC_181941	--	Novel_mRNA	0.369891	0.49412	0.607875	0.572517	0.413641	0.261696	0.183635	0.248858	0.449003	0.397299
XM_018066266.1	gene-WDR20	WDR20	protein_coding	0.030963	0.026717	0.058459	0.022887	0.01907	0.033445	0.135385	0.015624	0.049262	0.034388
XM_018047666.1	gene-PCBP2	PCBP2	protein_coding	5.94135	6.28602	10.6904	5.80148	1.84156	5.23549	9.18508	6.52459	6.35655	3.32036
XM_018063195.1	gene-LOC102189667	LOC102189667	protein_coding	0	0	0	0	0	0	0	0	0	0
XM_018058812.1	gene-MFF	MFF	protein_coding	2.99697	1.95764	3.21592	1.95864	1.13916	1.89815	1.69714	1.77305	2.32382	2.4773
Novel_006302	XLOC_058676	--	Novel_mRNA	0.212306	0.234084	0.095045	0.188283	0.186625	0.210733	0.281153	0.286612	0.105121	0.188892
XM_018049324.1	gene-LCORL	LCORL	protein_coding	0.378209	0.419038	0.587662	0.308163	0	0	0.426788	0.390054	0.547873	0.506783
XM_013962458.2	gene-HHLA2	HHLA2	protein_coding	0.748532	0.640327	1.26507	0.88956	1.27026	1.5309	0.846789	0.575895	0.833756	1.31338
XM_005688164.3	gene-TMEM230	TMEM230	protein_coding	18.7292	10.5293	19.1447	23.7224	15.8152	15.3411	24.4386	10.4857	20.7154	22.9329
XM_018063076.1	gene-LOC102184937	LOC102184937	protein_coding	0.187064	0.096591	0.189509	0	0.3054	0.232443	0.35859	0.127686	0.191638	0.156303
XM_018051430.1	gene-KIAA1683	KIAA1683	protein_coding	0.114621	0.14116	0.032021	0.099168	0.199514	0.049292	0.123677	0.120859	0.07978	0.083578
XM_018059565.1	gene-LOC102172084	LOC102172084	protein_coding	1.1212	1.05591	0.105997	1.51139	0.221124	0	2.0387	0	1.05951	0
XM_018058299.1	gene-RGS22	RGS22	protein_coding	1.41164	0.705549	2.2179	0.876582	1.57178	1.77998	0.949199	0.799847	1.51141	1.62417
XM_018057689.1	gene-CCM2L	CCM2L	protein_coding	0	0	0	0.108569	0.111395	0.047889	0.032162	0.012296	0.104854	0.138881
XM_013972988.2	gene-WDR93	WDR93	protein_coding	0.813284	0.516243	0	0	0.344263	0.002539	0.160977	0.278872	0.455333	0
XM_018041339.1	gene-LOC102188304	LOC102188304	protein_coding	0	0	0	0	0	0	0	0	0	0
XM_018060407.1	gene-UTS2	UTS2	protein_coding	0	0	0	0	0.023031	0.03943	0.009874	0.041436	0.013001	0.003238
XM_018044458.1	gene-LOC106503400	LOC106503400	protein_coding	27.5257	27.4169	20.0834	25.6736	27.0525	25.9277	24.7956	30.3538	26.6369	27.6237
XM_018056602.1	gene-POMP	POMP	protein_coding	52.6476	68.2856	53.0388	57.2033	56.3833	58.5294	61.9969	56.3082	51.0045	54.7856
XM_005677175.2	gene-NIT1	NIT1	protein_coding	5.21178	6.09772	5.31342	5.35133	6.41976	5.76333	5.79976	5.86075	5.17009	6.54702
XM_018066978.1	gene-ATG7	ATG7	protein_coding	0.065049	0.256779	0.343987	0.220573	0.300761	0.401346	0.447234	0.202802	0.363026	0.083122
XM_013971271.2	gene-AP1G1	AP1G1	protein_coding	24.879	21.1286	9.40198	10.2041	25.2028	21.5126	4.03	12.0273	13.6297	7.90216
Novel_010487	XLOC_101630	--	Novel_mRNA	0.380871	0	0.501796	0	0	0	0	0	0.764588	0
XM_013966062.2	gene-INVS	INVS	protein_coding	0.048922	0.007749	0.03324	0.01313	0.030383	0.39338	0.784715	0.441192	0.012793	0.142237
XM_018065794.1	gene-LOC102176364	LOC102176364	protein_coding	16.5639	22.8956	17.3488	15.9959	15.9783	20.9283	24.1414	19.6794	19.5453	22.4082
XM_018044475.1	gene-PDCD1	PDCD1	protein_coding	0	0.553634	0	0	0.214918	0	0	0.424163	0.185073	0
XM_005698147.3	gene-CISD1	CISD1	protein_coding	102.911	104.827	84.4248	81.6621	93.7528	73.4401	112.532	102.778	74.3363	86.1881
XM_018038489.1	gene-TRH	TRH	protein_coding	48.0848	12.5793	29.8685	0.692688	27.567	45.4417	14.8139	67.5822	49.0197	20.644
Novel_018059	XLOC_173206	--	Novel_mRNA	0	0	0	0	0	0	0	0	0	0
Novel_018058	XLOC_173206	--	Novel_mRNA	0	0	0	0	0	0	0	0	0	0
Novel_018057	XLOC_173190	--	Novel_mRNA	0.343589	0.728831	3.27949	0	0	0.755128	1.43376	0	0.349597	0.565087
Novel_018056	XLOC_173190	--	Novel_mRNA	3.13036	4.51283	3.95082	5.17573	4.96295	3.66715	3.17075	2.50005	3.95885	4.41847
Novel_018055	XLOC_173188	--	Novel_mRNA	0.235732	0.589865	0.568725	0.141303	0.392458	0.208109	0.261632	0.254943	0.307508	0.690985
Novel_018054	XLOC_173188	--	Novel_mRNA	0.310076	0.312191	0.337748	0.088504	0.149884	0.483861	0.172034	0.25004	0.290436	0.304223
Novel_018053	XLOC_173188	--	Novel_mRNA	0.28635	0.331659	0.072404	0.367338	0.173855	0.209238	0.30905	0.177146	0.162389	0.585525
Novel_018052	XLOC_173185	--	Novel_mRNA	0.537822	0.623688	0.611849	0.401604	0.399046	0.481801	0.234678	0.38598	0.507762	0.719861
XM_018049511.1	gene-LOC102186672	LOC102186672	protein_coding	0	0	0	0	0	0	0	0	0	0
Novel_018050	XLOC_173185	--	Novel_mRNA	0	0	0.002483	0.030613	0	0.190487	0.077451	0.082999	0	0.063925
XM_018065906.1	gene-NKX2-1	NKX2-1	protein_coding	2.06708	2.20045	0.791856	3.73502	2.18547	0.212084	1.70973	2.48194	0.609856	1.52865
Novel_022351	XLOC_209563	--	Novel_mRNA	1.0708	1.95018	1.6273	0.842764	0.725903	1.18094	0.974668	0.853128	1.11123	1.99913
XM_018051985.1	gene-PTPRD	PTPRD	protein_coding	0.206687	0.069938	0.017501	0.38536	0.072554	0.001244	0.015967	0.074391	2.3e-05	0.070448
XM_005701067.3	gene-CA5B	CA5B	protein_coding	12.0507	12.9277	13.6751	12.8701	9.48833	7.40631	14.4534	10.0907	11.2891	13.9022
XM_018053350.1	gene-LOC102182304	LOC102182304	protein_coding	0	0.06408	0	0.028178	0.051952	0.034702	0	0.123319	0.030153	0.085142
XM_018041680.1	gene-PAX2	PAX2	protein_coding	0	0	0	0	0	0	0	0	0	0
XM_018045923.1	gene-RHOC	RHOC	protein_coding	29.7632	26.66	35.8383	29.3101	10.8089	35.3122	28.9777	21.1624	40.6262	27.9871
XM_018049472.1	gene-EXOC1	EXOC1	protein_coding	1.82482	2.9148	3.20583	2.45899	0.852102	3.86074	2.06534	1.32442	5.09361	2.15308
XM_005697859.2	gene-LOC102190090	LOC102190090	protein_coding	1.39385	1.26097	0.394094	1.77218	1.65831	1.50422	1.65242	1.08855	1.24614	0.940459
XM_018053517.1	gene-LOC102168262	LOC102168262	protein_coding	0	0	0	0	0	0	0	0	0	0
XM_018039000.1	gene-ENPP5	ENPP5	protein_coding	56.8954	42.5435	38.7397	49.6	54.4947	60.1122	51.1303	50.3229	56.0656	55.3157
XM_018044469.1	gene-LOC102180758	LOC102180758	protein_coding	0.265583	1.1082	0.68809	0.629992	0.258151	1.37467	0.843315	0.415174	0.320507	0.318183
XM_005682628.2	gene-LOC102190507	LOC102190507	protein_coding	0	0	0	0	0	0	0	0	0	0
XM_018042310.1	gene-PPP3CB	PPP3CB	protein_coding	0	0	0	0	0	0	0	0	0	0
XM_018043723.1	gene-LOC108634321	LOC108634321	protein_coding	0	0	0	0.012274	0.025256	0.0222	0	0	0.001714	0
XM_018045862.1	gene-ATXN7L2	ATXN7L2	protein_coding	0.295674	0.290184	0.075158	0.439848	0.239844	0.304594	0.29589	0.673916	0.152669	0.358309
XM_018059446.1	gene-LOC102179935	LOC102179935	protein_coding	0.244405	0.260344	0.20895	1.5144	0.288341	0.383999	0.380149	0.20354	0.798425	0.28828
Novel_010481	XLOC_101529	--	Novel_mRNA	0	0.971097	0	0	0	0	0	0	0	0
XM_005697744.2	gene-SEPT14	2020-09-14	protein_coding	0.034102	0.061569	0.015048	0.01465	0.188399	0.024745	0.102535	0.015419	0	0.043096
XM_018056557.1	gene-TNFRSF19	TNFRSF19	protein_coding	0	0.005575	0	0.002786	0	0	0.007117	0.542613	0.92703	0.00412
XM_018040656.1	gene-VGF	VGF	protein_coding	21.8628	24.6156	8.58676	10.3721	26.5188	11.5419	17.3949	33.3015	15.7629	20.8431
XM_018054431.1	gene-RHOV	RHOV	protein_coding	0.286031	0.830839	0.07525	0.253786	0.348422	0.144634	0.205683	0.255651	0.386031	0.553186
XR_001919032.1	gene-DNAJC5	DNAJC5	protein_coding	0	0	0	0	0	0	0	0	0	0
XM_018038200.1	gene-LOC102190876	LOC102190876	protein_coding	0	0	0.018755	0	0	0	0	0	0	0
XM_005683720.3	gene-MAMDC2	MAMDC2	protein_coding	0.364599	1.34642	0.728258	0.628672	1.79129	0.549976	1.05491	0.984015	0.887995	2.04059
Novel_027574	XLOC_262552	--	Novel_mRNA	0.123513	0.40382	0.012443	0.193744	0.201839	0.008876	0.281013	0.184584	0.114686	0.225863
XM_018050945.1	gene-ADGRE1	ADGRE1	protein_coding	0	0	0	0	0.010172	0	0	0	0	0.006224
XM_018063071.1	gene-TMEM190	TMEM190	protein_coding	0	0.054254	0	0	0	0	0	0	0.018343	0
Novel_024289	XLOC_226282	--	Novel_mRNA	0.023642	0.056229	0.039848	0	0	0	0	0	0.031866	0
Novel_014988	XLOC_145192	--	Novel_mRNA	0	0.313807	0	0.139259	0.033672	0	0.009023	0	0.154515	0
XM_018054100.1	gene-EXOC5	EXOC5	protein_coding	0.18563	0	0	0	0	2.02394	0.118333	0.963759	0	0
XM_018050844.1	gene-NCK1	NCK1	protein_coding	0.575548	0.846303	1.61703	0.376594	0.454887	1.37724	0.132477	0.721258	1.0164	0.612035
Novel_010608	XLOC_103324	--	Novel_mRNA	0	0.010888	0	0.023513	0	0.050739	0.04388	0.010818	0.015885	0.091941
XM_013973192.2	gene-KLHL28	KLHL28	protein_coding	0.005604	0.123346	0	0.241483	0.369123	0.220775	0.005287	0.001437	0.152373	0.619256
XM_018055441.1	gene-APLF	APLF	protein_coding	0.125396	0.553854	0.325713	0.20183	0.122043	0.558999	0	0.501181	0.360358	0.189744
XM_018045401.1	gene-LOC108635118	LOC108635118	protein_coding	0	0	0	0	0	0	0	0	0	0
XM_018064833.1	gene-MBTD1	MBTD1	protein_coding	0.115424	1.14455	0.275337	1.33662	0.116938	2.05139	0.124821	1.09953	0.599069	1.00862
Novel_014985	XLOC_145192	--	Novel_mRNA	0.069645	0.160136	0.231103	0.396791	0.06033	0.047057	0.379878	0	0	0.240063
XM_018059959.1	gene-LOC102179033	LOC102179033	protein_coding	0	0	0	0	0	0	0	0	0	0
Novel_014984	XLOC_145117	--	Novel_mRNA	0.010027	0.05933	0.135524	0.009151	0	0.042969	0.073659	0.108883	0.052164	0.034924
Novel_022049	XLOC_207375	--	Novel_mRNA	0	0.136228	0	0.103274	0.002006	0	0.091399	0	0.100242	0
XM_005695570.3	gene-ENTPD3	ENTPD3	protein_coding	6.35296	3.49709	2.75836	5.94126	3.4615	1.67383	7.319	4.13058	1.81538	3.12505
XM_005700665.3	gene-NONO	NONO	protein_coding	7.68278	6.91456	9.32673	5.79399	34.3785	7.31824	28.7398	8.79188	6.70549	6.98056
Novel_014987	XLOC_145192	--	Novel_mRNA	0.34572	0.189229	0.32509	0.355493	0.179192	0.277868	0.002812	0.314111	0.115691	0.255654
XM_005690076.3	gene-NAT10	NAT10	protein_coding	3.81332	2.83279	2.99662	3.47847	3.3932	2.47349	3.19106	3.54534	3.33896	2.83448
XM_018055313.1	gene-RAP1GAP	RAP1GAP	protein_coding	0.592477	1.12569	0.960353	2.17222	1.43643	0.391253	0.044689	0.033784	0.743529	0.733029
XM_018061204.1	gene-CTSO	CTSO	protein_coding	4.25788	4.48257	5.90108	3.27065	2.29025	5.79811	4.87127	3.55833	3.73169	5.89032
Novel_014986	XLOC_145192	--	Novel_mRNA	0	0	0	0	0	0	0	0	0	0
XM_005695546.3	gene-GOLGA4	GOLGA4	protein_coding	0.994889	1.20083	1.09274	1.49142	1.27824	0.974932	1.85994	2.07426	1.1113	1.64197
XM_018042470.1	gene-SFTPD	SFTPD	protein_coding	0	0	0	0	0	0	0	0	0	0
Novel_014981	XLOC_145117	--	Novel_mRNA	0.124206	0.16304	0.393466	0.238489	0.221361	0.107268	0.210919	0.164837	0.206401	0.103855
XM_005701394.3	gene-TCFL5	TCFL5	protein_coding	24.8952	26.8623	32.0027	18.5482	23.3916	31.8365	23.0941	23.4204	30.9755	10.6282
XM_018066981.1	gene-VGLL4	VGLL4	protein_coding	0.216098	0.092174	0	0.021938	0.422761	0.015879	0.405936	0.02547	0.022664	0.021922
XM_018046278.1	gene-NRROS	NRROS	protein_coding	0.569787	0.553069	0.963266	0.628903	0.75044	1.05032	0.625743	0.506281	0.580329	0.626547
XM_018050280.1	gene-APBB3	APBB3	protein_coding	0	0	0	0	0.121749	0	0	0.217949	0	0
XM_018059925.1	gene-TNNT2	TNNT2	protein_coding	0	0	0	0	0	0	0	0	0	0
XM_018065299.1	gene-MAPT	MAPT	protein_coding	0	0	0	0	0	0	0	0	0	0
Novel_014983	XLOC_145117	--	Novel_mRNA	0	0.02761	0	0.011704	0.0094	0.003366	0.007943	0.006058	0	0.001829
Novel_013145	XLOC_125605	--	Novel_mRNA	0.621817	0.280801	0.516536	0.196398	0	0.537926	0	0	0.619167	0
XM_018051075.1	gene-DNM2	DNM2	protein_coding	0	0.737881	1.15031	0	1.23421	0	0.828178	0.875936	0	1.00584
XM_013965041.2	gene-LOC102183680	LOC102183680	protein_coding	0.004411	0.025615	0.00633	0	0.021833	0	0	0	0.001717	0
XM_005676186.2	gene-CXCR4	CXCR4	protein_coding	3.56759	12.8922	7.68874	2.17233	2.27368	11.8126	3.30849	6.41315	5.28202	8.62638
XM_018039293.1	gene-FRS3	FRS3	protein_coding	0.173483	0.135731	0.13388	0.196863	0.20643	0.170753	0.134465	0.265087	0.287847	0.247941
Novel_022047	XLOC_207360	--	Novel_mRNA	0.246876	0.362047	0.393916	0	0.547234	0.182171	0.179409	0.526076	0.131267	0.220966
XM_005693652.2	gene-LOC102178941	LOC102178941	protein_coding	0	0.012382	0	0	0	0	0	0.020675	0	0
XM_005698381.3	gene-PDLIM1	PDLIM1	protein_coding	0.495059	0.45221	2.46692	4.95959	3.06396	1.16608	2.68138	1.97558	0.329181	5.84629
XM_005687724.3	gene-GPR18	GPR18	protein_coding	0.189372	0.538471	0.389139	0.317035	0.174337	0.498419	0.186537	0.156885	0.679009	0.591637
Novel_022046	XLOC_207360	--	Novel_mRNA	0.093865	0.192399	0.329197	0	0.424352	0.308271	0.207439	0.25663	0.205468	0.206567
XM_013968293.2	gene-LOC102184634	LOC102184634	protein_coding	0	0	0	0	0	0	0	0	0	0
XM_005696321.3	gene-MEA1	MEA1	protein_coding	0	18.3026	2.99574	0	2.6837	0	0	0	0	0
Novel_022041	XLOC_207269	--	Novel_mRNA	0.013025	0.057113	0.303977	0.096183	0.132764	0.045346	0.072127	0.175109	0.213713	0
Novel_011322	XLOC_108768	--	Novel_mRNA	0	0.022308	0	0	0.220856	0	0	0.121932	0	0
XM_018065263.1	gene-ZNF385B	ZNF385B	protein_coding	1.48361	0.496445	0.630676	0.665217	0.161827	0.056666	1.32205	0.365099	0.414287	0.389894
Novel_025416	XLOC_237352	--	Novel_mRNA	0.035733	0.445177	0.24345	0.081857	0.159036	0.153206	0.327379	0.288244	0.280935	0.369215
Novel_022040	XLOC_207223	--	Novel_mRNA	0.321027	0	0.320739	0	0.199763	0.09224	0	0.305989	0.199825	0.104227
XM_005693100.2	gene-MKS1	MKS1	protein_coding	5.33435	6.30573	5.40223	5.26868	4.45874	4.73232	4.13256	5.37857	6.81958	4.1676
XM_018061963.1	gene-SIAH1	SIAH1	protein_coding	0.018021	0.019138	0.030633	0.005911	0.142403	0.019309	0.029142	0.026179	0.026224	0.02243
Novel_022043	XLOC_207282	--	Novel_mRNA	0.692648	0.53868	0.159867	0.110354	0.378586	0.004333	0.304369	0.212585	0.241294	0.595385
XM_005677266.2	gene-LOC102173432	LOC102173432	protein_coding	0	0	0	0	0	0	0	0	0	0
Novel_025466	XLOC_238001	--	Novel_mRNA	0.600196	0.573173	0.328449	0.151707	0.439707	0.160402	0.399064	0.423142	0.034598	0.433598
Novel_022042	XLOC_207282	--	Novel_mRNA	0.094473	0.195043	0.493785	0.133161	0.252485	0.166575	0.260408	0.302384	0	0.306988
XM_018039817.1	gene-ADCYAP1	ADCYAP1	protein_coding	28.9411	33.5166	15.8084	57.1707	42.4335	7.3053	27.5679	37.5351	7.2304	30.4233
Novel_001568	XLOC_015076	--	Novel_mRNA	0.012862	0.069553	0.025177	0.065374	0.097712	0.008506	0.084993	0.034211	0	0
Novel_027216	XLOC_257864	--	Novel_mRNA	0.149323	0.398938	0.463132	0.087342	0.258207	0.183084	0.294502	0.020943	0.122966	0.197803
Novel_006588	XLOC_061061	--	Novel_mRNA	0.082452	0.255693	0.330034	0.150279	0.067754	0.175907	0.110258	0.135806	0.12254	0.24588
Novel_006589	XLOC_061073	--	Novel_mRNA	0.305637	0.186112	0.306075	0.338268	0.287254	0.276786	0.293001	0.133224	0.297943	0.415156
XM_018047886.1	gene-RPAP3	RPAP3	protein_coding	0	0	0	0	0	0	0	0	0	0
XM_005692309.3	gene-DMKN	DMKN	protein_coding	0	0	0	0	0	0	0	0	0	0
Novel_006582	XLOC_060955	--	Novel_mRNA	0	0	0.139248	0	0.095655	0	0	0.217497	0	0.270283
Novel_006583	XLOC_061017	--	Novel_mRNA	0.247437	0.402864	0.412155	0.216983	0.261251	0.231333	0.258894	0.244017	0.2036	0.455571
Novel_006580	XLOC_060955	--	Novel_mRNA	0	0	0	0	0	0	0.002099	0.011847	0	0.002944
Novel_006581	XLOC_060955	--	Novel_mRNA	0	0	0	0	0	0	0	0	0	0
XM_018046611.1	gene-FOXP2	FOXP2	protein_coding	2.52469	2.1718	2.34142	1.24715	2.4875	2.28125	4.09126	2.36307	2.54411	2.39571
Novel_006587	XLOC_061046	--	Novel_mRNA	0	0.268037	0.021286	0.024112	0.011133	0.238855	0.012074	0.063252	0.041401	0.059217
Novel_006584	XLOC_061027	--	Novel_mRNA	0	0.136474	0.1989	0.190869	0.187216	0.083191	0.203867	0.119567	0.067178	0.096675
Novel_006585	XLOC_061027	--	Novel_mRNA	0	0	0.077482	0	0.045963	0	0	0.040473	0.043798	0.124807
Novel_019073	XLOC_181847	--	Novel_mRNA	0.326173	0.98464	0.64312	0.213061	0.428514	0.652384	0.255787	0.29013	0.391647	0.687519
XM_018042138.1	gene-DLGAP2	DLGAP2	protein_coding	1.05484	0.592467	0.523988	0.708157	1.01899	0.547989	0.704346	1.61127	1.00003	0.799889
XM_018067174.1	gene-MATN1	MATN1	protein_coding	0.267356	0.173648	0.070722	0.028289	0	0	0.508213	0.095786	0.031865	0.060881
XM_018066268.1	gene-CSPG4	CSPG4	protein_coding	2.07367	1.26365	1.49671	1.53941	1.8519	1.40116	1.82808	1.59364	1.61117	1.2969
Novel_022357	XLOC_209906	--	Novel_mRNA	0.053537	0.560145	0.527953	0.128616	0	0.299142	0	0	0.017451	0.355833
XM_018040536.1	gene-FAM234A	FAM234A	protein_coding	0.000285	0.000721	0.001442	0.001268	0	0	0.000224	0	0	0.000701
Novel_016518	XLOC_159307	--	Novel_mRNA	0	0.251499	0.003012	0	0.088683	0	0.008151	0	0	0.027334
XM_005700174.3	gene-SERPINA7	SERPINA7	protein_coding	0	0	0	0	0	0	0	0	0.022104	0
Novel_025468	XLOC_238001	--	Novel_mRNA	0.398174	0.005684	0.058181	0.118169	0.606684	0.046972	0.020347	0.364345	0.177913	0.128445
XM_018067029.1	gene-AZI2	AZI2	protein_coding	7.82589	6.58866	8.04597	7.52465	8.03449	5.60934	9.71626	9.70065	5.48439	7.20002
Novel_016519	XLOC_159307	--	Novel_mRNA	0	0.133181	0.013109	0.001459	0.041493	0.241503	0	5e-05	0	0.206938
Novel_025105	XLOC_232744	--	Novel_mRNA	0	0	0	0	0	0	0	0	0	0.154255
Novel_025104	XLOC_232744	--	Novel_mRNA	0.248107	0.091698	0.022395	0.291485	0.137179	0	0.167742	0.244273	0	0.05168
Novel_025107	XLOC_232744	--	Novel_mRNA	0	0	0	0.009806	0	0	0	0.004261	0	0.012367
XM_018040571.1	gene-GNA12	GNA12	protein_coding	18.0223	16.5707	16.3301	16.5661	16.3194	19.6707	14.112	18.8768	16.6672	15.9658
XM_005675123.3	gene-CLDN1	CLDN1	protein_coding	1.49175	4.39959	5.00814	1.12894	2.10799	4.00954	2.05411	2.274	4.1536	4.62398
Novel_019328	XLOC_183141	--	Novel_mRNA	0	0	0	0	0	0	0	0	0.01148	0.226287
XM_005685261.3	gene-PRMT5	PRMT5	protein_coding	14.6285	12.8677	14.3492	14.9512	16.2857	13.0876	16.6854	14.1366	12.7209	14.9915
Novel_025102	XLOC_232723	--	Novel_mRNA	0.187389	0.143992	0.186652	0.13032	0.234642	0.14072	0.268915	0.184552	0.241174	0.185979
XM_018040250.1	gene-NDE1	NDE1	protein_coding	0.055581	3.08794	2.70444	1.407	0.123764	2.83081	0.052143	0.199141	6.12421	0.139317
XM_018052597.1	gene-UGCG	UGCG	protein_coding	20.1897	20.0457	18.9548	16.2624	23.7126	14.9826	21.4863	21.9647	13.6249	21.7281
Novel_019329	XLOC_183141	--	Novel_mRNA	0.28058	0.08409	0.516257	0.049778	0.379695	0.317321	0.162808	0.345991	0.366244	0.292265
Novel_025109	XLOC_232844	--	Novel_mRNA	0.688961	1.01631	0.528725	0.422484	0.016525	0.463893	0.398018	0.456935	0.363097	0.780163
Novel_025108	XLOC_232844	--	Novel_mRNA	0.009954	0.061227	0.077135	0	0	0.088807	0.020534	0.169134	0.326646	0
Novel_001600	XLOC_015243	--	Novel_mRNA	0	0.001971	0	0.220623	0.007552	0.000634	0.005009	0	0	0.018371
Novel_001601	XLOC_015248	--	Novel_mRNA	0.04109	0.47488	0.139469	0.041367	0.05831	0.107602	0.059088	0.034809	0.055577	0.34154
Novel_001602	XLOC_015251	--	Novel_mRNA	0.156678	0.195348	0.317544	0.134024	0.094993	0.228853	0.127408	0.187027	0.251668	0.33468
Novel_001603	XLOC_015256	--	Novel_mRNA	0.21942	0.328794	0.306132	0.250308	0.368057	0.385956	0.329753	0.250042	0.240005	0.469609
Novel_001604	XLOC_015256	--	Novel_mRNA	0.24438	0.311571	0.369134	0.310023	0.352191	0.243682	0.256382	0.191505	0.142554	0.456515
Novel_001605	XLOC_015256	--	Novel_mRNA	0.15243	0.20324	0.214364	0.102216	0.081101	0.130687	0.084758	0.070735	0.11526	0.175814
Novel_001606	XLOC_015256	--	Novel_mRNA	0.133231	0.243419	0.119899	0.096514	0.074679	0.089931	0.064795	0.073199	0.116552	0.114939
Novel_001607	XLOC_015337	--	Novel_mRNA	0.641907	0.559978	0.562908	0.861066	0.815945	0.58396	0.386305	0.436985	0.171632	0.404519
Novel_001608	XLOC_015337	--	Novel_mRNA	0	0.205544	0	0	0	0	0.146853	0.081433	0.531488	0.655026
Novel_001609	XLOC_015337	--	Novel_mRNA	0	0.49485	0.819137	0.096747	0	0.267189	0	0	0.158613	0.234957
Novel_020557	XLOC_189799	--	Novel_mRNA	0.334119	0.050367	0.037667	0	0.073247	0.142232	0.265736	0.041057	0.076456	0.135211
Novel_001562	XLOC_015020	--	Novel_mRNA	0.287576	0.197921	0.529195	0.632932	0.112737	0.060447	0.317766	0.116689	0.106232	0.440591
Novel_020551	XLOC_189768	--	Novel_mRNA	3.58806	8.32018	6.42974	3.48772	3.10371	3.24067	3.32415	2.62443	3.42605	7.67272
XM_005690272.2	gene-LOC102189502	LOC102189502	protein_coding	0	0	0	0	0	0	0	0	0	0
Novel_005589	XLOC_052560	--	Novel_mRNA	0.271975	0	0.13726	0.131439	1.00904	2.42161	0.085842	0.62296	0.271337	0.152705
XM_018046559.1	gene-LOC102181495	LOC102181495	protein_coding	0	0	0	0	0	0	0	0	0	0.014873
Novel_006050	XLOC_056743	--	Novel_mRNA	0	0	0.465947	0	0.000886	0	0	0	0	0
Novel_006051	XLOC_056743	--	Novel_mRNA	0	0	0	0	0.183023	0	0	0	0	0
Novel_006052	XLOC_056743	--	Novel_mRNA	0	0	0	0	0	0	0	0	0.01174	0.006361
Novel_006053	XLOC_056743	--	Novel_mRNA	0.244824	0.379624	0.070855	0.254501	0	0.083325	0.268152	0.203499	0.100172	0.111159
Novel_006054	XLOC_056743	--	Novel_mRNA	0	0.693873	0	0	0	0.251687	0	0	0	0.632827
Novel_006055	XLOC_056743	--	Novel_mRNA	0.085118	0.017637	0	0.078067	0.057278	0	0.040376	0.038263	0.03506	0.288313
Novel_006056	XLOC_056743	--	Novel_mRNA	0	0	0.090315	0	0	0.014952	0	0	0.285378	0
Novel_006057	XLOC_056748	--	Novel_mRNA	0.298303	0.30002	0.298687	0.323348	0.088978	0.160353	0.180011	0.12781	0.295127	0.219648
Novel_006058	XLOC_056748	--	Novel_mRNA	0.572594	0.712885	1.17296	0.660236	0.31699	0.26255	0.309667	0.492222	0.579616	0.862933
Novel_006059	XLOC_056750	--	Novel_mRNA	0.146575	0.181515	0.160387	0.138349	0.117182	0.153425	0.128006	0.086662	0.239656	0.265308
Novel_021684	XLOC_203254	--	Novel_mRNA	0.283044	0.894755	0.301638	1.06124	0.15002	0.302668	0.26485	0.270251	0.305176	0.217773
XM_005688091.2	gene-LOC102173480	LOC102173480	protein_coding	0	0	0.112945	0	0.046941	0	0	0	0.057113	0
Novel_021682	XLOC_203237	--	Novel_mRNA	0.094562	0.227446	0.242275	0.129884	0.067597	0.14247	0.11987	0.131047	0.107605	0.21295
Novel_021683	XLOC_203237	--	Novel_mRNA	0.655239	1.1338	1.19073	0.71055	0.497342	0.595706	0.545699	0.495886	0.876779	1.08296
Novel_021680	XLOC_203082	--	Novel_mRNA	0.062227	0	0.125633	0.082557	0.045219	0.074308	0.056538	0.046986	0.002184	0.088268
Novel_019323	XLOC_182988	--	Novel_mRNA	2.37697	2.67022	2.10773	1.2824	2.06299	1.39898	1.6738	1.86968	1.24931	2.3687
Novel_017958	XLOC_171917	--	Novel_mRNA	0	0	0	0	0	0	0	0	0	0.127738
XM_018049027.1	gene-LOC102171763	LOC102171763	protein_coding	0	0	0	0	0	0	0	0	0	0
Novel_019320	XLOC_182841	--	Novel_mRNA	0	0	0	0	0	0	0	0	0.094946	0.009784
XM_018056064.1	gene-KCNT1	KCNT1	protein_coding	0.007896	0	0.062765	0	0.160337	0.096063	0.004346	0.121196	0	0.015626
XM_018063562.1	gene-LPO	LPO	protein_coding	0	0	0	0	0	0	0	0	0	0
Novel_012816	XLOC_123710	--	Novel_mRNA	0.001785	0	0.000768	0.284821	0	0	0	0.177075	0.001024	0
Novel_022968	XLOC_214547	--	Novel_mRNA	0.457232	0.616843	0.485133	0.909935	0.124718	0.357369	0.79852	0.586075	0.932313	0.05557
XM_018050679.1	gene-PPIC	PPIC	protein_coding	2.95981	3.16282	3.05144	3.37123	2.61083	3.53129	2.93073	3.4893	3.58624	3.70862
XM_013966560.2	gene-LOC102169388	LOC102169388	protein_coding	0.050023	0	0	0	0	0	0	0	0	0
XM_018052042.1	gene-KANK1	KANK1	protein_coding	0.876037	1.09252	2.24849	1.48464	1.9423	1.125	1.363	0	0.800416	1.53601
XM_013972078.2	gene-LOC102176161	LOC102176161	protein_coding	0	0	0	0	0	0	0	0	0	0.011055
NM_001287236.1	gene-NPPA	NPPA	protein_coding	0.030636	0	0.031308	0.179297	0.042821	0.091314	0.022143	0.035786	0	0.140637
Novel_019076	XLOC_181876	--	Novel_mRNA	0	0	0	0.058471	0	0.1397	0	0.113792	0.068393	0.083061
XM_005676200.3	gene-ACMSD	ACMSD	protein_coding	0	0	0	0	0	0	0	0	0	0
XM_018058919.1	gene-NLRP10	NLRP10	protein_coding	0	0	0	0	0	0	0	0	0	0
XM_005682449.3	gene-COL5A3	COL5A3	protein_coding	1.97602	1.51717	1.78973	1.9468	1.24854	1.06114	0.958531	1.16586	2.00016	1.16123
XM_005690840.2	gene-CCDC27	CCDC27	protein_coding	0.008793	0	0	0	0.007353	0	0	0	0	0
Novel_020889	XLOC_194086	--	Novel_mRNA	0.133583	0.092244	0.152121	0.196541	0.332036	0.177612	0.100336	0.068987	0.163287	0.200876
Novel_020888	XLOC_194042	--	Novel_mRNA	0.668572	0.892467	0.987458	0.335193	0.861351	1.12175	0.946783	0.324893	1.05753	0.832465
XM_018041083.1	gene-KREMEN2	KREMEN2	protein_coding	0.063981	0.132528	0.110503	0.032246	0.115655	0.040489	0.096349	0.02484	0.041284	0.013593
Novel_020883	XLOC_193959	--	Novel_mRNA	0.185275	0.068758	0.06727	0.025007	0.125464	0	0	0.047746	0	0.0502
Novel_020882	XLOC_193910	--	Novel_mRNA	0.314693	0.308653	0.155299	0.640294	0.498582	0.215934	0.218637	0.186395	0.577308	0.176537
Novel_020881	XLOC_193910	--	Novel_mRNA	0.616451	0.845946	0.987409	0.482539	0.585653	0.49106	0.318699	0.517197	0	1.14329
Novel_020880	XLOC_193910	--	Novel_mRNA	0	0	0	0	0	0	0.28713	0	0	0
Novel_020887	XLOC_194042	--	Novel_mRNA	0.313201	0.104547	0.852933	0.446969	0.336754	0.763857	0.361091	0.458006	0.344514	0.615302
XM_018064903.1	gene-DLX3	DLX3	protein_coding	0	0	0	0	0	0	0	0	0	0
Novel_020885	XLOC_193961	--	Novel_mRNA	0.479932	0.515311	0.540657	0.40183	0.546582	0.278686	0.477956	0.618969	0.313437	0.655972
Novel_020884	XLOC_193961	--	Novel_mRNA	0	0	0	0.010406	0	0	0.003277	0	0.010688	0.003548
XM_005680835.2	gene-MAGOHB	MAGOHB	protein_coding	6.55874	5.34609	8.08155	4.24945	6.79553	6.02598	5.09949	5.42357	10.5785	5.54725
Novel_021809	XLOC_204342	--	Novel_mRNA	0	0.003355	0.152756	0.101859	0	0	0.152098	0.219567	0.180416	0.220103
XM_005682287.3	gene-TNPO2	TNPO2	protein_coding	3.04254	3.03609	1.84261	2.90327	2.77711	2.31133	1.86691	2.70921	2.85501	1.75428
XM_013973038.2	gene-ARNT2	ARNT2	protein_coding	7.82237	3.00969	0.0122	5.69653	8.51289	4.4342	5.08817	7.54869	2.97145	3.05348
XM_005693131.3	gene-TUBD1	TUBD1	protein_coding	0.42417	0.515426	0.41498	0.756774	0.594893	0	0.346219	0.443005	0.339843	0
XM_018053462.1	gene-RPS6KA2	RPS6KA2	protein_coding	0.001593	0.165503	0	0.130845	0.272852	0.159938	0.001257	0	0.269406	0.360306
Novel_024510	XLOC_227997	--	Novel_mRNA	0.198704	0.24486	0.169455	0.331592	0.242303	0.10235	0.290507	0.207168	0.2017	0.11259
XM_005695833.3	gene-FAM208A	FAM208A	protein_coding	5.93002	6.89625	9.01132	5.36443	5.61372	7.84552	6.47686	5.62175	6.53311	12.5683
XM_018063830.1	gene-MIF4GD	MIF4GD	protein_coding	3.98569	10.3691	4.73842	1.58467	7.40437	6.10229	6.4707	4.17005	8.44853	3.58971
XM_018045755.1	gene-GLMN	GLMN	protein_coding	7.24218	7.13478	7.92698	1.88907	2.7406	6.9391	9.97998	4.23611	7.65461	7.21232
XR_001918144.1	gene-TSC22D2	TSC22D2	protein_coding	0.587536	1.32759	1.12236	0.822195	0.391619	0.585801	0.396585	0.495035	0.514385	0.528047
XM_018052467.1	gene-C8H9orf3	C8H9orf3	protein_coding	0.75408	9.74612	5.72142	7.47733	6.53366	8.15256	6.99253	7.46526	10.0716	9.92658
Novel_026480	XLOC_248261	--	Novel_mRNA	0.022545	0.004344	0	0	0.060215	0.014086	0.017144	0.068019	0	0
Novel_026483	XLOC_248261	--	Novel_mRNA	0	0	0	0.183697	0	0.314216	0	0.10473	0	0
XM_018047761.1	gene-CSRNP2	CSRNP2	protein_coding	0.297758	0.359139	0.326284	0.254778	0.061073	0.413538	0.327087	0.285615	0.353858	0.385931
Novel_026485	XLOC_248261	--	Novel_mRNA	0.159418	0	0	0.080576	0	0	0.098094	0	0.143956	0.023277
Novel_026484	XLOC_248261	--	Novel_mRNA	0.082939	0	0	0	8e-06	0.060484	0	0.038466	0.204448	0.001064
Novel_026487	XLOC_248261	--	Novel_mRNA	0.217737	0.00398	0.319387	0	0.146306	0	0.147427	0.041634	0.100165	0.169573
Novel_026486	XLOC_248261	--	Novel_mRNA	0	0.337857	0.159927	0.119737	0.039095	0.052488	0	0.01604	0	0
Novel_026489	XLOC_248261	--	Novel_mRNA	0	0	0.189606	0	0.227149	0	0	0	0	0
XM_018041448.1	gene-FAM45A	FAM45A	protein_coding	1.40636	4.40427	2.41639	1.09316	1.48863	4.04676	3.8017	4.43264	1.09806	2.79446
XM_018056056.1	gene-GBGT1	GBGT1	protein_coding	0.93011	0	0.614465	0.93284	1.11414	0.273108	0.90469	0.408767	0.727956	0.670427
XM_005685503.3	gene-CHP1	CHP1	protein_coding	47.5283	33.427	35.5056	39.96	52.2657	40.6144	42.0591	54.2622	43.0956	38.3525
XM_018040352.1	gene-TFR2	TFR2	protein_coding	0	0	0.022696	0.04618	0	0.028011	0.018273	0	0	0
XM_005689056.2	gene-XKR9	XKR9	protein_coding	0.355204	0.392337	0.174298	0.38473	0.313909	0.106082	0.173149	0.187106	0.226655	0.171803
XM_018047753.1	gene-DAZAP2	DAZAP2	protein_coding	66.3169	64.335	65.8518	72.86	64.0652	99.2875	64.8727	66.1958	76.7217	63.8179
Novel_021802	XLOC_204323	--	Novel_mRNA	0	0	0	0	1.11838	0	0	0	0	0
XM_018040506.1	gene-IQCE	IQCE	protein_coding	1.8555	1.25684	0.784482	1.43511	0.790567	1.15184	0.962803	1.31082	1.23438	0.770765
XM_018061179.1	gene-SPATS2L	SPATS2L	protein_coding	9.86412	6.87257	9.88237	10.7594	9.41063	8.77947	10.3916	10.4632	7.98517	8.61777
XM_005679110.2	gene-SLC26A5	SLC26A5	protein_coding	0	0	0	0	0	0.006745	0.109394	0.033526	0	0
XM_005701710.3	gene-CCHCR1	CCHCR1	protein_coding	0.666408	0.023079	0	0	0.015485	0.503432	0.008383	0.019929	0.032131	0
XM_018050546.1	gene-ZNF496	ZNF496	protein_coding	5.6235	4.28281	4.80634	4.59227	5.84471	4.76401	5.11637	5.80414	3.34105	3.86829
XM_018044213.1	gene-RBM41	RBM41	protein_coding	2.35446	3.09007	3.77411	3.01117	2.17536	3.34403	2.88726	0.723728	3.5004	2.98054
Novel_021805	XLOC_204340	--	Novel_mRNA	0.668082	0.809711	0.527431	0.766891	0.522846	0	0.477763	0	0.696977	0.818112
Novel_026886	XLOC_251619	--	Novel_mRNA	2.58243	5.50041	8.90909	2.78784	4.26207	4.75722	3.06362	2.90667	4.19174	8.90375
XM_005674879.1	gene-LOC102188532	LOC102188532	protein_coding	0	0	0	0	0	0	0	0.030804	0	0
XM_018062919.1	gene-LOC102179466	LOC102179466	protein_coding	3.32522	3.8491	1.2544	2.66874	1.61221	1.77465	1.83843	2.52688	2.07719	2.99192
XM_018047589.1	gene-CSRP2	CSRP2	protein_coding	18.602	23.2899	23.1637	14.5598	13.8968	19.3833	19.5684	25.0306	20.816	22.6888
XM_018042196.1	gene-VCL	VCL	protein_coding	4.30684	5.14076	5.03616	4.46726	4.47502	4.74349	4.83359	4.0241	5.12456	4.34724
XM_018051484.1	gene-NCAN	NCAN	protein_coding	22.6153	11.1887	14.8672	16.8281	17.0147	9.06675	20.3691	21.0224	14.0667	10.1536
Novel_025085	XLOC_232608	--	Novel_mRNA	0	0	0	0	0.123965	0	0	0	0.006686	0.179386
XM_018059322.1	gene-THAP12	THAP12	protein_coding	9.66657	12.4209	13.6806	10.2154	12.754	12.0582	13.5444	11.3523	10.7592	6.74655
XM_018066757.1	gene-P4HTM	P4HTM	protein_coding	26.8918	21.9935	17.7748	18.673	24.3531	18.5712	22.3073	28.2145	21.4413	18.4919
XM_018061092.1	gene-USP30	USP30	protein_coding	0	0	0.013529	0.231571	0.031886	0.032151	0	1.10325	0	0.040175
XM_018047408.1	gene-PPP1R9A	PPP1R9A	protein_coding	9.18277	5.3771	1.46466	12.5206	22.2855	3.45979	14.6757	12.127	2.63028	13.4968
XM_013963546.2	gene-CLEC5A	CLEC5A	protein_coding	1.37081	1.76774	2.25744	1.14027	2.15874	1.82973	1.3704	1.49474	1.73642	1.65456
Novel_025360	XLOC_236992	--	Novel_mRNA	0	0.022072	0.07795	0.191383	0	0.190787	0.130192	0.112381	0.396031	0.106848
[truncated: 71,855 more rows]

## Sheet: FPKM
FPKM Interval	FP-HY1	FP-HY2	FP-HY3	FP-HY4	FP-HY5	FP-LY1	FP-LY2	FP-LY3	FP-LY4	FP-LY5
[truncated: 5 more rows]

[truncated: 1 more sheets: Chr]
