# Supplementary material for: Hypothalamic Transcriptome Analysis Reveals the Crucial MicroRNAs and mRNAs Affecting Litter Size in Goats
Source: Front Vet Sci. 2021 Nov 1;8:747100. doi: 10.3389/fvets.2021.747100 (PMC8591166; doi:10.3389/fvets.2021.747100)
Supplement: Supplementary file 3 [file Table_3.XLSX]

## Sheet: DEGs
transcript_id	gene_id	gene_name	feature_id	FP_LY_hyp_FPKM	FP_HY_hyp_FPKM	log2(foldchange)	pvalue	qvalue
XM_018055900.1	gene-SPTAN1	SPTAN1	transcript	34.4002	0	-30	3.63874e-23	1.13192e-18
XM_018067153.1	gene-CLASP2	CLASP2	transcript	9.35099	0	-28.7733	1.94307e-21	2.59044e-17
Novel_003607	XLOC_034559	.	transcript	0.121754	0	-26.9276	5.68659e-19	3.31677e-15
XM_018067143.1	gene-CLASP2	CLASP2	transcript	1.8415	0	-26.6807	1.18231e-18	6.47655e-15
XM_018050896.1	gene-PTPRS	PTPRS	transcript	2.1446	0	-26.6621	1.2492e-18	6.47655e-15
XM_018042286.1	gene-ARID4B	ARID4B	transcript	1.8966	0	-26.5687	1.64472e-18	7.13676e-15
Novel_021972	XLOC_205779	.	transcript	0.50607	0	-26.561	1.68244e-18	7.13676e-15
XM_018067140.1	gene-CLASP2	CLASP2	transcript	1.42661	0	-26.3467	3.15025e-18	1.27821e-14
XM_018067150.1	gene-CLASP2	CLASP2	transcript	1.39901	0	-26.2177	4.58486e-18	1.78278e-14
Novel_017579	XLOC_167608	.	transcript	0.203162	0	-26.0566	7.30606e-18	2.52525e-14
Novel_002749	XLOC_026498	.	transcript	1.65372	0	-25.7577	1.7225e-17	4.87113e-14
XM_018047413.1	gene-SYNJ1	SYNJ1	transcript	0.879327	0	-25.662	2.26182e-17	5.86327e-14
Novel_003601	XLOC_034559	.	transcript	0.0470184	0	-25.4735	3.85906e-17	9.47724e-14
XM_013968448.2	gene-KIAA1217	KIAA1217	transcript	0.798172	0	-25.4531	4.08725e-17	9.53575e-14
XM_018062974.1	gene-NEB	NEB	transcript	0.202696	0	-25.4385	4.2592e-17	9.69455e-14
Novel_020132	XLOC_187672	.	transcript	0.686553	0	-25.4014	4.72769e-17	1.03082e-13
Novel_002366	XLOC_023589	.	transcript	0.200087	0	-25.3998	4.74971e-17	1.03082e-13
XM_018067149.1	gene-CLASP2	CLASP2	transcript	0.76112	0	-25.3753	5.08914e-17	1.06e-13
XM_018062980.1	gene-NEB	NEB	transcript	0.189989	0	-25.2871	6.51808e-17	1.26725e-13
XM_018047458.1	gene-SYNJ1	SYNJ1	transcript	0.645419	0	-25.2413	7.41064e-17	1.38315e-13
Novel_003600	XLOC_034559	.	transcript	0.203119	0	-25.2298	7.65277e-17	1.40034e-13
Novel_025761	XLOC_241475	.	transcript	0.0808376	0	-25.1956	8.42076e-17	1.49103e-13
Novel_007445	XLOC_069371	.	transcript	0.25941	0	-25.1936	8.46793e-17	1.49103e-13
Novel_026270	XLOC_246856	.	transcript	0.883687	0	-25.1773	8.86078e-17	1.53131e-13
Novel_000077	XLOC_000736	.	transcript	0.0651042	0	-25.0884	1.13493e-16	1.83624e-13
XM_018052607.1	gene-USP25	USP25	transcript	0.337423	0	-25.0866	1.14123e-16	1.83624e-13
XM_018040268.1	gene-CLEC16A	CLEC16A	transcript	0.61855	0	-25.0589	1.23241e-16	1.94933e-13
XM_018055792.1	gene-RALGPS1	RALGPS1	transcript	0.521691	0	-25.0149	1.39274e-16	2.1307e-13
XM_018048154.1	gene-ANO4	ANO4	transcript	0.738469	0	-24.9578	1.63144e-16	2.3789e-13
XM_018066774.1	gene-MAP4	MAP4	transcript	0.37083	0	-24.9468	1.6818e-16	2.40932e-13
XM_018054769.1	gene-EMC1	EMC1	transcript	0.77632	0	-24.9365	1.73064e-16	2.41055e-13
Novel_026419	XLOC_247744	.	transcript	0.369039	0	-24.8683	2.08916e-16	2.70784e-13
XM_013977034.2	gene-TPM3	TPM3	transcript	1.35924	0	-24.8627	2.12202e-16	2.71276e-13
Novel_002108	XLOC_020338	.	transcript	1.18815	0	-24.8537	2.17506e-16	2.74299e-13
XM_018052795.1	gene-USP25	USP25	transcript	0.578811	0	-24.8346	2.29286e-16	2.85299e-13
Novel_002662	XLOC_025937	.	transcript	0.770055	0	-24.785	2.61594e-16	3.1298e-13
XM_018057511.1	gene-COL16A1	COL16A1	transcript	0.525035	0	-24.755	2.85462e-16	3.32998e-13
Novel_015537	XLOC_150109	.	transcript	0.055338	0	-24.7492	2.89996e-16	3.34111e-13
Novel_023848	XLOC_222942	.	transcript	0.103136	0	-24.7378	2.99102e-16	3.404e-13
Novel_000262	XLOC_002243	.	transcript	0.364589	0	-24.7052	3.27235e-16	3.6355e-13
Novel_014467	XLOC_139855	.	transcript	0.259706	0	-24.6981	3.33709e-16	3.64146e-13
Novel_010757	XLOC_104158	.	transcript	0.0764898	0	-24.696	3.35575e-16	3.64146e-13
XM_005691547.3	gene-RPH3A	RPH3A	transcript	0.541629	0	-24.6358	3.95783e-16	3.97153e-13
Novel_005178	XLOC_049171	.	transcript	0.176333	0	-24.6237	4.09053e-16	4.01828e-13
Novel_005181	XLOC_049171	.	transcript	0.177458	0	-24.6164	4.17247e-16	4.05607e-13
Novel_021022	XLOC_196461	.	transcript	0.190285	0	-24.6122	4.22076e-16	4.06072e-13
Novel_010684	XLOC_103765	.	transcript	0.25003	0	-24.59	4.48548e-16	4.20864e-13
Novel_023706	XLOC_222013	.	transcript	0.37527	0	-24.588	4.50981e-16	4.20864e-13
XM_018065908.1	gene-SAP130	SAP130	transcript	0.615559	0	-24.5578	4.89579e-16	4.47926e-13
Novel_005533	XLOC_052310	.	transcript	1.23944	0	-24.5347	5.21559e-16	4.63552e-13
Novel_021024	XLOC_196461	.	transcript	0.16333	0	-24.5308	5.27051e-16	4.64014e-13
Novel_021023	XLOC_196461	.	transcript	0.156522	0	-24.5249	5.35559e-16	4.67097e-13
XM_018059478.1	gene-USP37	USP37	transcript	0.29911	0	-24.4852	5.96752e-16	5.15649e-13
Novel_016932	XLOC_162819	.	transcript	0.733768	0	-24.4679	6.25525e-16	5.35553e-13
XM_013974785.2	gene-ABI3BP	ABI3BP	transcript	0.563736	0	-24.4279	6.97263e-16	5.80982e-13
Novel_021739	XLOC_203948	.	transcript	0.117051	0	-24.4236	7.05355e-16	5.82523e-13
Novel_000027	XLOC_000044	.	transcript	0.925584	0	-24.413	7.26029e-16	5.94337e-13
XM_018060868.1	gene-NAV1	NAV1	transcript	0.205149	0	-24.4032	7.45545e-16	6.05006e-13
XM_018063447.1	gene-BAZ2B	BAZ2B	transcript	0.202279	0	-24.393	7.66494e-16	6.08346e-13
XM_018042216.1	gene-ZMIZ1	ZMIZ1	transcript	0.299537	0	-24.3917	7.69217e-16	6.08346e-13
XM_018040761.1	gene-LOC102177581	LOC102177581	transcript	0.340845	0	-24.3485	8.64619e-16	6.67567e-13
XM_018059639.1	gene-TNS1	TNS1	transcript	0.205466	0	-24.3481	8.65557e-16	6.67567e-13
Novel_005623	XLOC_052829	.	transcript	0.305882	0	-24.3293	9.10644e-16	6.89206e-13
Novel_025963	XLOC_243033	.	transcript	0.412007	0	-24.3281	9.11421e-16	6.89206e-13
XM_018050785.1	gene-ZNF554	ZNF554	transcript	1.01831	0	-24.3011	9.82629e-16	7.27785e-13
Novel_023244	XLOC_217694	.	transcript	0.431811	0	-24.2926	1.00308e-15	7.32127e-13
Novel_002394	XLOC_023769	.	transcript	0.281247	0	-24.29	1.01272e-15	7.32127e-13
XM_018040573.1	gene-LMTK2	LMTK2	transcript	0.615117	0	-24.2655	1.07471e-15	7.59806e-13
XM_018059604.1	gene-PLEKHA7	PLEKHA7	transcript	0.397697	0	-24.2562	1.10941e-15	7.72627e-13
XM_018061103.1	gene-MVK	MVK	transcript	1.19728	0	-24.2356	1.17253e-15	8.10541e-13
XM_018057521.1	gene-COL16A1	COL16A1	transcript	0.359287	0	-24.2318	1.1847e-15	8.12931e-13
Novel_017383	XLOC_166387	.	transcript	0.354281	0	-24.2254	1.2053e-15	8.21028e-13
Novel_008065	XLOC_074346	.	transcript	0.109568	0	-24.217	1.23297e-15	8.33791e-13
Novel_028249	XLOC_267839	.	transcript	1.83602	0	-24.2141	9.98648e-17	1.66421e-13
XM_018063500.1	gene-BAZ2B	BAZ2B	transcript	0.176148	0	-24.1924	1.31707e-15	8.7794e-13
Novel_011963	XLOC_115576	.	transcript	0.318119	0	-24.1764	1.37518e-15	9.03762e-13
Novel_005661	XLOC_052896	.	transcript	0.862559	0	-24.167	1.41024e-15	9.20327e-13
Novel_010760	XLOC_104158	.	transcript	0.0655642	0	-24.1604	3.67085e-19	2.46155e-15
XM_018042329.1	gene-ERCC6	ERCC6	transcript	0.255463	0	-24.1565	1.45051e-15	9.40034e-13
XM_018043687.1	gene-MAST2	MAST2	transcript	0.316555	0	-24.1449	1.49642e-15	9.63095e-13
Novel_027670	XLOC_263194	.	transcript	0.292191	0	-24.1338	1.54167e-15	9.85423e-13
Novel_021700	XLOC_203677	.	transcript	0.183735	0	-24.1261	1.57399e-15	9.92489e-13
Novel_006895	XLOC_063909	.	transcript	0.174507	0	-24.1034	1.67268e-15	1.04065e-12
Novel_003345	XLOC_031542	.	transcript	0.091224	0	-24.0809	1.77666e-15	1.09802e-12
Novel_002448	XLOC_024217	.	transcript	0.0623768	0	-24.0778	1.79145e-15	1.09988e-12
XM_005697807.3	gene-ORAI2	ORAI2	transcript	0.257123	0	-24.0665	1.84627e-15	1.12613e-12
XR_001919305.1	gene-FAAP20	FAAP20	transcript	0.802639	0	-24.0511	1.92087e-15	1.16402e-12
Novel_020899	XLOC_194806	.	transcript	0.177751	0	-24.0466	1.94744e-15	1.17251e-12
Novel_018077	XLOC_173326	.	transcript	0.202335	0	-24.0161	2.11258e-15	1.25574e-12
Novel_010231	XLOC_098774	.	transcript	0.0820384	0	-23.9904	2.26251e-15	1.31144e-12
Novel_025478	XLOC_238001	.	transcript	0.0728096	0	-23.9772	2.34387e-15	1.34007e-12
XM_018061605.1	gene-ARFIP1	ARFIP1	transcript	0.518148	0	-23.9695	2.3924e-15	1.35311e-12
Novel_012566	XLOC_120895	.	transcript	0.534748	0	-23.9598	2.45559e-15	1.38049e-12
Novel_017811	XLOC_170854	.	transcript	0.168974	0	-23.9499	2.52113e-15	1.40884e-12
Novel_009770	XLOC_093368	.	transcript	0.156846	0	-23.9408	2.57828e-15	1.4322e-12
Novel_014202	XLOC_137159	.	transcript	0.130438	0	-23.9299	2.65874e-15	1.45949e-12
Novel_028252	XLOC_267839	.	transcript	1.53085	0	-23.9212	2.72124e-15	1.45949e-12
Novel_006840	XLOC_063595	.	transcript	0.094365	0	-23.912	2.78377e-15	1.47064e-12
Novel_028066	XLOC_265843	.	transcript	0.186727	0	-23.8945	2.92155e-15	1.51469e-12
Novel_002205	XLOC_021450	.	transcript	0.137374	0	-23.892	2.94025e-15	1.51597e-12
XM_018053017.1	gene-MCM9	MCM9	transcript	0.316703	0	-23.8802	3.03491e-15	1.55587e-12
XM_018045963.1	gene-IGSF3	IGSF3	transcript	0.208747	0	-23.8743	3.08242e-15	1.55587e-12
XM_005699249.3	gene-RPS24	RPS24	transcript	2.30347	0	-23.8479	3.30618e-15	1.65881e-12
Novel_012735	XLOC_122308	.	transcript	1.1895	0	-23.8296	3.47064e-15	1.73201e-12
Novel_017386	XLOC_166387	.	transcript	0.271047	0	-23.7898	3.85675e-15	1.88439e-12
Novel_021968	XLOC_205779	.	transcript	0.119012	0	-23.7773	3.98439e-15	1.92659e-12
Novel_003265	XLOC_030904	.	transcript	0.511903	0	-23.7572	4.20424e-15	1.9716e-12
XM_018039447.1	gene-PTPRM	PTPRM	transcript	0.511454	0	-23.7524	4.22748e-15	1.97258e-12
XM_018052072.1	gene-TRPM6	TRPM6	transcript	0.165761	0	-23.7425	4.37065e-15	2.00966e-12
Novel_014629	XLOC_140701	.	transcript	0.079872	0	-23.739	4.41176e-15	2.01821e-12
Novel_011125	XLOC_106971	.	transcript	0.084694	0	-23.695	4.9544e-15	2.24444e-12
Novel_001065	XLOC_011068	.	transcript	0.24604	0	-23.6605	5.42644e-15	2.40003e-12
Novel_001737	XLOC_017296	.	transcript	0.146697	0	-23.6528	5.53815e-15	2.42644e-12
Novel_014964	XLOC_144726	.	transcript	0.131384	0	-23.6489	5.59526e-15	2.44e-12
Novel_001372	XLOC_013965	.	transcript	0.237023	0	-23.6239	5.97506e-15	2.56961e-12
Novel_027982	XLOC_265444	.	transcript	0.230722	0	-23.6063	6.25778e-15	2.66662e-12
Novel_017225	XLOC_165180	.	transcript	0.0733778	0	-23.6017	6.33563e-15	2.67536e-12
Novel_027004	XLOC_253900	.	transcript	0.0646862	0	-23.5858	6.59185e-15	2.75859e-12
XM_005693139.3	gene-BCAS3	BCAS3	transcript	0.417934	0	-23.582	6.64535e-15	2.76856e-12
Novel_011282	XLOC_108439	.	transcript	0.265816	0	-23.5606	1.84298e-16	2.45701e-13
XM_018044337.1	gene-TMEM164	TMEM164	transcript	0.25503	0	-23.5597	7.06725e-15	2.87042e-12
XM_018043405.1	gene-NRXN2	NRXN2	transcript	0.39882	0	-23.5564	7.06967e-15	2.87042e-12
Novel_028253	XLOC_267839	.	transcript	1.21857	0	-23.5535	7.18973e-15	2.90459e-12
Novel_023291	XLOC_217935	.	transcript	0.13437	0	-23.5482	7.29113e-15	2.92926e-12
Novel_010751	XLOC_104158	.	transcript	0.03739	0	-23.5454	7.34498e-15	2.92926e-12
XM_018052071.1	gene-TRPM6	TRPM6	transcript	0.147691	0	-23.5421	7.40758e-15	2.94166e-12
Novel_001521	XLOC_014868	.	transcript	0.113318	0	-23.5223	7.80318e-15	3.07261e-12
Novel_023245	XLOC_217694	.	transcript	0.239395	0	-23.5166	7.92164e-15	3.09877e-12
Novel_009304	XLOC_088417	.	transcript	0.641721	0	-23.5158	7.93604e-15	3.09877e-12
Novel_014628	XLOC_140701	.	transcript	0.0629926	0	-23.5123	8.01098e-15	3.10255e-12
Novel_011119	XLOC_106971	.	transcript	0.0729782	0	-23.5122	8.01219e-15	3.10255e-12
Novel_000808	XLOC_008033	.	transcript	0.039486	0	-23.5062	8.13912e-15	3.13867e-12
Novel_016421	XLOC_158283	.	transcript	0.727911	0	-23.5012	8.24612e-15	3.14786e-12
Novel_023704	XLOC_222013	.	transcript	0.187682	0	-23.5001	8.26173e-15	3.14786e-12
Novel_016861	XLOC_162505	.	transcript	0.105179	0	-23.5	8.26415e-15	3.14786e-12
XM_018066776.1	gene-MAP4	MAP4	transcript	0.128327	0	-23.492	8.44907e-15	3.17704e-12
Novel_002345	XLOC_023293	.	transcript	0.228408	0	-23.4911	8.46665e-15	3.17704e-12
XR_001917536.1	gene-LURAP1	LURAP1	transcript	0.173969	0	-23.4813	8.68838e-15	3.23035e-12
Novel_002122	XLOC_020497	.	transcript	0.126464	0	-23.4698	8.95439e-15	3.28794e-12
XM_018041552.1	gene-PTPRE	PTPRE	transcript	0.260898	0	-23.4635	9.10199e-15	3.31803e-12
Novel_016557	XLOC_159920	.	transcript	0.0894886	0	-23.4502	9.42518e-15	3.42248e-12
XM_018063036.1	gene-PRKCG	PRKCG	transcript	0.467682	0	-23.4471	9.49877e-15	3.43583e-12
XM_005690673.3	gene-MTHFR	MTHFR	transcript	0.289971	0	-23.4454	9.54248e-15	3.43831e-12
XM_018066993.1	gene-TRAK1	TRAK1	transcript	0.261615	0	-23.4392	9.69357e-15	3.45276e-12
Novel_021608	XLOC_202286	.	transcript	0.354933	0	-23.4323	9.87571e-15	3.49099e-12
Novel_016297	XLOC_157093	.	transcript	0.0721362	0	-23.4303	9.92441e-15	3.49497e-12
Novel_013082	XLOC_125209	.	transcript	0.119699	0	-23.4173	1.02697e-14	3.57609e-12
Novel_013639	XLOC_131884	.	transcript	0.255724	0	-23.4086	1.05062e-14	3.60353e-12
Novel_004611	XLOC_043101	.	transcript	0.192684	0	-23.4062	1.05719e-14	3.60353e-12
XM_005680539.3	gene-IGF1	IGF1	transcript	0.173672	0	-23.4061	1.05417e-14	3.60353e-12
Novel_009051	XLOC_085892	.	transcript	0.348224	0	-23.4059	1.05802e-14	3.60353e-12
Novel_010173	XLOC_098372	.	transcript	0.315297	0	-23.3901	1.10256e-14	3.728e-12
XM_018067144.1	gene-CLASP2	CLASP2	transcript	0.155891	0	-23.3869	1.11172e-14	3.73195e-12
Novel_016217	XLOC_156373	.	transcript	0.26812	0	-23.3636	1.1815e-14	3.93785e-12
XM_018066662.1	gene-IP6K1	IP6K1	transcript	0.259783	0	-23.3432	1.24557e-14	4.1163e-12
Novel_000716	XLOC_006799	.	transcript	0.0901406	0	-23.3396	1.24527e-14	4.1163e-12
Novel_018045	XLOC_173067	.	transcript	0.149029	0	-23.3347	1.27347e-14	4.16993e-12
Novel_010256	XLOC_098990	.	transcript	0.145739	0	-23.3309	1.27138e-14	4.16993e-12
Novel_013834	XLOC_134151	.	transcript	0.0746492	0	-23.3229	1.31329e-14	4.28527e-12
Novel_003610	XLOC_034559	.	transcript	0.0095684	0	-23.3192	1.32322e-14	4.2877e-12
Novel_024993	XLOC_231757	.	transcript	0.194768	0	-23.3169	1.32925e-14	4.29232e-12
Novel_026214	XLOC_246615	.	transcript	0.150433	0	-23.313	1.34783e-14	4.3224e-12
Novel_005022	XLOC_046760	.	transcript	0.169457	0	-23.3058	1.36032e-14	4.34754e-12
Novel_017808	XLOC_170854	.	transcript	0.0710666	0	-23.2997	1.38199e-14	4.39692e-12
Novel_013084	XLOC_125209	.	transcript	0.144857	0	-23.2972	1.39094e-14	4.39703e-12
XM_018052074.1	gene-TRPM6	TRPM6	transcript	0.234599	0	-23.2956	1.39654e-14	4.39703e-12
XM_018062528.1	gene-LOC102185494	LOC102185494	transcript	0.983627	0	-23.2817	1.46163e-14	4.56168e-12
XM_018067155.1	gene-CLASP2	CLASP2	transcript	0.15408	0	-23.2805	1.46643e-14	4.56168e-12
XM_013974705.2	gene-ABI3BP	ABI3BP	transcript	0.219451	0	-23.267	1.51885e-14	4.67796e-12
XM_005691168.3	gene-ARFIP1	ARFIP1	transcript	0.353734	0	-23.2637	1.5316e-14	4.7017e-12
Novel_008735	XLOC_082818	.	transcript	0.142504	0	-23.2597	1.54756e-14	4.71965e-12
Novel_001171	XLOC_012303	.	transcript	0.319993	0	-23.2584	1.53809e-14	4.70615e-12
Novel_007476	XLOC_069624	.	transcript	0.0325438	0	-23.2484	1.59362e-14	4.83325e-12
XM_018051018.1	gene-DNMT1	DNMT1	transcript	0.174309	0	-23.2443	1.61062e-14	4.83754e-12
XM_018057018.1	gene-LOC102175492	LOC102175492	transcript	0.165531	0	-23.2418	1.62125e-14	4.83754e-12
Novel_027629	XLOC_262890	.	transcript	0.238148	0	-23.2414	1.62281e-14	4.83754e-12
Novel_013335	XLOC_128305	.	transcript	0.231639	0	-23.2403	1.62768e-14	4.83754e-12
Novel_021081	XLOC_197259	.	transcript	0.141404	0	-23.2301	1.67104e-14	4.89698e-12
Novel_016834	XLOC_162261	.	transcript	0.0412904	0	-23.2278	1.67392e-14	4.89698e-12
Novel_026169	XLOC_245144	.	transcript	0.0931756	0	-23.2222	1.70603e-14	4.94052e-12
Novel_027708	XLOC_263421	.	transcript	0.243705	0	-23.2201	1.71528e-14	4.94052e-12
Novel_006356	XLOC_058893	.	transcript	0.095463	0	-23.2103	1.75937e-14	5.02899e-12
XM_018043913.1	gene-CXHXorf23	CXHXorf23	transcript	0.277787	0	-23.1981	1.81493e-14	5.11979e-12
Novel_011095	XLOC_106753	.	transcript	0.225698	0	-23.1817	1.89406e-14	5.22951e-12
Novel_005209	XLOC_049426	.	transcript	0.135173	0	-23.179	1.89118e-14	5.22951e-12
Novel_000439	XLOC_004293	.	transcript	0.143105	0	-23.1676	1.96132e-14	5.38336e-12
Novel_019460	XLOC_183634	.	transcript	0.0654584	0	-23.1652	1.97697e-14	5.41042e-12
XM_018058222.1	gene-PDP1	PDP1	transcript	0.190319	0	-23.1396	2.11184e-14	5.7125e-12
XM_018055676.1	gene-TAF1B	TAF1B	transcript	0.361788	0	-23.1343	2.14086e-14	5.77426e-12
Novel_016420	XLOC_158283	.	transcript	0.547041	0	-23.1209	2.21673e-14	5.96167e-12
XM_018064435.1	gene-ATP2A3	ATP2A3	transcript	0.190543	0	-23.1189	2.22685e-14	5.96233e-12
Novel_007348	XLOC_068172	.	transcript	0.118466	0	-23.1179	2.23355e-14	5.96233e-12
Novel_015811	XLOC_152838	.	transcript	0.179546	0	-23.1175	2.23615e-14	5.96233e-12
Novel_021068	XLOC_196947	.	transcript	0.44251	0	-23.1124	2.26563e-14	5.98073e-12
Novel_000729	XLOC_006887	.	transcript	0.0639014	0	-23.1119	2.26868e-14	5.98073e-12
Novel_021261	XLOC_198741	.	transcript	0.0982876	0	-23.1028	2.32236e-14	6.105e-12
XM_018048999.1	gene-SHANK3	SHANK3	transcript	0.142015	0	-23.0941	2.36503e-14	6.16508e-12
Novel_017018	XLOC_163860	.	transcript	0.304223	0	-23.091	2.36167e-14	6.16508e-12
Novel_002951	XLOC_028651	.	transcript	0.132535	0	-23.0893	2.40507e-14	6.25197e-12
XM_018067138.1	gene-CLASP2	CLASP2	transcript	0.128121	0	-23.0777	2.4777e-14	6.4098e-12
XM_018060925.1	gene-DEPDC5	DEPDC5	transcript	0.17249	0	-23.0732	2.50633e-14	6.44342e-12
Novel_019721	XLOC_184893	.	transcript	0.0837864	0	-23.0668	2.54824e-14	6.51743e-12
XM_018046216.1	gene-ZBTB7B	ZBTB7B	transcript	0.295179	0	-23.0657	2.54909e-14	6.51743e-12
XM_018059008.1	gene-NCAPD3	NCAPD3	transcript	0.15216	0	-23.0655	2.55721e-14	6.52033e-12
XM_018067133.1	gene-CLASP2	CLASP2	transcript	0.125835	0	-23.0591	2.59939e-14	6.59185e-12
Novel_006621	XLOC_061384	.	transcript	0.268589	0	-23.0538	2.63531e-14	6.65428e-12
Novel_000089	XLOC_000815	.	transcript	0.056987	0	-23.0534	2.63827e-14	6.65428e-12
Novel_025737	XLOC_241014	.	transcript	0.121435	0	-23.0393	2.73534e-14	6.8569e-12
Novel_024823	XLOC_230191	.	transcript	0.12377	0	-23.0389	2.73818e-14	6.8569e-12
Novel_026760	XLOC_250049	.	transcript	0.0838088	0	-23.0386	2.74064e-14	6.8569e-12
Novel_017208	XLOC_165033	.	transcript	0.0918996	0	-23.0286	2.81172e-14	6.9601e-12
Novel_008458	XLOC_080746	.	transcript	0.0938348	0	-23.0194	2.87934e-14	7.08985e-12
XM_018040189.1	gene-ATXN2L	ATXN2L	transcript	0.204288	0	-23.0074	2.96954e-14	7.29273e-12
Novel_017958	XLOC_171917	.	transcript	0.0255476	0	-22.9988	3.03552e-14	7.41573e-12
Novel_003445	XLOC_032101	.	transcript	0.107685	0	-22.9941	3.07234e-14	7.47054e-12
XM_018067146.1	gene-CLASP2	CLASP2	transcript	0.12423	0	-22.9939	3.07397e-14	7.47054e-12
Novel_022209	XLOC_208412	.	transcript	0.119289	0	-22.9902	3.10344e-14	7.52259e-12
Novel_013071	XLOC_125175	.	transcript	0.055038	0	-22.9874	3.12632e-14	7.55842e-12
XM_018060180.1	gene-PIKFYVE	PIKFYVE	transcript	0.0803602	0	-22.9804	3.18208e-14	7.67145e-12
Novel_000499	XLOC_004688	.	transcript	0.0505768	0	-22.9789	3.19468e-14	7.67145e-12
Novel_004490	XLOC_042086	.	transcript	0.585449	0	-22.9762	3.21661e-14	7.68775e-12
XM_013971107.2	gene-TTC9B	TTC9B	transcript	0.654032	0	-22.9726	3.24691e-14	7.72981e-12
XM_018039584.1	gene-MTCL1	MTCL1	transcript	0.11578	0	-22.9706	3.26333e-14	7.74769e-12
Novel_023702	XLOC_222013	.	transcript	0.180484	0	-22.9697	3.27103e-14	7.74769e-12
Novel_011406	XLOC_109987	.	transcript	0.112545	0	-22.9661	3.30108e-14	7.77938e-12
XM_013972661.2	gene-LOC102173969	LOC102173969	transcript	0.348712	0	-22.9643	3.31633e-14	7.79563e-12
Novel_028067	XLOC_265843	.	transcript	0.163495	0	-22.9629	3.29413e-14	7.77938e-12
Novel_021825	XLOC_204450	.	transcript	0.076678	0	-22.9581	3.37e-14	7.84277e-12
XM_013966526.2	gene-EYA4	EYA4	transcript	0.135249	0	-22.9543	3.40282e-14	7.87984e-12
XM_013971868.2	gene-SPAG5	SPAG5	transcript	0.235031	0	-22.9292	3.62579e-14	8.33413e-12
Novel_012639	XLOC_121495	.	transcript	0.0902498	0	-22.9276	3.64397e-14	8.35534e-12
Novel_016432	XLOC_158344	.	transcript	0.0923038	0	-22.9202	3.71433e-14	8.47504e-12
XM_018049728.1	gene-ZNF518B	ZNF518B	transcript	0.115435	0	-22.9184	3.73087e-14	8.492e-12
XR_309793.3	gene-NABP1	NABP1	transcript	0.213432	0	-22.9173	3.74125e-14	8.49492e-12
Novel_008941	XLOC_084071	.	transcript	0.045334	0	-22.9123	3.79005e-14	8.54376e-12
Novel_014161	XLOC_136626	.	transcript	0.104071	0	-22.901	3.90155e-14	8.75077e-12
Novel_027411	XLOC_260964	.	transcript	0.0534382	0	-22.8935	3.97689e-14	8.87875e-12
Novel_002155	XLOC_020833	.	transcript	0.123663	0	-22.8849	4.06544e-14	8.96819e-12
Novel_002254	XLOC_021777	.	transcript	0.252504	0	-22.874	1.74088e-14	4.99883e-12
XM_018057114.1	gene-EPB41	EPB41	transcript	0.120509	0	-22.874	4.17825e-14	9.13243e-12
XM_018066411.1	gene-NTRK3	NTRK3	transcript	0.163292	0	-22.8717	4.20427e-14	9.13243e-12
Novel_012577	XLOC_120895	.	transcript	0.119432	0	-22.8708	4.21401e-14	9.13243e-12
XM_013973218.2	gene-SP140	SP140	transcript	0.231481	0	-22.8647	4.28044e-14	9.22538e-12
Novel_016452	XLOC_158679	.	transcript	0.116016	0	-22.8562	4.37465e-14	9.38508e-12
Novel_018929	XLOC_181218	.	transcript	0.0532832	0	-22.8562	4.37465e-14	9.38508e-12
Novel_003015	XLOC_029371	.	transcript	0.0809288	0	-22.8543	4.39571e-14	9.39994e-12
Novel_017049	XLOC_164134	.	transcript	0.0472634	0	-22.8538	4.40172e-14	9.39994e-12
Novel_010710	XLOC_103958	.	transcript	0.0774094	0	-22.8419	4.53704e-14	9.56935e-12
Novel_007472	XLOC_069624	.	transcript	0.050876	0	-22.8415	4.54258e-14	9.56935e-12
Novel_018900	XLOC_181044	.	transcript	0.107331	0	-22.8327	4.64575e-14	9.74115e-12
Novel_009967	XLOC_095422	.	transcript	0.132432	0	-22.8095	4.92874e-14	1.02441e-11
Novel_019045	XLOC_181706	.	transcript	0.283734	0	-22.8025	4.99477e-14	1.03124e-11
Novel_019639	XLOC_184574	.	transcript	0.095175	0	-22.7978	5.07826e-14	1.04617e-11
Novel_002364	XLOC_023589	.	transcript	0.0474446	0	-22.7847	5.25105e-14	1.06995e-11
XM_018050195.1	gene-RBM27	RBM27	transcript	0.103192	0	-22.7847	5.25105e-14	1.06995e-11
Novel_023335	XLOC_218905	.	transcript	0.0412912	0	-22.7746	5.38721e-14	1.09055e-11
Novel_007882	XLOC_073530	.	transcript	0.0927234	0	-22.7736	5.3501e-14	1.08776e-11
Novel_018519	XLOC_177411	.	transcript	0.208113	0	-22.7655	5.51362e-14	1.10893e-11
Novel_010482	XLOC_101529	.	transcript	0.231439	0	-22.7612	5.5735e-14	1.11856e-11
XM_005680350.3	gene-PAN2	PAN2	transcript	0.179796	0	-22.743	5.80376e-14	1.1573e-11
Novel_012741	XLOC_122308	.	transcript	0.604988	0	-22.7339	5.97501e-14	1.17886e-11
Novel_026209	XLOC_246615	.	transcript	0.136009	0	-22.7339	5.97501e-14	1.17886e-11
XM_018039516.1	gene-ZNF532	ZNF532	transcript	0.114765	0	-22.7339	5.97501e-14	1.17886e-11
Novel_003196	XLOC_030358	.	transcript	0.105969	0	-22.7286	6.05619e-14	1.19235e-11
XM_005680318.3	gene-ZBTB39	ZBTB39	transcript	0.111057	0	-22.7233	6.13779e-14	1.20334e-11
XM_018064495.1	gene-PELP1	PELP1	transcript	0.181214	0	-22.7176	6.2279e-14	1.21336e-11
Novel_021757	XLOC_204093	.	transcript	0.085207	0	-22.7138	6.28898e-14	1.22017e-11
XM_018055649.1	gene-ROCK2	ROCK2	transcript	0.162283	0	-22.7099	6.26668e-14	1.21837e-11
XM_018054328.1	gene-HERC1	HERC1	transcript	0.0819968	0	-22.7053	6.33832e-14	1.22465e-11
Novel_009551	XLOC_091755	.	transcript	0.134145	0	-22.7024	6.47367e-14	1.24564e-11
Novel_019905	XLOC_185712	.	transcript	0.0593722	0	-22.7024	6.47367e-14	1.24564e-11
Novel_014344	XLOC_138506	.	transcript	0.113454	0	-22.6966	6.56905e-14	1.25766e-11
Novel_018930	XLOC_181218	.	transcript	0.0474246	0	-22.6913	6.6593e-14	1.27088e-11
XM_018063809.1	gene-LLGL2	LLGL2	transcript	0.165907	0	-22.6822	6.81478e-14	1.29525e-11
XM_018062806.1	gene-CPT1C	CPT1C	transcript	0.21983	0	-22.6749	6.94041e-14	1.31112e-11
Novel_016889	XLOC_162638	.	transcript	0.0276154	0	-22.6735	6.91305e-14	1.31112e-11
Novel_024119	XLOC_225236	.	transcript	0.154061	0	-22.6683	7.05852e-14	1.32805e-11
Novel_010911	XLOC_105430	.	transcript	0.0585928	0	-22.6647	7.1237e-14	1.33762e-11
Novel_008496	XLOC_081675	.	transcript	0.081334	0	-22.6589	7.22924e-14	1.34124e-11
Novel_013939	XLOC_135189	.	transcript	0.0707884	0	-22.6517	7.36133e-14	1.35734e-11
XM_018063297.1	gene-GRAMD1A	GRAMD1A	transcript	0.202884	0	-22.6511	7.37414e-14	1.35734e-11
Novel_021974	XLOC_205779	.	transcript	0.112688	0	-22.6463	7.3351e-14	1.3555e-11
XM_018058608.1	gene-TRAPPC9	TRAPPC9	transcript	0.138711	0	-22.6436	7.51568e-14	1.38067e-11
Novel_012475	XLOC_120293	.	transcript	0.236172	0	-22.6427	7.53194e-14	1.38094e-11
Novel_009850	XLOC_094035	.	transcript	0.0838614	0	-22.6391	7.59988e-14	1.38523e-11
Novel_011730	XLOC_113781	.	transcript	0.200001	0	-22.6374	7.63396e-14	1.38602e-11
Novel_005410	XLOC_051171	.	transcript	0.0618032	0	-22.6304	7.77188e-14	1.40206e-11
Novel_013704	XLOC_132696	.	transcript	0.121257	0	-22.6246	7.88518e-14	1.41512e-11
Novel_003871	XLOC_036332	.	transcript	0.58372	0	-22.6231	7.91549e-14	1.41783e-11
Novel_021934	XLOC_205710	.	transcript	0.016446	0	-22.6162	7.93185e-14	1.41804e-11
XM_013974688.2	gene-ZNF3	ZNF3	transcript	0.258103	0	-22.6117	8.11607e-14	1.43994e-11
Novel_009709	XLOC_092990	.	transcript	0.18481	0	-22.6014	8.20612e-14	1.45315e-11
Novel_017857	XLOC_171010	.	transcript	0.0668042	0	-22.579	8.76074e-14	1.53375e-11
Novel_019385	XLOC_183321	.	transcript	0.0881924	0	-22.5738	8.96687e-14	1.56412e-11
XM_018059852.1	gene-AMOTL1	AMOTL1	transcript	0.0637168	0	-22.5618	9.24408e-14	1.60883e-11
Novel_000380	XLOC_003594	.	transcript	0.0319956	0	-22.5407	9.74341e-14	1.67454e-11
XM_018060994.1	gene-MTMR3	MTMR3	transcript	0.0946674	0	-22.5343	9.90724e-14	1.69334e-11
Novel_003813	XLOC_035936	.	transcript	0.116049	0	-22.5017	1.07594e-13	1.83227e-11
Novel_014034	XLOC_135730	.	transcript	0.092415	0	-22.5	1.08051e-13	1.83671e-11
Novel_009549	XLOC_091755	.	transcript	0.128657	0	-22.4957	1.09213e-13	1.85276e-11
Novel_012740	XLOC_122308	.	transcript	0.449495	0	-22.4877	1.11442e-13	1.87513e-11
XM_018054337.1	gene-ZNF609	ZNF609	transcript	0.168844	0	-22.486	1.09553e-13	1.85276e-11
XM_013973217.2	gene-SP140	SP140	transcript	0.30939	0	-22.4824	1.11619e-13	1.87513e-11
Novel_015615	XLOC_150668	.	transcript	0.135257	0	-22.4756	1.14914e-13	1.90889e-11
XM_018058490.1	gene-SP140	SP140	transcript	0.203496	0	-22.4642	1.18266e-13	1.95342e-11
XM_018055908.1	gene-PKN3	PKN3	transcript	0.17608	0	-22.463	1.18585e-13	1.95523e-11
Novel_008660	XLOC_082398	.	transcript	0.0553592	0	-22.4597	1.19585e-13	1.96823e-11
XM_018043964.1	gene-REPS2	REPS2	transcript	0.100337	0	-22.4545	1.21163e-13	1.98825e-11
Novel_015430	XLOC_149596	.	transcript	0.0293522	0	-22.451	1.22244e-13	1.98995e-11
Novel_009360	XLOC_089221	.	transcript	0.087233	0	-22.4505	1.22397e-13	1.98995e-11
Novel_020334	XLOC_188678	.	transcript	0.0922616	0	-22.4445	1.24216e-13	2.01602e-11
Novel_019933	XLOC_185887	.	transcript	0.115695	0	-22.4362	1.2685e-13	2.04904e-11
Novel_023241	XLOC_217694	.	transcript	0.0873454	0	-22.4354	1.27129e-13	2.04904e-11
XM_005690923.3	gene-ABL2	ABL2	transcript	0.276226	0	-22.4231	1.28835e-13	2.07295e-11
Novel_005277	XLOC_049957	.	transcript	0.170772	0	-22.4215	1.31657e-13	2.11472e-11
XM_013969550.2	gene-DPAGT1	DPAGT1	transcript	0.204274	0	-22.4195	1.32248e-13	2.11948e-11
XM_018055179.1	gene-EIF4G3	EIF4G3	transcript	0.0850788	0	-22.4117	1.3496e-13	2.14561e-11
Novel_027106	XLOC_254890	.	transcript	0.112773	0	-22.4095	1.3567e-13	2.15323e-11
Novel_008503	XLOC_081675	.	transcript	0.0797058	0	-22.4084	1.34031e-13	2.13447e-11
Novel_010763	XLOC_104158	.	transcript	0.0265552	0	-22.4084	1.34031e-13	2.13447e-11
Novel_003431	XLOC_032032	.	transcript	0.334983	0	-22.4051	1.37217e-13	2.1704e-11
XM_013970335.2	gene-LOC102187515	LOC102187515	transcript	0.218668	0	-22.397	1.40005e-13	2.21075e-11
XM_018055747.1	gene-DENND1A	DENND1A	transcript	0.0972448	0	-22.3916	1.41933e-13	2.23741e-11
Novel_005074	XLOC_047709	.	transcript	0.081524	0	-22.3732	1.48656e-13	2.31601e-11
Novel_015336	XLOC_148459	.	transcript	0.055881	0	-22.372	1.49029e-13	2.31794e-11
Novel_003569	XLOC_034202	.	transcript	0.0608158	0	-22.3486	1.57985e-13	2.41322e-11
Novel_011431	XLOC_110221	.	transcript	0.0670654	0	-22.3473	1.5864e-13	2.41322e-11
Novel_011478	XLOC_110448	.	transcript	0.0738836	0	-22.3473	1.5864e-13	2.41322e-11
Novel_002165	XLOC_020894	.	transcript	0.0469952	0	-22.3456	1.59292e-13	2.41322e-11
Novel_012766	XLOC_122839	.	transcript	0.0651432	0	-22.3449	1.5921e-13	2.41322e-11
Novel_016650	XLOC_160709	.	transcript	0.0575868	0	-22.3449	1.5921e-13	2.41322e-11
Novel_020335	XLOC_188678	.	transcript	0.083359	0	-22.3298	1.65758e-13	2.49011e-11
Novel_025294	XLOC_236484	.	transcript	0.025771	0	-22.3293	1.65968e-13	2.49011e-11
XM_018052653.1	gene-ZNF618	ZNF618	transcript	0.0532804	0	-22.3293	1.65968e-13	2.49011e-11
XR_001918868.1	gene-USP20	USP20	transcript	0.164309	0	-22.3149	1.7206e-13	2.56093e-11
XM_018066477.1	gene-MIPOL1	MIPOL1	transcript	0.245358	0	-22.3141	1.72369e-13	2.56144e-11
Novel_013332	XLOC_128305	.	transcript	0.0822456	0	-22.3128	1.72948e-13	2.56206e-11
Novel_004576	XLOC_042811	.	transcript	0.039232	0	-22.3128	1.7296e-13	2.56206e-11
XM_018042050.1	gene-WRN	WRN	transcript	0.0895838	0	-22.3035	1.77025e-13	2.61397e-11
Novel_021891	XLOC_205048	.	transcript	0.119553	0	-22.2764	1.89446e-13	2.76674e-11
Novel_012399	XLOC_120089	.	transcript	0.0761742	0	-22.2678	1.93573e-13	2.80506e-11
Novel_000854	XLOC_008287	.	transcript	0.0503788	0	-22.262	1.96375e-13	2.83686e-11
Novel_000496	XLOC_004686	.	transcript	0.199264	0	-22.2594	1.97673e-13	2.8512e-11
Novel_015040	XLOC_145620	.	transcript	0.174159	0	-22.2526	2.01027e-13	2.88619e-11
Novel_012623	XLOC_121145	.	transcript	0.352166	0	-22.2482	2.03048e-13	2.90182e-11
Novel_025885	XLOC_242588	.	transcript	0.107238	0	-22.2459	2.04443e-13	2.90914e-11
Novel_001013	XLOC_010313	.	transcript	0.123235	0	-22.2318	2.11758e-13	2.99419e-11
Novel_006326	XLOC_058741	.	transcript	0.178308	0	-22.2221	2.16964e-13	3.04932e-11
Novel_023834	XLOC_222862	.	transcript	0.0239486	0	-22.2221	2.16964e-13	3.04932e-11
Novel_023667	XLOC_221766	.	transcript	0.08781	0	-22.2195	2.18274e-13	3.06101e-11
XM_018050194.1	gene-RBM27	RBM27	transcript	0.068537	0	-22.2191	2.18539e-13	3.06101e-11
Novel_001932	XLOC_019211	.	transcript	0.0770646	0	-22.2182	2.19107e-13	3.06101e-11
Novel_004392	XLOC_040857	.	transcript	0.0972298	0	-22.2182	2.19107e-13	3.06101e-11
Novel_007952	XLOC_073747	.	transcript	0.085817	0	-22.2161	2.20269e-13	3.06805e-11
XM_005701528.2	gene-LOC102177708	LOC102177708	transcript	0.443513	0	-22.2161	2.20269e-13	3.06805e-11
Novel_022550	XLOC_210822	.	transcript	0.107861	0	-22.2147	2.21031e-13	3.07407e-11
XM_018054338.1	gene-ZNF609	ZNF609	transcript	0.0598616	0	-22.1999	2.27697e-13	3.1274e-11
Novel_016857	XLOC_162473	.	transcript	0.119218	0	-22.1956	2.318e-13	3.16721e-11
Novel_009593	XLOC_092195	.	transcript	0.0408522	0	-22.1906	2.34702e-13	3.18819e-11
Novel_019090	XLOC_181931	.	transcript	0.250611	0	-22.1882	2.36113e-13	3.2027e-11
Novel_013014	XLOC_125029	.	transcript	0.0995248	0	-22.1874	2.36608e-13	3.20475e-11
Novel_009606	XLOC_092330	.	transcript	0.044479	0	-22.1836	2.38865e-13	3.23063e-11
Novel_011697	XLOC_113501	.	transcript	0.0803438	0	-22.1745	2.44335e-13	3.29506e-11
Novel_024011	XLOC_224515	.	transcript	0.146435	0	-22.167	2.47219e-13	3.32435e-11
Novel_003104	XLOC_030035	.	transcript	0.0844278	0	-22.1639	2.50751e-13	3.36699e-11
Novel_005095	XLOC_047902	.	transcript	0.054517	0	-22.1604	2.5302e-13	3.38771e-11
Novel_009268	XLOC_087935	.	transcript	0.0519144	0	-22.1523	2.58207e-13	3.43743e-11
Novel_002816	XLOC_027232	.	transcript	0.121151	0	-22.1499	2.59795e-13	3.45364e-11
Novel_000031	XLOC_000044	.	transcript	0.188811	0	-22.1479	2.6105e-13	3.4654e-11
XM_018066244.1	gene-PPIP5K1	PPIP5K1	transcript	0.0705908	0	-22.1423	2.6473e-13	3.50926e-11
Novel_010379	XLOC_100111	.	transcript	0.102901	0	-22.1386	2.67059e-13	3.53116e-11
Novel_016803	XLOC_162107	.	transcript	0.0843962	0	-22.1357	2.69129e-13	3.5424e-11
Novel_004747	XLOC_044190	.	transcript	0.0377912	0	-22.1208	2.79176e-13	3.64891e-11
XM_018054002.1	gene-NUMB	NUMB	transcript	0.113384	0	-22.1158	2.82698e-13	3.67271e-11
Novel_001050	XLOC_011020	.	transcript	0.028836	0	-22.1155	2.82964e-13	3.67271e-11
XR_001918069.1	gene-MBD6	MBD6	transcript	0.101523	0	-22.1109	2.86268e-13	3.69503e-11
Novel_020537	XLOC_189728	.	transcript	0.102777	0	-22.1081	2.88255e-13	3.70531e-11
XM_018043961.1	gene-REPS2	REPS2	transcript	0.074962	0	-22.1081	2.88255e-13	3.70531e-11
XM_018055454.1	gene-AAK1	AAK1	transcript	0.0677966	0	-22.1012	2.93187e-13	3.75835e-11
Novel_005480	XLOC_051575	.	transcript	0.148145	0	-22.0989	2.94837e-13	3.76915e-11
Novel_014571	XLOC_140512	.	transcript	0.12284	0	-22.0989	2.94837e-13	3.76915e-11
Novel_019941	XLOC_185939	.	transcript	0.110292	0	-22.0949	2.9776e-13	3.78063e-11
Novel_020284	XLOC_188332	.	transcript	0.102768	0	-22.0949	2.9776e-13	3.78063e-11
XR_001917204.1	gene-LOC102173992	LOC102173992	transcript	0.0388314	0	-22.0949	2.9776e-13	3.78063e-11
Novel_010287	XLOC_099071	.	transcript	0.056903	0	-22.0916	3.00286e-13	3.80234e-11
Novel_014192	XLOC_136990	.	transcript	0.0927262	0	-22.0896	3.0179e-13	3.8059e-11
Novel_023417	XLOC_219612	.	transcript	0.078615	0	-22.0896	3.0179e-13	3.8059e-11
Novel_025040	XLOC_232390	.	transcript	0.488403	0	-22.0896	3.0179e-13	3.8059e-11
XM_018039932.1	gene-LOC102173992	LOC102173992	transcript	0.0738752	0	-22.0824	3.07231e-13	3.86269e-11
Novel_018134	XLOC_173695	.	transcript	0.072613	0	-22.073	3.14481e-13	3.91307e-11
Novel_021594	XLOC_202283	.	transcript	0.0902896	0	-22.073	3.14481e-13	3.91307e-11
Novel_001373	XLOC_013967	.	transcript	0.0700512	0	-22.0712	3.15884e-13	3.92007e-11
Novel_023318	XLOC_218516	.	transcript	0.0419434	0	-22.0705	3.16427e-13	3.92159e-11
Novel_023447	XLOC_219929	.	transcript	0.07704	0	-22.0428	3.38881e-13	4.15572e-11
Novel_018263	XLOC_174922	.	transcript	0.0567362	0	-22.0358	3.44672e-13	4.21566e-11
Novel_015115	XLOC_146080	.	transcript	0.0317066	0	-22.0335	3.46877e-13	4.23153e-11
Novel_014393	XLOC_139094	.	transcript	0.0444742	0	-22.0264	3.52871e-13	4.29343e-11
Novel_001086	XLOC_011365	.	transcript	0.0513058	0	-22.0146	3.63403e-13	4.38159e-11
Novel_007386	XLOC_068263	.	transcript	0.0516384	0	-22.0044	3.72775e-13	4.483e-11
Novel_001915	XLOC_019067	.	transcript	0.050761	0	-22.0004	3.75782e-13	4.50755e-11
Novel_006369	XLOC_058967	.	transcript	0.0689834	0	-21.9988	3.74781e-13	4.50133e-11
Novel_016212	XLOC_156373	.	transcript	0.120937	0	-21.9967	3.79746e-13	4.52601e-11
XM_013976483.2	gene-CCNB3	CCNB3	transcript	0.0972154	0	-21.9967	3.79746e-13	4.52601e-11
XM_018054637.1	gene-ARHGEF19	ARHGEF19	transcript	0.0721876	0	-21.9967	3.79746e-13	4.52601e-11
Novel_017109	XLOC_164416	.	transcript	0.0693402	0	-21.9937	3.82553e-13	4.54206e-11
Novel_000370	XLOC_003412	.	transcript	0.151031	0	-21.9925	3.83809e-13	4.55119e-11
XM_018041933.1	gene-INPP5B	INPP5B	transcript	0.10636	0	-21.9906	3.85546e-13	4.55442e-11
Novel_023062	XLOC_215968	.	transcript	0.0491846	0	-21.976	3.99953e-13	4.682e-11
XM_018060998.1	gene-MTMR3	MTMR3	transcript	0.0635926	0	-21.976	3.99953e-13	4.682e-11
XM_018067248.1	gene-PLXNB1	PLXNB1	transcript	0.049189	0	-21.9756	4.00359e-13	4.682e-11
Novel_017062	XLOC_164161	.	transcript	0.035091	0	-21.9732	4.02782e-13	4.69855e-11
Novel_011784	XLOC_113964	.	transcript	0.0687016	0	-21.9651	4.10913e-13	4.7744e-11
Novel_018884	XLOC_180914	.	transcript	0.0578248	0	-21.9582	4.17928e-13	4.83763e-11
Novel_024791	XLOC_230122	.	transcript	0.0847412	0	-21.9576	4.18333e-13	4.83763e-11
Novel_005928	XLOC_055613	.	transcript	0.0334216	0	-21.9478	4.21377e-13	4.85479e-11
Novel_008979	XLOC_084683	.	transcript	0.128694	0	-21.9478	4.21377e-13	4.85479e-11
Novel_024722	XLOC_229925	.	transcript	0.067605	0	-21.937	4.40164e-13	5.04012e-11
Novel_014159	XLOC_136626	.	transcript	0.0728004	0	-21.9328	4.45037e-13	5.08968e-11
Novel_002395	XLOC_023769	.	transcript	0.163142	0	-21.9318	4.46186e-13	5.09064e-11
XM_018057100.1	gene-KIAA1217	KIAA1217	transcript	0.0570764	0	-21.9317	4.46212e-13	5.09064e-11
XM_018048156.1	gene-ANO4	ANO4	transcript	0.263909	0	-21.9247	4.39035e-13	5.03336e-11
Novel_008120	XLOC_074662	.	transcript	0.0919358	0	-21.9246	4.53935e-13	5.13867e-11
XR_001295467.2	gene-PHTF1	PHTF1	transcript	0.0787036	0	-21.9246	4.53935e-13	5.13867e-11
Novel_021777	XLOC_204247	.	transcript	0.0592896	0	-21.9214	4.57778e-13	5.16575e-11
Novel_010818	XLOC_105033	.	transcript	0.0507646	0	-21.9192	4.60214e-13	5.18697e-11
Novel_013268	XLOC_127595	.	transcript	0.0660094	0	-21.9131	4.66914e-13	5.24349e-11
XM_018052116.1	gene-FAM214B	FAM214B	transcript	0.116099	0	-21.9131	4.66914e-13	5.24349e-11
XR_001918139.1	gene-TTC38	TTC38	transcript	0.104254	0	-21.9131	4.66914e-13	5.24349e-11
Novel_014998	XLOC_145331	.	transcript	0.0327484	0	-21.9004	4.82017e-13	5.39582e-11
Novel_006613	XLOC_061264	.	transcript	0.08429	0	-21.8962	4.87079e-13	5.43966e-11
Novel_014029	XLOC_135730	.	transcript	0.102927	0	-21.8933	4.90222e-13	5.43977e-11
Novel_026114	XLOC_244744	.	transcript	0.0185694	0	-21.8891	4.95689e-13	5.48088e-11
Novel_012725	XLOC_122308	.	transcript	0.364931	0	-21.8861	4.99078e-13	5.48586e-11
Novel_001819	XLOC_018048	.	transcript	0.076789	0	-21.8844	5.01574e-13	5.50681e-11
Novel_011910	XLOC_115061	.	transcript	0.0750438	0	-21.8814	5.05182e-13	5.53946e-11
Novel_008977	XLOC_084683	.	transcript	0.0925516	0	-21.8794	5.06922e-13	5.53946e-11
Novel_001651	XLOC_015845	.	transcript	0.0326174	0	-21.8667	5.23812e-13	5.67749e-11
Novel_015582	XLOC_150439	.	transcript	0.044133	0	-21.8631	5.28556e-13	5.70901e-11
XM_018053999.1	gene-NUMB	NUMB	transcript	0.091105	0	-21.8525	5.42599e-13	5.84716e-11
Novel_000620	XLOC_005605	.	transcript	0.0287698	0	-21.8372	5.63374e-13	6.03619e-11
XM_018054269.1	gene-CGNL1	CGNL1	transcript	0.0574174	0	-21.8297	5.73853e-13	6.13438e-11
Novel_020804	XLOC_192864	.	transcript	0.0140046	0	-21.8266	5.77803e-13	6.16954e-11
Novel_005269	XLOC_049932	.	transcript	0.0523868	0	-21.7926	6.28069e-13	6.66053e-11
XM_005687492.3	gene-POSTN	POSTN	transcript	0.111138	0	-21.786	6.3836e-13	6.74666e-11
Novel_000020	XLOC_000044	.	transcript	0.0983466	0	-21.7827	6.43485e-13	6.7778e-11
XM_018044390.1	gene-YPEL1	YPEL1	transcript	0.293995	0	-21.7717	6.37723e-13	6.74666e-11
Novel_004763	XLOC_044231	.	transcript	0.045761	0	-21.765	6.72799e-13	7.02315e-11
Novel_027887	XLOC_264891	.	transcript	0.0719748	0	-21.7601	6.80204e-13	7.09251e-11
Novel_004400	XLOC_040871	.	transcript	0.0818112	0	-21.7563	6.86851e-13	7.12876e-11
XM_005680352.3	gene-PAN2	PAN2	transcript	0.0712322	0	-21.7563	6.86851e-13	7.12876e-11
Novel_021928	XLOC_205710	.	transcript	0.030679	0	-21.75	6.98124e-13	7.21635e-11
Novel_002019	XLOC_019859	.	transcript	0.0822748	0	-21.7489	6.99813e-13	7.21635e-11
Novel_016416	XLOC_158283	.	transcript	0.258161	0	-21.7489	6.99813e-13	7.21635e-11
Novel_020880	XLOC_193910	.	transcript	0.057426	0	-21.7455	7.05287e-13	7.26477e-11
Novel_002110	XLOC_020374	.	transcript	0.052829	0	-21.7421	7.10845e-13	7.31394e-11
Novel_025474	XLOC_238001	.	transcript	0.0079564	0	-21.7367	7.21226e-13	7.40443e-11
XM_018059054.1	gene-CLP1	CLP1	transcript	0.171646	0	-21.7364	7.21219e-13	7.40443e-11
Novel_001707	XLOC_016968	.	transcript	0.050589	0	-21.7347	7.24208e-13	7.42687e-11
Novel_005588	XLOC_052556	.	transcript	0.0543234	0	-21.7308	7.30805e-13	7.4863e-11
Novel_004128	XLOC_038214	.	transcript	0.124364	0	-21.7289	7.35171e-13	7.51453e-11
Novel_015429	XLOC_149596	.	transcript	0.0173806	0	-21.7289	7.35171e-13	7.51453e-11
Novel_017256	XLOC_165648	.	transcript	0.064661	0	-21.7256	7.41062e-13	7.53348e-11
Novel_027439	XLOC_261329	.	transcript	0.0288174	0	-21.7256	7.41062e-13	7.53348e-11
Novel_013410	XLOC_128994	.	transcript	0.0764772	0	-21.7229	7.45955e-13	7.56674e-11
Novel_018651	XLOC_178372	.	transcript	0.0598832	0	-21.7229	7.45955e-13	7.56674e-11
XM_018049212.1	gene-ZGRF1	ZGRF1	transcript	0.0550338	0	-21.7165	7.57772e-13	7.65334e-11
Novel_026172	XLOC_245144	.	transcript	0.0278218	0	-21.7146	7.61361e-13	7.67105e-11
Novel_001461	XLOC_014555	.	transcript	0.0572468	0	-21.7143	7.61992e-13	7.67105e-11
Novel_023612	XLOC_221084	.	transcript	0.09352	0	-21.7143	7.61992e-13	7.67105e-11
Novel_005574	XLOC_052486	.	transcript	0.161892	0	-21.7131	7.48508e-13	7.57617e-11
Novel_019543	XLOC_184055	.	transcript	0.0675996	0	-21.7131	7.48508e-13	7.57617e-11
Novel_000173	XLOC_001995	.	transcript	0.0118766	0	-21.6958	7.97159e-13	7.99059e-11
Novel_016565	XLOC_159968	.	transcript	0.0611482	0	-21.6958	7.97159e-13	7.99059e-11
Novel_023908	XLOC_223559	.	transcript	0.0571258	0	-21.6899	8.08701e-13	8.05665e-11
Novel_004812	XLOC_044579	.	transcript	0.380354	0	-21.6898	8.08928e-13	8.05665e-11
Novel_018240	XLOC_174634	.	transcript	0.0825656	0	-21.6898	8.08928e-13	8.05665e-11
XM_018065603.1	gene-DAB2	DAB2	transcript	0.0887064	0	-21.6879	8.12683e-13	8.07681e-11
Novel_012872	XLOC_124189	.	transcript	0.0401308	0	-21.6839	8.20722e-13	8.13072e-11
XM_013973781.2	gene-MECR	MECR	transcript	0.082189	0	-21.6825	8.23588e-13	8.14708e-11
XM_018066848.1	gene-IL17RE	IL17RE	transcript	0.112992	0	-21.6778	8.33197e-13	8.21883e-11
Novel_000665	XLOC_006117	.	transcript	0.036762	0	-21.6774	8.34019e-13	8.21883e-11
Novel_003914	XLOC_036900	.	transcript	0.062706	0	-21.6754	8.38077e-13	8.24815e-11
Novel_010057	XLOC_096655	.	transcript	0.0452452	0	-21.664	8.61779e-13	8.40365e-11
Novel_011295	XLOC_108501	.	transcript	0.0283322	0	-21.664	8.61779e-13	8.40365e-11
Novel_013821	XLOC_133941	.	transcript	0.0824704	0	-21.6628	8.64295e-13	8.41061e-11
Novel_017056	XLOC_164161	.	transcript	0.0273282	0	-21.6628	8.64295e-13	8.41061e-11
Novel_000236	XLOC_002203	.	transcript	0.058929	0	-21.6551	8.80697e-13	8.5435e-11
Novel_023824	XLOC_222723	.	transcript	0.0454598	0	-21.6551	8.80697e-13	8.5435e-11
Novel_011717	XLOC_113695	.	transcript	0.0425926	0	-21.6507	8.90188e-13	8.59981e-11
Novel_012726	XLOC_122308	.	transcript	0.246416	0	-21.6507	8.90188e-13	8.59981e-11
Novel_024509	XLOC_227997	.	transcript	0.058882	0	-21.6425	9.08182e-13	8.72846e-11
XM_018041940.1	gene-INPP5B	INPP5B	transcript	0.0853586	0	-21.6425	9.08182e-13	8.72846e-11
Novel_003062	XLOC_029741	.	transcript	0.566484	0	-21.6411	9.1138e-13	8.74733e-11
Novel_008662	XLOC_082401	.	transcript	0.161226	0	-21.6408	9.1202e-13	8.74733e-11
Novel_002932	XLOC_028475	.	transcript	0.035394	0	-21.6287	9.39386e-13	8.96374e-11
XM_005682965.2	gene-TRPC7	TRPC7	transcript	0.090989	0	-21.624	9.50351e-13	9.0335e-11
XM_018042394.1	gene-KCNMA1	KCNMA1	transcript	0.073443	0	-21.624	9.50351e-13	9.0335e-11
Novel_019280	XLOC_182738	.	transcript	0.0645346	0	-21.6239	9.50569e-13	9.0335e-11
XM_018040739.1	gene-ELN	ELN	transcript	0.088632	0	-21.6156	9.70029e-13	9.19036e-11
Novel_004817	XLOC_044779	.	transcript	0.0967952	0	-21.6019	1.00322e-12	9.42827e-11
Novel_005956	XLOC_055801	.	transcript	0.0432222	0	-21.6019	1.00322e-12	9.42827e-11
Novel_014398	XLOC_139095	.	transcript	0.073857	0	-21.6019	1.00322e-12	9.42827e-11
Novel_026769	XLOC_250057	.	transcript	0.107258	0	-21.599	1.01019e-12	9.48418e-11
Novel_018694	XLOC_179100	.	transcript	0.0285972	0	-21.5861	1.04268e-12	9.7402e-11
XM_018059992.1	gene-TMEM183A	TMEM183A	transcript	0.147752	0	-21.5861	1.04268e-12	9.7402e-11
Novel_023412	XLOC_219612	.	transcript	0.092779	0	-21.5796	1.02978e-12	9.64867e-11
Novel_020177	XLOC_187940	.	transcript	0.0290986	0	-21.5676	1.0905e-12	1.01362e-10
Novel_014690	XLOC_141283	.	transcript	0.0342992	0	-21.5613	1.10718e-12	1.02498e-10
Novel_016428	XLOC_158320	.	transcript	0.0381928	0	-21.561	1.10821e-12	1.02498e-10
Novel_007469	XLOC_069624	.	transcript	0.0097222	0	-21.5548	1.12529e-12	1.03975e-10
Novel_007702	XLOC_072193	.	transcript	0.0810436	0	-21.5436	1.15634e-12	1.06004e-10
Novel_010375	XLOC_100024	.	transcript	0.0407618	0	-21.5371	1.15545e-12	1.06004e-10
Novel_016624	XLOC_160577	.	transcript	0.0142768	0	-21.5293	1.19764e-12	1.09147e-10
Novel_011123	XLOC_106971	.	transcript	0.0158474	0	-21.527	1.20391e-12	1.09611e-10
Novel_002730	XLOC_026416	.	transcript	0.0993624	0	-21.5227	1.1962e-12	1.09122e-10
Novel_016767	XLOC_161606	.	transcript	0.0431074	0	-21.5155	1.23843e-12	1.12098e-10
XM_018043436.1	gene-MYRF	MYRF	transcript	0.0592208	0	-21.5155	1.23843e-12	1.12098e-10
Novel_013863	XLOC_134470	.	transcript	0.0423344	0	-21.5124	1.24764e-12	1.12604e-10
Novel_026331	XLOC_247428	.	transcript	0.0358248	0	-21.4978	1.29289e-12	1.16238e-10
Novel_007282	XLOC_067636	.	transcript	0.116936	0	-21.4953	1.30064e-12	1.1671e-10
Novel_010099	XLOC_097598	.	transcript	0.0786494	0	-21.4872	1.32671e-12	1.18593e-10
Novel_010217	XLOC_098582	.	transcript	0.0293086	0	-21.4872	1.32671e-12	1.18593e-10
Novel_021819	XLOC_204449	.	transcript	0.142961	0	-21.4872	1.32671e-12	1.18593e-10
XM_018050755.1	gene-DOT1L	DOT1L	transcript	0.0282618	0	-21.4872	1.32671e-12	1.18593e-10
Novel_000299	XLOC_002720	.	transcript	0.0435202	0	-21.4831	1.34003e-12	1.1931e-10
XM_018045608.1	gene-ZZZ3	ZZZ3	transcript	0.0550728	0	-21.4694	1.38575e-12	1.22532e-10
Novel_009637	XLOC_092468	.	transcript	0.088765	0	-21.4687	1.38784e-12	1.22532e-10
Novel_004702	XLOC_043491	.	transcript	0.0190962	0	-21.4592	1.42021e-12	1.24995e-10
Novel_011136	XLOC_107234	.	transcript	0.0232156	0	-21.455	1.43459e-12	1.25826e-10
Novel_023411	XLOC_219612	.	transcript	0.0441364	0	-21.4544	1.43711e-12	1.25929e-10
Novel_002616	XLOC_025676	.	transcript	0.0498144	0	-21.4505	1.4505e-12	1.26983e-10
Novel_010394	XLOC_100593	.	transcript	0.0210372	0	-21.4492	1.45506e-12	1.27263e-10
Novel_017852	XLOC_170996	.	transcript	0.0853874	0	-21.444	1.4738e-12	1.2866e-10
Novel_020785	XLOC_192589	.	transcript	0.103341	0	-21.4317	1.51817e-12	1.31671e-10
Novel_003032	XLOC_029568	.	transcript	0.045059	0	-21.4307	1.52118e-12	1.3181e-10
Novel_002176	XLOC_021046	.	transcript	0.031482	0	-21.4266	1.53724e-12	1.32709e-10
Novel_020926	XLOC_195145	.	transcript	0.0849808	0	-21.4266	1.53724e-12	1.32709e-10
Novel_015918	XLOC_153461	.	transcript	0.0207218	0	-21.4155	1.57905e-12	1.35816e-10
Novel_000921	XLOC_009137	.	transcript	0.0552124	0	-21.4139	1.58519e-12	1.36218e-10
XM_018038336.1	gene-CADPS	CADPS	transcript	0.042539	0	-21.4126	1.59023e-12	1.36526e-10
Novel_006370	XLOC_058967	.	transcript	0.036444	0	-21.4105	1.59839e-12	1.36974e-10
XM_018048692.1	gene-CACNA1C	CACNA1C	transcript	0.0318584	0	-21.4105	1.59839e-12	1.36974e-10
Novel_007808	XLOC_073327	.	transcript	0.117906	0	-21.4003	1.63878e-12	1.39486e-10
Novel_012209	XLOC_118262	.	transcript	0.0583482	0	-21.4003	1.63878e-12	1.39486e-10
Novel_025475	XLOC_238001	.	transcript	0.057612	0	-21.3968	1.63966e-12	1.39486e-10
Novel_027894	XLOC_264891	.	transcript	0.0595642	0	-21.3968	1.63966e-12	1.39486e-10
Novel_021441	XLOC_200647	.	transcript	0.0563634	0	-21.3953	1.65846e-12	1.40573e-10
Novel_008583	XLOC_082177	.	transcript	0.119554	0	-21.3948	1.64828e-12	1.39964e-10
XM_018061723.1	gene-LOC106503077	LOC106503077	transcript	0.0588278	0	-21.3848	1.70151e-12	1.4344e-10
Novel_011009	XLOC_106244	.	transcript	0.0189742	0	-21.3798	1.72178e-12	1.44756e-10
Novel_003200	XLOC_030358	.	transcript	0.0420608	0	-21.3755	1.74007e-12	1.45769e-10
Novel_003563	XLOC_034142	.	transcript	0.04815	0	-21.3423	1.88341e-12	1.56792e-10
Novel_003913	XLOC_036900	.	transcript	0.0326386	0	-21.3357	1.91632e-12	1.58964e-10
Novel_004587	XLOC_042822	.	transcript	0.068362	0	-21.3355	1.91415e-12	1.58926e-10
Novel_019091	XLOC_181931	.	transcript	0.197316	0	-21.3355	1.91415e-12	1.58926e-10
XM_018055039.1	gene-EGR4	EGR4	transcript	0.0978946	0	-21.3291	1.94591e-12	1.61132e-10
Novel_000010	XLOC_000016	.	transcript	0.127108	0	-21.3281	1.94964e-12	1.61156e-10
Novel_008571	XLOC_082087	.	transcript	0.100578	0	-21.3262	1.95765e-12	1.61674e-10
XM_018040997.1	gene-MLXIPL	MLXIPL	transcript	0.064858	0	-21.3136	2.01967e-12	1.66061e-10
Novel_001589	XLOC_015178	.	transcript	0.049752	0	-21.3041	2.06697e-12	1.69057e-10
Novel_001824	XLOC_018112	.	transcript	0.0505806	0	-21.3041	2.06697e-12	1.69057e-10
Novel_023548	XLOC_220436	.	transcript	0.0565626	0	-21.2839	2.12336e-12	1.73365e-10
XM_018055657.1	gene-ATP6V1C2	ATP6V1C2	transcript	0.157034	0	-21.2759	2.21087e-12	1.80037e-10
Novel_024864	XLOC_230614	.	transcript	0.0458214	0	-21.2701	2.24257e-12	1.82301e-10
XR_001919172.1	gene-LOC102175041	LOC102175041	transcript	0.195862	0	-21.2701	2.24257e-12	1.82301e-10
XM_013966825.2	gene-RIPK3	RIPK3	transcript	0.126862	0	-21.2681	2.25314e-12	1.82524e-10
Novel_021256	XLOC_198741	.	transcript	0.0462614	0	-21.2481	2.33329e-12	1.8739e-10
Novel_000120	XLOC_001451	.	transcript	0.0296066	0	-21.2471	2.37085e-12	1.89916e-10
Novel_009968	XLOC_095422	.	transcript	0.0676468	0	-21.2471	2.37085e-12	1.89916e-10
Novel_027328	XLOC_259784	.	transcript	0.074471	0	-21.2375	2.42949e-12	1.9428e-10
Novel_003737	XLOC_035534	.	transcript	0.0303016	0	-21.2324	2.4524e-12	1.95944e-10
Novel_001570	XLOC_015076	.	transcript	0.0624244	0	-21.2266	2.49069e-12	1.98664e-10
Novel_001677	XLOC_016410	.	transcript	0.0133044	0	-21.2154	2.5625e-12	2.03176e-10
Novel_015819	XLOC_152905	.	transcript	0.0834096	0	-21.2154	2.5625e-12	2.03176e-10
XR_001918836.1	gene-DNMT3A	DNMT3A	transcript	0.042036	0	-21.1786	2.7992e-12	2.20444e-10
Novel_008659	XLOC_082398	.	transcript	0.0247004	0	-21.177	2.80437e-12	2.2048e-10
Novel_025105	XLOC_232744	.	transcript	0.030851	0	-21.177	2.80437e-12	2.2048e-10
Novel_000964	XLOC_009931	.	transcript	0.137757	0	-21.1662	2.82852e-12	2.21818e-10
Novel_005127	XLOC_048516	.	transcript	0.0306972	0	-21.1624	2.8537e-12	2.23604e-10
Novel_014073	XLOC_135960	.	transcript	0.0317686	0	-21.1567	2.95011e-12	2.30094e-10
Novel_024827	XLOC_230225	.	transcript	0.0782446	0	-21.1567	2.95011e-12	2.30094e-10
Novel_015239	XLOC_147784	.	transcript	0.0239086	0	-21.1503	2.99761e-12	2.33313e-10
Novel_011858	XLOC_114473	.	transcript	0.0269998	0	-21.0797	3.4251e-12	2.63945e-10
Novel_023069	XLOC_216074	.	transcript	0.0279836	0	-20.858	5.86404e-12	4.27534e-10
Novel_024640	XLOC_228642	.	transcript	0.328098	0	-20.858	5.86404e-12	4.27534e-10
XM_018051335.1	gene-EPS15L1	EPS15L1	transcript	0.0646156	0	-20.5557	1.18242e-11	7.98449e-10
XM_018044988.1	gene-CHAMP1	CHAMP1	transcript	0.0709892	0	-20.5121	1.28383e-11	8.63803e-10
Novel_024421	XLOC_227441	.	transcript	0.035943	0	-20.5049	1.33021e-11	8.93077e-10
XM_018067151.1	gene-CLASP2	CLASP2	transcript	7.79333	0.001377	-12.3868	3.73169e-05	0.00205821
XM_018055893.1	gene-SPTAN1	SPTAN1	transcript	0.889793	0	-11.4342	0.000157927	0.00802291
Novel_025845	XLOC_242009	.	transcript	0.0996314	0	-11.1299	1.25416e-07	7.73568e-06
XM_018040727.1	gene-COL6A3	COL6A3	transcript	0.603697	0	-11.0664	8.7003e-10	5.4823e-08
Novel_001898	XLOC_019012	.	transcript	1.34239	0	-10.9886	5.75934e-09	3.60237e-07
XM_018040043.1	gene-MAPK8IP3	MAPK8IP3	transcript	0.867497	0	-10.9455	3.9389e-10	2.48874e-08
Novel_022706	XLOC_212775	.	transcript	2.28207	0	-10.9198	0.000308291	0.0149301
Novel_008336	XLOC_079782	.	transcript	59.034	0.0360836	-10.8571	0.000178592	0.00900895
XM_018040044.1	gene-MAPK8IP3	MAPK8IP3	transcript	0.816062	0	-10.8491	5.36278e-10	3.38152e-08
XM_018041131.1	gene-ZSCAN20	ZSCAN20	transcript	0.548999	0	-10.7622	0.000376392	0.0178666
XM_018056008.1	gene-PRRC2B	PRRC2B	transcript	0.390524	0	-10.6972	0.000408393	0.0191705
XM_018040049.1	gene-MAPK8IP3	MAPK8IP3	transcript	0.661323	0	-10.5546	2.82351e-09	1.772e-07
XM_018056007.1	gene-PRRC2B	PRRC2B	transcript	0.345402	0	-10.531	9.04282e-07	5.48696e-05
XM_018049801.1	gene-RGS12	RGS12	transcript	0.972021	0	-10.4159	3.06421e-05	0.00170518
XM_018040038.1	gene-MAPK8IP3	MAPK8IP3	transcript	0.557819	0	-10.3322	4.37489e-09	2.74193e-07
Novel_026217	XLOC_246615	.	transcript	0.556327	0	-10.2608	5.21015e-05	0.00282195
Novel_021398	XLOC_200269	.	transcript	1.52322	0.0002034	-10.2566	1.39652e-07	8.60239e-06
XM_018052928.1	gene-UBE3D	UBE3D	transcript	1.687	0	-10.1661	6.46437e-05	0.0034591
XM_018056116.1	gene-SDCCAG3	SDCCAG3	transcript	1.33841	0	-10.1425	6.66497e-09	4.16603e-07
Novel_002734	XLOC_026439	.	transcript	0.596831	0.0001172	-10.0321	6.56219e-05	0.00350944
Novel_016893	XLOC_162638	.	transcript	0.258503	2e-06	-9.98752	0.000610193	0.0273246
XM_018054325.1	gene-HERC1	HERC1	transcript	0.173907	0	-9.9649	9.3275e-09	5.81859e-07
Novel_015599	XLOC_150643	.	transcript	0.247314	0.0001322	-9.77235	0.000797778	0.0342615
Novel_019740	XLOC_184955	.	transcript	0.640457	0	-9.55992	0.000147179	0.00753431
Novel_017971	XLOC_171917	.	transcript	0.243703	0	-9.43045	0.000158625	0.00805395
XR_001917385.1	gene-PABPC4	PABPC4	transcript	0.651099	0	-9.39832	0.000184566	0.00929525
XM_005680743.3	gene-CASC1	CASC1	transcript	6.39369	0.006768	-9.39044	8.27866e-06	0.000478378
Novel_020905	XLOC_194806	.	transcript	0.112767	5.26e-05	-9.3768	2.46546e-05	0.00138021
XM_018043180.1	gene-MARK2	MARK2	transcript	0.344148	0	-9.25921	9.57012e-08	5.90676e-06
Novel_027718	XLOC_263479	.	transcript	0.129969	5.16e-05	-9.2346	0.00065203	0.028852
Novel_011120	XLOC_106971	.	transcript	0.100843	0	-9.22933	0.000276435	0.0134783
Novel_009503	XLOC_091074	.	transcript	0.186731	0	-9.22389	0.000288584	0.014034
Novel_008484	XLOC_081661	.	transcript	0.268624	0	-9.21075	0.00026101	0.0128402
XM_013970163.2	gene-RGS7	RGS7	transcript	1.43715	0.0007324	-9.18476	9.95318e-06	0.000571952
Novel_017956	XLOC_171917	.	transcript	0.109266	0.0001294	-9.17894	5.27602e-05	0.00285431
Novel_007486	XLOC_069897	.	transcript	0.368412	0	-9.17198	0.000239901	0.0118833
Novel_015371	XLOC_148840	.	transcript	0.3051	0	-9.16532	0.00111243	0.0456126
XM_018046008.1	gene-ANKRD35	ANKRD35	transcript	0.248763	0	-9.05689	0.000401833	0.0189011
Novel_010268	XLOC_099008	.	transcript	0.0519556	0	-9.05042	0.000375506	0.0178427
Novel_009345	XLOC_088966	.	transcript	0.234415	0	-9.03687	0.000598568	0.0269073
Novel_002478	XLOC_024510	.	transcript	0.0673662	0	-9.03676	9.85589e-07	5.97642e-05
XM_005691975.3	gene-CHD9	CHD9	transcript	4.26407	0.0082826	-9.03242	9.06358e-08	5.60153e-06
XM_018060600.1	gene-PRDM2	PRDM2	transcript	0.182918	0	-9.00892	0.000312631	0.0151246
Novel_026311	XLOC_247285	.	transcript	0.122637	0	-8.99904	4.23183e-07	2.58796e-05
Novel_010030	XLOC_095860	.	transcript	0.0844612	0	-8.99345	0.00035277	0.0168567
XM_018063568.1	gene-MARCH7	2021-03-07	transcript	0.40071	0	-8.98359	0.000329687	0.0158757
Novel_014737	XLOC_142208	.	transcript	0.197255	0	-8.98183	0.000657261	0.0290283
XR_001917611.1	gene-CC2D1B	CC2D1B	transcript	0.247437	0	-8.95607	2.34729e-07	1.44115e-05
Novel_013197	XLOC_126229	.	transcript	0.207726	7.08e-05	-8.95047	1.31644e-06	7.94134e-05
Novel_009857	XLOC_094042	.	transcript	0.161743	0	-8.88566	0.000356427	0.0170228
Novel_016358	XLOC_157541	.	transcript	0.248006	0	-8.87422	0.000522241	0.0238671
Novel_008624	XLOC_082286	.	transcript	0.389347	0	-8.87292	0.000390705	0.0184241
XM_018064832.1	gene-MBTD1	MBTD1	transcript	0.241749	0	-8.85667	0.000410898	0.0192693
XM_018038560.1	gene-COL11A2	COL11A2	transcript	0.1875	0	-8.84495	0.000384934	0.0181612
XM_018059516.1	gene-SCUBE2	SCUBE2	transcript	0.408714	0	-8.83971	0.000466762	0.0216067
Novel_003347	XLOC_031542	.	transcript	0.0724148	7.6e-06	-8.83306	1.77542e-06	0.000106209
Novel_012497	XLOC_120432	.	transcript	0.33346	0	-8.81346	0.00123242	0.0498536
XM_018059053.1	gene-CLP1	CLP1	transcript	0.66802	0	-8.80457	0.00063175	0.0280692
Novel_027277	XLOC_258912	.	transcript	0.0886244	0	-8.79626	7.26254e-07	4.41822e-05
Novel_015981	XLOC_154108	.	transcript	0.107998	0	-8.79385	0.00112096	0.0459019
XM_018063353.1	gene-LGI4	LGI4	transcript	0.449392	0	-8.79328	0.000415057	0.0194058
XM_005678667.2	gene-LOC102169353	LOC102169353	transcript	0.0636976	0	-8.75938	4.06946e-07	2.4903e-05
Novel_026821	XLOC_250709	.	transcript	0.166742	0	-8.74986	0.00050808	0.0232769
XM_018052686.1	gene-TRIM32	TRIM32	transcript	1.17873	0.0001568	-8.71539	5.03666e-06	0.000295803
XM_018044662.1	gene-FGFRL1	FGFRL1	transcript	1.4125	0.0004896	-8.66838	4.36811e-07	2.66781e-05
Novel_014961	XLOC_144721	.	transcript	0.200657	0	-8.65314	5.16705e-07	3.15369e-05
Novel_018926	XLOC_181208	.	transcript	0.115912	0	-8.62825	1.31059e-06	7.9163e-05
XM_018062920.1	gene-SIGLEC10	SIGLEC10	transcript	0.337849	0	-8.62781	1.52622e-06	9.16539e-05
Novel_021159	XLOC_198139	.	transcript	0.255725	0	-8.56947	4.5112e-05	0.00245621
XM_018049095.1	gene-TM4SF18	TM4SF18	transcript	0.890479	0	-8.56083	0.000697139	0.0305869
XM_013966703.2	gene-POLK	POLK	transcript	0.405073	0	-8.52273	1.04152e-06	6.3115e-05
Novel_003515	XLOC_033435	.	transcript	0.623673	0.0001128	-8.51332	0.000465648	0.0215659
Novel_014275	XLOC_137808	.	transcript	0.0647082	0	-8.49767	0.000641263	0.0284159
XM_005693629.3	gene-DHRS7B	DHRS7B	transcript	4.29398	0.0102624	-8.49492	1.35989e-06	8.1929e-05
XM_018043157.1	gene-NAV2	NAV2	transcript	0.107637	0	-8.46066	0.000754248	0.032693
XM_018058966.1	gene-SPEG	SPEG	transcript	0.0920022	0	-8.39162	0.000689769	0.0303206
XM_018067135.1	gene-CLASP2	CLASP2	transcript	0.199546	3.24e-05	-8.38659	0.000731328	0.031892
Novel_026722	XLOC_249853	.	transcript	0.31358	0	-8.36291	0.000379573	0.017981
XM_018046380.1	gene-CD84	CD84	transcript	0.390441	0	-8.33479	0.00077385	0.0334339
XM_013968944.2	gene-UBR3	UBR3	transcript	5.49128	0.0165434	-8.3264	1.31193e-06	7.91929e-05
XM_018066777.1	gene-MAP4	MAP4	transcript	1.08411	0.0028228	-8.29882	3.39309e-08	2.10959e-06
Novel_023887	XLOC_223283	.	transcript	0.147716	0	-8.27098	1.26343e-09	7.94511e-08
XM_018040224.1	gene-SMURF1	SMURF1	transcript	0.152981	0	-8.26975	0.000845238	0.0360674
Novel_007447	XLOC_069371	.	transcript	0.150637	0.0004794	-8.26963	2.22604e-07	1.3685e-05
Novel_004742	XLOC_044190	.	transcript	0.249186	0.0003164	-8.25095	0.000985182	0.0412252
XM_018059432.1	gene-PGAP2	PGAP2	transcript	0.876366	0.0024144	-8.21937	0.000667333	0.0294453
Novel_017899	XLOC_171338	.	transcript	0.572331	0.0011882	-8.21031	0.000590913	0.0266145
XM_018063636.1	gene-RBMS1	RBMS1	transcript	0.203931	0	-8.20677	2.0626e-06	0.00012331
XM_018062650.1	gene-PRKD2	PRKD2	transcript	0.236482	0	-8.19217	0.00095206	0.0399857
XM_018061768.1	gene-SDR42E1	SDR42E1	transcript	0.309652	0	-8.15283	0.00109679	0.0451696
XM_013965606.2	gene-MME	MME	transcript	0.229298	0	-8.13999	0.00102614	0.0427316
XM_018064831.1	gene-MBTD1	MBTD1	transcript	0.139922	0	-8.11412	0.0010799	0.0446118
XR_001917382.1	gene-PABPC4	PABPC4	transcript	0.252397	0	-8.06922	0.00112503	0.046028
Novel_011955	XLOC_115526	.	transcript	0.201126	0	-8.0116	0.000634497	0.0281429
XM_013977044.2	gene-TPM3	TPM3	transcript	2.13387	0.007742	-7.97872	0.000494755	0.0227334
Novel_003814	XLOC_035936	.	transcript	0.128411	0	-7.92318	0.000232573	0.0115509
Novel_001897	XLOC_019012	.	transcript	0.143802	0	-7.91536	0.000649042	0.0287333
Novel_001797	XLOC_017679	.	transcript	0.112443	0	-7.89849	8.37852e-06	0.000483849
Novel_007084	XLOC_066045	.	transcript	0.182118	0	-7.88362	8.12322e-06	0.000469687
Novel_000023	XLOC_000044	.	transcript	0.258864	0.000736	-7.8369	0.000779846	0.0335996
Novel_015884	XLOC_153365	.	transcript	0.105555	0	-7.8263	0.000169379	0.00856736
Novel_026134	XLOC_245041	.	transcript	0.23605	0.00105	-7.8024	0.000280007	0.0136382
Novel_006906	XLOC_063909	.	transcript	0.161967	0.000597	-7.68577	0.000499666	0.0229252
XM_018041599.1	gene-OBFC1	OBFC1	transcript	0.584645	0.0008282	-7.67903	3.53967e-05	0.00195808
XR_310524.3	gene-TRMT12	TRMT12	transcript	0.13747	0	-7.6396	1.96961e-05	0.00111129
XM_018063739.1	gene-RHBDF2	RHBDF2	transcript	0.136162	0	-7.63815	8.02989e-06	0.000464867
Novel_016424	XLOC_158320	.	transcript	0.0566232	0	-7.6294	0.000967942	0.0406161
Novel_005726	XLOC_053144	.	transcript	0.118584	0	-7.61837	6.80675e-06	0.000396269
Novel_003689	XLOC_034990	.	transcript	0.176716	0.0006818	-7.61562	0.000629379	0.0279957
XM_018043249.1	gene-ERI3	ERI3	transcript	0.358154	0	-7.58696	6.70258e-06	0.000390448
XM_018051384.1	gene-SLC27A1	SLC27A1	transcript	0.352203	0.0010988	-7.47759	0.000332881	0.0160129
Novel_006328	XLOC_058743	.	transcript	0.10214	0	-7.47038	1.05276e-05	0.000603845
XM_005678054.3	gene-AGL	AGL	transcript	1.56917	0.0085044	-7.43716	1.29544e-11	8.70989e-10
Novel_024701	XLOC_229527	.	transcript	0.13046	9.42e-05	-7.38437	0.000582878	0.0263543
Novel_026488	XLOC_248261	.	transcript	0.0658264	9.2e-06	-7.36457	0.000795521	0.0341803
XM_018043294.1	gene-ERI3	ERI3	transcript	0.334141	0	-7.35211	1.11942e-05	0.000640506
Novel_021890	XLOC_205048	.	transcript	0.231087	0.0001408	-7.32346	0.00092882	0.039186
XM_018066255.1	gene-SETD3	SETD3	transcript	1.04777	0.0064288	-7.31193	0.000148696	0.00759948
Novel_008445	XLOC_080487	.	transcript	0.133517	0	-7.29771	0.000295927	0.0143761
Novel_022515	XLOC_210772	.	transcript	0.184636	0.0010858	-7.27959	0.000266428	0.0130586
Novel_020510	XLOC_189574	.	transcript	0.237147	0.0008094	-7.25406	6.34293e-06	0.000370654
Novel_011422	XLOC_110119	.	transcript	0.0536512	3.6e-06	-7.24076	0.000841008	0.0359197
XM_018056557.1	gene-TNFRSF19	TNFRSF19	transcript	0.296176	0.0016722	-7.23222	0.000167181	0.00846996
XM_018066775.1	gene-MAP4	MAP4	transcript	0.25071	6.98e-05	-7.23028	7.9561e-06	0.000460881
XM_018054767.1	gene-EMC1	EMC1	transcript	0.499609	0.0002762	-7.21535	0.000105349	0.00549855
Novel_012763	XLOC_122839	.	transcript	0.11787	0.0002954	-7.20042	0.000790671	0.0340032
XM_018055552.1	gene-DNMT3A	DNMT3A	transcript	0.746191	0.0041824	-7.18606	5.25879e-09	3.29149e-07
XM_018055173.1	gene-MTA3	MTA3	transcript	0.3587	0.000956	-7.14314	4.35045e-05	0.00237146
XM_018063469.1	gene-ZNF444	ZNF444	transcript	0.847459	0.003006	-7.11993	3.32462e-05	0.00184131
Novel_011335	XLOC_108878	.	transcript	0.115032	0	-7.08418	2.05888e-05	0.00115886
XM_005678666.3	gene-LOC102169353	LOC102169353	transcript	0.0146534	0	-7.06183	4.08365e-05	0.00224173
Novel_012813	XLOC_123710	.	transcript	0.136561	0.0010356	-6.94657	0.000481684	0.0222094
XM_018048695.1	gene-CACNA1C	CACNA1C	transcript	0.0588642	0.0002962	-6.9348	0.00119316	0.0484123
Novel_025005	XLOC_232061	.	transcript	0.0602704	0.000169	-6.91331	9.75223e-05	0.0051184
XM_018052368.1	gene-LSS	LSS	transcript	0.959772	0.0071636	-6.89418	0.000980846	0.0411206
XM_018065974.1	gene-ELL3	ELL3	transcript	0.108483	0	-6.84831	0.000117786	0.00610668
Novel_014432	XLOC_139427	.	transcript	0.0864512	0.0003584	-6.84579	3.69068e-05	0.002038
Novel_020908	XLOC_194806	.	transcript	0.260128	0.0010838	-6.75064	0.000587538	0.0265136
XM_018052707.1	gene-TRAF1	TRAF1	transcript	0.676956	0.0046724	-6.71022	2.88424e-06	0.000171551
Novel_014660	XLOC_140950	.	transcript	0.0285952	0	-6.70796	0.000378747	0.0179601
Novel_014691	XLOC_141283	.	transcript	0.329368	0.0001252	-6.70012	0.0004338	0.0202415
XM_018055411.1	gene-EHBP1	EHBP1	transcript	0.405727	0.002981	-6.63562	9.75722e-05	0.0051184
XM_018057627.1	gene-PMEPA1	PMEPA1	transcript	0.534465	0.004128	-6.62358	0.000123869	0.0064078
Novel_015964	XLOC_153878	.	transcript	0.141629	0.0013398	-6.61688	0.000817349	0.0350053
XM_018052641.1	gene-ZNF618	ZNF618	transcript	0.0283398	0	-6.58348	0.000116725	0.00605505
Novel_022215	XLOC_208431	.	transcript	0.583444	0.003489	-6.57483	1.30285e-05	0.000743182
Novel_023518	XLOC_220311	.	transcript	0.104946	0.0005184	-6.5466	8.52286e-05	0.00450634
XM_018058411.1	gene-STAU2	STAU2	transcript	5.34779	0.0579558	-6.52736	5.28911e-06	0.00031004
XM_018039288.1	gene-MDFI	MDFI	transcript	0.16209	0	-6.51375	1.57192e-06	9.4277e-05
XM_018065844.1	gene-LIMS2	LIMS2	transcript	0.205946	0.0003928	-6.50339	9.14099e-05	0.0048168
XM_018047646.1	gene-ZNF385A	ZNF385A	transcript	0.402511	0.0032148	-6.49805	0.000131519	0.0067698
XM_018057131.1	gene-EPB41	EPB41	transcript	0.640352	0.0063552	-6.49645	1.39775e-05	0.000795855
Novel_019130	XLOC_182076	.	transcript	0.0839606	0.0004212	-6.43662	2.471e-05	0.00138249
Novel_009240	XLOC_087759	.	transcript	0.191719	0.001958	-6.43485	0.000243863	0.0120475
Novel_009401	XLOC_089793	.	transcript	4.24372	0.0478272	-6.43296	1.98111e-05	0.00111711
XM_018050407.1	gene-SCAMP4	SCAMP4	transcript	0.153524	0	-6.42515	8.69126e-05	0.00459279
Novel_013372	XLOC_128672	.	transcript	0.476089	0.0061164	-6.42431	3.72918e-06	0.000220681
Novel_004366	XLOC_040673	.	transcript	0.120138	0	-6.42091	0.000608781	0.0273034
Novel_027448	XLOC_261423	.	transcript	0.0679018	0	-6.4092	0.000125014	0.0064599
XM_018052558.1	gene-KLF4	KLF4	transcript	0.312805	0.0009794	-6.4045	2.66231e-05	0.00148507
XM_005694675.3	gene-PDE4D	PDE4D	transcript	2.42052	0.0305104	-6.29133	1.30092e-05	0.000742537
Novel_004377	XLOC_040811	.	transcript	0.110812	0.0011588	-6.27711	4.21541e-06	0.000248509
Novel_020745	XLOC_191668	.	transcript	0.44123	0.0029256	-6.26916	0.000487393	0.0224393
Novel_011396	XLOC_109690	.	transcript	0.243068	0.0034742	-6.20725	0.000569039	0.0257661
XM_013963627.2	gene-LMBR1	LMBR1	transcript	0.36995	0.0028038	-6.19554	0.000885922	0.0375971
Novel_013157	XLOC_125814	.	transcript	0.175389	0.0020472	-6.12813	2.62444e-06	0.000156497
Novel_026442	XLOC_247877	.	transcript	0.058829	0.0004666	-6.09493	0.00114509	0.0467463
XM_018060044.1	gene-DSTYK	DSTYK	transcript	0.591653	0.0066046	-6.08872	6.57582e-05	0.00351338
Novel_010272	XLOC_099008	.	transcript	0.473775	0.0066058	-6.03534	0.000269719	0.0131784
XM_018067141.1	gene-CLASP2	CLASP2	transcript	0.249301	0.0030582	-6.0185	8.07321e-06	0.000467085
Novel_004745	XLOC_044190	.	transcript	0.162659	0.002185	-6.00753	4.65254e-05	0.00253021
XM_018042458.1	gene-SGPL1	SGPL1	transcript	0.386526	0.0053598	-5.99988	9.20094e-06	0.000530031
XM_018043191.1	gene-MARK2	MARK2	transcript	0.0345416	0	-5.94581	0.000627345	0.0279185
XM_018060813.1	gene-NEK7	NEK7	transcript	0.295193	0.0020696	-5.93753	3.73941e-05	0.00206125
XM_018061615.1	gene-TRIM2	TRIM2	transcript	0.130982	0.0012354	-5.88428	1.19085e-05	0.000680543
XM_018043182.1	gene-MARK2	MARK2	transcript	0.045004	0.0002398	-5.82503	7.42604e-06	0.000430978
Novel_007793	XLOC_073278	.	transcript	0.569654	0.0102574	-5.78502	2.37281e-05	0.00132994
XM_018063743.1	gene-RHBDF2	RHBDF2	transcript	0.0376606	0	-5.77798	0.000895472	0.0379678
Novel_024964	XLOC_231571	.	transcript	0.0990212	0.0004596	-5.74736	0.0011193	0.045874
XM_013975473.2	gene-CHRNB3	CHRNB3	transcript	0.0862798	0	-5.68603	0.000928011	0.0391695
XM_018039098.1	gene-HIVEP1	HIVEP1	transcript	0.286972	0.0051128	-5.62886	0.000381916	0.0180518
Novel_018151	XLOC_173743	.	transcript	0.312053	0.0049122	-5.6268	0.000140176	0.00719555
Novel_016606	XLOC_160252	.	transcript	0.099549	0.0013932	-5.59199	0.000194774	0.00977242
XM_018067249.1	gene-PLXNB1	PLXNB1	transcript	0.11238	0.0013002	-5.5569	0.000656519	0.0290093
Novel_006400	XLOC_059011	.	transcript	0.0218784	2e-05	-5.54809	0.000347196	0.016633
Novel_014621	XLOC_140701	.	transcript	0.248731	0.0041854	-5.52938	0.000198452	0.00993557
Novel_004835	XLOC_045130	.	transcript	0.0338282	0	-5.51616	0.000607665	0.0272768
Novel_010868	XLOC_105291	.	transcript	0.065284	0.0008862	-5.51122	0.000129268	0.00666864
Novel_002548	XLOC_025364	.	transcript	0.256974	0.0046856	-5.49735	0.000130422	0.00671702
XM_005696537.3	gene-AGER	AGER	transcript	0.0590464	0	-5.49232	1.56496e-06	9.39198e-05
Novel_005171	XLOC_049171	.	transcript	0.219635	0.0048816	-5.44267	3.65517e-05	0.00201958
Novel_017564	XLOC_167421	.	transcript	0.390582	0.009054	-5.43411	0.000317609	0.0153257
XM_018055044.1	gene-RAB11FIP5	RAB11FIP5	transcript	2.93403	0.0763734	-5.4184	5.64215e-05	0.00304005
XM_018052219.1	gene-CORO2A	CORO2A	transcript	0.491297	0.0115022	-5.39779	0.000268224	0.0131329
XM_018065272.1	gene-ZNF385B	ZNF385B	transcript	0.305874	0.0063476	-5.34314	0.000383294	0.0181021
Novel_008072	XLOC_074399	.	transcript	0.268199	0.0072446	-5.29081	8.68686e-06	0.000501345
XM_013976537.2	gene-KDM5C	KDM5C	transcript	4.19351	0.104467	-5.23774	3.76216e-14	8.52167e-12
XM_013965722.2	gene-SGCD	SGCD	transcript	0.344477	0.0082956	-5.22679	4.15214e-05	0.00227398
XM_018054999.1	gene-RTKN	RTKN	transcript	0.192696	0.0033354	-5.18856	0.000763443	0.0330148
XM_018048724.1	gene-MICAL3	MICAL3	transcript	0.835352	0.0209344	-5.18743	0.000889977	0.037752
Novel_025253	XLOC_235929	.	transcript	0.095634	0.0018748	-5.13998	0.00077497	0.0334668
XM_013971426.2	gene-MAP2	MAP2	transcript	0.0892682	0.001827	-5.12558	0.000526061	0.0240182
XM_018063405.1	gene-PEG3	PEG3	transcript	0.038527	3.02e-05	-5.0873	0.00083457	0.0356937
XM_018045693.1	gene-SEMA5B	SEMA5B	transcript	0.836305	0.0242052	-5.08359	3.81862e-05	0.00210242
Novel_000998	XLOC_010125	.	transcript	0.0535804	0.0004192	-5.08107	0.000357376	0.0170593
Novel_000528	XLOC_004850	.	transcript	0.242655	0.0066984	-5.07931	1.23953e-06	7.49679e-05
XM_018055912.1	gene-PKN3	PKN3	transcript	0.197448	0.005177	-5.07569	6.36537e-05	0.003412
XM_013972799.2	gene-TMEM267	TMEM267	transcript	0.209117	0.0015464	-5.02893	0.000150822	0.00770387
XM_013969732.2	gene-CLPB	CLPB	transcript	0.127392	0.0037442	-4.9051	7.85322e-05	0.00417357
XM_018056996.1	gene-CELF2	CELF2	transcript	0.0701682	0.0018436	-4.84023	0.000618089	0.0276119
XM_018039339.1	gene-CIDEA	CIDEA	transcript	0.943045	0.0334074	-4.83123	5.17304e-06	0.000303431
XM_018050121.1	gene-SGCD	SGCD	transcript	0.20766	0.007371	-4.77147	0.000878158	0.0373015
XM_018038916.1	gene-ATF6B	ATF6B	transcript	0.466475	0.0158324	-4.73858	0.0001483	0.00758509
XM_018054278.1	gene-RNF111	RNF111	transcript	0.199101	0.0064848	-4.67464	0.000524497	0.0239585
XM_013962755.2	gene-MIER1	MIER1	transcript	5.23733	0.21448	-4.65993	6.12048e-07	3.73073e-05
XM_018038249.1	gene-EIF4E3	EIF4E3	transcript	6.01879	0.247388	-4.64259	0.000137478	0.00706481
Novel_018066	XLOC_173219	.	transcript	0.0145652	0	-4.63576	0.000259258	0.0127608
XM_018051685.1	gene-ZBTB21	ZBTB21	transcript	0.282726	0.01089	-4.58054	2.54649e-05	0.00142302
Novel_011208	XLOC_108218	.	transcript	0.118905	0.0048628	-4.5299	0.000677072	0.0298046
XM_018045786.1	gene-ARHGAP29	ARHGAP29	transcript	0.181042	0.0062986	-4.52723	0.000757863	0.0328039
XM_018053179.1	gene-TBC1D5	TBC1D5	transcript	0.580597	0.0245818	-4.51264	0.000195494	0.00980325
XM_018061247.1	gene-ATXN2	ATXN2	transcript	0.433908	0.0189616	-4.48523	9.3589e-05	0.00492051
Novel_024567	XLOC_228308	.	transcript	0.243393	0.0091362	-4.47281	5.59186e-05	0.0030147
XM_013964217.2	gene-M6PR	M6PR	transcript	5.73836	0.270889	-4.46694	0.000642151	0.0284418
XM_018054180.1	gene-DTWD1	DTWD1	transcript	0.286234	0.0064994	-4.45632	0.0010079	0.0420847
XM_018059693.1	gene-SLC37A4	SLC37A4	transcript	0.408127	0.0171534	-4.39445	0.00105175	0.0436812
Novel_028340	XLOC_269489	.	transcript	0.109796	0	-4.35975	0.00038444	0.0181471
XM_018057884.1	gene-CHD6	CHD6	transcript	2.56348	0.120127	-4.35929	0.000707415	0.0309703
XM_018045274.1	gene-MAGED2	MAGED2	transcript	0.362571	0.0136872	-4.32018	0.00106799	0.0442374
XM_018058015.1	gene-ST3GAL6	ST3GAL6	transcript	0.112303	0.002426	-4.29434	1.56185e-05	0.00088767
XM_018062596.1	gene-PPP1R13L	PPP1R13L	transcript	0.414291	0.0197566	-4.27499	0.00100579	0.0420156
Novel_028014	XLOC_265606	.	transcript	0.0496012	0.0018364	-4.26885	0.00093196	0.0392676
XM_018043780.1	gene-LOC102182496	LOC102182496	transcript	0.709767	0.0359702	-4.26177	0.000862079	0.0366686
XM_013965423.2	gene-ZFP62	ZFP62	transcript	0.124332	0.0049774	-4.23491	0.00110146	0.0452823
Novel_018664	XLOC_178533	.	transcript	0.22227	0.0102196	-4.21728	8.28859e-05	0.00439743
Novel_026463	XLOC_248122	.	transcript	0.695239	0.03517	-4.1951	0.000436001	0.0203138
XM_018047353.1	gene-ABCC5	ABCC5	transcript	1.13985	0.0648722	-4.13803	0.000408587	0.0191705
XM_018057568.1	gene-GID8	GID8	transcript	0.302642	0.014782	-4.13735	7.95359e-05	0.0042221
XM_018038353.1	gene-CADPS	CADPS	transcript	5.23144	0.333066	-4.02067	0.000778802	0.0335701
XM_018051136.1	gene-INSR	INSR	transcript	0.225629	0.011259	-3.9962	0.000312942	0.0151318
XM_018042431.1	gene-MAPK8	MAPK8	transcript	0.66083	0.0416338	-3.99612	0.00033063	0.0159129
XM_018049152.1	gene-BMPR1B	BMPR1B	transcript	0.514355	0.0324368	-3.99232	0.0003722	0.0177049
XM_018063334.1	gene-ZNF792	ZNF792	transcript	0.248011	0.0135252	-3.97312	0.000335009	0.0160919
XM_018063598.1	gene-DZIP3	DZIP3	transcript	2.3665	0.144122	-3.92974	0.000262709	0.0128966
XM_018043813.1	gene-ZFX	ZFX	transcript	1.14504	0.0766656	-3.90098	1.16266e-08	7.24797e-07
XM_018055551.1	gene-DNMT3A	DNMT3A	transcript	0.253502	0.0165156	-3.90003	0.000200618	0.0100332
XM_018045965.1	gene-IGSF3	IGSF3	transcript	0.685267	0.0454024	-3.88229	0.0007427	0.032271
XM_018060398.1	gene-RERE	RERE	transcript	0.661934	0.0472046	-3.79832	1.77007e-05	0.00100113
XM_018040222.1	gene-SMURF1	SMURF1	transcript	0.151247	0.0106888	-3.79011	0.000597404	0.0268679
XM_018044361.1	gene-TPRA1	TPRA1	transcript	0.221097	0.0123688	-3.78159	6.23552e-06	0.000364606
XM_018055442.1	gene-APLF	APLF	transcript	0.122181	0.0065366	-3.71986	0.000538703	0.0245353
XM_013966062.2	gene-INVS	INVS	transcript	0.354863	0.0266848	-3.69239	1.65649e-05	0.000939737
Novel_003666	XLOC_034916	.	transcript	0.608506	0.0500482	-3.66942	0.0010987	0.0452084
Novel_020602	XLOC_190190	.	transcript	1.18075	0.0888988	-3.65792	5.32676e-08	3.30301e-06
XM_018055896.1	gene-SPTAN1	SPTAN1	transcript	4.59768	0.387971	-3.64341	1.39869e-06	8.41575e-05
XM_018046467.1	gene-SFT2D2	SFT2D2	transcript	0.360321	0.0299858	-3.59659	0.000433104	0.0202192
XM_018062456.1	gene-HNRNPUL1	HNRNPUL1	transcript	0.475267	0.0394472	-3.59364	2.94778e-06	0.000175218
Novel_017476	XLOC_166936	.	transcript	0.949467	0.0799418	-3.57096	4.11441e-31	3.83965e-26
XM_018061770.1	gene-MPHOSPH6	MPHOSPH6	transcript	0.736119	0.0619512	-3.54601	0.000363374	0.0173191
XM_018053622.1	gene-TIPIN	TIPIN	transcript	0.725179	0.0600418	-3.50144	7.89744e-05	0.00419468
Novel_014179	XLOC_136782	.	transcript	0.190664	0.0171552	-3.47117	0.00119855	0.0485888
XM_018039406.1	gene-TCF4	TCF4	transcript	3.37825	0.322633	-3.43083	0.00105476	0.0437476
XM_018048062.1	gene-BAZ2A	BAZ2A	transcript	0.279002	0.024972	-3.42105	0.000630514	0.0280328
XM_018056299.1	gene-LOC102173859	LOC102173859	transcript	0.471291	0.0433572	-3.42055	0.000465611	0.0215659
XM_018055110.1	gene-RASGRP3	RASGRP3	transcript	0.0602378	0.0045288	-3.38763	0.000665749	0.0293893
XM_013970357.2	gene-FAM20B	FAM20B	transcript	0.429299	0.0406238	-3.38032	0.000742127	0.032271
XM_005684922.3	gene-VIP	VIP	transcript	8.31402	0.859054	-3.33261	1.30723e-06	7.9011e-05
XM_018065571.1	gene-ARHGEF28	ARHGEF28	transcript	0.21534	0.023122	-3.19136	2.90977e-05	0.00162117
Novel_021481	XLOC_200920	.	transcript	0.300258	0.030334	-3.17606	0.000937787	0.0394395
XM_018047608.1	gene-CEP290	CEP290	transcript	1.61333	0.180731	-3.16144	1.65544e-07	1.01906e-05
Novel_004867	XLOC_045341	.	transcript	0.930027	0.105691	-3.11822	0.000167517	0.00848238
XM_013971403.2	gene-PIKFYVE	PIKFYVE	transcript	2.92442	0.362089	-3.04866	0.000507829	0.0232768
XM_018049739.1	gene-CPEB2	CPEB2	transcript	0.662341	0.0867762	-2.95514	3.27256e-06	0.000194276
XM_005686290.2	gene-NMS	NMS	transcript	3.15916	0.428161	-2.9539	6.44919e-05	0.00345296
XM_018049305.1	gene-HPGDS	HPGDS	transcript	1.84824	0.252701	-2.92113	0.000414136	0.0193822
Novel_018367	XLOC_176705	.	transcript	0.389191	0.051417	-2.90151	9.37953e-05	0.00492858
XM_018047570.1	gene-NAP1L1	NAP1L1	transcript	18.5106	2.73368	-2.81536	0.000484956	0.0223381
XM_018045307.1	gene-MIER1	MIER1	transcript	1.64193	0.246273	-2.78112	6.378e-05	0.00341681
Novel_000929	XLOC_009200	.	transcript	0.122851	0.0180822	-2.77665	0.000680672	0.0299348
XM_018065198.1	gene-HDAC5	HDAC5	transcript	0.289343	0.0402798	-2.75959	2.59907e-05	0.00145066
XM_018058545.1	gene-FAM91A1	FAM91A1	transcript	8.42057	1.21918	-2.75364	4.21235e-05	0.0023021
XM_005701580.3	gene-LOC102179937	LOC102179937	transcript	9.41509	1.53956	-2.66537	0.00118158	0.0479841
Novel_002970	XLOC_028850	.	transcript	11.3559	1.80654	-2.65341	0.000932362	0.0392676
XM_018045337.1	gene-MIER1	MIER1	transcript	5.66619	0.940586	-2.65102	1.32331e-05	0.000754393
XM_018051137.1	gene-INSR	INSR	transcript	3.77711	0.610562	-2.59538	0.000716516	0.0313193
Novel_027141	XLOC_255438	.	transcript	0.244709	0.0350124	-2.59481	0.00111051	0.0455539
XM_018043179.1	gene-SLC6A9	SLC6A9	transcript	0.631152	0.114642	-2.46837	0.000166112	0.00842037
XM_005680477.3	gene-SLC25A3	SLC25A3	transcript	2.70784	0.542519	-2.40049	0.000618807	0.0276308
XM_018055894.1	gene-SPTAN1	SPTAN1	transcript	5.85435	1.21873	-2.31048	4.34103e-05	0.0023677
XM_018043619.1	gene-AKR1A1	AKR1A1	transcript	8.07935	1.74967	-2.21608	0.000266882	0.013074
Novel_020793	XLOC_192745	.	transcript	0.394373	0.0901464	-2.09338	0.0010003	0.0418237
Novel_017309	XLOC_166067	.	transcript	0.126183	0.027301	-2.08498	1.16568e-05	0.000666567
XM_005695620.2	gene-CRELD1	CRELD1	transcript	2.23483	0.538341	-2.03455	0.00030929	0.0149707
XM_005694095.3	gene-AFMID	AFMID	transcript	0.497777	0.12337	-2.00166	0.00104756	0.0435458
XM_005682582.3	gene-LOC102178997	LOC102178997	transcript	0.151105	0.0389286	-1.9249	0.000791089	0.0340055
XM_018056920.1	gene-MKKS	MKKS	transcript	0.218907	0.0621514	-1.83504	0.00108077	0.0446281
XR_001918224.1	gene-SLC25A36	SLC25A36	transcript	2.92668	0.899497	-1.74227	7.62685e-05	0.0040602
XM_018039452.1	gene-PTPRM	PTPRM	transcript	0.771255	0.229608	-1.72236	0.000874671	0.0371703
XM_013970422.2	gene-RGS8	RGS8	transcript	0.324612	0.102656	-1.68171	2.00232e-05	0.00112838
Novel_020911	XLOC_194831	.	transcript	0.423424	0.135642	-1.6799	0.000351578	0.016817
NM_001314303.1	gene-HSPA2	HSPA2	transcript	12.1834	3.94533	-1.66347	0.00105348	0.0437334
XM_018038611.1	gene-GPANK1	GPANK1	transcript	1.17168	0.373909	-1.66188	0.00117546	0.0477771
XM_005682343.2	gene-FBXL12	FBXL12	transcript	0.411879	0.130469	-1.62866	0.00068059	0.0299348
XM_018054830.1	gene-ZNF2	ZNF2	transcript	0.298982	0.0967594	-1.62749	0.000857724	0.0365167
XM_018039943.1	gene-TAOK2	TAOK2	transcript	0.424556	0.140543	-1.60389	0.000696252	0.0305624
XM_013973846.2	gene-LOC102170832	LOC102170832	transcript	1.94872	0.694884	-1.52625	0.00015767	0.00801419
XM_018053731.1	gene-TRIM36	TRIM36	transcript	0.279351	0.0987866	-1.50192	1.52776e-05	0.000869145
XM_005686088.3	gene-PGF	PGF	transcript	1.31893	0.499985	-1.43468	0.000324721	0.0156446
XM_005681252.3	gene-NPY1R	NPY1R	transcript	5.07146	1.94967	-1.39704	5.69815e-05	0.00306845
XM_005699317.3	gene-ADIRF	ADIRF	transcript	252.372	101.332	-1.36466	0.00071363	0.0312224
XM_013963625.2	gene-DLG1	DLG1	transcript	3.1478	1.26276	-1.35863	0.0002818	0.0137184
XM_005686363.3	gene-TPRKB	TPRKB	transcript	0.503604	0.195441	-1.3585	0.00031464	0.0151982
XM_018044882.1	gene-FRMD1	FRMD1	transcript	0.0695514	0.0280424	-1.35176	3.12327e-05	0.00173494
Novel_017521	XLOC_167196	.	transcript	0.570778	0.226484	-1.32355	5.16771e-05	0.00280059
XM_018061453.1	gene-PGAM5	PGAM5	transcript	2.1554	0.890155	-1.28827	7.15546e-06	0.000415792
XM_005684957.3	gene-AGPAT4	AGPAT4	transcript	5.35074	2.22798	-1.26803	2.79316e-06	0.000166239
XM_005685272.3	gene-MRPL52	MRPL52	transcript	2.88301	1.23774	-1.24824	2.18444e-06	0.000130427
Novel_008514	XLOC_081822	.	transcript	0.153748	0.0667828	-1.22903	0.000837705	0.035795
Novel_008158	XLOC_076190	.	transcript	0.466321	0.206557	-1.20198	0.000105482	0.00550241
XM_018064422.1	gene-TRPV3	TRPV3	transcript	0.651878	0.297038	-1.14259	1.0366e-09	6.52311e-08
XM_018064097.1	gene-MSI2	MSI2	transcript	3.3957	1.59905	-1.13455	0.00116657	0.0474777
XM_018048349.1	gene-CAPRIN2	CAPRIN2	transcript	3.03521	1.43539	-1.11538	0.000517472	0.0236607
Novel_023193	XLOC_217379	.	transcript	0.54482	0.257312	-1.10284	5.91643e-05	0.00318416
XM_018041167.1	gene-BORCS7	BORCS7	transcript	0.804519	0.382972	-1.08782	0.000514016	0.0235142
XM_018051036.1	gene-TYK2	TYK2	transcript	1.8295	0.88867	-1.08275	0.00110223	0.045294
XM_013967589.2	gene-MTA3	MTA3	transcript	0.923528	0.444493	-1.06622	0.000395318	0.0186322
XM_018054386.1	gene-STARD9	STARD9	transcript	0.609675	0.303978	-1.04763	0.000803156	0.0344607
XM_018042263.1	gene-RASSF4	RASSF4	transcript	4.44387	2.21193	-1.03891	0.000171624	0.00867623
XM_005684794.3	gene-PDE7B	PDE7B	transcript	11.6324	5.78428	-1.03005	7.94277e-06	0.000460395
Novel_028415	XLOC_270828	.	transcript	0.40819	0.830673	1.0056	0.000504599	0.0231401
XM_018056786.1	gene-AKAP11	AKAP11	transcript	9.16256	18.9989	1.01872	0.00121878	0.0493229
XM_013974257.2	gene-DTNA	DTNA	transcript	3.74961	7.84809	1.02891	1.52833e-05	0.000869145
Novel_003956	XLOC_037173	.	transcript	0.474869	0.984366	1.03974	0.000224939	0.0111896
Novel_013617	XLOC_131494	.	transcript	0.259807	0.561292	1.06691	0.000270637	0.0132163
XM_018038572.1	gene-RGL2	RGL2	transcript	0.72552	1.54504	1.07331	0.000602191	0.0270571
XM_018041155.1	gene-CTBP2	CTBP2	transcript	0.246785	0.542304	1.07756	0.000776639	0.0335079
XM_018049425.1	gene-NFXL1	NFXL1	transcript	0.345986	0.73371	1.08508	0.00121104	0.0490523
Novel_001238	XLOC_013078	.	transcript	0.673556	1.46508	1.08813	0.000742784	0.032271
XM_018051579.1	gene-WNT3A	WNT3A	transcript	0.850013	1.90509	1.1174	0.00109023	0.0449394
XM_018052082.1	gene-NMRK1	NMRK1	transcript	0.381021	0.863092	1.14234	0.00117266	0.047684
Novel_018931	XLOC_181220	.	transcript	0.234919	0.536852	1.17352	0.000345031	0.0165462
XM_018041946.1	gene-PCM1	PCM1	transcript	2.7227	6.1976	1.18492	0.0011215	0.0459039
Novel_007589	XLOC_071279	.	transcript	0.133963	0.323386	1.23868	0.000818009	0.0350176
XM_013971827.2	gene-SEPT4	2021-09-04	transcript	4.49163	11.1605	1.26087	0.000610087	0.0273246
XM_018043185.1	gene-MARK2	MARK2	transcript	0.455486	1.14682	1.30456	0.00049931	0.0229201
XM_005679824.3	gene-CEP83	CEP83	transcript	0.485951	1.22411	1.31001	0.00110658	0.0454324
XM_018065886.1	gene-COCH	COCH	transcript	0.186872	0.494005	1.36875	7.91509e-08	4.89498e-06
Novel_022406	XLOC_210311	.	transcript	0.203896	0.537174	1.38988	0.000129797	0.0066922
XM_005692684.3	gene-CA11	CA11	transcript	8.38819	22.994	1.4353	0.00110834	0.0454848
Novel_007874	XLOC_073504	.	transcript	0.0981422	0.295886	1.48045	0.0011478	0.046816
XM_018048460.1	gene-FAM234B	FAM234B	transcript	0.879436	2.5701	1.50197	0.00107476	0.0444428
Novel_022403	XLOC_210311	.	transcript	0.186932	0.536606	1.52183	0.000961289	0.0403551
XM_018054680.1	gene-ARIH1	ARIH1	transcript	4.53364	12.9742	1.55099	0.000320051	0.0154356
XM_018059923.1	gene-TNNT2	TNNT2	transcript	0.0636776	0.207225	1.57507	0.000590445	0.0266062
Novel_020794	XLOC_192745	.	transcript	0.165076	0.515943	1.57827	0.000532283	0.0242547
Novel_003820	XLOC_035943	.	transcript	0.0792368	0.244239	1.59504	0.000984162	0.0412223
Novel_002075	XLOC_020170	.	transcript	0.0436186	0.149611	1.64785	0.000551139	0.0250528
XM_018044414.1	gene-RAB36	RAB36	transcript	0.0925854	0.299917	1.66328	0.000194476	0.00976272
XM_005684505.3	gene-CLVS2	CLVS2	transcript	2.83689	8.99949	1.68057	0.000621599	0.0277156
Novel_022939	XLOC_214499	.	transcript	0.0589394	0.205764	1.74193	0.00025663	0.0126515
XM_005693787.2	gene-KRT24	KRT24	transcript	0.0675632	0.249203	1.83218	1.82332e-05	0.00103063
Novel_009902	XLOC_094691	.	transcript	0.0593362	0.223042	1.87823	7.25418e-06	0.000421266
Novel_027565	XLOC_262519	.	transcript	0.0358938	0.137016	1.88856	6.58086e-05	0.00351338
Novel_022405	XLOC_210311	.	transcript	0.267766	0.990148	1.90006	0.000101885	0.00533262
NM_001314283.1	gene-TSC1	TSC1	transcript	0.378303	1.51183	1.92366	0.000511181	0.0234075
XM_018057292.1	gene-ANKRD16	ANKRD16	transcript	0.0944024	0.368354	1.94714	0.000297385	0.0144394
Novel_021455	XLOC_200808	.	transcript	0.795173	3.09784	1.94803	0.000160016	0.0081202
Novel_019611	XLOC_184303	.	transcript	0.201067	0.806032	1.99128	0.000733644	0.0319632
Novel_017179	XLOC_164844	.	transcript	0.0708776	0.28838	1.99822	0.000358554	0.0171069
XM_005676151.3	gene-RIF1	RIF1	transcript	1.0186	4.17907	2.03079	9.13365e-06	0.00052648
XM_018041878.1	gene-SMIM19	SMIM19	transcript	2.73212	11.6583	2.04804	0.000936768	0.0394144
XM_018059412.1	gene-ANAPC15	ANAPC15	transcript	2.87609	12.5239	2.06339	1.80973e-11	1.18352e-09
Novel_022659	XLOC_212249	.	transcript	0.0203986	0.0882868	2.08082	0.000845724	0.0360716
XM_013962780.2	gene-RAVER2	RAVER2	transcript	0.411631	1.7472	2.08089	0.000593682	0.0267134
Novel_009327	XLOC_088828	.	transcript	0.173082	0.777653	2.11355	1.5168e-17	4.56615e-14
XM_018057769.1	gene-LOC102173760	LOC102173760	transcript	0.0170574	0.082917	2.16997	0.000456271	0.0211841
XM_018059711.1	gene-PHLDB1	PHLDB1	transcript	0.969247	4.7807	2.28565	0.00086203	0.0366686
XM_005678336.3	gene-NFIA	NFIA	transcript	2.49159	12.4867	2.29021	3.4949e-05	0.00193447
Novel_016482	XLOC_159014	.	transcript	0.0410196	0.213876	2.3032	0.000186649	0.00938999
XR_001919819.1	gene-TEX22	TEX22	transcript	0.108926	0.648365	2.37234	0.000620675	0.0276877
Novel_016522	XLOC_159307	.	transcript	0.0277556	0.156179	2.40849	3.57005e-05	0.00197372
Novel_006122	XLOC_057225	.	transcript	0.299334	1.81157	2.5275	0.000539802	0.0245734
Novel_015528	XLOC_150090	.	transcript	0.0614866	0.380903	2.54037	0.000252066	0.0124396
Novel_026295	XLOC_247155	.	transcript	0.0876712	0.537903	2.57142	0.000321085	0.0154774
XM_018041880.1	gene-SMIM19	SMIM19	transcript	0.316962	1.99244	2.6134	8.71391e-05	0.00460215
XM_013970277.2	gene-ERRFI1	ERRFI1	transcript	0.0343096	0.230255	2.62264	0.000480012	0.0221541
Novel_004749	XLOC_044190	.	transcript	0.0559964	0.354276	2.64478	0.00117989	0.0479362
XM_018062674.1	gene-DHX34	DHX34	transcript	0.0334628	0.244607	2.81909	0.000720579	0.0314674
XM_018048330.1	gene-KIAA1551	KIAA1551	transcript	0.369082	2.68292	2.86926	6.97425e-06	0.000405514
XM_018042072.1	gene-LOC100861104	LOC100861104	transcript	0.066076	0.535533	2.87584	0.000583456	0.0263561
XM_005675225.3	gene-FXR1	FXR1	transcript	2.1363	17.14	2.9469	0.00106136	0.0440019
XM_013967804.2	gene-MPV17	MPV17	transcript	0.118562	1.01089	3.00923	0.000691913	0.0304005
XM_018055233.1	gene-GPR75	GPR75	transcript	8.66311	74.5323	3.12082	6.83994e-06	0.000397953
Novel_007177	XLOC_066641	.	transcript	0.0217676	0.203427	3.12746	9.95257e-06	0.000571952
Novel_004378	XLOC_040811	.	transcript	0.0635434	0.57425	3.14205	0.000110302	0.00573781
Novel_017478	XLOC_166936	.	transcript	0.122888	1.14065	3.15827	0.00116463	0.0474261
Novel_021696	XLOC_203677	.	transcript	0.0878614	0.840532	3.23306	8.94424e-09	5.58324e-07
Novel_027699	XLOC_263390	.	transcript	0.332989	3.11865	3.24725	0.000340025	0.016323
XM_018039865.1	gene-LOC102180560	LOC102180560	transcript	0.0032848	0.0355002	3.33814	0.000108838	0.0056648
XM_018059003.1	gene-DNAJB2	DNAJB2	transcript	0.863359	8.98627	3.3997	0.000274499	0.0133909
XR_001295652.2	gene-METTL25	METTL25	transcript	0.0493978	0.549357	3.41018	2.40124e-05	0.00134507
XM_018054188.1	gene-USP50	USP50	transcript	0.0194308	0.27553	3.48494	0.000352379	0.0168467
XM_018055265.1	gene-EFEMP1	EFEMP1	transcript	0.111774	1.35226	3.49279	0.000843397	0.0360053
Novel_018965	XLOC_181343	.	transcript	0.0160202	0.201084	3.58083	0.000704709	0.0308755
Novel_021350	XLOC_199591	.	transcript	0.0560618	0.661257	3.59473	7.37974e-05	0.00393089
XM_018061822.1	gene-MTHFSD	MTHFSD	transcript	0.0213576	0.308499	3.66049	0.000122409	0.00633931
XM_018067068.1	gene-SCAP	SCAP	transcript	0.0089102	0.133386	3.67018	0.000106693	0.00555933
XM_018051438.1	gene-SSBP4	SSBP4	transcript	0.0309094	0.479231	3.69589	0.00104238	0.0433692
Novel_018359	XLOC_176705	.	transcript	0.0057652	0.091347	3.71046	0.000884741	0.0375641
XM_018056902.1	gene-PHACTR4	PHACTR4	transcript	0.0109452	0.162925	3.71829	0.000623978	0.0277952
Novel_007173	XLOC_066633	.	transcript	0.0358434	0.485534	3.75935	1.16505e-06	7.05092e-05
XM_005683723.3	gene-TRPM3	TRPM3	transcript	0.0444632	0.614452	3.76954	8.91867e-05	0.00470496
XM_018053304.1	gene-UTRN	UTRN	transcript	0.0097324	0.151299	3.77115	0.000481437	0.022209
Novel_004610	XLOC_043101	.	transcript	0.031087	0.464778	3.80638	0.000380976	0.01802
XM_018051805.1	gene-CLCN3	CLCN3	transcript	0.0312952	0.472074	3.80858	0.000107552	0.00560097
Novel_022632	XLOC_211737	.	transcript	0.0160528	0.227955	3.82192	0.000469679	0.0217244
XM_018038493.1	gene-AGPAT1	AGPAT1	transcript	0.053556	0.796594	3.86984	9.95427e-05	0.00521298
XM_018062885.1	gene-LOC102177186	LOC102177186	transcript	0.0054744	0.0926154	3.89465	0.00029833	0.0144778
Novel_006659	XLOC_061825	.	transcript	0.0096302	0.158579	3.96805	1.63941e-05	0.000930612
Novel_017474	XLOC_166936	.	transcript	0.0472418	0.741943	3.97453	1.86591e-05	0.00105406
XM_018054443.1	gene-RMDN3	RMDN3	transcript	0.0121804	0.247417	4.00698	0.000669086	0.0295087
Novel_027137	XLOC_255430	.	transcript	0.106183	1.801	4.04287	1.80739e-10	1.14976e-08
Novel_006424	XLOC_059189	.	transcript	0.017753	0.37383	4.07793	0.000941986	0.0395804
Novel_006200	XLOC_058145	.	transcript	0.00351	0.0674288	4.10168	0.000114891	0.00596652
XM_018050640.1	gene-CDHR2	CDHR2	transcript	0.0006944	0.0243516	4.12146	0.000350303	0.0167646
XM_018040828.1	gene-METTL22	METTL22	transcript	0.0266892	0.610356	4.16768	0.0011629	0.0474113
XM_018049405.1	gene-LIMCH1	LIMCH1	transcript	0.045293	0.889547	4.22052	0.000380703	0.01802
XM_018045163.1	gene-RAVER2	RAVER2	transcript	0.0073004	0.176289	4.29995	8.91251e-06	0.00051405
XR_310802.3	gene-CDK12	CDK12	transcript	0.0083828	0.202448	4.323	7.95851e-07	4.83532e-05
XM_018047052.1	gene-TNS3	TNS3	transcript	0.0176298	0.431355	4.35471	0.000413175	0.0193469
XM_018039661.1	gene-NFATC1	NFATC1	transcript	0.0119934	0.264565	4.36664	0.000652832	0.0288738
Novel_005471	XLOC_051461	.	transcript	0.0061122	0.178703	4.36883	0.0011209	0.0459019
Novel_000818	XLOC_008058	.	transcript	0.0005498	0.011336	4.37123	0.000670241	0.0295457
XM_005700785.3	gene-RBM3	RBM3	transcript	0.386583	8.21028	4.38581	0.00046977	0.0217244
Novel_011067	XLOC_106583	.	transcript	0.0050778	0.114126	4.39051	0.000921625	0.0389176
XM_018042220.1	gene-RUFY2	RUFY2	transcript	0.0085784	0.212148	4.43247	0.00100414	0.0419652
Novel_011014	XLOC_106333	.	transcript	0.0071218	0.178798	4.44037	8.37395e-05	0.00443767
XM_018059218.1	gene-ACCS	ACCS	transcript	0.0070058	0.206305	4.45674	0.000836649	0.0357663
Novel_025714	XLOC_240876	.	transcript	0.001155	0.033358	4.46975	0.000760064	0.032884
XM_013976688.2	gene-SEMA4A	SEMA4A	transcript	0.0634388	1.46952	4.47324	6.6797e-07	4.06895e-05
Novel_011932	XLOC_115446	.	transcript	0.0004122	0.0134542	4.48487	0.000623175	0.0277726
Novel_010316	XLOC_099399	.	transcript	0.0049052	0.116639	4.49419	0.000775512	0.0334747
XM_013968157.2	gene-FRY	FRY	transcript	0.004202	0.105644	4.5002	0.000495754	0.0227681
Novel_021979	XLOC_205779	.	transcript	0.0033754	0.0944384	4.61324	0.000919008	0.0388246
XM_018058150.1	gene-DSCC1	DSCC1	transcript	0.0318882	0.871704	4.69601	2.15271e-05	0.00121094
Novel_020819	XLOC_193140	.	transcript	0.0059982	0.167803	4.70339	0.00016781	0.00849261
XM_018048985.1	gene-NCAPH2	NCAPH2	transcript	0.0034106	0.160416	4.74467	0.000238392	0.0118148
Novel_014473	XLOC_139867	.	transcript	0.001947	0.0635924	4.79118	0.00101095	0.0421933
XM_018054693.1	gene-TSC1	TSC1	transcript	0.0280294	0.861109	4.80587	0.00058965	0.0265833
Novel_024336	XLOC_226569	.	transcript	0.0052724	0.179813	4.82434	0.000530748	0.0241966
XM_018056913.1	gene-PLCB4	PLCB4	transcript	0.0444934	1.32241	4.83131	8.4563e-05	0.00447623
Novel_016888	XLOC_162638	.	transcript	0.000364	0.0147386	4.88623	0.000268759	0.0131521
XM_018052029.1	gene-RFX3	RFX3	transcript	0.153965	4.71203	4.89981	1.86562e-07	1.14768e-05
Novel_018494	XLOC_177309	.	transcript	0.0079446	0.261758	4.93608	0.000704609	0.0308755
Novel_000154	XLOC_001739	.	transcript	0.0073372	0.259084	4.95489	0.000722332	0.0315292
XM_018062797.1	gene-IRF3	IRF3	transcript	0.003311	0.172515	4.9616	2.57159e-10	1.62592e-08
XR_001917122.1	gene-SYNGAP1	SYNGAP1	transcript	0.0104166	0.361231	4.96528	0.000130252	0.00671198
XM_018065669.1	gene-BIN1	BIN1	transcript	0.0133368	0.489297	4.97338	9.77434e-06	0.000562715
XM_005700243.3	gene-TMEM164	TMEM164	transcript	0.0096958	0.340838	4.97643	0.000747784	0.0324397
XM_018059651.1	gene-POU2F3	POU2F3	transcript	0	0.0286162	4.99246	1.71162e-05	0.000969836
XM_005684651.3	gene-PNISR	PNISR	transcript	0.0218358	0.732339	4.99484	0.000268965	0.0131553
Novel_026384	XLOC_247646	.	transcript	0.0462456	1.45466	5.02018	0.000264568	0.0129811
Novel_021954	XLOC_205774	.	transcript	0.0242546	0.894693	5.08534	0.00023028	0.0114431
XM_013969377.2	gene-TANK	TANK	transcript	0.0022876	0.200939	5.08916	9.20528e-05	0.00484794
XM_018038743.1	gene-ATXN1	ATXN1	transcript	0.0039784	0.166486	5.11036	4.40318e-05	0.00239879
Novel_005055	XLOC_047391	.	transcript	0.0058712	0.221496	5.12117	2.52162e-06	0.000150462
XM_018048073.1	gene-SMARCC2	SMARCC2	transcript	0.0028364	0.14728	5.17067	0.00042374	0.0198018
XM_005688339.3	gene-C13H20orf96	C13H20orf96	transcript	0.0003668	0.214209	5.1816	0.000257904	0.0127009
XM_018040347.1	gene-ZBTB20	ZBTB20	transcript	0.001078	0.077875	5.19251	0.000478722	0.0221055
Novel_020695	XLOC_191246	.	transcript	0	0.0095344	5.20641	0.000148334	0.00758509
XM_005693140.3	gene-BCAS3	BCAS3	transcript	0.0080186	0.384518	5.25002	0.000816349	0.0349946
XM_013971802.2	gene-PIGW	PIGW	transcript	0.0047522	0.355295	5.36415	0.000374445	0.0178013
Novel_023037	XLOC_215274	.	transcript	0.0016648	0.137389	5.37571	0.000411337	0.0192801
Novel_011947	XLOC_115518	.	transcript	0.0055332	0.292525	5.3774	0.000156936	0.00798126
Novel_003556	XLOC_033896	.	transcript	0	0.0800804	5.39421	5.01478e-06	0.000294704
Novel_003414	XLOC_031843	.	transcript	0.0034426	0.191037	5.40544	0.001164	0.0474261
XM_018059131.1	gene-CKAP5	CKAP5	transcript	0.130487	5.76098	5.4134	0.000282638	0.013752
Novel_000146	XLOC_001739	.	transcript	0.0012076	0.0619224	5.4195	0.000611076	0.0273379
XM_018049725.1	gene-ZBTB49	ZBTB49	transcript	0.0059278	0.37402	5.43352	4.99317e-06	0.000293619
Novel_028013	XLOC_265606	.	transcript	0.000949	0.0975518	5.44777	0.000932491	0.0392676
Novel_006629	XLOC_061410	.	transcript	0	0.0861438	5.53286	0.000733088	0.0319539
Novel_009331	XLOC_088828	.	transcript	0.0020682	0.138195	5.5333	4.02391e-10	2.54073e-08
Novel_009075	XLOC_086165	.	transcript	0.001061	0.09378	5.54012	0.00049422	0.02272
XM_013972199.2	gene-CHRNB1	CHRNB1	transcript	0.0052398	0.317383	5.54647	0.000261377	0.0128516
Novel_019902	XLOC_185692	.	transcript	0.0057322	0.408828	5.60516	9.27047e-05	0.00487952
XM_018041255.1	gene-SH3PXD2A	SH3PXD2A	transcript	0.0027596	0.172924	5.66893	3.10765e-05	0.00172832
XM_005688362.3	gene-TPX2	TPX2	transcript	0.0033306	0.23002	5.68112	0.000807628	0.0346367
Novel_026467	XLOC_248122	.	transcript	0.0136494	0.943447	5.73893	0.000380874	0.01802
XM_005695946.3	gene-UBA7	UBA7	transcript	0.0039564	0.38472	5.79239	0.000269235	0.0131616
Novel_017675	XLOC_169512	.	transcript	0.0043886	0.386581	5.8111	0.000475544	0.0219696
XM_018048077.1	gene-SMARCC2	SMARCC2	transcript	0.0030134	0.259544	5.89498	0.000379547	0.017981
Novel_008282	XLOC_079327	.	transcript	0.002327	0.199318	5.895	0.000227973	0.0113345
Novel_000102	XLOC_000888	.	transcript	9.21598	557.852	5.90386	1.06946e-05	0.000612671
Novel_004227	XLOC_038912	.	transcript	0.0006938	0.0867618	5.91584	0.000398061	0.0187521
Novel_019920	XLOC_185771	.	transcript	0.000875	0.0568416	5.98955	0.000932859	0.0392676
Novel_007142	XLOC_066373	.	transcript	0.0008278	0.0711714	6.04454	0.00102069	0.0425618
XM_013963004.2	gene-ZMYM1	ZMYM1	transcript	0.0015396	0.287819	6.08001	3.41648e-06	0.000202691
XM_018062439.1	gene-COQ8B	COQ8B	transcript	0.0023912	0.346829	6.10733	0.00114476	0.0467463
Novel_000417	XLOC_004090	.	transcript	0.00147	0.102027	6.13885	0.00106253	0.0440308
Novel_017290	XLOC_165968	.	transcript	0.0001632	0.0210092	6.21926	0.000609134	0.0273034
XM_018066823.1	gene-NKTR	NKTR	transcript	0.0024374	0.315765	6.26217	1.08476e-11	7.38384e-10
XM_018052514.1	gene-SEMA4D	SEMA4D	transcript	0.0019204	0.259617	6.28496	0.000782154	0.0336835
Novel_017315	XLOC_166081	.	transcript	0.0005646	0.0759914	6.28507	0.000256479	0.0126507
XM_005699057.3	gene-CDK1	CDK1	transcript	0.00323	0.441671	6.35155	0.000640068	0.0283764
Novel_011839	XLOC_114371	.	transcript	0.0031578	0.319737	6.36826	0.000237239	0.0117702
Novel_006216	XLOC_058207	.	transcript	0.0035168	0.310802	6.37304	1.08767e-05	0.000622724
XM_018062311.1	gene-SIPA1L3	SIPA1L3	transcript	0.002342	0.231363	6.39072	0.000151464	0.00773247
Novel_019804	XLOC_185288	.	transcript	0.002638	0.299703	6.41526	0.00104739	0.0435458
Novel_005342	XLOC_050494	.	transcript	0.000479	0.0880824	6.43862	5.10262e-05	0.00276692
XR_001919484.1	gene-DPF1	DPF1	transcript	0	0.0745926	6.45805	0.000439606	0.0204613
XM_018062725.1	gene-SPHK2	SPHK2	transcript	0	0.103848	6.4917	6.92319e-05	0.00369192
XM_018055052.1	gene-DYSF	DYSF	transcript	0.0013604	0.245899	6.51749	0.00018171	0.0091613
XM_018046974.1	gene-POT1	POT1	transcript	0.0022072	0.341986	6.55032	5.96333e-05	0.00320755
Novel_013277	XLOC_127619	.	transcript	0.000755	0.0996896	6.58654	5.54574e-05	0.00299156
XM_018065166.1	gene-BRCA1	BRCA1	transcript	0.0019212	0.19749	6.58912	0.00048331	0.0222733
XM_018051958.1	gene-NFIB	NFIB	transcript	0.004919	0.610322	6.59744	3.71837e-08	2.31029e-06
XM_018062324.1	gene-R3HDM1	R3HDM1	transcript	0.0006512	0.243031	6.69099	4.94891e-06	0.0002912
Novel_013371	XLOC_128672	.	transcript	0.0034342	0.374014	6.6939	0.000744947	0.0323349
Novel_009906	XLOC_094720	.	transcript	3.96e-05	0.234312	6.70951	3.86404e-05	0.00212398
XM_013962976.2	gene-LOC102169353	LOC102169353	transcript	0	0.0119872	6.76389	4.77959e-09	2.99356e-07
Novel_009535	XLOC_091589	.	transcript	0.001136	0.138738	6.86868	0.000104581	0.00546153
XM_018055648.1	gene-ROCK2	ROCK2	transcript	0.0031684	0.746661	6.91663	4.57528e-06	0.000269555
Novel_025682	XLOC_240745	.	transcript	0	0.179092	6.95609	5.45747e-05	0.00294564
Novel_016521	XLOC_159307	.	transcript	0	0.13884	6.9921	8.81265e-05	0.00465166
XM_005691550.3	gene-TRAFD1	TRAFD1	transcript	0.0020304	0.457128	7.12235	1.36107e-07	8.38953e-06
XR_001919894.1	gene-LOC102188534	LOC102188534	transcript	0	0.0982842	7.16246	2.08895e-10	1.32796e-08
Novel_009745	XLOC_093246	.	transcript	0	0.117413	7.20267	0.000376699	0.017872
XM_018061465.1	gene-ZNF605	ZNF605	transcript	0.0112476	1.67393	7.22408	1.93037e-05	0.00108981
Novel_009836	XLOC_093907	.	transcript	0.0003574	0.114926	7.22679	3.04406e-05	0.00169498
Novel_003366	XLOC_031598	.	transcript	0	0.0737466	7.2554	2.16956e-05	0.00121895
XM_018043924.1	gene-PRRG1	PRRG1	transcript	0.0352512	5.73243	7.27623	1.35968e-06	8.1929e-05
Novel_002398	XLOC_023774	.	transcript	0	0.143779	7.32359	9.81364e-05	0.0051451
XR_001918120.1	gene-BCL2L13	BCL2L13	transcript	0	0.556861	7.32587	1.74198e-05	0.000986438
Novel_002307	XLOC_022599	.	transcript	0	0.0667708	7.35711	6.31905e-05	0.00338912
XM_005694661.3	gene-IPO11	IPO11	transcript	0	0.157728	7.3706	7.64458e-05	0.00406732
Novel_000743	XLOC_007120	.	transcript	0	0.075012	7.43149	4.7283e-05	0.00256842
Novel_008312	XLOC_079755	.	transcript	0	0.522828	7.46295	9.79806e-06	0.000563733
Novel_024026	XLOC_224640	.	transcript	0.0009138	0.203924	7.50679	1.63231e-05	0.000927146
XM_018046164.1	gene-UBAP2L	UBAP2L	transcript	0.0009322	0.267032	7.52283	6.44053e-06	0.000376122
Novel_024577	XLOC_228320	.	transcript	0.0003418	0.151952	7.56776	0.000734298	0.0319767
XM_018062722.1	gene-SPHK2	SPHK2	transcript	0	0.212947	7.57564	2.21446e-05	0.00124343
Novel_027864	XLOC_264827	.	transcript	4.36e-05	0.194841	7.58812	0.000830713	0.0355451
XM_018042139.1	gene-LOC102169353	LOC102169353	transcript	0	0.0298468	7.59909	1.57834e-13	2.41322e-11
Novel_013513	XLOC_130042	.	transcript	0	0.129959	7.62429	1.70928e-06	0.000102449
Novel_010681	XLOC_103760	.	transcript	0.0002654	0.20059	7.62747	2.33684e-13	3.17899e-11
Novel_019174	XLOC_182152	.	transcript	0	0.129112	7.65488	4.73243e-06	0.000278637
XM_018059276.1	gene-TCP11L1	TCP11L1	transcript	0.0004688	0.327513	7.67123	0.000191971	0.00964217
Novel_009085	XLOC_086165	.	transcript	0.0005078	0.187405	7.68139	1.35414e-05	0.000771497
XM_018061528.1	gene-JADE1	JADE1	transcript	0.0041088	1.14646	7.77576	4.06519e-14	8.96819e-12
XM_018042882.1	gene-SF1	SF1	transcript	0.0001344	0.481458	7.87543	0.000513693	0.023511
XM_018048677.1	gene-ERC1	ERC1	transcript	0.0007742	0.307711	7.89347	0.000561799	0.0254629
XM_018061809.1	gene-GSE1	GSE1	transcript	0	0.0662488	7.95943	2.15456e-05	0.00121125
XM_018047941.1	gene-KIF21A	KIF21A	transcript	0.0313192	7.66708	7.98829	0.000440917	0.0205019
Novel_004766	XLOC_044231	.	transcript	0	0.056303	8.01878	1.24339e-05	0.000710135
Novel_025472	XLOC_238001	.	transcript	0	0.0987992	8.03597	4.20192e-05	0.00229854
Novel_020682	XLOC_191110	.	transcript	0	0.262647	8.0408	0.0011059	0.0454246
Novel_015039	XLOC_145620	.	transcript	0	0.287984	8.08814	0.00104893	0.0435833
XM_018065679.1	gene-BIN1	BIN1	transcript	0	0.315923	8.09408	3.85028e-05	0.00211861
Novel_016926	XLOC_162798	.	transcript	0	0.0818308	8.14105	0.00109962	0.0452266
Novel_010702	XLOC_103957	.	transcript	0	0.110887	8.14619	0.00114598	0.0467623
Novel_013383	XLOC_128833	.	transcript	0	0.228578	8.16456	0.00015239	0.00777546
XM_005698975.3	gene-SPRTN	SPRTN	transcript	0	0.249879	8.22165	0.000909477	0.0384568
Novel_009265	XLOC_087935	.	transcript	0.0001762	0.148016	8.23058	1.44443e-06	8.68539e-05
Novel_018083	XLOC_173326	.	transcript	0	0.111209	8.23234	0.000929387	0.0391922
Novel_015907	XLOC_153434	.	transcript	0	0.183971	8.23485	5.5681e-06	0.000325989
XM_018038679.1	gene-DST	DST	transcript	0.0007864	0.372503	8.37265	2.70727e-09	1.70019e-07
XM_018064090.1	gene-DGKE	DGKE	transcript	0.002037	0.649157	8.38882	5.26786e-05	0.00285155
Novel_016183	XLOC_156104	.	transcript	0.0004084	0.156418	8.39006	0.000939051	0.0394748
XM_013975105.2	gene-SORBS1	SORBS1	transcript	0	0.163254	8.39921	0.00067111	0.02957
XM_018065341.1	gene-STRADA	STRADA	transcript	0	0.452034	8.48009	3.69277e-19	2.46155e-15
XM_018066361.1	gene-CPEB1	CPEB1	transcript	0	0.296699	8.50551	7.82172e-06	0.00045366
Novel_015325	XLOC_148362	.	transcript	7.88e-05	0.295699	8.51016	3.08244e-06	0.000183106
Novel_019398	XLOC_183357	.	transcript	0	0.180734	8.5229	0.000609079	0.0273034
Novel_025794	XLOC_241566	.	transcript	0	0.466148	8.52553	6.86039e-15	2.83907e-12
Novel_009436	XLOC_090411	.	transcript	0	0.258015	8.55371	0.000589336	0.0265819
Novel_024062	XLOC_224925	.	transcript	0	0.15114	8.56235	0.000611936	0.0273632
XM_018043283.1	gene-BRSK2	BRSK2	transcript	0	0.505858	8.62547	5.17754e-07	3.15803e-05
Novel_007813	XLOC_073328	.	transcript	0	0.240109	8.69517	3.74455e-09	2.34844e-07
XM_018061013.1	gene-THOC5	THOC5	transcript	0	0.493083	8.7026	0.000527506	0.0240605
Novel_005972	XLOC_056139	.	transcript	0	0.188678	8.72072	0.000788863	0.0339411
XM_018066847.1	gene-IL17RE	IL17RE	transcript	0	0.382319	8.7305	0.00109838	0.0452084
Novel_027704	XLOC_263421	.	transcript	0	0.251325	8.73868	0.000553165	0.0251204
XM_018057785.1	gene-SPAG4	SPAG4	transcript	0	0.426668	8.77775	0.000447111	0.0207795
XM_018039233.1	gene-TPMT	TPMT	transcript	0	1.20184	8.82914	4.28657e-07	2.61972e-05
Novel_018790	XLOC_180226	.	transcript	0	0.100135	8.8637	0.000545851	0.0248245
Novel_013484	XLOC_129896	.	transcript	0	0.110673	8.86482	0.000571502	0.025865
Novel_020729	XLOC_191333	.	transcript	0	0.137332	8.87913	0.000370331	0.0176327
Novel_005573	XLOC_052486	.	transcript	0	0.457302	8.89775	0.000349817	0.0167499
XM_018057802.1	gene-EPB41L1	EPB41L1	transcript	0.0001414	0.155073	8.90716	0.00076497	0.0330656
XM_018065703.1	gene-BIN1	BIN1	transcript	0	0.610234	8.92879	5.12538e-06	0.000300824
Novel_008021	XLOC_074125	.	transcript	0.0004828	0.288316	8.93641	0.000250277	0.0123578
Novel_007665	XLOC_071949	.	transcript	0	0.181293	8.94154	0.000376393	0.0178666
Novel_012315	XLOC_119653	.	transcript	0	0.198745	8.9508	3.59427e-07	2.20095e-05
Novel_014169	XLOC_136647	.	transcript	0	0.202841	8.97435	0.000334002	0.0160586
Novel_027490	XLOC_261680	.	transcript	0	0.291823	9.00405	7.32812e-05	0.00390563
XM_018039218.1	gene-SIRT5	SIRT5	transcript	0	0.936514	9.06137	0.000440426	0.0204892
Novel_017479	XLOC_166936	.	transcript	0	0.181286	9.08393	0.000303481	0.0147124
Novel_019800	XLOC_185274	.	transcript	0	0.271026	9.09576	0.000541201	0.024625
Novel_006139	XLOC_057411	.	transcript	0	0.19141	9.11582	0.00116479	0.0474261
Novel_011759	XLOC_113833	.	transcript	0	0.453609	9.12229	0.000276842	0.0134911
Novel_015504	XLOC_149970	.	transcript	0	0.183145	9.12706	0.000346314	0.0165992
Novel_012208	XLOC_118262	.	transcript	0	0.36964	9.16518	4.98797e-10	3.14731e-08
XM_018067071.1	gene-SCAP	SCAP	transcript	0	0.386509	9.26618	7.26575e-08	4.49638e-06
Novel_006901	XLOC_063909	.	transcript	0.0001674	0.174528	9.29428	0.000156034	0.0079397
XM_018058727.1	gene-AGFG1	AGFG1	transcript	0	0.4063	9.30587	0.000461365	0.0213887
XM_018063945.1	gene-AMZ2	AMZ2	transcript	0	1.35514	9.35591	6.0881e-08	3.7701e-06
Novel_014876	XLOC_143805	.	transcript	0	0.516863	9.38424	0.000414948	0.0194058
XM_018041482.1	gene-CHST15	CHST15	transcript	0	0.43579	9.41802	0.000184203	0.00928195
Novel_000239	XLOC_002207	.	transcript	0	0.21957	9.42995	4.08466e-06	0.000241016
XM_018065555.1	gene-PDZD2	PDZD2	transcript	0	0.161887	9.4412	3.05205e-21	3.5603e-17
XM_018039424.1	gene-SPIRE1	SPIRE1	transcript	0	0.367176	9.44665	5.01822e-08	3.11376e-06
Novel_015512	XLOC_149976	.	transcript	1.24e-05	0.319045	9.4902	1.73795e-06	0.000104101
XM_018049313.1	gene-FAM13A	FAM13A	transcript	0	0.282906	9.58711	0.000128112	0.00661266
XM_018044828.1	gene-SLC7A4	SLC7A4	transcript	0	1.02699	9.64772	0.000116451	0.00604419
Novel_016708	XLOC_161045	.	transcript	0	0.300902	9.70075	0.000134649	0.00692707
Novel_014115	XLOC_136369	.	transcript	0	0.213961	9.70845	0.000301079	0.0146036
Novel_017656	XLOC_169463	.	transcript	0.000554	0.507212	9.81372	0.00118393	0.0480586
Novel_004532	XLOC_042288	.	transcript	0	0.270547	9.81935	3.45907e-06	0.000205087
XM_013964656.2	gene-ADGRL3	ADGRL3	transcript	8e-07	0.23837	9.84851	0.00113776	0.046508
Novel_018464	XLOC_177150	.	transcript	0	0.604552	9.86108	2.28853e-05	0.00128424
XM_018052651.1	gene-ZNF618	ZNF618	transcript	0	0.277074	9.90034	5.70559e-08	3.53557e-06
Novel_020662	XLOC_191001	.	transcript	4.94e-05	0.268492	9.90197	0.001069	0.0442598
XM_018053189.1	gene-PTPRK	PTPRK	transcript	0	0.436487	9.9249	0.000154785	0.00788903
XM_018055097.1	gene-TTC27	TTC27	transcript	0.000524	2.13631	9.9741	0.000981606	0.041134
XM_018041220.1	gene-TCF7L2	TCF7L2	transcript	0.0004702	0.818935	10.017	3.86459e-05	0.00212398
XM_018043226.1	gene-NFRKB	NFRKB	transcript	0	0.510184	10.0329	1.69641e-08	1.05612e-06
XM_005684777.3	gene-EYA4	EYA4	transcript	0	0.533362	10.0432	6.03322e-05	0.00324327
XM_018057149.1	gene-EPB41	EPB41	transcript	0	0.551057	10.2326	4.56937e-05	0.00248643
Novel_012136	XLOC_117504	.	transcript	0	0.633534	10.2679	4.21335e-05	0.0023021
XM_005696321.3	gene-MEA1	MEA1	transcript	0	4.79641	10.3495	5.31287e-05	0.00287258
XM_018050813.1	gene-NFIC	NFIC	transcript	0	0.599729	10.4296	8.24651e-09	5.15114e-07
Novel_004531	XLOC_042288	.	transcript	0	0.450526	10.5387	1.44884e-09	9.10493e-08
XM_018040277.1	gene-CUX1	CUX1	transcript	0	0.295664	10.5537	2.50639e-05	0.00140145
XM_018052027.1	gene-RFX3	RFX3	transcript	0	0.589679	10.9702	0.000289117	0.0140526
XM_018063648.1	gene-TBC1D16	TBC1D16	transcript	0	0.807827	11.0194	0.000271448	0.013249
XM_018060696.1	gene-SMG7	SMG7	transcript	8e-06	1.50655	11.5368	0.000137758	0.00707534
Novel_023576	XLOC_220877	.	transcript	2e-07	2.18409	11.8341	6.21786e-05	0.00333868
XM_018056651.1	gene-NBEA	NBEA	transcript	0	3.28187	12.6049	3.11045e-05	0.00172885
Novel_013451	XLOC_129630	.	transcript	0	0.0760904	19.2008	2.33216e-10	1.47554e-08
Novel_015130	XLOC_146475	.	transcript	0	0.0743314	19.2008	2.33216e-10	1.47554e-08
Novel_024818	XLOC_230191	.	transcript	0	0.051363	19.2008	2.33216e-10	1.47554e-08
Novel_003667	XLOC_034924	.	transcript	0	0.240597	19.2099	2.28645e-10	1.45055e-08
XM_018051529.1	gene-OBSCN	OBSCN	transcript	0	0.0098848	19.2099	2.28645e-10	1.45055e-08
XM_018062751.1	gene-BAX	BAX	transcript	0	0.359245	19.2294	2.19526e-10	1.3946e-08
Novel_012753	XLOC_122355	.	transcript	0	0.0654852	19.3792	1.56814e-10	9.98242e-09
Novel_026758	XLOC_250043	.	transcript	0	0.144516	19.6098	9.45264e-11	6.02554e-09
XM_018055055.1	gene-DYSF	DYSF	transcript	0	0.0801042	19.6861	7.98707e-11	5.0948e-09
Novel_017991	XLOC_172447	.	transcript	0	0.0318962	19.7056	7.65033e-11	4.88334e-09
Novel_009231	XLOC_087598	.	transcript	0	0.0842698	19.7178	7.44662e-11	4.75982e-09
Novel_015700	XLOC_151761	.	transcript	0	0.0521626	19.7216	7.38622e-11	4.72445e-09
Novel_018941	XLOC_181276	.	transcript	0	0.0186548	19.7283	7.54468e-11	4.8192e-09
XM_018059010.1	gene-NCAPD3	NCAPD3	transcript	0	0.0903954	19.7342	7.18373e-11	4.59808e-09
Novel_013222	XLOC_126351	.	transcript	0	0.0923862	19.7409	7.0756e-11	4.53198e-09
XM_018042251.1	gene-NDST2	NDST2	transcript	0	0.0912204	19.7435	7.0375e-11	4.51067e-09
Novel_020986	XLOC_196023	.	transcript	0	0.113436	19.7491	6.94952e-11	4.45734e-09
Novel_022269	XLOC_208761	.	transcript	0	0.0550858	19.7625	6.74441e-11	4.33174e-09
XM_018055343.1	gene-PSD4	PSD4	transcript	0	0.0723852	20.0709	3.45394e-11	2.21989e-09
XM_005686993.3	gene-LPIN1	LPIN1	transcript	0	0.097629	20.1318	2.95739e-11	1.90206e-09
XM_005690516.3	gene-WDR26	WDR26	transcript	0	0.0778676	20.1977	2.6734e-11	1.7206e-09
XM_018049707.1	gene-AFF1	AFF1	transcript	0	0.074244	20.1987	2.544e-11	1.63845e-09
Novel_009747	XLOC_093257	.	transcript	0	0.135773	20.2402	2.34864e-11	1.51577e-09
Novel_026762	XLOC_250049	.	transcript	0	0.0730004	20.2402	2.34864e-11	1.51577e-09
Novel_011035	XLOC_106513	.	transcript	0	0.164605	20.2555	2.26693e-11	1.47015e-09
Novel_014066	XLOC_135960	.	transcript	0	0.0470986	20.2555	2.26693e-11	1.47015e-09
Novel_022942	XLOC_214501	.	transcript	0	0.100643	20.2555	2.26693e-11	1.47015e-09
Novel_025247	XLOC_235859	.	transcript	0	0.0327082	20.2657	2.30102e-11	1.48915e-09
Novel_022270	XLOC_208761	.	transcript	0	0.0584594	20.2705	2.16298e-11	1.40566e-09
Novel_009614	XLOC_092455	.	transcript	0	0.078088	20.2835	2.13469e-11	1.38824e-09
Novel_023866	XLOC_223226	.	transcript	0	0.0201318	20.2835	2.13469e-11	1.38824e-09
XM_018046079.1	gene-POGZ	POGZ	transcript	0	0.055218	20.2835	2.13469e-11	1.38824e-09
Novel_020719	XLOC_191333	.	transcript	0	0.0453802	20.3042	2.00433e-11	1.3062e-09
XM_018055773.1	gene-MAPKAP1	MAPKAP1	transcript	0	0.0998184	20.3418	1.93041e-11	1.25979e-09
Novel_000326	XLOC_002755	.	transcript	0	0.0957074	20.3558	1.81804e-11	1.18812e-09
Novel_025285	XLOC_236479	.	transcript	0	0.0474684	20.358	1.8595e-11	1.21436e-09
Novel_027705	XLOC_263421	.	transcript	0	0.0616216	20.3782	1.77471e-11	1.16225e-09
XM_013966824.2	gene-RIPK3	RIPK3	transcript	0	0.123223	20.3882	1.73348e-11	1.13763e-09
XM_018047740.1	gene-ACVRL1	ACVRL1	transcript	0	0.0833216	20.3882	1.73348e-11	1.13763e-09
Novel_017313	XLOC_166081	.	transcript	0	0.0195528	20.4084	1.65432e-11	1.08798e-09
Novel_017289	XLOC_165968	.	transcript	0	0.0145388	20.4091	1.65166e-11	1.08777e-09
Novel_017638	XLOC_169113	.	transcript	0	0.0700602	20.4299	1.57415e-11	1.03819e-09
Novel_021606	XLOC_202286	.	transcript	0	0.0644428	20.4342	1.55795e-11	1.02968e-09
XM_018052465.1	gene-DAPK1	DAPK1	transcript	0	0.046548	20.4424	1.52896e-11	1.01124e-09
Novel_024311	XLOC_226347	.	transcript	0	0.0687884	20.4451	1.51953e-11	1.00571e-09
Novel_017296	XLOC_165968	.	transcript	0	0.017053	20.4492	1.50425e-11	9.9772e-10
Novel_023570	XLOC_220744	.	transcript	0	0.0468402	20.4585	1.4716e-11	9.76762e-10
Novel_025835	XLOC_241985	.	transcript	0	0.052127	20.4585	1.4716e-11	9.76762e-10
Novel_027895	XLOC_264891	.	transcript	0	0.0547252	20.4641	1.45395e-11	9.66423e-10
Novel_001288	XLOC_013472	.	transcript	0	0.015432	20.4673	1.44234e-11	9.60071e-10
Novel_027444	XLOC_261392	.	transcript	0	0.0451598	20.4673	1.44234e-11	9.60071e-10
XR_001917256.1	gene-IFT140	IFT140	transcript	0	0.0548472	20.4673	1.44234e-11	9.60071e-10
Novel_003883	XLOC_036414	.	transcript	0	0.0694132	20.4782	1.4073e-11	9.38758e-10
Novel_025272	XLOC_236228	.	transcript	0	0.044473	20.4782	1.40565e-11	9.3833e-10
XM_018054359.1	gene-NIN	NIN	transcript	0	0.037061	20.4782	1.40565e-11	9.3833e-10
Novel_006321	XLOC_058728	.	transcript	0	0.0781724	20.4791	1.40413e-11	9.3833e-10
Novel_016832	XLOC_162245	.	transcript	0	0.057663	20.4961	1.34976e-11	9.02957e-10
Novel_022332	XLOC_209144	.	transcript	0	0.0366326	20.4961	1.34976e-11	9.02957e-10
Novel_012008	XLOC_116001	.	transcript	0	0.066015	20.4979	1.34339e-11	8.99982e-10
Novel_026170	XLOC_245144	.	transcript	0	0.019659	20.5175	1.28323e-11	8.63803e-10
Novel_006254	XLOC_058475	.	transcript	0	0.0564394	20.531	1.24444e-11	8.39114e-10
Novel_010425	XLOC_100924	.	transcript	0	0.145334	20.5541	1.17878e-11	7.96569e-10
Novel_000424	XLOC_004124	.	transcript	0	0.0533024	20.5618	1.15793e-11	7.83047e-10
Novel_012854	XLOC_124056	.	transcript	0	0.0549994	20.5618	1.15793e-11	7.83047e-10
Novel_022781	XLOC_213192	.	transcript	0	0.0159728	20.564	1.15244e-11	7.80467e-10
XM_018055523.1	gene-AGBL5	AGBL5	transcript	0	0.0725556	20.5703	1.1354e-11	7.69486e-10
XM_018062479.1	gene-GRIK5	GRIK5	transcript	0	0.075928	20.5799	1.11011e-11	7.52888e-10
Novel_013675	XLOC_132507	.	transcript	0	0.0367978	20.5851	1.09709e-11	7.45687e-10
Novel_024309	XLOC_226347	.	transcript	0	0.0616918	20.5851	1.09709e-11	7.45687e-10
Novel_003299	XLOC_031360	.	transcript	0	0.0435704	20.5943	1.07356e-11	7.31292e-10
XM_018040653.1	gene-CLN3	CLN3	transcript	0	0.148317	20.6072	1.04168e-11	7.10093e-10
Novel_007635	XLOC_071730	.	transcript	0	0.0523522	20.6145	1.02417e-11	6.99177e-10
Novel_014773	XLOC_142583	.	transcript	0	0.0244954	20.6145	1.02417e-11	6.99177e-10
Novel_025131	XLOC_233168	.	transcript	0	0.0495498	20.6145	1.02417e-11	6.99177e-10
XM_018058773.1	gene-AGFG1	AGFG1	transcript	0	0.0645062	20.6145	1.02417e-11	6.99177e-10
Novel_027496	XLOC_261723	.	transcript	0	0.127633	20.6231	1.00367e-11	6.87194e-10
Novel_012242	XLOC_118455	.	transcript	0	0.040154	20.6244	1.00057e-11	6.86076e-10
Novel_004606	XLOC_042968	.	transcript	0	0.044077	20.6265	9.95814e-12	6.83319e-10
XM_018061601.1	gene-TMEM154	TMEM154	transcript	0	0.0868022	20.6265	9.95814e-12	6.83319e-10
XM_018063812.1	gene-LLGL2	LLGL2	transcript	0	0.074327	20.6265	9.95814e-12	6.83319e-10
Novel_005744	XLOC_053410	.	transcript	0	0.0663888	20.6392	9.6657e-12	6.65208e-10
XM_018042900.1	gene-CDC42BPG	CDC42BPG	transcript	0	0.0481746	20.6392	9.6657e-12	6.65208e-10
Novel_003178	XLOC_030139	.	transcript	0	0.0519514	20.6443	9.55202e-12	6.58356e-10
Novel_012389	XLOC_120044	.	transcript	0	0.0277718	20.6443	9.55202e-12	6.58356e-10
Novel_012109	XLOC_117310	.	transcript	0	0.319854	20.6485	9.45863e-12	6.52884e-10
Novel_018072	XLOC_173219	.	transcript	0	0.0422734	20.6485	9.45863e-12	6.52884e-10
Novel_021232	XLOC_198390	.	transcript	0	0.113449	20.6492	9.15841e-12	6.34979e-10
Novel_009033	XLOC_085790	.	transcript	0	0.0997672	20.6511	9.10358e-12	6.31646e-10
XM_018042405.1	gene-KCNMA1	KCNMA1	transcript	0	0.0285	20.6524	9.37138e-12	6.4782e-10
Novel_014058	XLOC_135885	.	transcript	0	0.359421	20.6557	9.02376e-12	6.26574e-10
Novel_008594	XLOC_082177	.	transcript	0	0.0338792	20.6563	9.28576e-12	6.42853e-10
XM_005679052.2	gene-IGF2BP3	IGF2BP3	transcript	0	0.103613	20.6563	9.28576e-12	6.42853e-10
Novel_013677	XLOC_132507	.	transcript	0	0.038174	20.6706	8.98093e-12	6.24064e-10
Novel_022770	XLOC_213192	.	transcript	0	0.009875	20.6712	8.96949e-12	6.23734e-10
Novel_011850	XLOC_114421	.	transcript	0	0.144311	20.6806	8.77261e-12	6.10954e-10
Novel_025210	XLOC_234762	.	transcript	0	0.0569486	20.6806	8.77261e-12	6.10954e-10
XM_018056248.1	gene-GRIN1	GRIN1	transcript	0	0.0681274	20.6836	8.71125e-12	6.08041e-10
Novel_021069	XLOC_196947	.	transcript	0	0.0401914	20.6927	8.52704e-12	5.95629e-10
XM_018065687.1	gene-BIN1	BIN1	transcript	0	0.116547	20.6946	8.49105e-12	5.93559e-10
Novel_028424	XLOC_270990	.	transcript	0	0.337077	20.6986	8.15744e-12	5.73244e-10
Novel_025482	XLOC_238001	.	transcript	0	0.0513872	20.6993	8.39843e-12	5.87525e-10
Novel_026848	XLOC_251017	.	transcript	0	0.0779676	20.6993	8.39843e-12	5.87525e-10
Novel_010603	XLOC_103205	.	transcript	0	0.0512012	20.7042	8.30157e-12	5.81621e-10
Novel_017514	XLOC_167094	.	transcript	0	0.0439736	20.7063	8.08657e-12	5.68693e-10
Novel_016777	XLOC_161698	.	transcript	0	0.0385468	20.7085	8.21798e-12	5.76197e-10
Novel_000890	XLOC_008634	.	transcript	0	0.105426	20.71	8.18897e-12	5.74595e-10
Novel_028055	XLOC_265792	.	transcript	0	0.150244	20.71	8.18897e-12	5.74595e-10
Novel_006401	XLOC_059011	.	transcript	0	0.0820378	20.7177	8.04259e-12	5.66026e-10
Novel_009705	XLOC_092990	.	transcript	0	0.0930884	20.7248	7.63905e-12	5.40069e-10
Novel_011363	XLOC_109453	.	transcript	0	0.117839	20.7318	7.78038e-12	5.48814e-10
Novel_005930	XLOC_055613	.	transcript	0	0.0392278	20.7359	7.44713e-12	5.277e-10
Novel_002268	XLOC_022179	.	transcript	0	0.0234118	20.7361	7.70349e-12	5.43801e-10
Novel_021463	XLOC_200840	.	transcript	0	0.0627528	20.7361	7.70349e-12	5.43801e-10
Novel_023617	XLOC_221330	.	transcript	0	0.0625568	20.7398	7.63684e-12	5.40069e-10
Novel_019834	XLOC_185358	.	transcript	0	0.102999	20.7406	7.36464e-12	5.22251e-10
Novel_022064	XLOC_207502	.	transcript	0	0.06943	20.7492	7.47059e-12	5.28961e-10
Novel_005519	XLOC_052116	.	transcript	0	0.0950388	20.7652	7.1936e-12	5.11288e-10
Novel_010664	XLOC_103651	.	transcript	0	0.209128	20.7652	7.1936e-12	5.11288e-10
Novel_027459	XLOC_261459	.	transcript	0	0.0338196	20.7652	7.1936e-12	5.11288e-10
Novel_018326	XLOC_176427	.	transcript	0	0.0364552	20.7704	7.10734e-12	5.06701e-10
Novel_028303	XLOC_268864	.	transcript	0	0.104016	20.7704	7.10734e-12	5.06701e-10
Novel_001913	XLOC_019067	.	transcript	0	0.0316154	20.7719	7.08165e-12	5.05642e-10
Novel_017498	XLOC_167059	.	transcript	0	0.043645	20.7783	6.97708e-12	4.98557e-10
XM_018052967.1	gene-TRDN	TRDN	transcript	0	0.0510468	20.7783	6.97708e-12	4.98557e-10
XM_018053966.1	gene-RPS6KL1	RPS6KL1	transcript	0	0.200488	20.7876	6.63874e-12	4.7804e-10
Novel_000065	XLOC_000601	.	transcript	0	0.138338	20.7887	6.62755e-12	4.77603e-10
Novel_003825	XLOC_035982	.	transcript	0	0.207592	20.7887	6.62755e-12	4.77603e-10
Novel_027512	XLOC_261776	.	transcript	0	0.045084	20.791	6.54868e-12	4.73016e-10
Novel_009490	XLOC_090991	.	transcript	0	0.0252348	20.7923	6.75181e-12	4.84687e-10
Novel_001889	XLOC_019012	.	transcript	0	0.076051	20.8065	6.52919e-12	4.71973e-10
Novel_005357	XLOC_050560	.	transcript	0	0.0896696	20.8123	6.44165e-12	4.66006e-10
Novel_020367	XLOC_188870	.	transcript	0	0.0545654	20.8123	6.44165e-12	4.66006e-10
Novel_007226	XLOC_067109	.	transcript	0	0.063185	20.8203	6.31702e-12	4.577e-10
Novel_027336	XLOC_259805	.	transcript	0	0.0906286	20.8305	6.16655e-12	4.47492e-10
Novel_005052	XLOC_047267	.	transcript	0	0.106557	20.8342	6.11653e-12	4.44207e-10
Novel_020394	XLOC_188991	.	transcript	0	0.0447186	20.8342	6.11653e-12	4.44207e-10
Novel_006274	XLOC_058624	.	transcript	0	0.0876332	20.8434	5.98593e-12	4.3608e-10
Novel_026317	XLOC_247397	.	transcript	0	0.0447146	20.8573	5.79221e-12	4.22959e-10
Novel_015644	XLOC_150876	.	transcript	0	0.057429	20.8649	5.69059e-12	4.15863e-10
Novel_006716	XLOC_062353	.	transcript	0	0.0988566	20.871	5.59564e-12	4.0967e-10
Novel_007742	XLOC_072578	.	transcript	0	0.03753	20.8715	5.60145e-12	4.0967e-10
XM_018038403.1	gene-LRRC2	LRRC2	transcript	0	0.0890728	20.8715	5.60145e-12	4.0967e-10
Novel_002799	XLOC_026867	.	transcript	0	0.184366	20.875	5.55546e-12	4.07263e-10
Novel_004622	XLOC_043101	.	transcript	0	0.047493	20.8754	5.55173e-12	4.07263e-10
Novel_002317	XLOC_022903	.	transcript	0	0.0555208	20.8832	5.44884e-12	4.00076e-10
XM_005686090.3	gene-MLH3	MLH3	transcript	0	0.0634684	20.8832	5.44884e-12	4.00076e-10
Novel_007408	XLOC_068394	.	transcript	0	0.055514	20.8897	5.3672e-12	3.94703e-10
Novel_006348	XLOC_058853	.	transcript	0	0.0654478	20.9052	5.17402e-12	3.80796e-10
Novel_008852	XLOC_083298	.	transcript	0	0.103743	20.9052	5.17402e-12	3.80796e-10
Novel_018285	XLOC_175414	.	transcript	0	0.0424012	20.9067	5.15569e-12	3.80047e-10
XM_018062272.1	gene-LRP3	LRP3	transcript	0	0.130208	20.9067	5.15569e-12	3.80047e-10
Novel_002639	XLOC_025827	.	transcript	0	0.0753708	20.9121	5.09041e-12	3.75828e-10
Novel_017192	XLOC_164984	.	transcript	0	0.0254506	20.9121	5.09041e-12	3.75828e-10
Novel_019759	XLOC_185097	.	transcript	0	0.0684014	20.9146	5.06043e-12	3.74207e-10
Novel_025267	XLOC_236001	.	transcript	0	0.0398542	20.9221	4.89932e-12	3.62869e-10
Novel_019109	XLOC_182006	.	transcript	0	0.099144	20.9361	4.80962e-12	3.56508e-10
Novel_021971	XLOC_205779	.	transcript	0	0.0230202	20.9361	4.80962e-12	3.56508e-10
Novel_014126	XLOC_136438	.	transcript	0	0.0364688	20.9411	4.74998e-12	3.52928e-10
XM_018043213.1	gene-LTBP3	LTBP3	transcript	0	0.056479	20.9501	4.65352e-12	3.46037e-10
Novel_007253	XLOC_067451	.	transcript	0	0.0312924	20.9627	4.51622e-12	3.36095e-10
Novel_012367	XLOC_119839	.	transcript	0	0.0765722	20.9627	4.51622e-12	3.36095e-10
Novel_017253	XLOC_165615	.	transcript	0	0.028082	20.9627	4.51622e-12	3.36095e-10
XM_018060573.1	gene-PLEKHN1	PLEKHN1	transcript	0	0.136122	20.9645	4.49669e-12	3.35444e-10
Novel_014512	XLOC_140225	.	transcript	0	0.0989552	20.973	4.40548e-12	3.28903e-10
Novel_016190	XLOC_156261	.	transcript	0	0.0414744	20.973	4.40548e-12	3.28903e-10
Novel_009504	XLOC_091074	.	transcript	0	0.0326108	20.9761	4.37571e-12	3.27466e-10
Novel_011920	XLOC_115275	.	transcript	0	0.0942742	20.9761	4.37571e-12	3.27466e-10
Novel_008217	XLOC_078407	.	transcript	0	0.02639	20.986	4.27375e-12	3.20865e-10
Novel_024232	XLOC_226060	.	transcript	0	0.0630592	20.986	4.27375e-12	3.20865e-10
Novel_003259	XLOC_030904	.	transcript	0	0.112508	20.9878	4.25514e-12	3.19982e-10
XM_018052649.1	gene-ZNF618	ZNF618	transcript	0	0.0371532	20.9878	4.25514e-12	3.19982e-10
Novel_002868	XLOC_027894	.	transcript	0	0.0792358	20.9988	4.1465e-12	3.12316e-10
XM_018041772.1	gene-FGFR1	FGFR1	transcript	0	0.105172	20.9988	4.1465e-12	3.12316e-10
Novel_000712	XLOC_006788	.	transcript	0	0.0415222	21.0083	4.05367e-12	3.05818e-10
XM_018057832.1	gene-RBL1	RBL1	transcript	0	0.0629522	21.0204	3.92639e-12	2.96455e-10
Novel_022616	XLOC_211536	.	transcript	0	0.166026	21.0223	3.92157e-12	2.96331e-10
Novel_021644	XLOC_202895	.	transcript	0	0.1085	21.0281	3.86806e-12	2.92524e-10
Novel_025500	XLOC_238274	.	transcript	0	0.0253008	21.0334	3.8201e-12	2.89132e-10
XM_018042896.1	gene-CDC42BPG	CDC42BPG	transcript	0	0.0626108	21.0334	3.8201e-12	2.89132e-10
Novel_004122	XLOC_038199	.	transcript	0	0.171675	21.0379	3.77941e-12	2.86517e-10
Novel_006112	XLOC_057112	.	transcript	0	0.0363644	21.0401	3.74343e-12	2.84019e-10
XM_018064112.1	gene-SPC25	SPC25	transcript	0	0.0844896	21.0401	3.74343e-12	2.84019e-10
Novel_004295	XLOC_039583	.	transcript	0	0.0838724	21.0442	3.72314e-12	2.82941e-10
Novel_020500	XLOC_189565	.	transcript	0	0.211726	21.0442	3.72314e-12	2.82941e-10
XM_013970057.2	gene-CR2	CR2	transcript	0	0.0848258	21.0442	3.72314e-12	2.82941e-10
XM_018042477.1	gene-FAM213A	FAM213A	transcript	0	0.274272	21.0442	3.72314e-12	2.82941e-10
XM_018060354.1	gene-CASZ1	CASZ1	transcript	0	0.041718	21.0442	3.72314e-12	2.82941e-10
Novel_016737	XLOC_161264	.	transcript	0	0.1815	21.0454	3.7122e-12	2.82941e-10
Novel_009561	XLOC_092026	.	transcript	0	0.0506566	21.0527	3.6494e-12	2.78927e-10
XM_018040526.1	gene-ARHGAP17	ARHGAP17	transcript	0	0.0997186	21.0527	3.6494e-12	2.78927e-10
XM_018051169.1	gene-ZNF333	ZNF333	transcript	0	0.13959	21.0527	3.6494e-12	2.78927e-10
Novel_015097	XLOC_146072	.	transcript	0	0.067638	21.0552	3.6274e-12	2.78156e-10
Novel_004621	XLOC_043101	.	transcript	0	0.0510084	21.0679	3.51895e-12	2.70062e-10
Novel_001256	XLOC_013282	.	transcript	0	0.0519468	21.0716	3.48831e-12	2.67931e-10
Novel_028226	XLOC_267625	.	transcript	0	0.102343	21.0716	3.48831e-12	2.67931e-10
Novel_019704	XLOC_184788	.	transcript	0	0.024575	21.0758	3.45458e-12	2.65778e-10
Novel_005356	XLOC_050560	.	transcript	0	0.113717	21.0778	3.43786e-12	2.6471e-10
XR_001919202.1	gene-MADD	MADD	transcript	0	0.0453586	21.0809	3.41223e-12	2.6317e-10
Novel_026653	XLOC_249631	.	transcript	0	0.0962298	21.0874	3.35983e-12	2.59343e-10
Novel_011365	XLOC_109453	.	transcript	0	0.174226	21.0943	3.30001e-12	2.54937e-10
Novel_027824	XLOC_264563	.	transcript	0	0.0433152	21.0943	3.30001e-12	2.54937e-10
Novel_004617	XLOC_043101	.	transcript	0	0.0541334	21.1	3.26046e-12	2.52299e-10
Novel_001481	XLOC_014590	.	transcript	0	0.129413	21.1039	3.23009e-12	2.50156e-10
Novel_005479	XLOC_051575	.	transcript	0	0.122595	21.1039	3.23009e-12	2.50156e-10
XM_018046866.1	gene-RAB19	RAB19	transcript	0	0.169231	21.1059	3.21171e-12	2.49146e-10
Novel_027229	XLOC_258034	.	transcript	0	0.080319	21.1082	3.19743e-12	2.48245e-10
XM_005697054.3	gene-RBBP8	RBBP8	transcript	0	0.12937	21.1086	3.19503e-12	2.48245e-10
Novel_022954	XLOC_214541	.	transcript	0	0.103101	21.131	3.02883e-12	2.35547e-10
XM_005700426.3	gene-ARHGEF6	ARHGEF6	transcript	0	0.082776	21.1419	2.95132e-12	2.30094e-10
Novel_025307	XLOC_236533	.	transcript	0	0.0235938	21.1419	2.95108e-12	2.30094e-10
Novel_014435	XLOC_139440	.	transcript	0	0.0746156	21.142	2.94988e-12	2.30094e-10
Novel_027738	XLOC_263761	.	transcript	0	0.176076	21.1611	2.81918e-12	2.21271e-10
Novel_022437	XLOC_210459	.	transcript	0	0.132352	21.1627	2.80851e-12	2.20619e-10
Novel_019710	XLOC_184849	.	transcript	0	0.0718014	21.1647	2.79514e-12	2.20444e-10
Novel_002531	XLOC_025116	.	transcript	0	0.141393	21.1726	2.74304e-12	2.1657e-10
Novel_025225	XLOC_234923	.	transcript	0	0.0506902	21.181	2.68877e-12	2.12645e-10
Novel_001483	XLOC_014590	.	transcript	0	0.295887	21.1872	2.64887e-12	2.09667e-10
Novel_011338	XLOC_108885	.	transcript	0	0.0854288	21.2015	2.56035e-12	2.03176e-10
Novel_003695	XLOC_035080	.	transcript	0	0.094115	21.2059	2.53357e-12	2.01567e-10
Novel_000936	XLOC_009333	.	transcript	0	0.0075884	21.2281	2.40259e-12	1.92294e-10
Novel_018207	XLOC_174614	.	transcript	0	0.038327	21.2341	2.36879e-12	1.89916e-10
Novel_017279	XLOC_165951	.	transcript	0	0.0431692	21.2463	2.30017e-12	1.85682e-10
XM_018046975.1	gene-IGF2BP2	IGF2BP2	transcript	0	0.112526	21.2468	2.29794e-12	1.85682e-10
Novel_027821	XLOC_264533	.	transcript	0	0.134871	21.2745	2.15037e-12	1.75417e-10
Novel_010342	XLOC_099448	.	transcript	0	0.111509	21.2836	2.10402e-12	1.71936e-10
Novel_023906	XLOC_223559	.	transcript	0	0.061564	21.2909	2.05998e-12	1.68781e-10
XM_018040733.1	gene-ABCC1	ABCC1	transcript	0	0.068996	21.296	2.0404e-12	1.67436e-10
Novel_024802	XLOC_230156	.	transcript	0	0.0844028	21.2961	2.04178e-12	1.67436e-10
Novel_025952	XLOC_242962	.	transcript	0	0.139118	21.2987	2.02891e-12	1.66674e-10
Novel_021921	XLOC_205710	.	transcript	0	0.004229	21.3116	1.96744e-12	1.62196e-10
Novel_011379	XLOC_109565	.	transcript	0	0.079074	21.3212	1.92293e-12	1.59371e-10
Novel_027785	XLOC_264013	.	transcript	0	0.091058	21.3328	1.86997e-12	1.55951e-10
Novel_009977	XLOC_095524	.	transcript	0	0.13386	21.3443	1.81922e-12	1.51991e-10
Novel_004197	XLOC_038821	.	transcript	0	0.127791	21.3483	1.80159e-12	1.50652e-10
Novel_014521	XLOC_140280	.	transcript	0	0.054366	21.364	1.73494e-12	1.456e-10
Novel_002646	XLOC_025888	.	transcript	0	0.195764	21.3687	1.71491e-12	1.44309e-10
Novel_007641	XLOC_071779	.	transcript	0	0.074272	21.3708	1.70693e-12	1.43767e-10
Novel_026613	XLOC_249280	.	transcript	0	0.144302	21.3722	1.70102e-12	1.4344e-10
XM_005690080.3	gene-ELF5	ELF5	transcript	0	0.205705	21.3722	1.70102e-12	1.4344e-10
Novel_012300	XLOC_119594	.	transcript	0	0.0469062	21.373	1.69764e-12	1.4344e-10
Novel_023346	XLOC_218955	.	transcript	0	0.118065	21.3794	1.67161e-12	1.41559e-10
Novel_004247	XLOC_039136	.	transcript	0	0.0279672	21.3922	1.62122e-12	1.38549e-10
XM_018041771.1	gene-FGFR1	FGFR1	transcript	0	0.139004	21.3935	1.61627e-12	1.38252e-10
Novel_018883	XLOC_180914	.	transcript	0	0.038761	21.3962	1.60559e-12	1.37465e-10
Novel_006050	XLOC_056743	.	transcript	0	0.0933666	21.4101	1.5528e-12	1.33681e-10
XM_018041775.1	gene-FGFR1	FGFR1	transcript	0	0.134732	21.411	1.54973e-12	1.3354e-10
XM_018057676.1	gene-LOC102179296	LOC102179296	transcript	0	0.140689	21.411	1.54973e-12	1.3354e-10
Novel_012613	XLOC_121071	.	transcript	0	0.057289	21.4156	1.53242e-12	1.32538e-10
Novel_026578	XLOC_248956	.	transcript	0	0.0598964	21.42	1.5163e-12	1.31671e-10
Novel_023457	XLOC_219970	.	transcript	0	0.0540844	21.4225	1.50716e-12	1.31082e-10
Novel_010338	XLOC_099448	.	transcript	0	0.0798934	21.4281	1.48715e-12	1.29584e-10
XM_018063005.1	gene-LOC102175383	LOC102175383	transcript	0	0.110054	21.4288	1.48454e-12	1.29477e-10
XM_005693503.2	gene-CHRNB1	CHRNB1	transcript	0	0.113357	21.45	1.41068e-12	1.24313e-10
Novel_022773	XLOC_213192	.	transcript	0	0.0314984	21.4561	1.39e-12	1.22607e-10
Novel_009471	XLOC_090812	.	transcript	0	0.337799	21.4588	1.38106e-12	1.2228e-10
Novel_000067	XLOC_000601	.	transcript	0	0.104805	21.46	1.37703e-12	1.22039e-10
XM_018054676.1	gene-BBS4	BBS4	transcript	0	0.188557	21.461	1.37295e-12	1.22025e-10
XM_018061046.1	gene-CHEK2	CHEK2	transcript	0	0.0973212	21.471	1.34113e-12	1.1931e-10
Novel_004612	XLOC_043101	.	transcript	0	0.0754934	21.4744	1.3298e-12	1.18642e-10
Novel_004613	XLOC_043101	.	transcript	0	0.0752102	21.4744	1.3298e-12	1.18642e-10
Novel_017462	XLOC_166931	.	transcript	0	0.0649588	21.4885	1.28556e-12	1.15691e-10
Novel_002140	XLOC_020635	.	transcript	0	0.0967648	21.4961	1.24754e-12	1.12604e-10
Novel_010481	XLOC_101529	.	transcript	0	0.194219	21.501	1.24713e-12	1.12604e-10
Novel_023547	XLOC_220436	.	transcript	0	0.104723	21.5066	1.21551e-12	1.10559e-10
Novel_016447	XLOC_158627	.	transcript	0	0.08898	21.5105	1.2191e-12	1.1067e-10
XM_005678085.3	gene-BCAR3	BCAR3	transcript	0	0.150764	21.5105	1.21902e-12	1.1067e-10
Novel_027085	XLOC_254540	.	transcript	0	0.0863878	21.5225	1.18427e-12	1.0814e-10
Novel_006714	XLOC_062353	.	transcript	0	0.178031	21.5351	1.14865e-12	1.05506e-10
Novel_015658	XLOC_151355	.	transcript	0	0.135371	21.5351	1.14865e-12	1.05506e-10
XM_018039958.1	gene-PIGQ	PIGQ	transcript	0	0.167062	21.5351	1.14865e-12	1.05506e-10
Novel_013265	XLOC_127587	.	transcript	0	0.188586	21.5351	1.14855e-12	1.05506e-10
Novel_019799	XLOC_185274	.	transcript	0	0.0785518	21.5351	1.14855e-12	1.05506e-10
Novel_001208	XLOC_012481	.	transcript	0	0.074407	21.54	1.1351e-12	1.04778e-10
XM_005676662.3	gene-SP110	SP110	transcript	0	0.186129	21.5499	1.1081e-12	1.02498e-10
Novel_012297	XLOC_119592	.	transcript	0	0.270436	21.5528	1.0985e-12	1.01902e-10
XM_018057878.1	gene-LPIN3	LPIN3	transcript	0	0.134875	21.5528	1.0985e-12	1.01902e-10
Novel_008339	XLOC_079795	.	transcript	0	0.0984664	21.5608	1.07945e-12	1.00535e-10
Novel_010590	XLOC_103088	.	transcript	0	0.0707152	21.5625	1.07502e-12	1.00223e-10
Novel_014936	XLOC_144477	.	transcript	0	0.0210216	21.5692	1.0576e-12	9.86978e-11
Novel_015089	XLOC_145865	.	transcript	0	0.107305	21.5841	1.02012e-12	9.56782e-11
Novel_013019	XLOC_125034	.	transcript	0	0.115408	21.5911	1.00293e-12	9.42827e-11
Novel_019369	XLOC_183221	.	transcript	0	0.134066	21.5963	9.90468e-13	9.36499e-11
Novel_018588	XLOC_177887	.	transcript	0	0.147146	21.6061	9.6729e-13	9.17373e-11
Novel_002149	XLOC_020824	.	transcript	0	0.130804	21.6077	9.63372e-13	9.14586e-11
Novel_001731	XLOC_017265	.	transcript	0	0.178703	21.6191	9.37092e-13	8.951e-11
Novel_018027	XLOC_172995	.	transcript	0	0.363357	21.621	9.32962e-13	8.92983e-11
Novel_024940	XLOC_231345	.	transcript	0	0.348474	21.6378	8.94417e-13	8.62281e-11
XM_018058793.1	gene-ZNF7	ZNF7	transcript	0	0.102123	21.643	8.84382e-13	8.56145e-11
Novel_025129	XLOC_233168	.	transcript	0	0.0360564	21.6469	8.75919e-13	8.51484e-11
Novel_018044	XLOC_173067	.	transcript	0	0.0664982	21.6547	8.59489e-13	8.39887e-11
Novel_006591	XLOC_061073	.	transcript	0	0.116974	21.6579	8.52993e-13	8.34413e-11
XM_018063080.1	gene-PPP6R1	PPP6R1	transcript	0	0.14106	21.6598	8.49027e-13	8.32278e-11
Novel_007642	XLOC_071779	.	transcript	0	0.083527	21.6624	8.43634e-13	8.28549e-11
XM_018053495.1	gene-ERMARD	ERMARD	transcript	0	0.265443	21.6648	8.38762e-13	8.24815e-11
Novel_006966	XLOC_064544	.	transcript	0	0.0483682	21.6696	8.28919e-13	8.18586e-11
XM_018055895.1	gene-SPTAN1	SPTAN1	transcript	0	0.0689402	21.672	8.24119e-13	8.14708e-11
Novel_011461	XLOC_110303	.	transcript	0	0.111037	21.6748	8.18698e-13	8.11929e-11
Novel_012266	XLOC_119110	.	transcript	0	0.0940934	21.6771	8.14125e-13	8.08253e-11
Novel_018952	XLOC_181276	.	transcript	0	0.0469398	21.6809	8.06617e-13	8.05665e-11
Novel_009817	XLOC_093782	.	transcript	0	0.032999	21.6809	8.06535e-13	8.05665e-11
Novel_000821	XLOC_008058	.	transcript	0	0.0030092	21.689	7.90873e-13	7.94465e-11
Novel_025505	XLOC_238274	.	transcript	0	0.0447242	21.7083	7.54613e-13	7.62969e-11
Novel_005816	XLOC_054059	.	transcript	0	0.13006	21.7171	7.38546e-13	7.53253e-11
Novel_028213	XLOC_267443	.	transcript	0	0.199234	21.7411	6.82569e-13	7.10923e-11
XM_018047077.1	gene-OSBPL3	OSBPL3	transcript	0	0.083728	21.7465	6.875e-13	7.12876e-11
Novel_008976	XLOC_084683	.	transcript	0	0.243177	21.7609	6.63777e-13	6.94316e-11
XM_018047706.1	gene-TNS2	TNS2	transcript	0	0.122262	21.7609	6.63777e-13	6.94316e-11
Novel_027409	XLOC_260964	.	transcript	0	0.0424558	21.7637	6.59088e-13	6.91094e-11
XM_018051934.1	gene-BNC2	BNC2	transcript	0	0.0449928	21.764	6.58746e-13	6.91094e-11
Novel_006623	XLOC_061384	.	transcript	0	0.238358	21.7746	6.41528e-13	6.76483e-11
Novel_011575	XLOC_111586	.	transcript	0	0.146015	21.775	6.36571e-13	6.74303e-11
Novel_000083	XLOC_000810	.	transcript	0	0.0478484	21.7753	6.40885e-13	6.76483e-11
Novel_007616	XLOC_071689	.	transcript	0	0.117613	21.7912	6.16483e-13	6.55255e-11
Novel_023608	XLOC_221084	.	transcript	0	0.181224	21.8084	5.90986e-13	6.28872e-11
XM_013972927.2	gene-MCTP2	MCTP2	transcript	0	0.1599	21.8134	5.83877e-13	6.22726e-11
Novel_011610	XLOC_112142	.	transcript	0	0.112269	21.8252	5.67221e-13	6.07044e-11
Novel_022644	XLOC_212082	.	transcript	0	0.094585	21.829	5.56666e-13	5.97805e-11
Novel_018339	XLOC_176534	.	transcript	0	0.0174968	21.8291	5.6183e-13	6.02656e-11
XM_018055365.1	gene-IMMT	IMMT	transcript	0	0.34308	21.838	5.44381e-13	5.8596e-11
Novel_012739	XLOC_122308	.	transcript	0	0.483571	21.8387	5.48804e-13	5.9004e-11
XM_018048467.1	gene-DUSP16	DUSP16	transcript	0	0.115706	21.8541	5.28519e-13	5.70901e-11
Novel_022470	XLOC_210704	.	transcript	0	0.137561	21.8566	5.2527e-13	5.68669e-11
XM_018054069.1	gene-PLEKHG3	PLEKHG3	transcript	0	0.142534	21.8627	5.17483e-13	5.61541e-11
Novel_004931	XLOC_045912	.	transcript	0	0.268494	21.8628	5.17446e-13	5.61541e-11
Novel_025336	XLOC_236533	.	transcript	0	0.050083	21.8628	5.17446e-13	5.61541e-11
XM_018047312.1	gene-TRA2A	TRA2A	transcript	0	0.264693	21.8651	5.14509e-13	5.60269e-11
XM_018040687.1	gene-DTX2	DTX2	transcript	0	0.239596	21.8656	5.13796e-13	5.60146e-11
Novel_011797	XLOC_114233	.	transcript	0	0.0529366	21.8677	5.11115e-13	5.57874e-11
XM_013969812.2	gene-EMSY	EMSY	transcript	0	0.107753	21.8713	5.06664e-13	5.53946e-11
Novel_027341	XLOC_259810	.	transcript	0	0.199198	21.8781	4.98338e-13	5.48418e-11
XM_018051013.1	gene-ANGPTL6	ANGPTL6	transcript	0	0.255606	21.8781	4.98338e-13	5.48418e-11
Novel_008246	XLOC_079143	.	transcript	0	0.194834	21.8788	4.9745e-13	5.48418e-11
Novel_006482	XLOC_059474	.	transcript	0	0.087184	21.8817	4.89229e-13	5.43977e-11
Novel_009408	XLOC_089913	.	transcript	0	0.0518498	21.9	4.72154e-13	5.29595e-11
Novel_004099	XLOC_037960	.	transcript	0	0.274589	21.9159	4.54277e-13	5.13867e-11
Novel_011843	XLOC_114381	.	transcript	0	0.0488728	21.9159	4.54277e-13	5.13867e-11
Novel_025128	XLOC_233167	.	transcript	0	0.0657986	21.9169	4.52972e-13	5.13867e-11
Novel_002996	XLOC_029256	.	transcript	0	0.0793382	21.92	4.49688e-13	5.12403e-11
Novel_026234	XLOC_246679	.	transcript	0	0.099473	21.9406	4.27489e-13	4.90702e-11
XM_018066863.1	gene-MAGI1	MAGI1	transcript	0	0.085963	21.9441	4.23857e-13	4.87132e-11
XM_018063247.1	gene-GPD2	GPD2	transcript	0	0.132393	21.9519	4.14408e-13	4.80414e-11
Novel_003099	XLOC_030027	.	transcript	0	0.0943796	21.9563	4.1133e-13	4.7744e-11
Novel_007406	XLOC_068394	.	transcript	0	0.179774	21.9563	4.11305e-13	4.7744e-11
XM_018066864.1	gene-MAGI1	MAGI1	transcript	0	0.0870912	21.9637	4.03924e-13	4.70599e-11
XM_018058269.1	gene-ARMC9	ARMC9	transcript	0	0.333873	21.9758	3.92025e-13	4.60183e-11
XM_018038445.1	gene-GADL1	GADL1	transcript	0	0.231484	21.9762	3.91622e-13	4.60183e-11
Novel_014114	XLOC_136369	.	transcript	0	0.0604684	21.9786	3.89394e-13	4.58247e-11
XM_018042258.1	gene-DLG5	DLG5	transcript	0	0.0878662	21.9786	3.89394e-13	4.58247e-11
Novel_008086	XLOC_074452	.	transcript	0	0.0779362	21.98	3.8804e-13	4.57808e-11
XM_018041855.1	gene-FAT1	FAT1	transcript	0	0.0422038	21.9836	3.84641e-13	4.55442e-11
Novel_025073	XLOC_232533	.	transcript	0	0.340776	21.9859	3.77616e-13	4.51793e-11
Novel_001580	XLOC_015151	.	transcript	0	0.14937	21.9869	3.81488e-13	4.53519e-11
Novel_011603	XLOC_111997	.	transcript	0	0.125204	21.9919	3.7681e-13	4.51408e-11
XM_018063711.1	gene-TNRC6C	TNRC6C	transcript	0	0.269209	21.9976	3.64923e-13	4.39423e-11
Novel_006828	XLOC_063474	.	transcript	0	0.0882592	22.012	3.57856e-13	4.33885e-11
Novel_000367	XLOC_003412	.	transcript	0	0.15201	22.0125	3.57999e-13	4.33885e-11
Novel_001081	XLOC_011365	.	transcript	0	0.0903148	22.0176	3.53726e-13	4.29823e-11
XM_018052918.1	gene-TPBG	TPBG	transcript	0	0.277325	22.0272	3.45441e-13	4.21953e-11
XM_018054319.1	gene-USP3	USP3	transcript	0	0.204216	22.0335	3.37803e-13	4.14795e-11
Novel_012170	XLOC_117773	.	transcript	0	0.1806	22.0473	3.28329e-13	4.04226e-11
Novel_013497	XLOC_130006	.	transcript	0	0.247527	22.0508	3.23857e-13	4.00304e-11
Novel_006146	XLOC_057617	.	transcript	0	0.187025	22.0511	3.2565e-13	4.01457e-11
Novel_014819	XLOC_143203	.	transcript	0	0.154203	22.0542	3.23153e-13	3.99963e-11
XM_018063606.1	gene-BAHCC1	BAHCC1	transcript	0	0.103622	22.0659	3.13722e-13	3.91307e-11
Novel_003387	XLOC_031646	.	transcript	0	0.135545	22.0666	3.1344e-13	3.91307e-11
XM_018053148.1	gene-ANKRD6	ANKRD6	transcript	0	0.212366	22.0725	3.08363e-13	3.86269e-11
Novel_009814	XLOC_093776	.	transcript	0	0.140976	22.0733	3.08276e-13	3.86269e-11
Novel_027796	XLOC_264130	.	transcript	0	0.156292	22.0852	2.9938e-13	3.79603e-11
Novel_004499	XLOC_042111	.	transcript	0	0.0662308	22.09	2.95776e-13	3.77082e-11
XM_018042664.1	gene-CAPN1	CAPN1	transcript	0	0.227732	22.0901	2.95622e-13	3.77082e-11
Novel_016721	XLOC_161081	.	transcript	0	0.115789	22.0979	2.90111e-13	3.72403e-11
Novel_004175	XLOC_038607	.	transcript	0	0.21796	22.1054	2.84775e-13	3.68085e-11
Novel_005728	XLOC_053176	.	transcript	0	0.0852872	22.1072	2.83519e-13	3.67296e-11
Novel_017218	XLOC_165155	.	transcript	0	0.179509	22.1087	2.8249e-13	3.67271e-11
Novel_003447	XLOC_032104	.	transcript	0	0.397097	22.11	2.81568e-13	3.6699e-11
Novel_012324	XLOC_119658	.	transcript	0	0.113111	22.1143	2.78614e-13	3.64668e-11
Novel_023571	XLOC_220744	.	transcript	0	0.160838	22.1186	2.75602e-13	3.61232e-11
XR_001919614.1	gene-PGS1	PGS1	transcript	0	0.353186	22.1215	2.73666e-13	3.592e-11
Novel_016802	XLOC_162107	.	transcript	0	0.145403	22.1271	2.69888e-13	3.5474e-11
Novel_014330	XLOC_138326	.	transcript	0	0.154261	22.129	2.6859e-13	3.54031e-11
Novel_017008	XLOC_163738	.	transcript	0	0.104543	22.1294	2.6832e-13	3.54031e-11
XM_018038938.1	gene-ZNF451	ZNF451	transcript	0	0.160852	22.147	2.56878e-13	3.42462e-11
Novel_010336	XLOC_099448	.	transcript	0	0.198256	22.1487	2.55807e-13	3.41522e-11
Novel_026208	XLOC_246615	.	transcript	0	0.094144	22.156	2.51135e-13	3.3673e-11
Novel_016935	XLOC_162819	.	transcript	0	0.242608	22.1626	2.46324e-13	3.31709e-11
Novel_010253	XLOC_098990	.	transcript	0	0.0402734	22.1687	2.43124e-13	3.28347e-11
Novel_006697	XLOC_061963	.	transcript	0	0.105789	22.1899	2.29359e-13	3.13845e-11
XM_013974742.2	gene-ABI3BP	ABI3BP	transcript	0	0.176358	22.1954	2.27881e-13	3.1274e-11
XM_018047239.1	gene-ATXN7L1	ATXN7L1	transcript	0	0.149873	22.1956	2.27774e-13	3.1274e-11
Novel_014850	XLOC_143586	.	transcript	0	0.0491234	22.2004	2.24097e-13	3.09825e-11
Novel_022469	XLOC_210704	.	transcript	0	0.343759	22.2011	2.24678e-13	3.10168e-11
XM_018047144.1	gene-EIF4G1	EIF4G1	transcript	0	0.172054	22.2043	2.22602e-13	3.08215e-11
Novel_003546	XLOC_033695	.	transcript	0	0.0593946	22.2057	2.22096e-13	3.07971e-11
XM_018051954.1	gene-NFIB	NFIB	transcript	0	0.0892518	22.2067	2.21572e-13	3.07702e-11
XM_018054387.1	gene-STARD9	STARD9	transcript	0	0.0506454	22.2298	2.0923e-13	2.96293e-11
XM_018066180.1	gene-CCDC85C	CCDC85C	transcript	0	0.206704	22.2316	2.0826e-13	2.95369e-11
XM_018046080.1	gene-POGZ	POGZ	transcript	0	0.126492	22.2334	2.07363e-13	2.94543e-11
Novel_004393	XLOC_040857	.	transcript	0	0.223243	22.2374	2.04496e-13	2.90914e-11
XM_018052000.1	gene-PTPRD	PTPRD	transcript	0	0.0940252	22.2408	2.03554e-13	2.9046e-11
Novel_001890	XLOC_019012	.	transcript	0	0.12514	22.2428	2.0248e-13	2.89814e-11
Novel_011800	XLOC_114233	.	transcript	0	0.0875424	22.2451	2.00153e-13	2.87807e-11
XM_018039582.1	gene-MTCL1	MTCL1	transcript	0	0.3025	22.2456	1.98571e-13	2.85972e-11
XM_005683657.3	gene-NFIB	NFIB	transcript	0	0.117138	22.2596	1.93259e-13	2.80488e-11
Novel_001894	XLOC_019012	.	transcript	0	0.242855	22.2688	1.89859e-13	2.768e-11
XR_001917952.1	gene-STRIP2	STRIP2	transcript	0	0.22152	22.2716	1.88552e-13	2.75799e-11
Novel_016123	XLOC_155073	.	transcript	0	0.07507	22.2716	1.88542e-13	2.75799e-11
XM_018041707.1	gene-SORCS1	SORCS1	transcript	0	0.167043	22.2775	1.8581e-13	2.72645e-11
Novel_023683	XLOC_221928	.	transcript	0	0.0519546	22.2882	1.80871e-13	2.65815e-11
Novel_026489	XLOC_248261	.	transcript	0	0.083351	22.2914	1.79488e-13	2.64212e-11
Novel_021641	XLOC_202895	.	transcript	0	0.0582058	22.2996	1.7583e-13	2.60044e-11
Novel_024045	XLOC_224775	.	transcript	0	0.0880674	22.3125	1.70284e-13	2.53854e-11
XM_013971823.2	gene-BCAS3	BCAS3	transcript	0	0.254978	22.3135	1.69828e-13	2.53579e-11
XM_005675134.3	gene-LPP	LPP	transcript	0	0.151375	22.317	1.68153e-13	2.51883e-11
Novel_000074	XLOC_000736	.	transcript	0	0.0451914	22.3231	1.65827e-13	2.49011e-11
Novel_004739	XLOC_044190	.	transcript	0	0.126798	22.3337	1.61517e-13	2.43901e-11
Novel_003743	XLOC_035534	.	transcript	0	0.13684	22.335	1.60975e-13	2.43477e-11
Novel_003716	XLOC_035382	.	transcript	0	0.0753788	22.3372	1.58997e-13	2.41322e-11
Novel_017969	XLOC_171917	.	transcript	0	0.148989	22.3421	1.58168e-13	2.41322e-11
Novel_023832	XLOC_222862	.	transcript	0	0.078113	22.3476	1.56007e-13	2.40643e-11
Novel_017950	XLOC_171853	.	transcript	0	0.133284	22.3486	1.54846e-13	2.39247e-11
Novel_026207	XLOC_246615	.	transcript	0	0.156128	22.3582	1.512e-13	2.3439e-11
Novel_009530	XLOC_091371	.	transcript	0	0.0679262	22.3615	1.50673e-13	2.33962e-11
Novel_013735	XLOC_132862	.	transcript	0	0.186259	22.3697	1.47626e-13	2.30766e-11
Novel_021140	XLOC_198050	.	transcript	0	0.0717786	22.3702	1.47437e-13	2.30766e-11
Novel_020423	XLOC_189202	.	transcript	0	0.183634	22.3768	1.44967e-13	2.27372e-11
Novel_011653	XLOC_112852	.	transcript	0	0.116726	22.3817	1.4234e-13	2.24004e-11
XM_018056646.1	gene-NBEA	NBEA	transcript	0	0.0921	22.3983	1.37052e-13	2.1704e-11
Novel_012744	XLOC_122308	.	transcript	0	1.60587	22.4079	1.32635e-13	2.11948e-11
Novel_023546	XLOC_220436	.	transcript	0	0.190789	22.4437	1.22003e-13	1.98995e-11
Novel_003197	XLOC_030358	.	transcript	0	0.217867	22.4448	1.21637e-13	1.98995e-11
Novel_013535	XLOC_130691	.	transcript	0	0.0891252	22.445	1.22237e-13	1.98995e-11
XM_018054428.1	gene-ITGB6	ITGB6	transcript	0	0.251483	22.4484	1.21227e-13	1.98825e-11
XM_018039641.1	gene-FHOD3	FHOD3	transcript	0	0.268047	22.459	1.17409e-13	1.94352e-11
Novel_010650	XLOC_103506	.	transcript	0	0.128115	22.476	1.12338e-13	1.8816e-11
Novel_012684	XLOC_121618	.	transcript	0	0.179866	22.4771	1.12817e-13	1.88341e-11
XM_018056670.1	gene-SUPT20H	SUPT20H	transcript	0	0.460579	22.4791	1.11718e-13	1.87513e-11
Novel_010293	XLOC_099178	.	transcript	0	0.156205	22.4886	1.09591e-13	1.85276e-11
Novel_020538	XLOC_189728	.	transcript	0	0.270987	22.5291	9.90018e-14	1.69334e-11
XM_018054389.1	gene-STARD9	STARD9	transcript	0	0.075956	22.5334	9.79058e-14	1.67955e-11
Novel_020722	XLOC_191333	.	transcript	0	0.0693574	22.5391	9.64243e-14	1.66331e-11
Novel_028248	XLOC_267839	.	transcript	0	0.868246	22.5464	9.47756e-14	1.6379e-11
Novel_012212	XLOC_118262	.	transcript	0	0.251032	22.5489	9.41957e-14	1.6309e-11
Novel_012105	XLOC_117308	.	transcript	0	0.127854	22.5557	9.25767e-14	1.60883e-11
Novel_005780	XLOC_053526	.	transcript	0	0.155851	22.5769	8.77631e-14	1.53375e-11
Novel_010644	XLOC_103506	.	transcript	0	0.0472842	22.579	8.72475e-14	1.53047e-11
XM_018058152.1	gene-TAF2	TAF2	transcript	0	0.189292	22.5796	8.71706e-14	1.53047e-11
Novel_020562	XLOC_189872	.	transcript	0	0.336132	22.5805	8.69887e-14	1.53047e-11
Novel_000805	XLOC_008033	.	transcript	0	0.0533202	22.5933	8.42139e-14	1.48564e-11
Novel_012204	XLOC_118262	.	transcript	0	0.235663	22.6083	8.10911e-14	1.43994e-11
Novel_017629	XLOC_168991	.	transcript	0	0.0996832	22.6087	8.10021e-14	1.43994e-11
XM_018057162.1	gene-EPC1	EPC1	transcript	0	0.256247	22.6238	7.79742e-14	1.40206e-11
XM_018047223.1	gene-LAMB1	LAMB1	transcript	0	0.177036	22.6245	7.78372e-14	1.40206e-11
XM_018048613.1	gene-C5H12orf4	C5H12orf4	transcript	0	0.39958	22.6251	7.77207e-14	1.40206e-11
Novel_004552	XLOC_042591	.	transcript	0	0.230108	22.627	7.73512e-14	1.40166e-11
Novel_021025	XLOC_196461	.	transcript	0	0.0669144	22.6328	7.62281e-14	1.38602e-11
Novel_021826	XLOC_204450	.	transcript	0	0.269517	22.6345	7.58927e-14	1.38523e-11
Novel_003717	XLOC_035382	.	transcript	0	0.082596	22.6513	7.24359e-14	1.34124e-11
Novel_010712	XLOC_103958	.	transcript	0	0.10532	22.6537	7.23005e-14	1.34124e-11
XM_018040188.1	gene-ATXN2L	ATXN2L	transcript	0	0.266107	22.6561	7.18674e-14	1.33868e-11
XM_018040115.1	gene-ZNF263	ZNF263	transcript	0	0.320681	22.6567	7.1767e-14	1.33868e-11
XM_018053263.1	gene-NHSL1	NHSL1	transcript	0	0.175982	22.657	7.17021e-14	1.33868e-11
Novel_018257	XLOC_174895	.	transcript	0	0.711387	22.6636	7.0531e-14	1.32805e-11
Novel_015331	XLOC_148362	.	transcript	0	0.076783	22.6695	6.93865e-14	1.31112e-11
Novel_016556	XLOC_159920	.	transcript	0	0.102055	22.692	6.56281e-14	1.25766e-11
XM_018049434.1	gene-FRYL	FRYL	transcript	0	0.171901	22.7273	5.96547e-14	1.17886e-11
Novel_016635	XLOC_160596	.	transcript	0	0.2913	22.73	5.94697e-14	1.17886e-11
Novel_021837	XLOC_204470	.	transcript	0	0.29736	22.7408	5.76625e-14	1.15229e-11
Novel_013487	XLOC_129896	.	transcript	0	0.103964	22.751	5.65252e-14	1.13198e-11
Novel_010029	XLOC_095860	.	transcript	0	0.0625968	22.7623	5.49233e-14	1.10703e-11
Novel_006172	XLOC_057787	.	transcript	0	0.106417	22.7858	5.1737e-14	1.05882e-11
XM_018041779.1	gene-FGFR1	FGFR1	transcript	0	0.351707	22.7874	5.15295e-14	1.05689e-11
XM_018048837.1	gene-FAM109B	FAM109B	transcript	0	0.372652	22.789	5.12036e-14	1.05252e-11
Novel_001264	XLOC_013355	.	transcript	0	0.422864	22.8122	4.79541e-14	1.00116e-11
Novel_008287	XLOC_079488	.	transcript	0	0.264034	22.8407	4.49906e-14	9.54231e-12
Novel_021408	XLOC_200306	.	transcript	0	0.0890488	22.8438	4.46441e-14	9.49037e-12
Novel_001194	XLOC_012443	.	transcript	0	0.169713	22.8472	4.42595e-14	9.43011e-12
Novel_018570	XLOC_177796	.	transcript	0	0.286905	22.8642	4.23807e-14	9.15521e-12
Novel_014520	XLOC_140280	.	transcript	0	0.166156	22.8661	4.21774e-14	9.13243e-12
Novel_004619	XLOC_043101	.	transcript	0	0.238945	22.8664	4.20411e-14	9.13243e-12
XM_005685187.3	gene-BBS4	BBS4	transcript	0	0.546941	22.869	4.18674e-14	9.13243e-12
XM_018041979.1	gene-ANK1	ANK1	transcript	0	0.196402	22.87	4.17457e-14	9.13243e-12
Novel_021802	XLOC_204323	.	transcript	0	0.223676	22.8833	4.03704e-14	8.9488e-12
XR_001917227.1	gene-SRRM2	SRRM2	transcript	0	0.161081	22.8843	4.0164e-14	8.94556e-12
Novel_005652	XLOC_052875	.	transcript	0	0.191475	22.8958	3.91019e-14	8.75077e-12
Novel_015488	XLOC_149945	.	transcript	0	0.154543	22.8996	3.87175e-14	8.70649e-12
XM_018040156.1	gene-FLYWCH1	FLYWCH1	transcript	0	0.342848	22.908	3.79023e-14	8.54376e-12
XM_013962531.2	gene-MOV10	MOV10	transcript	0	0.439686	22.9174	3.69608e-14	8.45405e-12
XM_018061434.1	gene-ULK1	ULK1	transcript	0	0.25529	22.9263	3.61682e-14	8.33404e-12
Novel_010550	XLOC_102698	.	transcript	0	0.0636326	22.9304	3.57905e-14	8.26744e-12
Novel_001167	XLOC_012280	.	transcript	0	0.19087	22.9557	3.3554e-14	7.82832e-12
Novel_025765	XLOC_241479	.	transcript	0	0.0527722	22.9562	3.35106e-14	7.82832e-12
XM_018038529.1	gene-LOC108633410	LOC108633410	transcript	0	1.34319	22.9568	3.32689e-14	7.8008e-12
Novel_010140	XLOC_097911	.	transcript	0	0.0914116	22.9977	3.013e-14	7.38004e-12
Novel_023748	XLOC_222362	.	transcript	0	0.163275	23.0173	2.86542e-14	7.07426e-12
XM_018063393.1	gene-TANC1	TANC1	transcript	0	0.261736	23.0257	2.79188e-14	6.92937e-12
Novel_003578	XLOC_034251	.	transcript	0	0.0949948	23.0305	2.76793e-14	6.8982e-12
Novel_000822	XLOC_008058	.	transcript	0	0.0101312	23.0589	2.57398e-14	6.54519e-12
Novel_028096	XLOC_266003	.	transcript	0	0.48339	23.0718	2.49125e-14	6.42233e-12
Novel_019488	XLOC_183717	.	transcript	0	0.542981	23.0737	2.47952e-14	6.4098e-12
XM_018049933.1	gene-LOC102174373	LOC102174373	transcript	0	0.474078	23.0931	2.3588e-14	6.16508e-12
Novel_010661	XLOC_103645	.	transcript	0	0.21178	23.1086	2.26337e-14	5.98073e-12
Novel_011399	XLOC_109690	.	transcript	0	0.158332	23.1092	2.26294e-14	5.98073e-12
Novel_004740	XLOC_044190	.	transcript	0	0.236734	23.155	2.01006e-14	5.46888e-12
Novel_004103	XLOC_038078	.	transcript	0	0.137661	23.1674	1.94759e-14	5.36145e-12
XM_005682986.3	gene-BRD8	BRD8	transcript	0	0.723998	23.1775	1.88941e-14	5.22951e-12
Novel_000093	XLOC_000817	.	transcript	0	0.027699	23.1792	1.88951e-14	5.22951e-12
Novel_021987	XLOC_205779	.	transcript	0	0.188064	23.1851	1.85223e-14	5.17526e-12
Novel_027744	XLOC_263770	.	transcript	0	0.221438	23.1912	1.83175e-14	5.13342e-12
XM_018066515.1	gene-ISLR	ISLR	transcript	0	0.85362	23.1934	1.8214e-14	5.11979e-12
Novel_026215	XLOC_246615	.	transcript	0	0.22109	23.1945	1.81636e-14	5.11979e-12
XM_018048722.1	gene-MICAL3	MICAL3	transcript	0	0.211762	23.1959	1.80944e-14	5.11979e-12
Novel_015795	XLOC_152784	.	transcript	0	0.133731	23.2049	1.7682e-14	5.03086e-12
XM_005695798.3	gene-FLNB	FLNB	transcript	0	0.197698	23.2062	1.76216e-14	5.02899e-12
Novel_022961	XLOC_214547	.	transcript	0	0.0725652	23.2167	1.71502e-14	4.94052e-12
Novel_015541	XLOC_150109	.	transcript	0	0.0287712	23.2211	1.69318e-14	4.92247e-12
Novel_015880	XLOC_153346	.	transcript	0	0.126821	23.2246	1.6802e-14	4.89999e-12
Novel_000260	XLOC_002243	.	transcript	0	0.214619	23.2269	1.66976e-14	4.89698e-12
Novel_011127	XLOC_106971	.	transcript	0	0.0984466	23.2334	1.64264e-14	4.85109e-12
Novel_023696	XLOC_222013	.	transcript	0	0.354207	23.2356	1.63303e-14	4.83801e-12
Novel_012371	XLOC_119898	.	transcript	0	0.15353	23.2371	1.62707e-14	4.83754e-12
Novel_005799	XLOC_053805	.	transcript	0	0.176595	23.2447	1.59516e-14	4.83325e-12
XM_018049435.1	gene-FRYL	FRYL	transcript	0	0.167089	23.2655	1.51102e-14	4.66924e-12
Novel_018133	XLOC_173695	.	transcript	0	0.0904134	23.2665	1.50781e-14	4.66924e-12
Novel_021026	XLOC_196461	.	transcript	0	0.107098	23.2873	1.42848e-14	4.47346e-12
Novel_009707	XLOC_092990	.	transcript	0	0.189923	23.2992	1.3852e-14	4.39692e-12
XM_018049432.1	gene-FRYL	FRYL	transcript	0	0.169431	23.3393	1.24827e-14	4.1163e-12
Novel_017655	XLOC_169463	.	transcript	0	0.163222	23.3724	1.1452e-14	3.83054e-12
Novel_006389	XLOC_059011	.	transcript	0	0.428165	23.4011	1.06292e-14	3.60705e-12
XM_013972218.2	gene-DHRS7B	DHRS7B	transcript	0	1.46608	23.4213	1.00746e-14	3.52282e-12
Novel_012927	XLOC_124818	.	transcript	0	0.247311	23.4299	9.86159e-15	3.49099e-12
Novel_000079	XLOC_000736	.	transcript	0	0.052119	23.4401	9.60194e-15	3.44643e-12
Novel_021697	XLOC_203677	.	transcript	0	0.186267	23.4656	8.98422e-15	3.28794e-12
Novel_007884	XLOC_073530	.	transcript	0	0.309228	23.4658	8.94396e-15	3.28794e-12
Novel_015542	XLOC_150109	.	transcript	0	0.0453514	23.4864	8.47691e-15	3.17704e-12
Novel_015311	XLOC_148240	.	transcript	0	0.229672	23.4955	8.31004e-15	3.15248e-12
Novel_004059	XLOC_037720	.	transcript	0	0.16407	23.5196	7.80137e-15	3.07261e-12
XM_018042256.1	gene-DLG5	DLG5	transcript	0	0.269092	23.5432	7.33372e-15	2.92926e-12
Novel_021932	XLOC_205710	.	transcript	0	0.0417352	23.5555	7.07439e-15	2.87042e-12
Novel_022707	XLOC_212775	.	transcript	0	1.42875	23.5582	7.02569e-15	2.87042e-12
XM_018059038.1	gene-CTNND1	CTNND1	transcript	0	0.615522	23.5664	6.87543e-15	2.83907e-12
XM_018050175.1	gene-CSNK1A1	CSNK1A1	transcript	0	0.484116	23.6006	6.30932e-15	2.67536e-12
Novel_007444	XLOC_069371	.	transcript	0	0.130056	23.6195	6.00509e-15	2.57067e-12
XM_018054218.1	gene-MYO5A	MYO5A	transcript	0	0.279879	23.6217	5.95464e-15	2.56961e-12
XR_001917224.1	gene-SRRM2	SRRM2	transcript	0	0.427376	23.6525	5.4833e-15	2.41374e-12
XM_005688307.3	gene-STX16	STX16	transcript	0	0.478417	23.6725	5.22413e-15	2.33266e-12
XM_018053185.1	gene-PTPRK	PTPRK	transcript	0	0.380439	23.719	6.43781e-17	1.26725e-13
XM_018053567.1	gene-UACA	UACA	transcript	0	0.464758	23.74	4.37155e-15	2.00966e-12
XM_018053187.1	gene-PTPRK	PTPRK	transcript	0	0.390836	23.7486	4.27449e-15	1.9846e-12
Novel_021982	XLOC_205779	.	transcript	0	0.111815	23.7616	4.13003e-15	1.94658e-12
Novel_010254	XLOC_098990	.	transcript	0	0.139959	23.7634	4.10933e-15	1.94658e-12
Novel_000034	XLOC_000044	.	transcript	0	0.334735	23.7722	4.01649e-15	1.92666e-12
XM_018051803.1	gene-NEK1	NEK1	transcript	0	0.867648	23.7982	3.74048e-15	1.8372e-12
Novel_015531	XLOC_150107	.	transcript	0	0.614684	23.8009	3.72224e-15	1.8372e-12
Novel_019117	XLOC_182053	.	transcript	0	0.171477	23.8205	3.53442e-15	1.75446e-12
Novel_009182	XLOC_087360	.	transcript	0	0.794815	23.8706	3.08433e-15	1.55587e-12
Novel_022992	XLOC_214617	.	transcript	0	0.18156	23.8756	3.05469e-15	1.55587e-12
XM_018054216.1	gene-MYO5A	MYO5A	transcript	0	0.382328	23.8924	2.91329e-15	1.51469e-12
XM_018046217.1	gene-ZBTB7B	ZBTB7B	transcript	0	0.860572	23.9098	2.7893e-15	1.47064e-12
Novel_002767	XLOC_026615	.	transcript	0	0.666517	23.9112	2.77908e-15	1.47064e-12
XM_018062997.1	gene-NEB	NEB	transcript	0	0.120218	23.92	2.71465e-15	1.45949e-12
XM_018060296.1	gene-CREB1	CREB1	transcript	0	0.357307	23.9222	2.69913e-15	1.45949e-12
Novel_000522	XLOC_004843	.	transcript	0	0.312514	23.9249	2.67989e-15	1.45949e-12
Novel_006286	XLOC_058643	.	transcript	0	0.217238	23.9724	2.35499e-15	1.34007e-12
Novel_007480	XLOC_069624	.	transcript	0	0.102366	23.9765	2.33592e-15	1.34007e-12
Novel_021978	XLOC_205779	.	transcript	0	0.237039	23.9907	2.24936e-15	1.31144e-12
XM_018060753.1	gene-LPGAT1	LPGAT1	transcript	0	0.436588	23.9914	2.24472e-15	1.31144e-12
XR_001918100.1	gene-ITPR2	ITPR2	transcript	0	0.46388	23.9939	2.22401e-15	1.31144e-12
XM_018043742.1	gene-XG	XG	transcript	0	0.707463	24.0407	1.96732e-15	1.17689e-12
Novel_004060	XLOC_037720	.	transcript	0	0.252691	24.1077	1.64565e-15	1.03071e-12
Novel_013508	XLOC_130029	.	transcript	0	0.0431294	24.1245	1.57321e-15	9.92489e-13
Novel_005600	XLOC_052697	.	transcript	0	0.278275	24.1799	1.01407e-19	8.60319e-16
Novel_009938	XLOC_094965	.	transcript	0	1.45373	24.188	1.3266e-15	8.78022e-13
Novel_024782	XLOC_230062	.	transcript	0	0.410759	24.2025	1.27615e-15	8.56785e-13
Novel_010273	XLOC_099008	.	transcript	0	0.226497	24.2624	1.08608e-15	7.62068e-13
XM_018052473.1	gene-PTCH1	PTCH1	transcript	0	0.490738	24.2868	1.01699e-15	7.32127e-13
Novel_018026	XLOC_172995	.	transcript	0	2.13506	24.3187	9.33168e-16	6.96681e-13
XM_018054209.1	gene-MYO5A	MYO5A	transcript	0	0.336607	24.3257	9.15771e-16	6.89206e-13
Novel_020663	XLOC_191001	.	transcript	0	0.429658	24.3541	8.48088e-16	6.65086e-13
XM_018054212.1	gene-MYO5A	MYO5A	transcript	0	0.35567	24.3963	7.56575e-16	6.08346e-13
Novel_003131	XLOC_030065	.	transcript	0	1.23984	24.4495	6.55064e-16	5.55744e-13
XM_013962444.2	gene-PRPF3	PRPF3	transcript	0	1.61528	24.5488	5.0006e-16	4.53074e-13
XM_005688969.3	gene-PCMTD1	PCMTD1	transcript	0	1.58581	24.577	4.62278e-16	4.27135e-13
Novel_010202	XLOC_098450	.	transcript	0	0.0825494	24.5991	4.36022e-16	4.15209e-13
Novel_003795	XLOC_035801	.	transcript	0	0.300604	24.6298	4.00857e-16	3.97965e-13
XM_018045164.1	gene-ARMCX4	ARMCX4	transcript	0	0.554008	24.641	3.88791e-16	3.94378e-13
Novel_000829	XLOC_008058	.	transcript	0	0.0398154	24.6609	3.67569e-16	3.81137e-13
XM_018052530.1	gene-PRMT2	PRMT2	transcript	0	2.27154	24.6665	3.62629e-16	3.80239e-13
XM_005676089.3	gene-BAZ2B	BAZ2B	transcript	0	0.410626	24.675	3.54318e-16	3.75746e-13
Novel_007479	XLOC_069624	.	transcript	0	0.192522	24.6852	3.44533e-16	3.69569e-13
Novel_007392	XLOC_068275	.	transcript	0	0.990071	24.7249	3.09045e-16	3.47478e-13
Novel_025037	XLOC_232390	.	transcript	0	5.95731	24.7691	2.73726e-16	3.2335e-13
Novel_024606	XLOC_228462	.	transcript	0	1.24413	24.8194	2.38392e-16	2.92727e-13
Novel_003611	XLOC_034559	.	transcript	0	0.145193	24.9044	1.88011e-16	2.47121e-13
Novel_021993	XLOC_205779	.	transcript	0	0.218469	24.916	1.82603e-16	2.45701e-13
Novel_025962	XLOC_243033	.	transcript	0	1.13696	24.9411	1.70394e-16	2.40932e-13
XM_018051644.1	gene-MX2	MX2	transcript	0	2.06511	24.9626	1.60536e-16	2.37802e-13
XM_018054885.1	gene-TMEM131	TMEM131	transcript	0	0.792637	24.9883	1.49539e-16	2.25086e-13
Novel_020518	XLOC_189620	.	transcript	0	0.146789	25.0402	1.29489e-16	2.01403e-13
XM_018052468.1	gene-C8H9orf3	C8H9orf3	transcript	0	1.89969	25.1661	9.12187e-17	1.54777e-13
XM_018046679.1	gene-KMT2C	KMT2C	transcript	0	0.504446	25.2753	6.72119e-17	1.28007e-13
XM_018038847.1	gene-PPP1R10	PPP1R10	transcript	0	1.60246	25.373	5.11132e-17	1.06e-13
XM_013965328.2	gene-KIF3A	KIF3A	transcript	0	2.09967	25.7106	1.96686e-17	5.24433e-14
XM_018065134.1	gene-EZH1	EZH1	transcript	0	3.31459	25.7328	1.84423e-17	5.06197e-14
XM_018055364.1	gene-IMMT	IMMT	transcript	0	4.03657	25.8475	1.3304e-17	4.13852e-14
XM_018052444.1	gene-NAA35	NAA35	transcript	0	4.08155	25.8548	1.30286e-17	4.13852e-14
XM_018049501.1	gene-ADGRL3	ADGRL3	transcript	0	1.21575	26.1894	4.96955e-18	1.78372e-14
XM_018054211.1	gene-MYO5A	MYO5A	transcript	0	1.27664	26.1936	4.91044e-18	1.78372e-14
Novel_005294	XLOC_050053	.	transcript	0	0.0951036	26.584	1.5706e-18	7.13676e-15
XM_018056649.1	gene-NBEA	NBEA	transcript	0	2.19061	27.0064	4.49255e-19	2.79503e-15
XM_018057353.1	gene-DIP2C	DIP2C	transcript	0	4.99393	27.6645	6.15203e-20	5.74119e-16

## Sheet: UP
transcript_id	gene_id	gene_name	feature_id	FP_LY_hyp_FPKM	FP_HY_hyp_FPKM	log2(foldchange)	pvalue	qvalue
XM_018065555.1	gene-PDZD2	PDZD2	transcript	0	0.161887	9.4412	3.05205e-21	3.5603e-17
XM_018057353.1	gene-DIP2C	DIP2C	transcript	0	4.99393	27.6645	6.15203e-20	5.74119e-16
Novel_005600	XLOC_052697	.	transcript	0	0.278275	24.1799	1.01407e-19	8.60319e-16
XM_018065341.1	gene-STRADA	STRADA	transcript	0	0.452034	8.48009	3.69277e-19	2.46155e-15
XM_018056649.1	gene-NBEA	NBEA	transcript	0	2.19061	27.0064	4.49255e-19	2.79503e-15
Novel_005294	XLOC_050053	.	transcript	0	0.0951036	26.584	1.5706e-18	7.13676e-15
XM_018054211.1	gene-MYO5A	MYO5A	transcript	0	1.27664	26.1936	4.91044e-18	1.78372e-14
XM_018049501.1	gene-ADGRL3	ADGRL3	transcript	0	1.21575	26.1894	4.96955e-18	1.78372e-14
XM_018052444.1	gene-NAA35	NAA35	transcript	0	4.08155	25.8548	1.30286e-17	4.13852e-14
XM_018055364.1	gene-IMMT	IMMT	transcript	0	4.03657	25.8475	1.3304e-17	4.13852e-14
Novel_009327	XLOC_088828	.	transcript	0.173082	0.777653	2.11355	1.5168e-17	4.56615e-14
XM_018065134.1	gene-EZH1	EZH1	transcript	0	3.31459	25.7328	1.84423e-17	5.06197e-14
XM_013965328.2	gene-KIF3A	KIF3A	transcript	0	2.09967	25.7106	1.96686e-17	5.24433e-14
XM_018038847.1	gene-PPP1R10	PPP1R10	transcript	0	1.60246	25.373	5.11132e-17	1.06e-13
XM_018053185.1	gene-PTPRK	PTPRK	transcript	0	0.380439	23.719	6.43781e-17	1.26725e-13
XM_018046679.1	gene-KMT2C	KMT2C	transcript	0	0.504446	25.2753	6.72119e-17	1.28007e-13
XM_018052468.1	gene-C8H9orf3	C8H9orf3	transcript	0	1.89969	25.1661	9.12187e-17	1.54777e-13
Novel_020518	XLOC_189620	.	transcript	0	0.146789	25.0402	1.29489e-16	2.01403e-13
XM_018054885.1	gene-TMEM131	TMEM131	transcript	0	0.792637	24.9883	1.49539e-16	2.25086e-13
XM_018051644.1	gene-MX2	MX2	transcript	0	2.06511	24.9626	1.60536e-16	2.37802e-13
Novel_025962	XLOC_243033	.	transcript	0	1.13696	24.9411	1.70394e-16	2.40932e-13
Novel_021993	XLOC_205779	.	transcript	0	0.218469	24.916	1.82603e-16	2.45701e-13
Novel_003611	XLOC_034559	.	transcript	0	0.145193	24.9044	1.88011e-16	2.47121e-13
Novel_024606	XLOC_228462	.	transcript	0	1.24413	24.8194	2.38392e-16	2.92727e-13
Novel_025037	XLOC_232390	.	transcript	0	5.95731	24.7691	2.73726e-16	3.2335e-13
Novel_007392	XLOC_068275	.	transcript	0	0.990071	24.7249	3.09045e-16	3.47478e-13
Novel_007479	XLOC_069624	.	transcript	0	0.192522	24.6852	3.44533e-16	3.69569e-13
XM_005676089.3	gene-BAZ2B	BAZ2B	transcript	0	0.410626	24.675	3.54318e-16	3.75746e-13
XM_018052530.1	gene-PRMT2	PRMT2	transcript	0	2.27154	24.6665	3.62629e-16	3.80239e-13
Novel_000829	XLOC_008058	.	transcript	0	0.0398154	24.6609	3.67569e-16	3.81137e-13
XM_018045164.1	gene-ARMCX4	ARMCX4	transcript	0	0.554008	24.641	3.88791e-16	3.94378e-13
Novel_003795	XLOC_035801	.	transcript	0	0.300604	24.6298	4.00857e-16	3.97965e-13
Novel_010202	XLOC_098450	.	transcript	0	0.0825494	24.5991	4.36022e-16	4.15209e-13
XM_005688969.3	gene-PCMTD1	PCMTD1	transcript	0	1.58581	24.577	4.62278e-16	4.27135e-13
XM_013962444.2	gene-PRPF3	PRPF3	transcript	0	1.61528	24.5488	5.0006e-16	4.53074e-13
Novel_003131	XLOC_030065	.	transcript	0	1.23984	24.4495	6.55064e-16	5.55744e-13
XM_018054212.1	gene-MYO5A	MYO5A	transcript	0	0.35567	24.3963	7.56575e-16	6.08346e-13
Novel_020663	XLOC_191001	.	transcript	0	0.429658	24.3541	8.48088e-16	6.65086e-13
XM_018054209.1	gene-MYO5A	MYO5A	transcript	0	0.336607	24.3257	9.15771e-16	6.89206e-13
Novel_018026	XLOC_172995	.	transcript	0	2.13506	24.3187	9.33168e-16	6.96681e-13
XM_018052473.1	gene-PTCH1	PTCH1	transcript	0	0.490738	24.2868	1.01699e-15	7.32127e-13
Novel_010273	XLOC_099008	.	transcript	0	0.226497	24.2624	1.08608e-15	7.62068e-13
Novel_024782	XLOC_230062	.	transcript	0	0.410759	24.2025	1.27615e-15	8.56785e-13
Novel_009938	XLOC_094965	.	transcript	0	1.45373	24.188	1.3266e-15	8.78022e-13
Novel_013508	XLOC_130029	.	transcript	0	0.0431294	24.1245	1.57321e-15	9.92489e-13
Novel_004060	XLOC_037720	.	transcript	0	0.252691	24.1077	1.64565e-15	1.03071e-12
XM_018043742.1	gene-XG	XG	transcript	0	0.707463	24.0407	1.96732e-15	1.17689e-12
XR_001918100.1	gene-ITPR2	ITPR2	transcript	0	0.46388	23.9939	2.22401e-15	1.31144e-12
XM_018060753.1	gene-LPGAT1	LPGAT1	transcript	0	0.436588	23.9914	2.24472e-15	1.31144e-12
Novel_021978	XLOC_205779	.	transcript	0	0.237039	23.9907	2.24936e-15	1.31144e-12
Novel_007480	XLOC_069624	.	transcript	0	0.102366	23.9765	2.33592e-15	1.34007e-12
Novel_006286	XLOC_058643	.	transcript	0	0.217238	23.9724	2.35499e-15	1.34007e-12
Novel_000522	XLOC_004843	.	transcript	0	0.312514	23.9249	2.67989e-15	1.45949e-12
XM_018060296.1	gene-CREB1	CREB1	transcript	0	0.357307	23.9222	2.69913e-15	1.45949e-12
XM_018062997.1	gene-NEB	NEB	transcript	0	0.120218	23.92	2.71465e-15	1.45949e-12
Novel_002767	XLOC_026615	.	transcript	0	0.666517	23.9112	2.77908e-15	1.47064e-12
XM_018046217.1	gene-ZBTB7B	ZBTB7B	transcript	0	0.860572	23.9098	2.7893e-15	1.47064e-12
XM_018054216.1	gene-MYO5A	MYO5A	transcript	0	0.382328	23.8924	2.91329e-15	1.51469e-12
Novel_022992	XLOC_214617	.	transcript	0	0.18156	23.8756	3.05469e-15	1.55587e-12
Novel_009182	XLOC_087360	.	transcript	0	0.794815	23.8706	3.08433e-15	1.55587e-12
Novel_019117	XLOC_182053	.	transcript	0	0.171477	23.8205	3.53442e-15	1.75446e-12
Novel_015531	XLOC_150107	.	transcript	0	0.614684	23.8009	3.72224e-15	1.8372e-12
XM_018051803.1	gene-NEK1	NEK1	transcript	0	0.867648	23.7982	3.74048e-15	1.8372e-12
Novel_000034	XLOC_000044	.	transcript	0	0.334735	23.7722	4.01649e-15	1.92666e-12
Novel_010254	XLOC_098990	.	transcript	0	0.139959	23.7634	4.10933e-15	1.94658e-12
Novel_021982	XLOC_205779	.	transcript	0	0.111815	23.7616	4.13003e-15	1.94658e-12
XM_018053187.1	gene-PTPRK	PTPRK	transcript	0	0.390836	23.7486	4.27449e-15	1.9846e-12
XM_018053567.1	gene-UACA	UACA	transcript	0	0.464758	23.74	4.37155e-15	2.00966e-12
XM_005688307.3	gene-STX16	STX16	transcript	0	0.478417	23.6725	5.22413e-15	2.33266e-12
XR_001917224.1	gene-SRRM2	SRRM2	transcript	0	0.427376	23.6525	5.4833e-15	2.41374e-12
XM_018054218.1	gene-MYO5A	MYO5A	transcript	0	0.279879	23.6217	5.95464e-15	2.56961e-12
Novel_007444	XLOC_069371	.	transcript	0	0.130056	23.6195	6.00509e-15	2.57067e-12
XM_018050175.1	gene-CSNK1A1	CSNK1A1	transcript	0	0.484116	23.6006	6.30932e-15	2.67536e-12
Novel_025794	XLOC_241566	.	transcript	0	0.466148	8.52553	6.86039e-15	2.83907e-12
XM_018059038.1	gene-CTNND1	CTNND1	transcript	0	0.615522	23.5664	6.87543e-15	2.83907e-12
Novel_022707	XLOC_212775	.	transcript	0	1.42875	23.5582	7.02569e-15	2.87042e-12
Novel_021932	XLOC_205710	.	transcript	0	0.0417352	23.5555	7.07439e-15	2.87042e-12
XM_018042256.1	gene-DLG5	DLG5	transcript	0	0.269092	23.5432	7.33372e-15	2.92926e-12
Novel_004059	XLOC_037720	.	transcript	0	0.16407	23.5196	7.80137e-15	3.07261e-12
Novel_015311	XLOC_148240	.	transcript	0	0.229672	23.4955	8.31004e-15	3.15248e-12
Novel_015542	XLOC_150109	.	transcript	0	0.0453514	23.4864	8.47691e-15	3.17704e-12
Novel_007884	XLOC_073530	.	transcript	0	0.309228	23.4658	8.94396e-15	3.28794e-12
Novel_021697	XLOC_203677	.	transcript	0	0.186267	23.4656	8.98422e-15	3.28794e-12
Novel_000079	XLOC_000736	.	transcript	0	0.052119	23.4401	9.60194e-15	3.44643e-12
Novel_012927	XLOC_124818	.	transcript	0	0.247311	23.4299	9.86159e-15	3.49099e-12
XM_013972218.2	gene-DHRS7B	DHRS7B	transcript	0	1.46608	23.4213	1.00746e-14	3.52282e-12
Novel_006389	XLOC_059011	.	transcript	0	0.428165	23.4011	1.06292e-14	3.60705e-12
Novel_017655	XLOC_169463	.	transcript	0	0.163222	23.3724	1.1452e-14	3.83054e-12
XM_018049432.1	gene-FRYL	FRYL	transcript	0	0.169431	23.3393	1.24827e-14	4.1163e-12
Novel_009707	XLOC_092990	.	transcript	0	0.189923	23.2992	1.3852e-14	4.39692e-12
Novel_021026	XLOC_196461	.	transcript	0	0.107098	23.2873	1.42848e-14	4.47346e-12
Novel_018133	XLOC_173695	.	transcript	0	0.0904134	23.2665	1.50781e-14	4.66924e-12
XM_018049435.1	gene-FRYL	FRYL	transcript	0	0.167089	23.2655	1.51102e-14	4.66924e-12
Novel_005799	XLOC_053805	.	transcript	0	0.176595	23.2447	1.59516e-14	4.83325e-12
Novel_012371	XLOC_119898	.	transcript	0	0.15353	23.2371	1.62707e-14	4.83754e-12
Novel_023696	XLOC_222013	.	transcript	0	0.354207	23.2356	1.63303e-14	4.83801e-12
Novel_011127	XLOC_106971	.	transcript	0	0.0984466	23.2334	1.64264e-14	4.85109e-12
Novel_000260	XLOC_002243	.	transcript	0	0.214619	23.2269	1.66976e-14	4.89698e-12
Novel_015880	XLOC_153346	.	transcript	0	0.126821	23.2246	1.6802e-14	4.89999e-12
Novel_015541	XLOC_150109	.	transcript	0	0.0287712	23.2211	1.69318e-14	4.92247e-12
Novel_022961	XLOC_214547	.	transcript	0	0.0725652	23.2167	1.71502e-14	4.94052e-12
XM_005695798.3	gene-FLNB	FLNB	transcript	0	0.197698	23.2062	1.76216e-14	5.02899e-12
Novel_015795	XLOC_152784	.	transcript	0	0.133731	23.2049	1.7682e-14	5.03086e-12
XM_018048722.1	gene-MICAL3	MICAL3	transcript	0	0.211762	23.1959	1.80944e-14	5.11979e-12
Novel_026215	XLOC_246615	.	transcript	0	0.22109	23.1945	1.81636e-14	5.11979e-12
XM_018066515.1	gene-ISLR	ISLR	transcript	0	0.85362	23.1934	1.8214e-14	5.11979e-12
Novel_027744	XLOC_263770	.	transcript	0	0.221438	23.1912	1.83175e-14	5.13342e-12
Novel_021987	XLOC_205779	.	transcript	0	0.188064	23.1851	1.85223e-14	5.17526e-12
XM_005682986.3	gene-BRD8	BRD8	transcript	0	0.723998	23.1775	1.88941e-14	5.22951e-12
Novel_000093	XLOC_000817	.	transcript	0	0.027699	23.1792	1.88951e-14	5.22951e-12
Novel_004103	XLOC_038078	.	transcript	0	0.137661	23.1674	1.94759e-14	5.36145e-12
Novel_004740	XLOC_044190	.	transcript	0	0.236734	23.155	2.01006e-14	5.46888e-12
Novel_011399	XLOC_109690	.	transcript	0	0.158332	23.1092	2.26294e-14	5.98073e-12
Novel_010661	XLOC_103645	.	transcript	0	0.21178	23.1086	2.26337e-14	5.98073e-12
XM_018049933.1	gene-LOC102174373	LOC102174373	transcript	0	0.474078	23.0931	2.3588e-14	6.16508e-12
Novel_019488	XLOC_183717	.	transcript	0	0.542981	23.0737	2.47952e-14	6.4098e-12
Novel_028096	XLOC_266003	.	transcript	0	0.48339	23.0718	2.49125e-14	6.42233e-12
Novel_000822	XLOC_008058	.	transcript	0	0.0101312	23.0589	2.57398e-14	6.54519e-12
Novel_003578	XLOC_034251	.	transcript	0	0.0949948	23.0305	2.76793e-14	6.8982e-12
XM_018063393.1	gene-TANC1	TANC1	transcript	0	0.261736	23.0257	2.79188e-14	6.92937e-12
Novel_023748	XLOC_222362	.	transcript	0	0.163275	23.0173	2.86542e-14	7.07426e-12
Novel_010140	XLOC_097911	.	transcript	0	0.0914116	22.9977	3.013e-14	7.38004e-12
XM_018038529.1	gene-LOC108633410	LOC108633410	transcript	0	1.34319	22.9568	3.32689e-14	7.8008e-12
Novel_025765	XLOC_241479	.	transcript	0	0.0527722	22.9562	3.35106e-14	7.82832e-12
Novel_001167	XLOC_012280	.	transcript	0	0.19087	22.9557	3.3554e-14	7.82832e-12
Novel_010550	XLOC_102698	.	transcript	0	0.0636326	22.9304	3.57905e-14	8.26744e-12
XM_018061434.1	gene-ULK1	ULK1	transcript	0	0.25529	22.9263	3.61682e-14	8.33404e-12
XM_013962531.2	gene-MOV10	MOV10	transcript	0	0.439686	22.9174	3.69608e-14	8.45405e-12
XM_018040156.1	gene-FLYWCH1	FLYWCH1	transcript	0	0.342848	22.908	3.79023e-14	8.54376e-12
Novel_015488	XLOC_149945	.	transcript	0	0.154543	22.8996	3.87175e-14	8.70649e-12
Novel_005652	XLOC_052875	.	transcript	0	0.191475	22.8958	3.91019e-14	8.75077e-12
XR_001917227.1	gene-SRRM2	SRRM2	transcript	0	0.161081	22.8843	4.0164e-14	8.94556e-12
Novel_021802	XLOC_204323	.	transcript	0	0.223676	22.8833	4.03704e-14	8.9488e-12
XM_018061528.1	gene-JADE1	JADE1	transcript	0.0041088	1.14646	7.77576	4.06519e-14	8.96819e-12
XM_018041979.1	gene-ANK1	ANK1	transcript	0	0.196402	22.87	4.17457e-14	9.13243e-12
XM_005685187.3	gene-BBS4	BBS4	transcript	0	0.546941	22.869	4.18674e-14	9.13243e-12
Novel_004619	XLOC_043101	.	transcript	0	0.238945	22.8664	4.20411e-14	9.13243e-12
Novel_014520	XLOC_140280	.	transcript	0	0.166156	22.8661	4.21774e-14	9.13243e-12
Novel_018570	XLOC_177796	.	transcript	0	0.286905	22.8642	4.23807e-14	9.15521e-12
Novel_001194	XLOC_012443	.	transcript	0	0.169713	22.8472	4.42595e-14	9.43011e-12
Novel_021408	XLOC_200306	.	transcript	0	0.0890488	22.8438	4.46441e-14	9.49037e-12
Novel_008287	XLOC_079488	.	transcript	0	0.264034	22.8407	4.49906e-14	9.54231e-12
Novel_001264	XLOC_013355	.	transcript	0	0.422864	22.8122	4.79541e-14	1.00116e-11
XM_018048837.1	gene-FAM109B	FAM109B	transcript	0	0.372652	22.789	5.12036e-14	1.05252e-11
XM_018041779.1	gene-FGFR1	FGFR1	transcript	0	0.351707	22.7874	5.15295e-14	1.05689e-11
Novel_006172	XLOC_057787	.	transcript	0	0.106417	22.7858	5.1737e-14	1.05882e-11
Novel_010029	XLOC_095860	.	transcript	0	0.0625968	22.7623	5.49233e-14	1.10703e-11
Novel_013487	XLOC_129896	.	transcript	0	0.103964	22.751	5.65252e-14	1.13198e-11
Novel_021837	XLOC_204470	.	transcript	0	0.29736	22.7408	5.76625e-14	1.15229e-11
Novel_016635	XLOC_160596	.	transcript	0	0.2913	22.73	5.94697e-14	1.17886e-11
XM_018049434.1	gene-FRYL	FRYL	transcript	0	0.171901	22.7273	5.96547e-14	1.17886e-11
Novel_016556	XLOC_159920	.	transcript	0	0.102055	22.692	6.56281e-14	1.25766e-11
Novel_015331	XLOC_148362	.	transcript	0	0.076783	22.6695	6.93865e-14	1.31112e-11
Novel_018257	XLOC_174895	.	transcript	0	0.711387	22.6636	7.0531e-14	1.32805e-11
XM_018053263.1	gene-NHSL1	NHSL1	transcript	0	0.175982	22.657	7.17021e-14	1.33868e-11
XM_018040115.1	gene-ZNF263	ZNF263	transcript	0	0.320681	22.6567	7.1767e-14	1.33868e-11
XM_018040188.1	gene-ATXN2L	ATXN2L	transcript	0	0.266107	22.6561	7.18674e-14	1.33868e-11
Novel_010712	XLOC_103958	.	transcript	0	0.10532	22.6537	7.23005e-14	1.34124e-11
Novel_003717	XLOC_035382	.	transcript	0	0.082596	22.6513	7.24359e-14	1.34124e-11
Novel_021826	XLOC_204450	.	transcript	0	0.269517	22.6345	7.58927e-14	1.38523e-11
Novel_021025	XLOC_196461	.	transcript	0	0.0669144	22.6328	7.62281e-14	1.38602e-11
Novel_004552	XLOC_042591	.	transcript	0	0.230108	22.627	7.73512e-14	1.40166e-11
XM_018048613.1	gene-C5H12orf4	C5H12orf4	transcript	0	0.39958	22.6251	7.77207e-14	1.40206e-11
XM_018047223.1	gene-LAMB1	LAMB1	transcript	0	0.177036	22.6245	7.78372e-14	1.40206e-11
XM_018057162.1	gene-EPC1	EPC1	transcript	0	0.256247	22.6238	7.79742e-14	1.40206e-11
Novel_017629	XLOC_168991	.	transcript	0	0.0996832	22.6087	8.10021e-14	1.43994e-11
Novel_012204	XLOC_118262	.	transcript	0	0.235663	22.6083	8.10911e-14	1.43994e-11
Novel_000805	XLOC_008033	.	transcript	0	0.0533202	22.5933	8.42139e-14	1.48564e-11
Novel_020562	XLOC_189872	.	transcript	0	0.336132	22.5805	8.69887e-14	1.53047e-11
XM_018058152.1	gene-TAF2	TAF2	transcript	0	0.189292	22.5796	8.71706e-14	1.53047e-11
Novel_010644	XLOC_103506	.	transcript	0	0.0472842	22.579	8.72475e-14	1.53047e-11
Novel_005780	XLOC_053526	.	transcript	0	0.155851	22.5769	8.77631e-14	1.53375e-11
Novel_012105	XLOC_117308	.	transcript	0	0.127854	22.5557	9.25767e-14	1.60883e-11
Novel_012212	XLOC_118262	.	transcript	0	0.251032	22.5489	9.41957e-14	1.6309e-11
Novel_028248	XLOC_267839	.	transcript	0	0.868246	22.5464	9.47756e-14	1.6379e-11
Novel_020722	XLOC_191333	.	transcript	0	0.0693574	22.5391	9.64243e-14	1.66331e-11
XM_018054389.1	gene-STARD9	STARD9	transcript	0	0.075956	22.5334	9.79058e-14	1.67955e-11
Novel_020538	XLOC_189728	.	transcript	0	0.270987	22.5291	9.90018e-14	1.69334e-11
Novel_010293	XLOC_099178	.	transcript	0	0.156205	22.4886	1.09591e-13	1.85276e-11
XM_018056670.1	gene-SUPT20H	SUPT20H	transcript	0	0.460579	22.4791	1.11718e-13	1.87513e-11
Novel_010650	XLOC_103506	.	transcript	0	0.128115	22.476	1.12338e-13	1.8816e-11
Novel_012684	XLOC_121618	.	transcript	0	0.179866	22.4771	1.12817e-13	1.88341e-11
XM_018039641.1	gene-FHOD3	FHOD3	transcript	0	0.268047	22.459	1.17409e-13	1.94352e-11
XM_018054428.1	gene-ITGB6	ITGB6	transcript	0	0.251483	22.4484	1.21227e-13	1.98825e-11
Novel_003197	XLOC_030358	.	transcript	0	0.217867	22.4448	1.21637e-13	1.98995e-11
Novel_023546	XLOC_220436	.	transcript	0	0.190789	22.4437	1.22003e-13	1.98995e-11
Novel_013535	XLOC_130691	.	transcript	0	0.0891252	22.445	1.22237e-13	1.98995e-11
Novel_012744	XLOC_122308	.	transcript	0	1.60587	22.4079	1.32635e-13	2.11948e-11
XM_018056646.1	gene-NBEA	NBEA	transcript	0	0.0921	22.3983	1.37052e-13	2.1704e-11
Novel_011653	XLOC_112852	.	transcript	0	0.116726	22.3817	1.4234e-13	2.24004e-11
Novel_020423	XLOC_189202	.	transcript	0	0.183634	22.3768	1.44967e-13	2.27372e-11
Novel_021140	XLOC_198050	.	transcript	0	0.0717786	22.3702	1.47437e-13	2.30766e-11
Novel_013735	XLOC_132862	.	transcript	0	0.186259	22.3697	1.47626e-13	2.30766e-11
Novel_009530	XLOC_091371	.	transcript	0	0.0679262	22.3615	1.50673e-13	2.33962e-11
Novel_026207	XLOC_246615	.	transcript	0	0.156128	22.3582	1.512e-13	2.3439e-11
Novel_017950	XLOC_171853	.	transcript	0	0.133284	22.3486	1.54846e-13	2.39247e-11
Novel_023832	XLOC_222862	.	transcript	0	0.078113	22.3476	1.56007e-13	2.40643e-11
XM_018042139.1	gene-LOC102169353	LOC102169353	transcript	0	0.0298468	7.59909	1.57834e-13	2.41322e-11
Novel_017969	XLOC_171917	.	transcript	0	0.148989	22.3421	1.58168e-13	2.41322e-11
Novel_003716	XLOC_035382	.	transcript	0	0.0753788	22.3372	1.58997e-13	2.41322e-11
Novel_003743	XLOC_035534	.	transcript	0	0.13684	22.335	1.60975e-13	2.43477e-11
Novel_004739	XLOC_044190	.	transcript	0	0.126798	22.3337	1.61517e-13	2.43901e-11
Novel_000074	XLOC_000736	.	transcript	0	0.0451914	22.3231	1.65827e-13	2.49011e-11
XM_005675134.3	gene-LPP	LPP	transcript	0	0.151375	22.317	1.68153e-13	2.51883e-11
XM_013971823.2	gene-BCAS3	BCAS3	transcript	0	0.254978	22.3135	1.69828e-13	2.53579e-11
Novel_024045	XLOC_224775	.	transcript	0	0.0880674	22.3125	1.70284e-13	2.53854e-11
Novel_021641	XLOC_202895	.	transcript	0	0.0582058	22.2996	1.7583e-13	2.60044e-11
Novel_026489	XLOC_248261	.	transcript	0	0.083351	22.2914	1.79488e-13	2.64212e-11
Novel_023683	XLOC_221928	.	transcript	0	0.0519546	22.2882	1.80871e-13	2.65815e-11
XM_018041707.1	gene-SORCS1	SORCS1	transcript	0	0.167043	22.2775	1.8581e-13	2.72645e-11
Novel_016123	XLOC_155073	.	transcript	0	0.07507	22.2716	1.88542e-13	2.75799e-11
XR_001917952.1	gene-STRIP2	STRIP2	transcript	0	0.22152	22.2716	1.88552e-13	2.75799e-11
Novel_001894	XLOC_019012	.	transcript	0	0.242855	22.2688	1.89859e-13	2.768e-11
XM_005683657.3	gene-NFIB	NFIB	transcript	0	0.117138	22.2596	1.93259e-13	2.80488e-11
XM_018039582.1	gene-MTCL1	MTCL1	transcript	0	0.3025	22.2456	1.98571e-13	2.85972e-11
Novel_011800	XLOC_114233	.	transcript	0	0.0875424	22.2451	2.00153e-13	2.87807e-11
Novel_001890	XLOC_019012	.	transcript	0	0.12514	22.2428	2.0248e-13	2.89814e-11
XM_018052000.1	gene-PTPRD	PTPRD	transcript	0	0.0940252	22.2408	2.03554e-13	2.9046e-11
Novel_004393	XLOC_040857	.	transcript	0	0.223243	22.2374	2.04496e-13	2.90914e-11
XM_018046080.1	gene-POGZ	POGZ	transcript	0	0.126492	22.2334	2.07363e-13	2.94543e-11
XM_018066180.1	gene-CCDC85C	CCDC85C	transcript	0	0.206704	22.2316	2.0826e-13	2.95369e-11
XM_018054387.1	gene-STARD9	STARD9	transcript	0	0.0506454	22.2298	2.0923e-13	2.96293e-11
XM_018051954.1	gene-NFIB	NFIB	transcript	0	0.0892518	22.2067	2.21572e-13	3.07702e-11
Novel_003546	XLOC_033695	.	transcript	0	0.0593946	22.2057	2.22096e-13	3.07971e-11
XM_018047144.1	gene-EIF4G1	EIF4G1	transcript	0	0.172054	22.2043	2.22602e-13	3.08215e-11
Novel_014850	XLOC_143586	.	transcript	0	0.0491234	22.2004	2.24097e-13	3.09825e-11
Novel_022469	XLOC_210704	.	transcript	0	0.343759	22.2011	2.24678e-13	3.10168e-11
XM_018047239.1	gene-ATXN7L1	ATXN7L1	transcript	0	0.149873	22.1956	2.27774e-13	3.1274e-11
XM_013974742.2	gene-ABI3BP	ABI3BP	transcript	0	0.176358	22.1954	2.27881e-13	3.1274e-11
Novel_006697	XLOC_061963	.	transcript	0	0.105789	22.1899	2.29359e-13	3.13845e-11
Novel_010681	XLOC_103760	.	transcript	0.0002654	0.20059	7.62747	2.33684e-13	3.17899e-11
Novel_010253	XLOC_098990	.	transcript	0	0.0402734	22.1687	2.43124e-13	3.28347e-11
Novel_016935	XLOC_162819	.	transcript	0	0.242608	22.1626	2.46324e-13	3.31709e-11
Novel_026208	XLOC_246615	.	transcript	0	0.094144	22.156	2.51135e-13	3.3673e-11
Novel_010336	XLOC_099448	.	transcript	0	0.198256	22.1487	2.55807e-13	3.41522e-11
XM_018038938.1	gene-ZNF451	ZNF451	transcript	0	0.160852	22.147	2.56878e-13	3.42462e-11
Novel_017008	XLOC_163738	.	transcript	0	0.104543	22.1294	2.6832e-13	3.54031e-11
Novel_014330	XLOC_138326	.	transcript	0	0.154261	22.129	2.6859e-13	3.54031e-11
Novel_016802	XLOC_162107	.	transcript	0	0.145403	22.1271	2.69888e-13	3.5474e-11
XR_001919614.1	gene-PGS1	PGS1	transcript	0	0.353186	22.1215	2.73666e-13	3.592e-11
Novel_023571	XLOC_220744	.	transcript	0	0.160838	22.1186	2.75602e-13	3.61232e-11
Novel_012324	XLOC_119658	.	transcript	0	0.113111	22.1143	2.78614e-13	3.64668e-11
Novel_003447	XLOC_032104	.	transcript	0	0.397097	22.11	2.81568e-13	3.6699e-11
Novel_017218	XLOC_165155	.	transcript	0	0.179509	22.1087	2.8249e-13	3.67271e-11
Novel_005728	XLOC_053176	.	transcript	0	0.0852872	22.1072	2.83519e-13	3.67296e-11
Novel_004175	XLOC_038607	.	transcript	0	0.21796	22.1054	2.84775e-13	3.68085e-11
Novel_016721	XLOC_161081	.	transcript	0	0.115789	22.0979	2.90111e-13	3.72403e-11
XM_018042664.1	gene-CAPN1	CAPN1	transcript	0	0.227732	22.0901	2.95622e-13	3.77082e-11
Novel_004499	XLOC_042111	.	transcript	0	0.0662308	22.09	2.95776e-13	3.77082e-11
Novel_027796	XLOC_264130	.	transcript	0	0.156292	22.0852	2.9938e-13	3.79603e-11
Novel_009814	XLOC_093776	.	transcript	0	0.140976	22.0733	3.08276e-13	3.86269e-11
XM_018053148.1	gene-ANKRD6	ANKRD6	transcript	0	0.212366	22.0725	3.08363e-13	3.86269e-11
Novel_003387	XLOC_031646	.	transcript	0	0.135545	22.0666	3.1344e-13	3.91307e-11
XM_018063606.1	gene-BAHCC1	BAHCC1	transcript	0	0.103622	22.0659	3.13722e-13	3.91307e-11
Novel_014819	XLOC_143203	.	transcript	0	0.154203	22.0542	3.23153e-13	3.99963e-11
Novel_013497	XLOC_130006	.	transcript	0	0.247527	22.0508	3.23857e-13	4.00304e-11
Novel_006146	XLOC_057617	.	transcript	0	0.187025	22.0511	3.2565e-13	4.01457e-11
Novel_012170	XLOC_117773	.	transcript	0	0.1806	22.0473	3.28329e-13	4.04226e-11
XM_018054319.1	gene-USP3	USP3	transcript	0	0.204216	22.0335	3.37803e-13	4.14795e-11
XM_018052918.1	gene-TPBG	TPBG	transcript	0	0.277325	22.0272	3.45441e-13	4.21953e-11
Novel_001081	XLOC_011365	.	transcript	0	0.0903148	22.0176	3.53726e-13	4.29823e-11
Novel_006828	XLOC_063474	.	transcript	0	0.0882592	22.012	3.57856e-13	4.33885e-11
Novel_000367	XLOC_003412	.	transcript	0	0.15201	22.0125	3.57999e-13	4.33885e-11
XM_018063711.1	gene-TNRC6C	TNRC6C	transcript	0	0.269209	21.9976	3.64923e-13	4.39423e-11
Novel_011603	XLOC_111997	.	transcript	0	0.125204	21.9919	3.7681e-13	4.51408e-11
Novel_025073	XLOC_232533	.	transcript	0	0.340776	21.9859	3.77616e-13	4.51793e-11
Novel_001580	XLOC_015151	.	transcript	0	0.14937	21.9869	3.81488e-13	4.53519e-11
XM_018041855.1	gene-FAT1	FAT1	transcript	0	0.0422038	21.9836	3.84641e-13	4.55442e-11
Novel_008086	XLOC_074452	.	transcript	0	0.0779362	21.98	3.8804e-13	4.57808e-11
XM_018042258.1	gene-DLG5	DLG5	transcript	0	0.0878662	21.9786	3.89394e-13	4.58247e-11
Novel_014114	XLOC_136369	.	transcript	0	0.0604684	21.9786	3.89394e-13	4.58247e-11
XM_018038445.1	gene-GADL1	GADL1	transcript	0	0.231484	21.9762	3.91622e-13	4.60183e-11
XM_018058269.1	gene-ARMC9	ARMC9	transcript	0	0.333873	21.9758	3.92025e-13	4.60183e-11
XM_018066864.1	gene-MAGI1	MAGI1	transcript	0	0.0870912	21.9637	4.03924e-13	4.70599e-11
Novel_007406	XLOC_068394	.	transcript	0	0.179774	21.9563	4.11305e-13	4.7744e-11
Novel_003099	XLOC_030027	.	transcript	0	0.0943796	21.9563	4.1133e-13	4.7744e-11
XM_018063247.1	gene-GPD2	GPD2	transcript	0	0.132393	21.9519	4.14408e-13	4.80414e-11
XM_018066863.1	gene-MAGI1	MAGI1	transcript	0	0.085963	21.9441	4.23857e-13	4.87132e-11
Novel_026234	XLOC_246679	.	transcript	0	0.099473	21.9406	4.27489e-13	4.90702e-11
Novel_002996	XLOC_029256	.	transcript	0	0.0793382	21.92	4.49688e-13	5.12403e-11
Novel_025128	XLOC_233167	.	transcript	0	0.0657986	21.9169	4.52972e-13	5.13867e-11
Novel_004099	XLOC_037960	.	transcript	0	0.274589	21.9159	4.54277e-13	5.13867e-11
Novel_011843	XLOC_114381	.	transcript	0	0.0488728	21.9159	4.54277e-13	5.13867e-11
Novel_009408	XLOC_089913	.	transcript	0	0.0518498	21.9	4.72154e-13	5.29595e-11
Novel_006482	XLOC_059474	.	transcript	0	0.087184	21.8817	4.89229e-13	5.43977e-11
Novel_008246	XLOC_079143	.	transcript	0	0.194834	21.8788	4.9745e-13	5.48418e-11
XM_018051013.1	gene-ANGPTL6	ANGPTL6	transcript	0	0.255606	21.8781	4.98338e-13	5.48418e-11
Novel_027341	XLOC_259810	.	transcript	0	0.199198	21.8781	4.98338e-13	5.48418e-11
XM_013969812.2	gene-EMSY	EMSY	transcript	0	0.107753	21.8713	5.06664e-13	5.53946e-11
Novel_011797	XLOC_114233	.	transcript	0	0.0529366	21.8677	5.11115e-13	5.57874e-11
XM_018040687.1	gene-DTX2	DTX2	transcript	0	0.239596	21.8656	5.13796e-13	5.60146e-11
XM_018047312.1	gene-TRA2A	TRA2A	transcript	0	0.264693	21.8651	5.14509e-13	5.60269e-11
Novel_004931	XLOC_045912	.	transcript	0	0.268494	21.8628	5.17446e-13	5.61541e-11
Novel_025336	XLOC_236533	.	transcript	0	0.050083	21.8628	5.17446e-13	5.61541e-11
XM_018054069.1	gene-PLEKHG3	PLEKHG3	transcript	0	0.142534	21.8627	5.17483e-13	5.61541e-11
Novel_022470	XLOC_210704	.	transcript	0	0.137561	21.8566	5.2527e-13	5.68669e-11
XM_018048467.1	gene-DUSP16	DUSP16	transcript	0	0.115706	21.8541	5.28519e-13	5.70901e-11
XM_018055365.1	gene-IMMT	IMMT	transcript	0	0.34308	21.838	5.44381e-13	5.8596e-11
Novel_012739	XLOC_122308	.	transcript	0	0.483571	21.8387	5.48804e-13	5.9004e-11
Novel_022644	XLOC_212082	.	transcript	0	0.094585	21.829	5.56666e-13	5.97805e-11
Novel_018339	XLOC_176534	.	transcript	0	0.0174968	21.8291	5.6183e-13	6.02656e-11
Novel_011610	XLOC_112142	.	transcript	0	0.112269	21.8252	5.67221e-13	6.07044e-11
XM_013972927.2	gene-MCTP2	MCTP2	transcript	0	0.1599	21.8134	5.83877e-13	6.22726e-11
Novel_023608	XLOC_221084	.	transcript	0	0.181224	21.8084	5.90986e-13	6.28872e-11
Novel_007616	XLOC_071689	.	transcript	0	0.117613	21.7912	6.16483e-13	6.55255e-11
Novel_011575	XLOC_111586	.	transcript	0	0.146015	21.775	6.36571e-13	6.74303e-11
Novel_000083	XLOC_000810	.	transcript	0	0.0478484	21.7753	6.40885e-13	6.76483e-11
Novel_006623	XLOC_061384	.	transcript	0	0.238358	21.7746	6.41528e-13	6.76483e-11
XM_018051934.1	gene-BNC2	BNC2	transcript	0	0.0449928	21.764	6.58746e-13	6.91094e-11
Novel_027409	XLOC_260964	.	transcript	0	0.0424558	21.7637	6.59088e-13	6.91094e-11
XM_018047706.1	gene-TNS2	TNS2	transcript	0	0.122262	21.7609	6.63777e-13	6.94316e-11
Novel_008976	XLOC_084683	.	transcript	0	0.243177	21.7609	6.63777e-13	6.94316e-11
Novel_028213	XLOC_267443	.	transcript	0	0.199234	21.7411	6.82569e-13	7.10923e-11
XM_018047077.1	gene-OSBPL3	OSBPL3	transcript	0	0.083728	21.7465	6.875e-13	7.12876e-11
Novel_005816	XLOC_054059	.	transcript	0	0.13006	21.7171	7.38546e-13	7.53253e-11
Novel_025505	XLOC_238274	.	transcript	0	0.0447242	21.7083	7.54613e-13	7.62969e-11
Novel_000821	XLOC_008058	.	transcript	0	0.0030092	21.689	7.90873e-13	7.94465e-11
Novel_009817	XLOC_093782	.	transcript	0	0.032999	21.6809	8.06535e-13	8.05665e-11
Novel_018952	XLOC_181276	.	transcript	0	0.0469398	21.6809	8.06617e-13	8.05665e-11
Novel_012266	XLOC_119110	.	transcript	0	0.0940934	21.6771	8.14125e-13	8.08253e-11
Novel_011461	XLOC_110303	.	transcript	0	0.111037	21.6748	8.18698e-13	8.11929e-11
XM_018055895.1	gene-SPTAN1	SPTAN1	transcript	0	0.0689402	21.672	8.24119e-13	8.14708e-11
Novel_006966	XLOC_064544	.	transcript	0	0.0483682	21.6696	8.28919e-13	8.18586e-11
XM_018053495.1	gene-ERMARD	ERMARD	transcript	0	0.265443	21.6648	8.38762e-13	8.24815e-11
Novel_007642	XLOC_071779	.	transcript	0	0.083527	21.6624	8.43634e-13	8.28549e-11
XM_018063080.1	gene-PPP6R1	PPP6R1	transcript	0	0.14106	21.6598	8.49027e-13	8.32278e-11
Novel_006591	XLOC_061073	.	transcript	0	0.116974	21.6579	8.52993e-13	8.34413e-11
Novel_018044	XLOC_173067	.	transcript	0	0.0664982	21.6547	8.59489e-13	8.39887e-11
Novel_025129	XLOC_233168	.	transcript	0	0.0360564	21.6469	8.75919e-13	8.51484e-11
XM_018058793.1	gene-ZNF7	ZNF7	transcript	0	0.102123	21.643	8.84382e-13	8.56145e-11
Novel_024940	XLOC_231345	.	transcript	0	0.348474	21.6378	8.94417e-13	8.62281e-11
Novel_018027	XLOC_172995	.	transcript	0	0.363357	21.621	9.32962e-13	8.92983e-11
Novel_001731	XLOC_017265	.	transcript	0	0.178703	21.6191	9.37092e-13	8.951e-11
Novel_002149	XLOC_020824	.	transcript	0	0.130804	21.6077	9.63372e-13	9.14586e-11
Novel_018588	XLOC_177887	.	transcript	0	0.147146	21.6061	9.6729e-13	9.17373e-11
Novel_019369	XLOC_183221	.	transcript	0	0.134066	21.5963	9.90468e-13	9.36499e-11
Novel_013019	XLOC_125034	.	transcript	0	0.115408	21.5911	1.00293e-12	9.42827e-11
Novel_015089	XLOC_145865	.	transcript	0	0.107305	21.5841	1.02012e-12	9.56782e-11
Novel_014936	XLOC_144477	.	transcript	0	0.0210216	21.5692	1.0576e-12	9.86978e-11
Novel_010590	XLOC_103088	.	transcript	0	0.0707152	21.5625	1.07502e-12	1.00223e-10
Novel_008339	XLOC_079795	.	transcript	0	0.0984664	21.5608	1.07945e-12	1.00535e-10
XM_018057878.1	gene-LPIN3	LPIN3	transcript	0	0.134875	21.5528	1.0985e-12	1.01902e-10
Novel_012297	XLOC_119592	.	transcript	0	0.270436	21.5528	1.0985e-12	1.01902e-10
XM_005676662.3	gene-SP110	SP110	transcript	0	0.186129	21.5499	1.1081e-12	1.02498e-10
Novel_001208	XLOC_012481	.	transcript	0	0.074407	21.54	1.1351e-12	1.04778e-10
Novel_013265	XLOC_127587	.	transcript	0	0.188586	21.5351	1.14855e-12	1.05506e-10
Novel_019799	XLOC_185274	.	transcript	0	0.0785518	21.5351	1.14855e-12	1.05506e-10
XM_018039958.1	gene-PIGQ	PIGQ	transcript	0	0.167062	21.5351	1.14865e-12	1.05506e-10
Novel_006714	XLOC_062353	.	transcript	0	0.178031	21.5351	1.14865e-12	1.05506e-10
Novel_015658	XLOC_151355	.	transcript	0	0.135371	21.5351	1.14865e-12	1.05506e-10
Novel_027085	XLOC_254540	.	transcript	0	0.0863878	21.5225	1.18427e-12	1.0814e-10
Novel_023547	XLOC_220436	.	transcript	0	0.104723	21.5066	1.21551e-12	1.10559e-10
XM_005678085.3	gene-BCAR3	BCAR3	transcript	0	0.150764	21.5105	1.21902e-12	1.1067e-10
Novel_016447	XLOC_158627	.	transcript	0	0.08898	21.5105	1.2191e-12	1.1067e-10
Novel_010481	XLOC_101529	.	transcript	0	0.194219	21.501	1.24713e-12	1.12604e-10
Novel_002140	XLOC_020635	.	transcript	0	0.0967648	21.4961	1.24754e-12	1.12604e-10
Novel_017462	XLOC_166931	.	transcript	0	0.0649588	21.4885	1.28556e-12	1.15691e-10
Novel_004612	XLOC_043101	.	transcript	0	0.0754934	21.4744	1.3298e-12	1.18642e-10
Novel_004613	XLOC_043101	.	transcript	0	0.0752102	21.4744	1.3298e-12	1.18642e-10
XM_018061046.1	gene-CHEK2	CHEK2	transcript	0	0.0973212	21.471	1.34113e-12	1.1931e-10
XM_018054676.1	gene-BBS4	BBS4	transcript	0	0.188557	21.461	1.37295e-12	1.22025e-10
Novel_000067	XLOC_000601	.	transcript	0	0.104805	21.46	1.37703e-12	1.22039e-10
Novel_009471	XLOC_090812	.	transcript	0	0.337799	21.4588	1.38106e-12	1.2228e-10
Novel_022773	XLOC_213192	.	transcript	0	0.0314984	21.4561	1.39e-12	1.22607e-10
XM_005693503.2	gene-CHRNB1	CHRNB1	transcript	0	0.113357	21.45	1.41068e-12	1.24313e-10
XM_018063005.1	gene-LOC102175383	LOC102175383	transcript	0	0.110054	21.4288	1.48454e-12	1.29477e-10
Novel_010338	XLOC_099448	.	transcript	0	0.0798934	21.4281	1.48715e-12	1.29584e-10
Novel_023457	XLOC_219970	.	transcript	0	0.0540844	21.4225	1.50716e-12	1.31082e-10
Novel_026578	XLOC_248956	.	transcript	0	0.0598964	21.42	1.5163e-12	1.31671e-10
Novel_012613	XLOC_121071	.	transcript	0	0.057289	21.4156	1.53242e-12	1.32538e-10
XM_018057676.1	gene-LOC102179296	LOC102179296	transcript	0	0.140689	21.411	1.54973e-12	1.3354e-10
XM_018041775.1	gene-FGFR1	FGFR1	transcript	0	0.134732	21.411	1.54973e-12	1.3354e-10
Novel_006050	XLOC_056743	.	transcript	0	0.0933666	21.4101	1.5528e-12	1.33681e-10
Novel_018883	XLOC_180914	.	transcript	0	0.038761	21.3962	1.60559e-12	1.37465e-10
XM_018041771.1	gene-FGFR1	FGFR1	transcript	0	0.139004	21.3935	1.61627e-12	1.38252e-10
Novel_004247	XLOC_039136	.	transcript	0	0.0279672	21.3922	1.62122e-12	1.38549e-10
Novel_023346	XLOC_218955	.	transcript	0	0.118065	21.3794	1.67161e-12	1.41559e-10
Novel_012300	XLOC_119594	.	transcript	0	0.0469062	21.373	1.69764e-12	1.4344e-10
XM_005690080.3	gene-ELF5	ELF5	transcript	0	0.205705	21.3722	1.70102e-12	1.4344e-10
Novel_026613	XLOC_249280	.	transcript	0	0.144302	21.3722	1.70102e-12	1.4344e-10
Novel_007641	XLOC_071779	.	transcript	0	0.074272	21.3708	1.70693e-12	1.43767e-10
Novel_002646	XLOC_025888	.	transcript	0	0.195764	21.3687	1.71491e-12	1.44309e-10
Novel_014521	XLOC_140280	.	transcript	0	0.054366	21.364	1.73494e-12	1.456e-10
Novel_004197	XLOC_038821	.	transcript	0	0.127791	21.3483	1.80159e-12	1.50652e-10
Novel_009977	XLOC_095524	.	transcript	0	0.13386	21.3443	1.81922e-12	1.51991e-10
Novel_027785	XLOC_264013	.	transcript	0	0.091058	21.3328	1.86997e-12	1.55951e-10
Novel_011379	XLOC_109565	.	transcript	0	0.079074	21.3212	1.92293e-12	1.59371e-10
Novel_021921	XLOC_205710	.	transcript	0	0.004229	21.3116	1.96744e-12	1.62196e-10
Novel_025952	XLOC_242962	.	transcript	0	0.139118	21.2987	2.02891e-12	1.66674e-10
XM_018040733.1	gene-ABCC1	ABCC1	transcript	0	0.068996	21.296	2.0404e-12	1.67436e-10
Novel_024802	XLOC_230156	.	transcript	0	0.0844028	21.2961	2.04178e-12	1.67436e-10
Novel_023906	XLOC_223559	.	transcript	0	0.061564	21.2909	2.05998e-12	1.68781e-10
Novel_010342	XLOC_099448	.	transcript	0	0.111509	21.2836	2.10402e-12	1.71936e-10
Novel_027821	XLOC_264533	.	transcript	0	0.134871	21.2745	2.15037e-12	1.75417e-10
XM_018046975.1	gene-IGF2BP2	IGF2BP2	transcript	0	0.112526	21.2468	2.29794e-12	1.85682e-10
Novel_017279	XLOC_165951	.	transcript	0	0.0431692	21.2463	2.30017e-12	1.85682e-10
Novel_018207	XLOC_174614	.	transcript	0	0.038327	21.2341	2.36879e-12	1.89916e-10
Novel_000936	XLOC_009333	.	transcript	0	0.0075884	21.2281	2.40259e-12	1.92294e-10
Novel_003695	XLOC_035080	.	transcript	0	0.094115	21.2059	2.53357e-12	2.01567e-10
Novel_011338	XLOC_108885	.	transcript	0	0.0854288	21.2015	2.56035e-12	2.03176e-10
Novel_001483	XLOC_014590	.	transcript	0	0.295887	21.1872	2.64887e-12	2.09667e-10
Novel_025225	XLOC_234923	.	transcript	0	0.0506902	21.181	2.68877e-12	2.12645e-10
Novel_002531	XLOC_025116	.	transcript	0	0.141393	21.1726	2.74304e-12	2.1657e-10
Novel_019710	XLOC_184849	.	transcript	0	0.0718014	21.1647	2.79514e-12	2.20444e-10
Novel_022437	XLOC_210459	.	transcript	0	0.132352	21.1627	2.80851e-12	2.20619e-10
Novel_027738	XLOC_263761	.	transcript	0	0.176076	21.1611	2.81918e-12	2.21271e-10
Novel_014435	XLOC_139440	.	transcript	0	0.0746156	21.142	2.94988e-12	2.30094e-10
Novel_025307	XLOC_236533	.	transcript	0	0.0235938	21.1419	2.95108e-12	2.30094e-10
XM_005700426.3	gene-ARHGEF6	ARHGEF6	transcript	0	0.082776	21.1419	2.95132e-12	2.30094e-10
Novel_022954	XLOC_214541	.	transcript	0	0.103101	21.131	3.02883e-12	2.35547e-10
XM_005697054.3	gene-RBBP8	RBBP8	transcript	0	0.12937	21.1086	3.19503e-12	2.48245e-10
Novel_027229	XLOC_258034	.	transcript	0	0.080319	21.1082	3.19743e-12	2.48245e-10
XM_018046866.1	gene-RAB19	RAB19	transcript	0	0.169231	21.1059	3.21171e-12	2.49146e-10
Novel_001481	XLOC_014590	.	transcript	0	0.129413	21.1039	3.23009e-12	2.50156e-10
Novel_005479	XLOC_051575	.	transcript	0	0.122595	21.1039	3.23009e-12	2.50156e-10
Novel_004617	XLOC_043101	.	transcript	0	0.0541334	21.1	3.26046e-12	2.52299e-10
Novel_011365	XLOC_109453	.	transcript	0	0.174226	21.0943	3.30001e-12	2.54937e-10
Novel_027824	XLOC_264563	.	transcript	0	0.0433152	21.0943	3.30001e-12	2.54937e-10
Novel_026653	XLOC_249631	.	transcript	0	0.0962298	21.0874	3.35983e-12	2.59343e-10
XR_001919202.1	gene-MADD	MADD	transcript	0	0.0453586	21.0809	3.41223e-12	2.6317e-10
Novel_005356	XLOC_050560	.	transcript	0	0.113717	21.0778	3.43786e-12	2.6471e-10
Novel_019704	XLOC_184788	.	transcript	0	0.024575	21.0758	3.45458e-12	2.65778e-10
Novel_001256	XLOC_013282	.	transcript	0	0.0519468	21.0716	3.48831e-12	2.67931e-10
Novel_028226	XLOC_267625	.	transcript	0	0.102343	21.0716	3.48831e-12	2.67931e-10
Novel_004621	XLOC_043101	.	transcript	0	0.0510084	21.0679	3.51895e-12	2.70062e-10
Novel_015097	XLOC_146072	.	transcript	0	0.067638	21.0552	3.6274e-12	2.78156e-10
XM_018051169.1	gene-ZNF333	ZNF333	transcript	0	0.13959	21.0527	3.6494e-12	2.78927e-10
XM_018040526.1	gene-ARHGAP17	ARHGAP17	transcript	0	0.0997186	21.0527	3.6494e-12	2.78927e-10
Novel_009561	XLOC_092026	.	transcript	0	0.0506566	21.0527	3.6494e-12	2.78927e-10
Novel_016737	XLOC_161264	.	transcript	0	0.1815	21.0454	3.7122e-12	2.82941e-10
XM_018042477.1	gene-FAM213A	FAM213A	transcript	0	0.274272	21.0442	3.72314e-12	2.82941e-10
XM_013970057.2	gene-CR2	CR2	transcript	0	0.0848258	21.0442	3.72314e-12	2.82941e-10
XM_018060354.1	gene-CASZ1	CASZ1	transcript	0	0.041718	21.0442	3.72314e-12	2.82941e-10
Novel_004295	XLOC_039583	.	transcript	0	0.0838724	21.0442	3.72314e-12	2.82941e-10
Novel_020500	XLOC_189565	.	transcript	0	0.211726	21.0442	3.72314e-12	2.82941e-10
XM_018064112.1	gene-SPC25	SPC25	transcript	0	0.0844896	21.0401	3.74343e-12	2.84019e-10
Novel_006112	XLOC_057112	.	transcript	0	0.0363644	21.0401	3.74343e-12	2.84019e-10
Novel_004122	XLOC_038199	.	transcript	0	0.171675	21.0379	3.77941e-12	2.86517e-10
XM_018042896.1	gene-CDC42BPG	CDC42BPG	transcript	0	0.0626108	21.0334	3.8201e-12	2.89132e-10
Novel_025500	XLOC_238274	.	transcript	0	0.0253008	21.0334	3.8201e-12	2.89132e-10
Novel_021644	XLOC_202895	.	transcript	0	0.1085	21.0281	3.86806e-12	2.92524e-10
Novel_022616	XLOC_211536	.	transcript	0	0.166026	21.0223	3.92157e-12	2.96331e-10
XM_018057832.1	gene-RBL1	RBL1	transcript	0	0.0629522	21.0204	3.92639e-12	2.96455e-10
Novel_000712	XLOC_006788	.	transcript	0	0.0415222	21.0083	4.05367e-12	3.05818e-10
XM_018041772.1	gene-FGFR1	FGFR1	transcript	0	0.105172	20.9988	4.1465e-12	3.12316e-10
Novel_002868	XLOC_027894	.	transcript	0	0.0792358	20.9988	4.1465e-12	3.12316e-10
XM_018052649.1	gene-ZNF618	ZNF618	transcript	0	0.0371532	20.9878	4.25514e-12	3.19982e-10
Novel_003259	XLOC_030904	.	transcript	0	0.112508	20.9878	4.25514e-12	3.19982e-10
Novel_008217	XLOC_078407	.	transcript	0	0.02639	20.986	4.27375e-12	3.20865e-10
Novel_024232	XLOC_226060	.	transcript	0	0.0630592	20.986	4.27375e-12	3.20865e-10
Novel_009504	XLOC_091074	.	transcript	0	0.0326108	20.9761	4.37571e-12	3.27466e-10
Novel_011920	XLOC_115275	.	transcript	0	0.0942742	20.9761	4.37571e-12	3.27466e-10
Novel_014512	XLOC_140225	.	transcript	0	0.0989552	20.973	4.40548e-12	3.28903e-10
Novel_016190	XLOC_156261	.	transcript	0	0.0414744	20.973	4.40548e-12	3.28903e-10
XM_018060573.1	gene-PLEKHN1	PLEKHN1	transcript	0	0.136122	20.9645	4.49669e-12	3.35444e-10
Novel_007253	XLOC_067451	.	transcript	0	0.0312924	20.9627	4.51622e-12	3.36095e-10
Novel_012367	XLOC_119839	.	transcript	0	0.0765722	20.9627	4.51622e-12	3.36095e-10
Novel_017253	XLOC_165615	.	transcript	0	0.028082	20.9627	4.51622e-12	3.36095e-10
XM_018043213.1	gene-LTBP3	LTBP3	transcript	0	0.056479	20.9501	4.65352e-12	3.46037e-10
Novel_014126	XLOC_136438	.	transcript	0	0.0364688	20.9411	4.74998e-12	3.52928e-10
Novel_019109	XLOC_182006	.	transcript	0	0.099144	20.9361	4.80962e-12	3.56508e-10
Novel_021971	XLOC_205779	.	transcript	0	0.0230202	20.9361	4.80962e-12	3.56508e-10
Novel_025267	XLOC_236001	.	transcript	0	0.0398542	20.9221	4.89932e-12	3.62869e-10
Novel_019759	XLOC_185097	.	transcript	0	0.0684014	20.9146	5.06043e-12	3.74207e-10
Novel_002639	XLOC_025827	.	transcript	0	0.0753708	20.9121	5.09041e-12	3.75828e-10
Novel_017192	XLOC_164984	.	transcript	0	0.0254506	20.9121	5.09041e-12	3.75828e-10
XM_018062272.1	gene-LRP3	LRP3	transcript	0	0.130208	20.9067	5.15569e-12	3.80047e-10
Novel_018285	XLOC_175414	.	transcript	0	0.0424012	20.9067	5.15569e-12	3.80047e-10
Novel_006348	XLOC_058853	.	transcript	0	0.0654478	20.9052	5.17402e-12	3.80796e-10
Novel_008852	XLOC_083298	.	transcript	0	0.103743	20.9052	5.17402e-12	3.80796e-10
Novel_007408	XLOC_068394	.	transcript	0	0.055514	20.8897	5.3672e-12	3.94703e-10
XM_005686090.3	gene-MLH3	MLH3	transcript	0	0.0634684	20.8832	5.44884e-12	4.00076e-10
Novel_002317	XLOC_022903	.	transcript	0	0.0555208	20.8832	5.44884e-12	4.00076e-10
Novel_004622	XLOC_043101	.	transcript	0	0.047493	20.8754	5.55173e-12	4.07263e-10
Novel_002799	XLOC_026867	.	transcript	0	0.184366	20.875	5.55546e-12	4.07263e-10
Novel_006716	XLOC_062353	.	transcript	0	0.0988566	20.871	5.59564e-12	4.0967e-10
XM_018038403.1	gene-LRRC2	LRRC2	transcript	0	0.0890728	20.8715	5.60145e-12	4.0967e-10
Novel_007742	XLOC_072578	.	transcript	0	0.03753	20.8715	5.60145e-12	4.0967e-10
Novel_015644	XLOC_150876	.	transcript	0	0.057429	20.8649	5.69059e-12	4.15863e-10
Novel_026317	XLOC_247397	.	transcript	0	0.0447146	20.8573	5.79221e-12	4.22959e-10
Novel_006274	XLOC_058624	.	transcript	0	0.0876332	20.8434	5.98593e-12	4.3608e-10
Novel_005052	XLOC_047267	.	transcript	0	0.106557	20.8342	6.11653e-12	4.44207e-10
Novel_020394	XLOC_188991	.	transcript	0	0.0447186	20.8342	6.11653e-12	4.44207e-10
Novel_027336	XLOC_259805	.	transcript	0	0.0906286	20.8305	6.16655e-12	4.47492e-10
Novel_007226	XLOC_067109	.	transcript	0	0.063185	20.8203	6.31702e-12	4.577e-10
Novel_005357	XLOC_050560	.	transcript	0	0.0896696	20.8123	6.44165e-12	4.66006e-10
Novel_020367	XLOC_188870	.	transcript	0	0.0545654	20.8123	6.44165e-12	4.66006e-10
Novel_001889	XLOC_019012	.	transcript	0	0.076051	20.8065	6.52919e-12	4.71973e-10
Novel_027512	XLOC_261776	.	transcript	0	0.045084	20.791	6.54868e-12	4.73016e-10
Novel_000065	XLOC_000601	.	transcript	0	0.138338	20.7887	6.62755e-12	4.77603e-10
Novel_003825	XLOC_035982	.	transcript	0	0.207592	20.7887	6.62755e-12	4.77603e-10
XM_018053966.1	gene-RPS6KL1	RPS6KL1	transcript	0	0.200488	20.7876	6.63874e-12	4.7804e-10
Novel_009490	XLOC_090991	.	transcript	0	0.0252348	20.7923	6.75181e-12	4.84687e-10
XM_018052967.1	gene-TRDN	TRDN	transcript	0	0.0510468	20.7783	6.97708e-12	4.98557e-10
Novel_017498	XLOC_167059	.	transcript	0	0.043645	20.7783	6.97708e-12	4.98557e-10
Novel_001913	XLOC_019067	.	transcript	0	0.0316154	20.7719	7.08165e-12	5.05642e-10
Novel_018326	XLOC_176427	.	transcript	0	0.0364552	20.7704	7.10734e-12	5.06701e-10
Novel_028303	XLOC_268864	.	transcript	0	0.104016	20.7704	7.10734e-12	5.06701e-10
Novel_005519	XLOC_052116	.	transcript	0	0.0950388	20.7652	7.1936e-12	5.11288e-10
Novel_010664	XLOC_103651	.	transcript	0	0.209128	20.7652	7.1936e-12	5.11288e-10
Novel_027459	XLOC_261459	.	transcript	0	0.0338196	20.7652	7.1936e-12	5.11288e-10
Novel_019834	XLOC_185358	.	transcript	0	0.102999	20.7406	7.36464e-12	5.22251e-10
Novel_005930	XLOC_055613	.	transcript	0	0.0392278	20.7359	7.44713e-12	5.277e-10
Novel_022064	XLOC_207502	.	transcript	0	0.06943	20.7492	7.47059e-12	5.28961e-10
Novel_023617	XLOC_221330	.	transcript	0	0.0625568	20.7398	7.63684e-12	5.40069e-10
Novel_009705	XLOC_092990	.	transcript	0	0.0930884	20.7248	7.63905e-12	5.40069e-10
Novel_002268	XLOC_022179	.	transcript	0	0.0234118	20.7361	7.70349e-12	5.43801e-10
Novel_021463	XLOC_200840	.	transcript	0	0.0627528	20.7361	7.70349e-12	5.43801e-10
Novel_011363	XLOC_109453	.	transcript	0	0.117839	20.7318	7.78038e-12	5.48814e-10
Novel_006401	XLOC_059011	.	transcript	0	0.0820378	20.7177	8.04259e-12	5.66026e-10
Novel_017514	XLOC_167094	.	transcript	0	0.0439736	20.7063	8.08657e-12	5.68693e-10
Novel_028424	XLOC_270990	.	transcript	0	0.337077	20.6986	8.15744e-12	5.73244e-10
Novel_000890	XLOC_008634	.	transcript	0	0.105426	20.71	8.18897e-12	5.74595e-10
Novel_028055	XLOC_265792	.	transcript	0	0.150244	20.71	8.18897e-12	5.74595e-10
Novel_016777	XLOC_161698	.	transcript	0	0.0385468	20.7085	8.21798e-12	5.76197e-10
Novel_010603	XLOC_103205	.	transcript	0	0.0512012	20.7042	8.30157e-12	5.81621e-10
Novel_025482	XLOC_238001	.	transcript	0	0.0513872	20.6993	8.39843e-12	5.87525e-10
Novel_026848	XLOC_251017	.	transcript	0	0.0779676	20.6993	8.39843e-12	5.87525e-10
XM_018065687.1	gene-BIN1	BIN1	transcript	0	0.116547	20.6946	8.49105e-12	5.93559e-10
Novel_021069	XLOC_196947	.	transcript	0	0.0401914	20.6927	8.52704e-12	5.95629e-10
XM_018056248.1	gene-GRIN1	GRIN1	transcript	0	0.0681274	20.6836	8.71125e-12	6.08041e-10
Novel_011850	XLOC_114421	.	transcript	0	0.144311	20.6806	8.77261e-12	6.10954e-10
Novel_025210	XLOC_234762	.	transcript	0	0.0569486	20.6806	8.77261e-12	6.10954e-10
Novel_022770	XLOC_213192	.	transcript	0	0.009875	20.6712	8.96949e-12	6.23734e-10
Novel_013677	XLOC_132507	.	transcript	0	0.038174	20.6706	8.98093e-12	6.24064e-10
Novel_014058	XLOC_135885	.	transcript	0	0.359421	20.6557	9.02376e-12	6.26574e-10
Novel_009033	XLOC_085790	.	transcript	0	0.0997672	20.6511	9.10358e-12	6.31646e-10
Novel_021232	XLOC_198390	.	transcript	0	0.113449	20.6492	9.15841e-12	6.34979e-10
XM_005679052.2	gene-IGF2BP3	IGF2BP3	transcript	0	0.103613	20.6563	9.28576e-12	6.42853e-10
Novel_008594	XLOC_082177	.	transcript	0	0.0338792	20.6563	9.28576e-12	6.42853e-10
XM_018042405.1	gene-KCNMA1	KCNMA1	transcript	0	0.0285	20.6524	9.37138e-12	6.4782e-10
Novel_012109	XLOC_117310	.	transcript	0	0.319854	20.6485	9.45863e-12	6.52884e-10
Novel_018072	XLOC_173219	.	transcript	0	0.0422734	20.6485	9.45863e-12	6.52884e-10
Novel_003178	XLOC_030139	.	transcript	0	0.0519514	20.6443	9.55202e-12	6.58356e-10
Novel_012389	XLOC_120044	.	transcript	0	0.0277718	20.6443	9.55202e-12	6.58356e-10
XM_018042900.1	gene-CDC42BPG	CDC42BPG	transcript	0	0.0481746	20.6392	9.6657e-12	6.65208e-10
Novel_005744	XLOC_053410	.	transcript	0	0.0663888	20.6392	9.6657e-12	6.65208e-10
XM_018061601.1	gene-TMEM154	TMEM154	transcript	0	0.0868022	20.6265	9.95814e-12	6.83319e-10
XM_018063812.1	gene-LLGL2	LLGL2	transcript	0	0.074327	20.6265	9.95814e-12	6.83319e-10
Novel_004606	XLOC_042968	.	transcript	0	0.044077	20.6265	9.95814e-12	6.83319e-10
Novel_012242	XLOC_118455	.	transcript	0	0.040154	20.6244	1.00057e-11	6.86076e-10
Novel_027496	XLOC_261723	.	transcript	0	0.127633	20.6231	1.00367e-11	6.87194e-10
XM_018058773.1	gene-AGFG1	AGFG1	transcript	0	0.0645062	20.6145	1.02417e-11	6.99177e-10
Novel_007635	XLOC_071730	.	transcript	0	0.0523522	20.6145	1.02417e-11	6.99177e-10
Novel_014773	XLOC_142583	.	transcript	0	0.0244954	20.6145	1.02417e-11	6.99177e-10
Novel_025131	XLOC_233168	.	transcript	0	0.0495498	20.6145	1.02417e-11	6.99177e-10
XM_018040653.1	gene-CLN3	CLN3	transcript	0	0.148317	20.6072	1.04168e-11	7.10093e-10
Novel_003299	XLOC_031360	.	transcript	0	0.0435704	20.5943	1.07356e-11	7.31292e-10
XM_018066823.1	gene-NKTR	NKTR	transcript	0.0024374	0.315765	6.26217	1.08476e-11	7.38384e-10
Novel_013675	XLOC_132507	.	transcript	0	0.0367978	20.5851	1.09709e-11	7.45687e-10
Novel_024309	XLOC_226347	.	transcript	0	0.0616918	20.5851	1.09709e-11	7.45687e-10
XM_018062479.1	gene-GRIK5	GRIK5	transcript	0	0.075928	20.5799	1.11011e-11	7.52888e-10
XM_018055523.1	gene-AGBL5	AGBL5	transcript	0	0.0725556	20.5703	1.1354e-11	7.69486e-10
Novel_022781	XLOC_213192	.	transcript	0	0.0159728	20.564	1.15244e-11	7.80467e-10
Novel_000424	XLOC_004124	.	transcript	0	0.0533024	20.5618	1.15793e-11	7.83047e-10
Novel_012854	XLOC_124056	.	transcript	0	0.0549994	20.5618	1.15793e-11	7.83047e-10
Novel_010425	XLOC_100924	.	transcript	0	0.145334	20.5541	1.17878e-11	7.96569e-10
Novel_006254	XLOC_058475	.	transcript	0	0.0564394	20.531	1.24444e-11	8.39114e-10
Novel_026170	XLOC_245144	.	transcript	0	0.019659	20.5175	1.28323e-11	8.63803e-10
Novel_012008	XLOC_116001	.	transcript	0	0.066015	20.4979	1.34339e-11	8.99982e-10
Novel_016832	XLOC_162245	.	transcript	0	0.057663	20.4961	1.34976e-11	9.02957e-10
Novel_022332	XLOC_209144	.	transcript	0	0.0366326	20.4961	1.34976e-11	9.02957e-10
Novel_006321	XLOC_058728	.	transcript	0	0.0781724	20.4791	1.40413e-11	9.3833e-10
XM_018054359.1	gene-NIN	NIN	transcript	0	0.037061	20.4782	1.40565e-11	9.3833e-10
Novel_025272	XLOC_236228	.	transcript	0	0.044473	20.4782	1.40565e-11	9.3833e-10
Novel_003883	XLOC_036414	.	transcript	0	0.0694132	20.4782	1.4073e-11	9.38758e-10
XR_001917256.1	gene-IFT140	IFT140	transcript	0	0.0548472	20.4673	1.44234e-11	9.60071e-10
Novel_001288	XLOC_013472	.	transcript	0	0.015432	20.4673	1.44234e-11	9.60071e-10
Novel_027444	XLOC_261392	.	transcript	0	0.0451598	20.4673	1.44234e-11	9.60071e-10
Novel_027895	XLOC_264891	.	transcript	0	0.0547252	20.4641	1.45395e-11	9.66423e-10
Novel_023570	XLOC_220744	.	transcript	0	0.0468402	20.4585	1.4716e-11	9.76762e-10
Novel_025835	XLOC_241985	.	transcript	0	0.052127	20.4585	1.4716e-11	9.76762e-10
Novel_017296	XLOC_165968	.	transcript	0	0.017053	20.4492	1.50425e-11	9.9772e-10
Novel_024311	XLOC_226347	.	transcript	0	0.0687884	20.4451	1.51953e-11	1.00571e-09
XM_018052465.1	gene-DAPK1	DAPK1	transcript	0	0.046548	20.4424	1.52896e-11	1.01124e-09
Novel_021606	XLOC_202286	.	transcript	0	0.0644428	20.4342	1.55795e-11	1.02968e-09
Novel_017638	XLOC_169113	.	transcript	0	0.0700602	20.4299	1.57415e-11	1.03819e-09
Novel_017289	XLOC_165968	.	transcript	0	0.0145388	20.4091	1.65166e-11	1.08777e-09
Novel_017313	XLOC_166081	.	transcript	0	0.0195528	20.4084	1.65432e-11	1.08798e-09
XM_013966824.2	gene-RIPK3	RIPK3	transcript	0	0.123223	20.3882	1.73348e-11	1.13763e-09
XM_018047740.1	gene-ACVRL1	ACVRL1	transcript	0	0.0833216	20.3882	1.73348e-11	1.13763e-09
Novel_027705	XLOC_263421	.	transcript	0	0.0616216	20.3782	1.77471e-11	1.16225e-09
XM_018059412.1	gene-ANAPC15	ANAPC15	transcript	2.87609	12.5239	2.06339	1.80973e-11	1.18352e-09
Novel_000326	XLOC_002755	.	transcript	0	0.0957074	20.3558	1.81804e-11	1.18812e-09
Novel_025285	XLOC_236479	.	transcript	0	0.0474684	20.358	1.8595e-11	1.21436e-09
XM_018055773.1	gene-MAPKAP1	MAPKAP1	transcript	0	0.0998184	20.3418	1.93041e-11	1.25979e-09
Novel_020719	XLOC_191333	.	transcript	0	0.0453802	20.3042	2.00433e-11	1.3062e-09
XM_018046079.1	gene-POGZ	POGZ	transcript	0	0.055218	20.2835	2.13469e-11	1.38824e-09
Novel_009614	XLOC_092455	.	transcript	0	0.078088	20.2835	2.13469e-11	1.38824e-09
Novel_023866	XLOC_223226	.	transcript	0	0.0201318	20.2835	2.13469e-11	1.38824e-09
Novel_022270	XLOC_208761	.	transcript	0	0.0584594	20.2705	2.16298e-11	1.40566e-09
Novel_011035	XLOC_106513	.	transcript	0	0.164605	20.2555	2.26693e-11	1.47015e-09
Novel_014066	XLOC_135960	.	transcript	0	0.0470986	20.2555	2.26693e-11	1.47015e-09
Novel_022942	XLOC_214501	.	transcript	0	0.100643	20.2555	2.26693e-11	1.47015e-09
Novel_025247	XLOC_235859	.	transcript	0	0.0327082	20.2657	2.30102e-11	1.48915e-09
Novel_009747	XLOC_093257	.	transcript	0	0.135773	20.2402	2.34864e-11	1.51577e-09
Novel_026762	XLOC_250049	.	transcript	0	0.0730004	20.2402	2.34864e-11	1.51577e-09
XM_018049707.1	gene-AFF1	AFF1	transcript	0	0.074244	20.1987	2.544e-11	1.63845e-09
XM_005690516.3	gene-WDR26	WDR26	transcript	0	0.0778676	20.1977	2.6734e-11	1.7206e-09
XM_005686993.3	gene-LPIN1	LPIN1	transcript	0	0.097629	20.1318	2.95739e-11	1.90206e-09
XM_018055343.1	gene-PSD4	PSD4	transcript	0	0.0723852	20.0709	3.45394e-11	2.21989e-09
Novel_022269	XLOC_208761	.	transcript	0	0.0550858	19.7625	6.74441e-11	4.33174e-09
Novel_020986	XLOC_196023	.	transcript	0	0.113436	19.7491	6.94952e-11	4.45734e-09
XM_018042251.1	gene-NDST2	NDST2	transcript	0	0.0912204	19.7435	7.0375e-11	4.51067e-09
Novel_013222	XLOC_126351	.	transcript	0	0.0923862	19.7409	7.0756e-11	4.53198e-09
XM_018059010.1	gene-NCAPD3	NCAPD3	transcript	0	0.0903954	19.7342	7.18373e-11	4.59808e-09
Novel_015700	XLOC_151761	.	transcript	0	0.0521626	19.7216	7.38622e-11	4.72445e-09
Novel_009231	XLOC_087598	.	transcript	0	0.0842698	19.7178	7.44662e-11	4.75982e-09
Novel_018941	XLOC_181276	.	transcript	0	0.0186548	19.7283	7.54468e-11	4.8192e-09
Novel_017991	XLOC_172447	.	transcript	0	0.0318962	19.7056	7.65033e-11	4.88334e-09
XM_018055055.1	gene-DYSF	DYSF	transcript	0	0.0801042	19.6861	7.98707e-11	5.0948e-09
Novel_026758	XLOC_250043	.	transcript	0	0.144516	19.6098	9.45264e-11	6.02554e-09
Novel_012753	XLOC_122355	.	transcript	0	0.0654852	19.3792	1.56814e-10	9.98242e-09
Novel_027137	XLOC_255430	.	transcript	0.106183	1.801	4.04287	1.80739e-10	1.14976e-08
XR_001919894.1	gene-LOC102188534	LOC102188534	transcript	0	0.0982842	7.16246	2.08895e-10	1.32796e-08
XM_018062751.1	gene-BAX	BAX	transcript	0	0.359245	19.2294	2.19526e-10	1.3946e-08
XM_018051529.1	gene-OBSCN	OBSCN	transcript	0	0.0098848	19.2099	2.28645e-10	1.45055e-08
Novel_003667	XLOC_034924	.	transcript	0	0.240597	19.2099	2.28645e-10	1.45055e-08
Novel_013451	XLOC_129630	.	transcript	0	0.0760904	19.2008	2.33216e-10	1.47554e-08
Novel_015130	XLOC_146475	.	transcript	0	0.0743314	19.2008	2.33216e-10	1.47554e-08
Novel_024818	XLOC_230191	.	transcript	0	0.051363	19.2008	2.33216e-10	1.47554e-08
XM_018062797.1	gene-IRF3	IRF3	transcript	0.003311	0.172515	4.9616	2.57159e-10	1.62592e-08
Novel_009331	XLOC_088828	.	transcript	0.0020682	0.138195	5.5333	4.02391e-10	2.54073e-08
Novel_012208	XLOC_118262	.	transcript	0	0.36964	9.16518	4.98797e-10	3.14731e-08
Novel_004531	XLOC_042288	.	transcript	0	0.450526	10.5387	1.44884e-09	9.10493e-08
XM_018038679.1	gene-DST	DST	transcript	0.0007864	0.372503	8.37265	2.70727e-09	1.70019e-07
Novel_007813	XLOC_073328	.	transcript	0	0.240109	8.69517	3.74455e-09	2.34844e-07
XM_013962976.2	gene-LOC102169353	LOC102169353	transcript	0	0.0119872	6.76389	4.77959e-09	2.99356e-07
XM_018050813.1	gene-NFIC	NFIC	transcript	0	0.599729	10.4296	8.24651e-09	5.15114e-07
Novel_021696	XLOC_203677	.	transcript	0.0878614	0.840532	3.23306	8.94424e-09	5.58324e-07
XM_018043226.1	gene-NFRKB	NFRKB	transcript	0	0.510184	10.0329	1.69641e-08	1.05612e-06
XM_018051958.1	gene-NFIB	NFIB	transcript	0.004919	0.610322	6.59744	3.71837e-08	2.31029e-06
XM_018039424.1	gene-SPIRE1	SPIRE1	transcript	0	0.367176	9.44665	5.01822e-08	3.11376e-06
XM_018052651.1	gene-ZNF618	ZNF618	transcript	0	0.277074	9.90034	5.70559e-08	3.53557e-06
XM_018063945.1	gene-AMZ2	AMZ2	transcript	0	1.35514	9.35591	6.0881e-08	3.7701e-06
XM_018067071.1	gene-SCAP	SCAP	transcript	0	0.386509	9.26618	7.26575e-08	4.49638e-06
XM_018065886.1	gene-COCH	COCH	transcript	0.186872	0.494005	1.36875	7.91509e-08	4.89498e-06
XM_005691550.3	gene-TRAFD1	TRAFD1	transcript	0.0020304	0.457128	7.12235	1.36107e-07	8.38953e-06
XM_018052029.1	gene-RFX3	RFX3	transcript	0.153965	4.71203	4.89981	1.86562e-07	1.14768e-05
Novel_012315	XLOC_119653	.	transcript	0	0.198745	8.9508	3.59427e-07	2.20095e-05
XM_018039233.1	gene-TPMT	TPMT	transcript	0	1.20184	8.82914	4.28657e-07	2.61972e-05
XM_018043283.1	gene-BRSK2	BRSK2	transcript	0	0.505858	8.62547	5.17754e-07	3.15803e-05
XM_013976688.2	gene-SEMA4A	SEMA4A	transcript	0.0634388	1.46952	4.47324	6.6797e-07	4.06895e-05
XR_310802.3	gene-CDK12	CDK12	transcript	0.0083828	0.202448	4.323	7.95851e-07	4.83532e-05
Novel_007173	XLOC_066633	.	transcript	0.0358434	0.485534	3.75935	1.16505e-06	7.05092e-05
XM_018043924.1	gene-PRRG1	PRRG1	transcript	0.0352512	5.73243	7.27623	1.35968e-06	8.1929e-05
Novel_009265	XLOC_087935	.	transcript	0.0001762	0.148016	8.23058	1.44443e-06	8.68539e-05
Novel_013513	XLOC_130042	.	transcript	0	0.129959	7.62429	1.70928e-06	0.000102449
Novel_015512	XLOC_149976	.	transcript	1.24e-05	0.319045	9.4902	1.73795e-06	0.000104101
Novel_005055	XLOC_047391	.	transcript	0.0058712	0.221496	5.12117	2.52162e-06	0.000150462
Novel_015325	XLOC_148362	.	transcript	7.88e-05	0.295699	8.51016	3.08244e-06	0.000183106
XM_013963004.2	gene-ZMYM1	ZMYM1	transcript	0.0015396	0.287819	6.08001	3.41648e-06	0.000202691
Novel_004532	XLOC_042288	.	transcript	0	0.270547	9.81935	3.45907e-06	0.000205087
Novel_000239	XLOC_002207	.	transcript	0	0.21957	9.42995	4.08466e-06	0.000241016
XM_018055648.1	gene-ROCK2	ROCK2	transcript	0.0031684	0.746661	6.91663	4.57528e-06	0.000269555
Novel_019174	XLOC_182152	.	transcript	0	0.129112	7.65488	4.73243e-06	0.000278637
XM_018062324.1	gene-R3HDM1	R3HDM1	transcript	0.0006512	0.243031	6.69099	4.94891e-06	0.0002912
XM_018049725.1	gene-ZBTB49	ZBTB49	transcript	0.0059278	0.37402	5.43352	4.99317e-06	0.000293619
Novel_003556	XLOC_033896	.	transcript	0	0.0800804	5.39421	5.01478e-06	0.000294704
XM_018065703.1	gene-BIN1	BIN1	transcript	0	0.610234	8.92879	5.12538e-06	0.000300824
Novel_015907	XLOC_153434	.	transcript	0	0.183971	8.23485	5.5681e-06	0.000325989
XM_018046164.1	gene-UBAP2L	UBAP2L	transcript	0.0009322	0.267032	7.52283	6.44053e-06	0.000376122
XM_018055233.1	gene-GPR75	GPR75	transcript	8.66311	74.5323	3.12082	6.83994e-06	0.000397953
XM_018048330.1	gene-KIAA1551	KIAA1551	transcript	0.369082	2.68292	2.86926	6.97425e-06	0.000405514
Novel_009902	XLOC_094691	.	transcript	0.0593362	0.223042	1.87823	7.25418e-06	0.000421266
XM_018066361.1	gene-CPEB1	CPEB1	transcript	0	0.296699	8.50551	7.82172e-06	0.00045366
XM_018045163.1	gene-RAVER2	RAVER2	transcript	0.0073004	0.176289	4.29995	8.91251e-06	0.00051405
XM_005676151.3	gene-RIF1	RIF1	transcript	1.0186	4.17907	2.03079	9.13365e-06	0.00052648
XM_018065669.1	gene-BIN1	BIN1	transcript	0.0133368	0.489297	4.97338	9.77434e-06	0.000562715
Novel_008312	XLOC_079755	.	transcript	0	0.522828	7.46295	9.79806e-06	0.000563733
Novel_007177	XLOC_066641	.	transcript	0.0217676	0.203427	3.12746	9.95257e-06	0.000571952
Novel_000102	XLOC_000888	.	transcript	9.21598	557.852	5.90386	1.06946e-05	0.000612671
Novel_006216	XLOC_058207	.	transcript	0.0035168	0.310802	6.37304	1.08767e-05	0.000622724
Novel_004766	XLOC_044231	.	transcript	0	0.056303	8.01878	1.24339e-05	0.000710135
Novel_009085	XLOC_086165	.	transcript	0.0005078	0.187405	7.68139	1.35414e-05	0.000771497
XM_013974257.2	gene-DTNA	DTNA	transcript	3.74961	7.84809	1.02891	1.52833e-05	0.000869145
Novel_024026	XLOC_224640	.	transcript	0.0009138	0.203924	7.50679	1.63231e-05	0.000927146
Novel_006659	XLOC_061825	.	transcript	0.0096302	0.158579	3.96805	1.63941e-05	0.000930612
XM_018059651.1	gene-POU2F3	POU2F3	transcript	0	0.0286162	4.99246	1.71162e-05	0.000969836
XR_001918120.1	gene-BCL2L13	BCL2L13	transcript	0	0.556861	7.32587	1.74198e-05	0.000986438
XM_005693787.2	gene-KRT24	KRT24	transcript	0.0675632	0.249203	1.83218	1.82332e-05	0.00103063
Novel_017474	XLOC_166936	.	transcript	0.0472418	0.741943	3.97453	1.86591e-05	0.00105406
XM_018061465.1	gene-ZNF605	ZNF605	transcript	0.0112476	1.67393	7.22408	1.93037e-05	0.00108981
XM_018058150.1	gene-DSCC1	DSCC1	transcript	0.0318882	0.871704	4.69601	2.15271e-05	0.00121094
XM_018061809.1	gene-GSE1	GSE1	transcript	0	0.0662488	7.95943	2.15456e-05	0.00121125
Novel_003366	XLOC_031598	.	transcript	0	0.0737466	7.2554	2.16956e-05	0.00121895
XM_018062722.1	gene-SPHK2	SPHK2	transcript	0	0.212947	7.57564	2.21446e-05	0.00124343
Novel_018464	XLOC_177150	.	transcript	0	0.604552	9.86108	2.28853e-05	0.00128424
XR_001295652.2	gene-METTL25	METTL25	transcript	0.0493978	0.549357	3.41018	2.40124e-05	0.00134507
XM_018040277.1	gene-CUX1	CUX1	transcript	0	0.295664	10.5537	2.50639e-05	0.00140145
Novel_009836	XLOC_093907	.	transcript	0.0003574	0.114926	7.22679	3.04406e-05	0.00169498
XM_018041255.1	gene-SH3PXD2A	SH3PXD2A	transcript	0.0027596	0.172924	5.66893	3.10765e-05	0.00172832
XM_018056651.1	gene-NBEA	NBEA	transcript	0	3.28187	12.6049	3.11045e-05	0.00172885
XM_005678336.3	gene-NFIA	NFIA	transcript	2.49159	12.4867	2.29021	3.4949e-05	0.00193447
Novel_016522	XLOC_159307	.	transcript	0.0277556	0.156179	2.40849	3.57005e-05	0.00197372
XM_018065679.1	gene-BIN1	BIN1	transcript	0	0.315923	8.09408	3.85028e-05	0.00211861
Novel_009906	XLOC_094720	.	transcript	3.96e-05	0.234312	6.70951	3.86404e-05	0.00212398
XM_018041220.1	gene-TCF7L2	TCF7L2	transcript	0.0004702	0.818935	10.017	3.86459e-05	0.00212398
Novel_025472	XLOC_238001	.	transcript	0	0.0987992	8.03597	4.20192e-05	0.00229854
Novel_012136	XLOC_117504	.	transcript	0	0.633534	10.2679	4.21335e-05	0.0023021
XM_018038743.1	gene-ATXN1	ATXN1	transcript	0.0039784	0.166486	5.11036	4.40318e-05	0.00239879
XM_018057149.1	gene-EPB41	EPB41	transcript	0	0.551057	10.2326	4.56937e-05	0.00248643
Novel_000743	XLOC_007120	.	transcript	0	0.075012	7.43149	4.7283e-05	0.00256842
Novel_005342	XLOC_050494	.	transcript	0.000479	0.0880824	6.43862	5.10262e-05	0.00276692
XM_018064090.1	gene-DGKE	DGKE	transcript	0.002037	0.649157	8.38882	5.26786e-05	0.00285155
XM_005696321.3	gene-MEA1	MEA1	transcript	0	4.79641	10.3495	5.31287e-05	0.00287258
Novel_025682	XLOC_240745	.	transcript	0	0.179092	6.95609	5.45747e-05	0.00294564
Novel_013277	XLOC_127619	.	transcript	0.000755	0.0996896	6.58654	5.54574e-05	0.00299156
XM_018046974.1	gene-POT1	POT1	transcript	0.0022072	0.341986	6.55032	5.96333e-05	0.00320755
XM_005684777.3	gene-EYA4	EYA4	transcript	0	0.533362	10.0432	6.03322e-05	0.00324327
Novel_023576	XLOC_220877	.	transcript	2e-07	2.18409	11.8341	6.21786e-05	0.00333868
Novel_002307	XLOC_022599	.	transcript	0	0.0667708	7.35711	6.31905e-05	0.00338912
Novel_027565	XLOC_262519	.	transcript	0.0358938	0.137016	1.88856	6.58086e-05	0.00351338
XM_018062725.1	gene-SPHK2	SPHK2	transcript	0	0.103848	6.4917	6.92319e-05	0.00369192
Novel_027490	XLOC_261680	.	transcript	0	0.291823	9.00405	7.32812e-05	0.00390563
Novel_021350	XLOC_199591	.	transcript	0.0560618	0.661257	3.59473	7.37974e-05	0.00393089
XM_005694661.3	gene-IPO11	IPO11	transcript	0	0.157728	7.3706	7.64458e-05	0.00406732
Novel_011014	XLOC_106333	.	transcript	0.0071218	0.178798	4.44037	8.37395e-05	0.00443767
XM_018056913.1	gene-PLCB4	PLCB4	transcript	0.0444934	1.32241	4.83131	8.4563e-05	0.00447623
XM_018041880.1	gene-SMIM19	SMIM19	transcript	0.316962	1.99244	2.6134	8.71391e-05	0.00460215
Novel_016521	XLOC_159307	.	transcript	0	0.13884	6.9921	8.81265e-05	0.00465166
XM_005683723.3	gene-TRPM3	TRPM3	transcript	0.0444632	0.614452	3.76954	8.91867e-05	0.00470496
XM_013969377.2	gene-TANK	TANK	transcript	0.0022876	0.200939	5.08916	9.20528e-05	0.00484794
Novel_019902	XLOC_185692	.	transcript	0.0057322	0.408828	5.60516	9.27047e-05	0.00487952
Novel_002398	XLOC_023774	.	transcript	0	0.143779	7.32359	9.81364e-05	0.0051451
XM_018038493.1	gene-AGPAT1	AGPAT1	transcript	0.053556	0.796594	3.86984	9.95427e-05	0.00521298
Novel_022405	XLOC_210311	.	transcript	0.267766	0.990148	1.90006	0.000101885	0.00533262
Novel_009535	XLOC_091589	.	transcript	0.001136	0.138738	6.86868	0.000104581	0.00546153
XM_018067068.1	gene-SCAP	SCAP	transcript	0.0089102	0.133386	3.67018	0.000106693	0.00555933
XM_018051805.1	gene-CLCN3	CLCN3	transcript	0.0312952	0.472074	3.80858	0.000107552	0.00560097
XM_018039865.1	gene-LOC102180560	LOC102180560	transcript	0.0032848	0.0355002	3.33814	0.000108838	0.0056648
Novel_004378	XLOC_040811	.	transcript	0.0635434	0.57425	3.14205	0.000110302	0.00573781
Novel_006200	XLOC_058145	.	transcript	0.00351	0.0674288	4.10168	0.000114891	0.00596652
XM_018044828.1	gene-SLC7A4	SLC7A4	transcript	0	1.02699	9.64772	0.000116451	0.00604419
XM_018061822.1	gene-MTHFSD	MTHFSD	transcript	0.0213576	0.308499	3.66049	0.000122409	0.00633931
XM_018049313.1	gene-FAM13A	FAM13A	transcript	0	0.282906	9.58711	0.000128112	0.00661266
Novel_022406	XLOC_210311	.	transcript	0.203896	0.537174	1.38988	0.000129797	0.0066922
XR_001917122.1	gene-SYNGAP1	SYNGAP1	transcript	0.0104166	0.361231	4.96528	0.000130252	0.00671198
Novel_016708	XLOC_161045	.	transcript	0	0.300902	9.70075	0.000134649	0.00692707
XM_018060696.1	gene-SMG7	SMG7	transcript	8e-06	1.50655	11.5368	0.000137758	0.00707534
Novel_020695	XLOC_191246	.	transcript	0	0.0095344	5.20641	0.000148334	0.00758509
XM_018062311.1	gene-SIPA1L3	SIPA1L3	transcript	0.002342	0.231363	6.39072	0.000151464	0.00773247
Novel_013383	XLOC_128833	.	transcript	0	0.228578	8.16456	0.00015239	0.00777546
XM_018053189.1	gene-PTPRK	PTPRK	transcript	0	0.436487	9.9249	0.000154785	0.00788903
Novel_006901	XLOC_063909	.	transcript	0.0001674	0.174528	9.29428	0.000156034	0.0079397
Novel_011947	XLOC_115518	.	transcript	0.0055332	0.292525	5.3774	0.000156936	0.00798126
Novel_021455	XLOC_200808	.	transcript	0.795173	3.09784	1.94803	0.000160016	0.0081202
Novel_020819	XLOC_193140	.	transcript	0.0059982	0.167803	4.70339	0.00016781	0.00849261
XM_018055052.1	gene-DYSF	DYSF	transcript	0.0013604	0.245899	6.51749	0.00018171	0.0091613
XM_018041482.1	gene-CHST15	CHST15	transcript	0	0.43579	9.41802	0.000184203	0.00928195
Novel_016482	XLOC_159014	.	transcript	0.0410196	0.213876	2.3032	0.000186649	0.00938999
XM_018059276.1	gene-TCP11L1	TCP11L1	transcript	0.0004688	0.327513	7.67123	0.000191971	0.00964217
XM_018044414.1	gene-RAB36	RAB36	transcript	0.0925854	0.299917	1.66328	0.000194476	0.00976272
Novel_003956	XLOC_037173	.	transcript	0.474869	0.984366	1.03974	0.000224939	0.0111896
Novel_008282	XLOC_079327	.	transcript	0.002327	0.199318	5.895	0.000227973	0.0113345
Novel_021954	XLOC_205774	.	transcript	0.0242546	0.894693	5.08534	0.00023028	0.0114431
Novel_011839	XLOC_114371	.	transcript	0.0031578	0.319737	6.36826	0.000237239	0.0117702
XM_018048985.1	gene-NCAPH2	NCAPH2	transcript	0.0034106	0.160416	4.74467	0.000238392	0.0118148
Novel_008021	XLOC_074125	.	transcript	0.0004828	0.288316	8.93641	0.000250277	0.0123578
Novel_015528	XLOC_150090	.	transcript	0.0614866	0.380903	2.54037	0.000252066	0.0124396
Novel_017315	XLOC_166081	.	transcript	0.0005646	0.0759914	6.28507	0.000256479	0.0126507
Novel_022939	XLOC_214499	.	transcript	0.0589394	0.205764	1.74193	0.00025663	0.0126515
XM_005688339.3	gene-C13H20orf96	C13H20orf96	transcript	0.0003668	0.214209	5.1816	0.000257904	0.0127009
XM_013972199.2	gene-CHRNB1	CHRNB1	transcript	0.0052398	0.317383	5.54647	0.000261377	0.0128516
Novel_026384	XLOC_247646	.	transcript	0.0462456	1.45466	5.02018	0.000264568	0.0129811
Novel_016888	XLOC_162638	.	transcript	0.000364	0.0147386	4.88623	0.000268759	0.0131521
XM_005684651.3	gene-PNISR	PNISR	transcript	0.0218358	0.732339	4.99484	0.000268965	0.0131553
XM_005695946.3	gene-UBA7	UBA7	transcript	0.0039564	0.38472	5.79239	0.000269235	0.0131616
Novel_013617	XLOC_131494	.	transcript	0.259807	0.561292	1.06691	0.000270637	0.0132163
XM_018063648.1	gene-TBC1D16	TBC1D16	transcript	0	0.807827	11.0194	0.000271448	0.013249
XM_018059003.1	gene-DNAJB2	DNAJB2	transcript	0.863359	8.98627	3.3997	0.000274499	0.0133909
Novel_011759	XLOC_113833	.	transcript	0	0.453609	9.12229	0.000276842	0.0134911
XM_018059131.1	gene-CKAP5	CKAP5	transcript	0.130487	5.76098	5.4134	0.000282638	0.013752
XM_018052027.1	gene-RFX3	RFX3	transcript	0	0.589679	10.9702	0.000289117	0.0140526
XM_018057292.1	gene-ANKRD16	ANKRD16	transcript	0.0944024	0.368354	1.94714	0.000297385	0.0144394
XM_018062885.1	gene-LOC102177186	LOC102177186	transcript	0.0054744	0.0926154	3.89465	0.00029833	0.0144778
Novel_014115	XLOC_136369	.	transcript	0	0.213961	9.70845	0.000301079	0.0146036
Novel_017479	XLOC_166936	.	transcript	0	0.181286	9.08393	0.000303481	0.0147124
XM_018054680.1	gene-ARIH1	ARIH1	transcript	4.53364	12.9742	1.55099	0.000320051	0.0154356
Novel_026295	XLOC_247155	.	transcript	0.0876712	0.537903	2.57142	0.000321085	0.0154774
Novel_014169	XLOC_136647	.	transcript	0	0.202841	8.97435	0.000334002	0.0160586
Novel_027699	XLOC_263390	.	transcript	0.332989	3.11865	3.24725	0.000340025	0.016323
Novel_018931	XLOC_181220	.	transcript	0.234919	0.536852	1.17352	0.000345031	0.0165462
Novel_015504	XLOC_149970	.	transcript	0	0.183145	9.12706	0.000346314	0.0165992
Novel_005573	XLOC_052486	.	transcript	0	0.457302	8.89775	0.000349817	0.0167499
XM_018050640.1	gene-CDHR2	CDHR2	transcript	0.0006944	0.0243516	4.12146	0.000350303	0.0167646
XM_018054188.1	gene-USP50	USP50	transcript	0.0194308	0.27553	3.48494	0.000352379	0.0168467
Novel_017179	XLOC_164844	.	transcript	0.0708776	0.28838	1.99822	0.000358554	0.0171069
Novel_020729	XLOC_191333	.	transcript	0	0.137332	8.87913	0.000370331	0.0176327
XM_013971802.2	gene-PIGW	PIGW	transcript	0.0047522	0.355295	5.36415	0.000374445	0.0178013
Novel_007665	XLOC_071949	.	transcript	0	0.181293	8.94154	0.000376393	0.0178666
Novel_009745	XLOC_093246	.	transcript	0	0.117413	7.20267	0.000376699	0.017872
XM_018048077.1	gene-SMARCC2	SMARCC2	transcript	0.0030134	0.259544	5.89498	0.000379547	0.017981
XM_018049405.1	gene-LIMCH1	LIMCH1	transcript	0.045293	0.889547	4.22052	0.000380703	0.01802
Novel_026467	XLOC_248122	.	transcript	0.0136494	0.943447	5.73893	0.000380874	0.01802
Novel_004610	XLOC_043101	.	transcript	0.031087	0.464778	3.80638	0.000380976	0.01802
Novel_004227	XLOC_038912	.	transcript	0.0006938	0.0867618	5.91584	0.000398061	0.0187521
Novel_023037	XLOC_215274	.	transcript	0.0016648	0.137389	5.37571	0.000411337	0.0192801
XM_018047052.1	gene-TNS3	TNS3	transcript	0.0176298	0.431355	4.35471	0.000413175	0.0193469
Novel_014876	XLOC_143805	.	transcript	0	0.516863	9.38424	0.000414948	0.0194058
XM_018048073.1	gene-SMARCC2	SMARCC2	transcript	0.0028364	0.14728	5.17067	0.00042374	0.0198018
XR_001919484.1	gene-DPF1	DPF1	transcript	0	0.0745926	6.45805	0.000439606	0.0204613
XM_018039218.1	gene-SIRT5	SIRT5	transcript	0	0.936514	9.06137	0.000440426	0.0204892
XM_018047941.1	gene-KIF21A	KIF21A	transcript	0.0313192	7.66708	7.98829	0.000440917	0.0205019
XM_018057785.1	gene-SPAG4	SPAG4	transcript	0	0.426668	8.77775	0.000447111	0.0207795
XM_018057769.1	gene-LOC102173760	LOC102173760	transcript	0.0170574	0.082917	2.16997	0.000456271	0.0211841
XM_018058727.1	gene-AGFG1	AGFG1	transcript	0	0.4063	9.30587	0.000461365	0.0213887
Novel_022632	XLOC_211737	.	transcript	0.0160528	0.227955	3.82192	0.000469679	0.0217244
XM_005700785.3	gene-RBM3	RBM3	transcript	0.386583	8.21028	4.38581	0.00046977	0.0217244
Novel_017675	XLOC_169512	.	transcript	0.0043886	0.386581	5.8111	0.000475544	0.0219696
XM_018040347.1	gene-ZBTB20	ZBTB20	transcript	0.001078	0.077875	5.19251	0.000478722	0.0221055
XM_013970277.2	gene-ERRFI1	ERRFI1	transcript	0.0343096	0.230255	2.62264	0.000480012	0.0221541
XM_018053304.1	gene-UTRN	UTRN	transcript	0.0097324	0.151299	3.77115	0.000481437	0.022209
XM_018065166.1	gene-BRCA1	BRCA1	transcript	0.0019212	0.19749	6.58912	0.00048331	0.0222733
Novel_009075	XLOC_086165	.	transcript	0.001061	0.09378	5.54012	0.00049422	0.02272
XM_013968157.2	gene-FRY	FRY	transcript	0.004202	0.105644	4.5002	0.000495754	0.0227681
XM_018043185.1	gene-MARK2	MARK2	transcript	0.455486	1.14682	1.30456	0.00049931	0.0229201
Novel_028415	XLOC_270828	.	transcript	0.40819	0.830673	1.0056	0.000504599	0.0231401
NM_001314283.1	gene-TSC1	TSC1	transcript	0.378303	1.51183	1.92366	0.000511181	0.0234075
XM_018042882.1	gene-SF1	SF1	transcript	0.0001344	0.481458	7.87543	0.000513693	0.023511
XM_018061013.1	gene-THOC5	THOC5	transcript	0	0.493083	8.7026	0.000527506	0.0240605
Novel_024336	XLOC_226569	.	transcript	0.0052724	0.179813	4.82434	0.000530748	0.0241966
Novel_020794	XLOC_192745	.	transcript	0.165076	0.515943	1.57827	0.000532283	0.0242547
Novel_006122	XLOC_057225	.	transcript	0.299334	1.81157	2.5275	0.000539802	0.0245734
Novel_019800	XLOC_185274	.	transcript	0	0.271026	9.09576	0.000541201	0.024625
Novel_018790	XLOC_180226	.	transcript	0	0.100135	8.8637	0.000545851	0.0248245
Novel_002075	XLOC_020170	.	transcript	0.0436186	0.149611	1.64785	0.000551139	0.0250528
Novel_027704	XLOC_263421	.	transcript	0	0.251325	8.73868	0.000553165	0.0251204
XM_018048677.1	gene-ERC1	ERC1	transcript	0.0007742	0.307711	7.89347	0.000561799	0.0254629
Novel_013484	XLOC_129896	.	transcript	0	0.110673	8.86482	0.000571502	0.025865
XM_018042072.1	gene-LOC100861104	LOC100861104	transcript	0.066076	0.535533	2.87584	0.000583456	0.0263561
Novel_009436	XLOC_090411	.	transcript	0	0.258015	8.55371	0.000589336	0.0265819
XM_018054693.1	gene-TSC1	TSC1	transcript	0.0280294	0.861109	4.80587	0.00058965	0.0265833
XM_018059923.1	gene-TNNT2	TNNT2	transcript	0.0636776	0.207225	1.57507	0.000590445	0.0266062
XM_013962780.2	gene-RAVER2	RAVER2	transcript	0.411631	1.7472	2.08089	0.000593682	0.0267134
XM_018038572.1	gene-RGL2	RGL2	transcript	0.72552	1.54504	1.07331	0.000602191	0.0270571
Novel_019398	XLOC_183357	.	transcript	0	0.180734	8.5229	0.000609079	0.0273034
Novel_017290	XLOC_165968	.	transcript	0.0001632	0.0210092	6.21926	0.000609134	0.0273034
XM_013971827.2	gene-SEPT4	2020-09-04	transcript	4.49163	11.1605	1.26087	0.000610087	0.0273246
Novel_000146	XLOC_001739	.	transcript	0.0012076	0.0619224	5.4195	0.000611076	0.0273379
Novel_024062	XLOC_224925	.	transcript	0	0.15114	8.56235	0.000611936	0.0273632
XR_001919819.1	gene-TEX22	TEX22	transcript	0.108926	0.648365	2.37234	0.000620675	0.0276877
XM_005684505.3	gene-CLVS2	CLVS2	transcript	2.83689	8.99949	1.68057	0.000621599	0.0277156
Novel_011932	XLOC_115446	.	transcript	0.0004122	0.0134542	4.48487	0.000623175	0.0277726
XM_018056902.1	gene-PHACTR4	PHACTR4	transcript	0.0109452	0.162925	3.71829	0.000623978	0.0277952
XM_005699057.3	gene-CDK1	CDK1	transcript	0.00323	0.441671	6.35155	0.000640068	0.0283764
XM_018039661.1	gene-NFATC1	NFATC1	transcript	0.0119934	0.264565	4.36664	0.000652832	0.0288738
XM_018054443.1	gene-RMDN3	RMDN3	transcript	0.0121804	0.247417	4.00698	0.000669086	0.0295087
Novel_000818	XLOC_008058	.	transcript	0.0005498	0.011336	4.37123	0.000670241	0.0295457
XM_013975105.2	gene-SORBS1	SORBS1	transcript	0	0.163254	8.39921	0.00067111	0.02957
XM_013967804.2	gene-MPV17	MPV17	transcript	0.118562	1.01089	3.00923	0.000691913	0.0304005
Novel_018494	XLOC_177309	.	transcript	0.0079446	0.261758	4.93608	0.000704609	0.0308755
Novel_018965	XLOC_181343	.	transcript	0.0160202	0.201084	3.58083	0.000704709	0.0308755
XM_018062674.1	gene-DHX34	DHX34	transcript	0.0334628	0.244607	2.81909	0.000720579	0.0314674
Novel_000154	XLOC_001739	.	transcript	0.0073372	0.259084	4.95489	0.000722332	0.0315292
Novel_006629	XLOC_061410	.	transcript	0	0.0861438	5.53286	0.000733088	0.0319539
Novel_019611	XLOC_184303	.	transcript	0.201067	0.806032	1.99128	0.000733644	0.0319632
Novel_024577	XLOC_228320	.	transcript	0.0003418	0.151952	7.56776	0.000734298	0.0319767
Novel_001238	XLOC_013078	.	transcript	0.673556	1.46508	1.08813	0.000742784	0.032271
Novel_013371	XLOC_128672	.	transcript	0.0034342	0.374014	6.6939	0.000744947	0.0323349
XM_005700243.3	gene-TMEM164	TMEM164	transcript	0.0096958	0.340838	4.97643	0.000747784	0.0324397
Novel_025714	XLOC_240876	.	transcript	0.001155	0.033358	4.46975	0.000760064	0.032884
XM_018057802.1	gene-EPB41L1	EPB41L1	transcript	0.0001414	0.155073	8.90716	0.00076497	0.0330656
Novel_010316	XLOC_099399	.	transcript	0.0049052	0.116639	4.49419	0.000775512	0.0334747
XM_018041155.1	gene-CTBP2	CTBP2	transcript	0.246785	0.542304	1.07756	0.000776639	0.0335079
XM_018052514.1	gene-SEMA4D	SEMA4D	transcript	0.0019204	0.259617	6.28496	0.000782154	0.0336835
Novel_005972	XLOC_056139	.	transcript	0	0.188678	8.72072	0.000788863	0.0339411
XM_005688362.3	gene-TPX2	TPX2	transcript	0.0033306	0.23002	5.68112	0.000807628	0.0346367
XM_005693140.3	gene-BCAS3	BCAS3	transcript	0.0080186	0.384518	5.25002	0.000816349	0.0349946
Novel_007589	XLOC_071279	.	transcript	0.133963	0.323386	1.23868	0.000818009	0.0350176
Novel_027864	XLOC_264827	.	transcript	4.36e-05	0.194841	7.58812	0.000830713	0.0355451
XM_018059218.1	gene-ACCS	ACCS	transcript	0.0070058	0.206305	4.45674	0.000836649	0.0357663
XM_018055265.1	gene-EFEMP1	EFEMP1	transcript	0.111774	1.35226	3.49279	0.000843397	0.0360053
Novel_022659	XLOC_212249	.	transcript	0.0203986	0.0882868	2.08082	0.000845724	0.0360716
XM_018059711.1	gene-PHLDB1	PHLDB1	transcript	0.969247	4.7807	2.28565	0.00086203	0.0366686
Novel_018359	XLOC_176705	.	transcript	0.0057652	0.091347	3.71046	0.000884741	0.0375641
XM_005698975.3	gene-SPRTN	SPRTN	transcript	0	0.249879	8.22165	0.000909477	0.0384568
Novel_021979	XLOC_205779	.	transcript	0.0033754	0.0944384	4.61324	0.000919008	0.0388246
Novel_011067	XLOC_106583	.	transcript	0.0050778	0.114126	4.39051	0.000921625	0.0389176
Novel_018083	XLOC_173326	.	transcript	0	0.111209	8.23234	0.000929387	0.0391922
Novel_028013	XLOC_265606	.	transcript	0.000949	0.0975518	5.44777	0.000932491	0.0392676
Novel_019920	XLOC_185771	.	transcript	0.000875	0.0568416	5.98955	0.000932859	0.0392676
XM_018041878.1	gene-SMIM19	SMIM19	transcript	2.73212	11.6583	2.04804	0.000936768	0.0394144
Novel_016183	XLOC_156104	.	transcript	0.0004084	0.156418	8.39006	0.000939051	0.0394748
Novel_006424	XLOC_059189	.	transcript	0.017753	0.37383	4.07793	0.000941986	0.0395804
Novel_022403	XLOC_210311	.	transcript	0.186932	0.536606	1.52183	0.000961289	0.0403551
XM_018055097.1	gene-TTC27	TTC27	transcript	0.000524	2.13631	9.9741	0.000981606	0.041134
Novel_003820	XLOC_035943	.	transcript	0.0792368	0.244239	1.59504	0.000984162	0.0412223
XM_018042220.1	gene-RUFY2	RUFY2	transcript	0.0085784	0.212148	4.43247	0.00100414	0.0419652
Novel_014473	XLOC_139867	.	transcript	0.001947	0.0635924	4.79118	0.00101095	0.0421933
Novel_007142	XLOC_066373	.	transcript	0.0008278	0.0711714	6.04454	0.00102069	0.0425618
XM_018051438.1	gene-SSBP4	SSBP4	transcript	0.0309094	0.479231	3.69589	0.00104238	0.0433692
Novel_019804	XLOC_185288	.	transcript	0.002638	0.299703	6.41526	0.00104739	0.0435458
Novel_015039	XLOC_145620	.	transcript	0	0.287984	8.08814	0.00104893	0.0435833
XM_005675225.3	gene-FXR1	FXR1	transcript	2.1363	17.14	2.9469	0.00106136	0.0440019
Novel_000417	XLOC_004090	.	transcript	0.00147	0.102027	6.13885	0.00106253	0.0440308
Novel_020662	XLOC_191001	.	transcript	4.94e-05	0.268492	9.90197	0.001069	0.0442598
XM_018048460.1	gene-FAM234B	FAM234B	transcript	0.879436	2.5701	1.50197	0.00107476	0.0444428
XM_018051579.1	gene-WNT3A	WNT3A	transcript	0.850013	1.90509	1.1174	0.00109023	0.0449394
XM_018066847.1	gene-IL17RE	IL17RE	transcript	0	0.382319	8.7305	0.00109838	0.0452084
Novel_016926	XLOC_162798	.	transcript	0	0.0818308	8.14105	0.00109962	0.0452266
Novel_020682	XLOC_191110	.	transcript	0	0.262647	8.0408	0.0011059	0.0454246
XM_005679824.3	gene-CEP83	CEP83	transcript	0.485951	1.22411	1.31001	0.00110658	0.0454324
XM_005692684.3	gene-CA11	CA11	transcript	8.38819	22.994	1.4353	0.00110834	0.0454848
Novel_005471	XLOC_051461	.	transcript	0.0061122	0.178703	4.36883	0.0011209	0.0459019
XM_018041946.1	gene-PCM1	PCM1	transcript	2.7227	6.1976	1.18492	0.0011215	0.0459039
XM_013964656.2	gene-ADGRL3	ADGRL3	transcript	8e-07	0.23837	9.84851	0.00113776	0.046508
XM_018062439.1	gene-COQ8B	COQ8B	transcript	0.0023912	0.346829	6.10733	0.00114476	0.0467463
Novel_010702	XLOC_103957	.	transcript	0	0.110887	8.14619	0.00114598	0.0467623
Novel_007874	XLOC_073504	.	transcript	0.0981422	0.295886	1.48045	0.0011478	0.046816
XM_018040828.1	gene-METTL22	METTL22	transcript	0.0266892	0.610356	4.16768	0.0011629	0.0474113
Novel_003414	XLOC_031843	.	transcript	0.0034426	0.191037	5.40544	0.001164	0.0474261
Novel_017478	XLOC_166936	.	transcript	0.122888	1.14065	3.15827	0.00116463	0.0474261
Novel_006139	XLOC_057411	.	transcript	0	0.19141	9.11582	0.00116479	0.0474261
XM_018052082.1	gene-NMRK1	NMRK1	transcript	0.381021	0.863092	1.14234	0.00117266	0.047684
Novel_004749	XLOC_044190	.	transcript	0.0559964	0.354276	2.64478	0.00117989	0.0479362
Novel_017656	XLOC_169463	.	transcript	0.000554	0.507212	9.81372	0.00118393	0.0480586
XM_018049425.1	gene-NFXL1	NFXL1	transcript	0.345986	0.73371	1.08508	0.00121104	0.0490523
XM_018056786.1	gene-AKAP11	AKAP11	transcript	9.16256	18.9989	1.01872	0.00121878	0.0493229

## Sheet: DOWN
transcript_id	gene_id	gene_name	feature_id	FP_LY_hyp_FPKM	FP_HY_hyp_FPKM	log2(foldchange)	pvalue	qvalue
XM_018055900.1	gene-SPTAN1	SPTAN1	transcript	34.4002	0	-30	3.63874e-23	1.13192e-18
XM_018067153.1	gene-CLASP2	CLASP2	transcript	9.35099	0	-28.7733	1.94307e-21	2.59044e-17
Novel_003607	XLOC_034559	.	transcript	0.121754	0	-26.9276	5.68659e-19	3.31677e-15
XM_018067143.1	gene-CLASP2	CLASP2	transcript	1.8415	0	-26.6807	1.18231e-18	6.47655e-15
XM_018050896.1	gene-PTPRS	PTPRS	transcript	2.1446	0	-26.6621	1.2492e-18	6.47655e-15
XM_018042286.1	gene-ARID4B	ARID4B	transcript	1.8966	0	-26.5687	1.64472e-18	7.13676e-15
Novel_021972	XLOC_205779	.	transcript	0.50607	0	-26.561	1.68244e-18	7.13676e-15
XM_018067140.1	gene-CLASP2	CLASP2	transcript	1.42661	0	-26.3467	3.15025e-18	1.27821e-14
XM_018067150.1	gene-CLASP2	CLASP2	transcript	1.39901	0	-26.2177	4.58486e-18	1.78278e-14
Novel_017579	XLOC_167608	.	transcript	0.203162	0	-26.0566	7.30606e-18	2.52525e-14
Novel_002749	XLOC_026498	.	transcript	1.65372	0	-25.7577	1.7225e-17	4.87113e-14
XM_018047413.1	gene-SYNJ1	SYNJ1	transcript	0.879327	0	-25.662	2.26182e-17	5.86327e-14
Novel_003601	XLOC_034559	.	transcript	0.0470184	0	-25.4735	3.85906e-17	9.47724e-14
XM_013968448.2	gene-KIAA1217	KIAA1217	transcript	0.798172	0	-25.4531	4.08725e-17	9.53575e-14
XM_018062974.1	gene-NEB	NEB	transcript	0.202696	0	-25.4385	4.2592e-17	9.69455e-14
Novel_020132	XLOC_187672	.	transcript	0.686553	0	-25.4014	4.72769e-17	1.03082e-13
Novel_002366	XLOC_023589	.	transcript	0.200087	0	-25.3998	4.74971e-17	1.03082e-13
XM_018067149.1	gene-CLASP2	CLASP2	transcript	0.76112	0	-25.3753	5.08914e-17	1.06e-13
XM_018062980.1	gene-NEB	NEB	transcript	0.189989	0	-25.2871	6.51808e-17	1.26725e-13
XM_018047458.1	gene-SYNJ1	SYNJ1	transcript	0.645419	0	-25.2413	7.41064e-17	1.38315e-13
Novel_003600	XLOC_034559	.	transcript	0.203119	0	-25.2298	7.65277e-17	1.40034e-13
Novel_025761	XLOC_241475	.	transcript	0.0808376	0	-25.1956	8.42076e-17	1.49103e-13
Novel_007445	XLOC_069371	.	transcript	0.25941	0	-25.1936	8.46793e-17	1.49103e-13
Novel_026270	XLOC_246856	.	transcript	0.883687	0	-25.1773	8.86078e-17	1.53131e-13
Novel_000077	XLOC_000736	.	transcript	0.0651042	0	-25.0884	1.13493e-16	1.83624e-13
XM_018052607.1	gene-USP25	USP25	transcript	0.337423	0	-25.0866	1.14123e-16	1.83624e-13
XM_018040268.1	gene-CLEC16A	CLEC16A	transcript	0.61855	0	-25.0589	1.23241e-16	1.94933e-13
XM_018055792.1	gene-RALGPS1	RALGPS1	transcript	0.521691	0	-25.0149	1.39274e-16	2.1307e-13
XM_018048154.1	gene-ANO4	ANO4	transcript	0.738469	0	-24.9578	1.63144e-16	2.3789e-13
XM_018066774.1	gene-MAP4	MAP4	transcript	0.37083	0	-24.9468	1.6818e-16	2.40932e-13
XM_018054769.1	gene-EMC1	EMC1	transcript	0.77632	0	-24.9365	1.73064e-16	2.41055e-13
Novel_026419	XLOC_247744	.	transcript	0.369039	0	-24.8683	2.08916e-16	2.70784e-13
XM_013977034.2	gene-TPM3	TPM3	transcript	1.35924	0	-24.8627	2.12202e-16	2.71276e-13
Novel_002108	XLOC_020338	.	transcript	1.18815	0	-24.8537	2.17506e-16	2.74299e-13
XM_018052795.1	gene-USP25	USP25	transcript	0.578811	0	-24.8346	2.29286e-16	2.85299e-13
Novel_002662	XLOC_025937	.	transcript	0.770055	0	-24.785	2.61594e-16	3.1298e-13
XM_018057511.1	gene-COL16A1	COL16A1	transcript	0.525035	0	-24.755	2.85462e-16	3.32998e-13
Novel_015537	XLOC_150109	.	transcript	0.055338	0	-24.7492	2.89996e-16	3.34111e-13
Novel_023848	XLOC_222942	.	transcript	0.103136	0	-24.7378	2.99102e-16	3.404e-13
Novel_000262	XLOC_002243	.	transcript	0.364589	0	-24.7052	3.27235e-16	3.6355e-13
Novel_014467	XLOC_139855	.	transcript	0.259706	0	-24.6981	3.33709e-16	3.64146e-13
Novel_010757	XLOC_104158	.	transcript	0.0764898	0	-24.696	3.35575e-16	3.64146e-13
XM_005691547.3	gene-RPH3A	RPH3A	transcript	0.541629	0	-24.6358	3.95783e-16	3.97153e-13
Novel_005178	XLOC_049171	.	transcript	0.176333	0	-24.6237	4.09053e-16	4.01828e-13
Novel_005181	XLOC_049171	.	transcript	0.177458	0	-24.6164	4.17247e-16	4.05607e-13
Novel_021022	XLOC_196461	.	transcript	0.190285	0	-24.6122	4.22076e-16	4.06072e-13
Novel_010684	XLOC_103765	.	transcript	0.25003	0	-24.59	4.48548e-16	4.20864e-13
Novel_023706	XLOC_222013	.	transcript	0.37527	0	-24.588	4.50981e-16	4.20864e-13
XM_018065908.1	gene-SAP130	SAP130	transcript	0.615559	0	-24.5578	4.89579e-16	4.47926e-13
Novel_005533	XLOC_052310	.	transcript	1.23944	0	-24.5347	5.21559e-16	4.63552e-13
Novel_021024	XLOC_196461	.	transcript	0.16333	0	-24.5308	5.27051e-16	4.64014e-13
Novel_021023	XLOC_196461	.	transcript	0.156522	0	-24.5249	5.35559e-16	4.67097e-13
XM_018059478.1	gene-USP37	USP37	transcript	0.29911	0	-24.4852	5.96752e-16	5.15649e-13
Novel_016932	XLOC_162819	.	transcript	0.733768	0	-24.4679	6.25525e-16	5.35553e-13
XM_013974785.2	gene-ABI3BP	ABI3BP	transcript	0.563736	0	-24.4279	6.97263e-16	5.80982e-13
Novel_021739	XLOC_203948	.	transcript	0.117051	0	-24.4236	7.05355e-16	5.82523e-13
Novel_000027	XLOC_000044	.	transcript	0.925584	0	-24.413	7.26029e-16	5.94337e-13
XM_018060868.1	gene-NAV1	NAV1	transcript	0.205149	0	-24.4032	7.45545e-16	6.05006e-13
XM_018063447.1	gene-BAZ2B	BAZ2B	transcript	0.202279	0	-24.393	7.66494e-16	6.08346e-13
XM_018042216.1	gene-ZMIZ1	ZMIZ1	transcript	0.299537	0	-24.3917	7.69217e-16	6.08346e-13
XM_018040761.1	gene-LOC102177581	LOC102177581	transcript	0.340845	0	-24.3485	8.64619e-16	6.67567e-13
XM_018059639.1	gene-TNS1	TNS1	transcript	0.205466	0	-24.3481	8.65557e-16	6.67567e-13
Novel_005623	XLOC_052829	.	transcript	0.305882	0	-24.3293	9.10644e-16	6.89206e-13
Novel_025963	XLOC_243033	.	transcript	0.412007	0	-24.3281	9.11421e-16	6.89206e-13
XM_018050785.1	gene-ZNF554	ZNF554	transcript	1.01831	0	-24.3011	9.82629e-16	7.27785e-13
Novel_023244	XLOC_217694	.	transcript	0.431811	0	-24.2926	1.00308e-15	7.32127e-13
Novel_002394	XLOC_023769	.	transcript	0.281247	0	-24.29	1.01272e-15	7.32127e-13
XM_018040573.1	gene-LMTK2	LMTK2	transcript	0.615117	0	-24.2655	1.07471e-15	7.59806e-13
XM_018059604.1	gene-PLEKHA7	PLEKHA7	transcript	0.397697	0	-24.2562	1.10941e-15	7.72627e-13
XM_018061103.1	gene-MVK	MVK	transcript	1.19728	0	-24.2356	1.17253e-15	8.10541e-13
XM_018057521.1	gene-COL16A1	COL16A1	transcript	0.359287	0	-24.2318	1.1847e-15	8.12931e-13
Novel_017383	XLOC_166387	.	transcript	0.354281	0	-24.2254	1.2053e-15	8.21028e-13
Novel_008065	XLOC_074346	.	transcript	0.109568	0	-24.217	1.23297e-15	8.33791e-13
Novel_028249	XLOC_267839	.	transcript	1.83602	0	-24.2141	9.98648e-17	1.66421e-13
XM_018063500.1	gene-BAZ2B	BAZ2B	transcript	0.176148	0	-24.1924	1.31707e-15	8.7794e-13
Novel_011963	XLOC_115576	.	transcript	0.318119	0	-24.1764	1.37518e-15	9.03762e-13
Novel_005661	XLOC_052896	.	transcript	0.862559	0	-24.167	1.41024e-15	9.20327e-13
Novel_010760	XLOC_104158	.	transcript	0.0655642	0	-24.1604	3.67085e-19	2.46155e-15
XM_018042329.1	gene-ERCC6	ERCC6	transcript	0.255463	0	-24.1565	1.45051e-15	9.40034e-13
XM_018043687.1	gene-MAST2	MAST2	transcript	0.316555	0	-24.1449	1.49642e-15	9.63095e-13
Novel_027670	XLOC_263194	.	transcript	0.292191	0	-24.1338	1.54167e-15	9.85423e-13
Novel_021700	XLOC_203677	.	transcript	0.183735	0	-24.1261	1.57399e-15	9.92489e-13
Novel_006895	XLOC_063909	.	transcript	0.174507	0	-24.1034	1.67268e-15	1.04065e-12
Novel_003345	XLOC_031542	.	transcript	0.091224	0	-24.0809	1.77666e-15	1.09802e-12
Novel_002448	XLOC_024217	.	transcript	0.0623768	0	-24.0778	1.79145e-15	1.09988e-12
XM_005697807.3	gene-ORAI2	ORAI2	transcript	0.257123	0	-24.0665	1.84627e-15	1.12613e-12
XR_001919305.1	gene-FAAP20	FAAP20	transcript	0.802639	0	-24.0511	1.92087e-15	1.16402e-12
Novel_020899	XLOC_194806	.	transcript	0.177751	0	-24.0466	1.94744e-15	1.17251e-12
Novel_018077	XLOC_173326	.	transcript	0.202335	0	-24.0161	2.11258e-15	1.25574e-12
Novel_010231	XLOC_098774	.	transcript	0.0820384	0	-23.9904	2.26251e-15	1.31144e-12
Novel_025478	XLOC_238001	.	transcript	0.0728096	0	-23.9772	2.34387e-15	1.34007e-12
XM_018061605.1	gene-ARFIP1	ARFIP1	transcript	0.518148	0	-23.9695	2.3924e-15	1.35311e-12
Novel_012566	XLOC_120895	.	transcript	0.534748	0	-23.9598	2.45559e-15	1.38049e-12
Novel_017811	XLOC_170854	.	transcript	0.168974	0	-23.9499	2.52113e-15	1.40884e-12
Novel_009770	XLOC_093368	.	transcript	0.156846	0	-23.9408	2.57828e-15	1.4322e-12
Novel_014202	XLOC_137159	.	transcript	0.130438	0	-23.9299	2.65874e-15	1.45949e-12
Novel_028252	XLOC_267839	.	transcript	1.53085	0	-23.9212	2.72124e-15	1.45949e-12
Novel_006840	XLOC_063595	.	transcript	0.094365	0	-23.912	2.78377e-15	1.47064e-12
Novel_028066	XLOC_265843	.	transcript	0.186727	0	-23.8945	2.92155e-15	1.51469e-12
Novel_002205	XLOC_021450	.	transcript	0.137374	0	-23.892	2.94025e-15	1.51597e-12
XM_018053017.1	gene-MCM9	MCM9	transcript	0.316703	0	-23.8802	3.03491e-15	1.55587e-12
XM_018045963.1	gene-IGSF3	IGSF3	transcript	0.208747	0	-23.8743	3.08242e-15	1.55587e-12
XM_005699249.3	gene-RPS24	RPS24	transcript	2.30347	0	-23.8479	3.30618e-15	1.65881e-12
Novel_012735	XLOC_122308	.	transcript	1.1895	0	-23.8296	3.47064e-15	1.73201e-12
Novel_017386	XLOC_166387	.	transcript	0.271047	0	-23.7898	3.85675e-15	1.88439e-12
Novel_021968	XLOC_205779	.	transcript	0.119012	0	-23.7773	3.98439e-15	1.92659e-12
Novel_003265	XLOC_030904	.	transcript	0.511903	0	-23.7572	4.20424e-15	1.9716e-12
XM_018039447.1	gene-PTPRM	PTPRM	transcript	0.511454	0	-23.7524	4.22748e-15	1.97258e-12
XM_018052072.1	gene-TRPM6	TRPM6	transcript	0.165761	0	-23.7425	4.37065e-15	2.00966e-12
Novel_014629	XLOC_140701	.	transcript	0.079872	0	-23.739	4.41176e-15	2.01821e-12
Novel_011125	XLOC_106971	.	transcript	0.084694	0	-23.695	4.9544e-15	2.24444e-12
Novel_001065	XLOC_011068	.	transcript	0.24604	0	-23.6605	5.42644e-15	2.40003e-12
Novel_001737	XLOC_017296	.	transcript	0.146697	0	-23.6528	5.53815e-15	2.42644e-12
Novel_014964	XLOC_144726	.	transcript	0.131384	0	-23.6489	5.59526e-15	2.44e-12
Novel_001372	XLOC_013965	.	transcript	0.237023	0	-23.6239	5.97506e-15	2.56961e-12
Novel_027982	XLOC_265444	.	transcript	0.230722	0	-23.6063	6.25778e-15	2.66662e-12
Novel_017225	XLOC_165180	.	transcript	0.0733778	0	-23.6017	6.33563e-15	2.67536e-12
Novel_027004	XLOC_253900	.	transcript	0.0646862	0	-23.5858	6.59185e-15	2.75859e-12
XM_005693139.3	gene-BCAS3	BCAS3	transcript	0.417934	0	-23.582	6.64535e-15	2.76856e-12
Novel_011282	XLOC_108439	.	transcript	0.265816	0	-23.5606	1.84298e-16	2.45701e-13
XM_018044337.1	gene-TMEM164	TMEM164	transcript	0.25503	0	-23.5597	7.06725e-15	2.87042e-12
XM_018043405.1	gene-NRXN2	NRXN2	transcript	0.39882	0	-23.5564	7.06967e-15	2.87042e-12
Novel_028253	XLOC_267839	.	transcript	1.21857	0	-23.5535	7.18973e-15	2.90459e-12
Novel_023291	XLOC_217935	.	transcript	0.13437	0	-23.5482	7.29113e-15	2.92926e-12
Novel_010751	XLOC_104158	.	transcript	0.03739	0	-23.5454	7.34498e-15	2.92926e-12
XM_018052071.1	gene-TRPM6	TRPM6	transcript	0.147691	0	-23.5421	7.40758e-15	2.94166e-12
Novel_001521	XLOC_014868	.	transcript	0.113318	0	-23.5223	7.80318e-15	3.07261e-12
Novel_023245	XLOC_217694	.	transcript	0.239395	0	-23.5166	7.92164e-15	3.09877e-12
Novel_009304	XLOC_088417	.	transcript	0.641721	0	-23.5158	7.93604e-15	3.09877e-12
Novel_014628	XLOC_140701	.	transcript	0.0629926	0	-23.5123	8.01098e-15	3.10255e-12
Novel_011119	XLOC_106971	.	transcript	0.0729782	0	-23.5122	8.01219e-15	3.10255e-12
Novel_000808	XLOC_008033	.	transcript	0.039486	0	-23.5062	8.13912e-15	3.13867e-12
Novel_016421	XLOC_158283	.	transcript	0.727911	0	-23.5012	8.24612e-15	3.14786e-12
Novel_023704	XLOC_222013	.	transcript	0.187682	0	-23.5001	8.26173e-15	3.14786e-12
Novel_016861	XLOC_162505	.	transcript	0.105179	0	-23.5	8.26415e-15	3.14786e-12
XM_018066776.1	gene-MAP4	MAP4	transcript	0.128327	0	-23.492	8.44907e-15	3.17704e-12
Novel_002345	XLOC_023293	.	transcript	0.228408	0	-23.4911	8.46665e-15	3.17704e-12
XR_001917536.1	gene-LURAP1	LURAP1	transcript	0.173969	0	-23.4813	8.68838e-15	3.23035e-12
Novel_002122	XLOC_020497	.	transcript	0.126464	0	-23.4698	8.95439e-15	3.28794e-12
XM_018041552.1	gene-PTPRE	PTPRE	transcript	0.260898	0	-23.4635	9.10199e-15	3.31803e-12
Novel_016557	XLOC_159920	.	transcript	0.0894886	0	-23.4502	9.42518e-15	3.42248e-12
XM_018063036.1	gene-PRKCG	PRKCG	transcript	0.467682	0	-23.4471	9.49877e-15	3.43583e-12
XM_005690673.3	gene-MTHFR	MTHFR	transcript	0.289971	0	-23.4454	9.54248e-15	3.43831e-12
XM_018066993.1	gene-TRAK1	TRAK1	transcript	0.261615	0	-23.4392	9.69357e-15	3.45276e-12
Novel_021608	XLOC_202286	.	transcript	0.354933	0	-23.4323	9.87571e-15	3.49099e-12
Novel_016297	XLOC_157093	.	transcript	0.0721362	0	-23.4303	9.92441e-15	3.49497e-12
Novel_013082	XLOC_125209	.	transcript	0.119699	0	-23.4173	1.02697e-14	3.57609e-12
Novel_013639	XLOC_131884	.	transcript	0.255724	0	-23.4086	1.05062e-14	3.60353e-12
Novel_004611	XLOC_043101	.	transcript	0.192684	0	-23.4062	1.05719e-14	3.60353e-12
XM_005680539.3	gene-IGF1	IGF1	transcript	0.173672	0	-23.4061	1.05417e-14	3.60353e-12
Novel_009051	XLOC_085892	.	transcript	0.348224	0	-23.4059	1.05802e-14	3.60353e-12
Novel_010173	XLOC_098372	.	transcript	0.315297	0	-23.3901	1.10256e-14	3.728e-12
XM_018067144.1	gene-CLASP2	CLASP2	transcript	0.155891	0	-23.3869	1.11172e-14	3.73195e-12
Novel_016217	XLOC_156373	.	transcript	0.26812	0	-23.3636	1.1815e-14	3.93785e-12
XM_018066662.1	gene-IP6K1	IP6K1	transcript	0.259783	0	-23.3432	1.24557e-14	4.1163e-12
Novel_000716	XLOC_006799	.	transcript	0.0901406	0	-23.3396	1.24527e-14	4.1163e-12
Novel_018045	XLOC_173067	.	transcript	0.149029	0	-23.3347	1.27347e-14	4.16993e-12
Novel_010256	XLOC_098990	.	transcript	0.145739	0	-23.3309	1.27138e-14	4.16993e-12
Novel_013834	XLOC_134151	.	transcript	0.0746492	0	-23.3229	1.31329e-14	4.28527e-12
Novel_003610	XLOC_034559	.	transcript	0.0095684	0	-23.3192	1.32322e-14	4.2877e-12
Novel_024993	XLOC_231757	.	transcript	0.194768	0	-23.3169	1.32925e-14	4.29232e-12
Novel_026214	XLOC_246615	.	transcript	0.150433	0	-23.313	1.34783e-14	4.3224e-12
Novel_005022	XLOC_046760	.	transcript	0.169457	0	-23.3058	1.36032e-14	4.34754e-12
Novel_017808	XLOC_170854	.	transcript	0.0710666	0	-23.2997	1.38199e-14	4.39692e-12
Novel_013084	XLOC_125209	.	transcript	0.144857	0	-23.2972	1.39094e-14	4.39703e-12
XM_018052074.1	gene-TRPM6	TRPM6	transcript	0.234599	0	-23.2956	1.39654e-14	4.39703e-12
XM_018062528.1	gene-LOC102185494	LOC102185494	transcript	0.983627	0	-23.2817	1.46163e-14	4.56168e-12
XM_018067155.1	gene-CLASP2	CLASP2	transcript	0.15408	0	-23.2805	1.46643e-14	4.56168e-12
XM_013974705.2	gene-ABI3BP	ABI3BP	transcript	0.219451	0	-23.267	1.51885e-14	4.67796e-12
XM_005691168.3	gene-ARFIP1	ARFIP1	transcript	0.353734	0	-23.2637	1.5316e-14	4.7017e-12
Novel_008735	XLOC_082818	.	transcript	0.142504	0	-23.2597	1.54756e-14	4.71965e-12
Novel_001171	XLOC_012303	.	transcript	0.319993	0	-23.2584	1.53809e-14	4.70615e-12
Novel_007476	XLOC_069624	.	transcript	0.0325438	0	-23.2484	1.59362e-14	4.83325e-12
XM_018051018.1	gene-DNMT1	DNMT1	transcript	0.174309	0	-23.2443	1.61062e-14	4.83754e-12
XM_018057018.1	gene-LOC102175492	LOC102175492	transcript	0.165531	0	-23.2418	1.62125e-14	4.83754e-12
Novel_027629	XLOC_262890	.	transcript	0.238148	0	-23.2414	1.62281e-14	4.83754e-12
Novel_013335	XLOC_128305	.	transcript	0.231639	0	-23.2403	1.62768e-14	4.83754e-12
Novel_021081	XLOC_197259	.	transcript	0.141404	0	-23.2301	1.67104e-14	4.89698e-12
Novel_016834	XLOC_162261	.	transcript	0.0412904	0	-23.2278	1.67392e-14	4.89698e-12
Novel_026169	XLOC_245144	.	transcript	0.0931756	0	-23.2222	1.70603e-14	4.94052e-12
Novel_027708	XLOC_263421	.	transcript	0.243705	0	-23.2201	1.71528e-14	4.94052e-12
Novel_006356	XLOC_058893	.	transcript	0.095463	0	-23.2103	1.75937e-14	5.02899e-12
XM_018043913.1	gene-CXHXorf23	CXHXorf23	transcript	0.277787	0	-23.1981	1.81493e-14	5.11979e-12
Novel_011095	XLOC_106753	.	transcript	0.225698	0	-23.1817	1.89406e-14	5.22951e-12
Novel_005209	XLOC_049426	.	transcript	0.135173	0	-23.179	1.89118e-14	5.22951e-12
Novel_000439	XLOC_004293	.	transcript	0.143105	0	-23.1676	1.96132e-14	5.38336e-12
Novel_019460	XLOC_183634	.	transcript	0.0654584	0	-23.1652	1.97697e-14	5.41042e-12
XM_018058222.1	gene-PDP1	PDP1	transcript	0.190319	0	-23.1396	2.11184e-14	5.7125e-12
XM_018055676.1	gene-TAF1B	TAF1B	transcript	0.361788	0	-23.1343	2.14086e-14	5.77426e-12
Novel_016420	XLOC_158283	.	transcript	0.547041	0	-23.1209	2.21673e-14	5.96167e-12
XM_018064435.1	gene-ATP2A3	ATP2A3	transcript	0.190543	0	-23.1189	2.22685e-14	5.96233e-12
Novel_007348	XLOC_068172	.	transcript	0.118466	0	-23.1179	2.23355e-14	5.96233e-12
Novel_015811	XLOC_152838	.	transcript	0.179546	0	-23.1175	2.23615e-14	5.96233e-12
Novel_021068	XLOC_196947	.	transcript	0.44251	0	-23.1124	2.26563e-14	5.98073e-12
Novel_000729	XLOC_006887	.	transcript	0.0639014	0	-23.1119	2.26868e-14	5.98073e-12
Novel_021261	XLOC_198741	.	transcript	0.0982876	0	-23.1028	2.32236e-14	6.105e-12
XM_018048999.1	gene-SHANK3	SHANK3	transcript	0.142015	0	-23.0941	2.36503e-14	6.16508e-12
Novel_017018	XLOC_163860	.	transcript	0.304223	0	-23.091	2.36167e-14	6.16508e-12
Novel_002951	XLOC_028651	.	transcript	0.132535	0	-23.0893	2.40507e-14	6.25197e-12
XM_018067138.1	gene-CLASP2	CLASP2	transcript	0.128121	0	-23.0777	2.4777e-14	6.4098e-12
XM_018060925.1	gene-DEPDC5	DEPDC5	transcript	0.17249	0	-23.0732	2.50633e-14	6.44342e-12
Novel_019721	XLOC_184893	.	transcript	0.0837864	0	-23.0668	2.54824e-14	6.51743e-12
XM_018046216.1	gene-ZBTB7B	ZBTB7B	transcript	0.295179	0	-23.0657	2.54909e-14	6.51743e-12
XM_018059008.1	gene-NCAPD3	NCAPD3	transcript	0.15216	0	-23.0655	2.55721e-14	6.52033e-12
XM_018067133.1	gene-CLASP2	CLASP2	transcript	0.125835	0	-23.0591	2.59939e-14	6.59185e-12
Novel_006621	XLOC_061384	.	transcript	0.268589	0	-23.0538	2.63531e-14	6.65428e-12
Novel_000089	XLOC_000815	.	transcript	0.056987	0	-23.0534	2.63827e-14	6.65428e-12
Novel_025737	XLOC_241014	.	transcript	0.121435	0	-23.0393	2.73534e-14	6.8569e-12
Novel_024823	XLOC_230191	.	transcript	0.12377	0	-23.0389	2.73818e-14	6.8569e-12
Novel_026760	XLOC_250049	.	transcript	0.0838088	0	-23.0386	2.74064e-14	6.8569e-12
Novel_017208	XLOC_165033	.	transcript	0.0918996	0	-23.0286	2.81172e-14	6.9601e-12
Novel_008458	XLOC_080746	.	transcript	0.0938348	0	-23.0194	2.87934e-14	7.08985e-12
XM_018040189.1	gene-ATXN2L	ATXN2L	transcript	0.204288	0	-23.0074	2.96954e-14	7.29273e-12
Novel_017958	XLOC_171917	.	transcript	0.0255476	0	-22.9988	3.03552e-14	7.41573e-12
Novel_003445	XLOC_032101	.	transcript	0.107685	0	-22.9941	3.07234e-14	7.47054e-12
XM_018067146.1	gene-CLASP2	CLASP2	transcript	0.12423	0	-22.9939	3.07397e-14	7.47054e-12
Novel_022209	XLOC_208412	.	transcript	0.119289	0	-22.9902	3.10344e-14	7.52259e-12
Novel_013071	XLOC_125175	.	transcript	0.055038	0	-22.9874	3.12632e-14	7.55842e-12
XM_018060180.1	gene-PIKFYVE	PIKFYVE	transcript	0.0803602	0	-22.9804	3.18208e-14	7.67145e-12
Novel_000499	XLOC_004688	.	transcript	0.0505768	0	-22.9789	3.19468e-14	7.67145e-12
Novel_004490	XLOC_042086	.	transcript	0.585449	0	-22.9762	3.21661e-14	7.68775e-12
XM_013971107.2	gene-TTC9B	TTC9B	transcript	0.654032	0	-22.9726	3.24691e-14	7.72981e-12
XM_018039584.1	gene-MTCL1	MTCL1	transcript	0.11578	0	-22.9706	3.26333e-14	7.74769e-12
Novel_023702	XLOC_222013	.	transcript	0.180484	0	-22.9697	3.27103e-14	7.74769e-12
Novel_011406	XLOC_109987	.	transcript	0.112545	0	-22.9661	3.30108e-14	7.77938e-12
XM_013972661.2	gene-LOC102173969	LOC102173969	transcript	0.348712	0	-22.9643	3.31633e-14	7.79563e-12
Novel_028067	XLOC_265843	.	transcript	0.163495	0	-22.9629	3.29413e-14	7.77938e-12
Novel_021825	XLOC_204450	.	transcript	0.076678	0	-22.9581	3.37e-14	7.84277e-12
XM_013966526.2	gene-EYA4	EYA4	transcript	0.135249	0	-22.9543	3.40282e-14	7.87984e-12
XM_013971868.2	gene-SPAG5	SPAG5	transcript	0.235031	0	-22.9292	3.62579e-14	8.33413e-12
Novel_012639	XLOC_121495	.	transcript	0.0902498	0	-22.9276	3.64397e-14	8.35534e-12
Novel_016432	XLOC_158344	.	transcript	0.0923038	0	-22.9202	3.71433e-14	8.47504e-12
XM_018049728.1	gene-ZNF518B	ZNF518B	transcript	0.115435	0	-22.9184	3.73087e-14	8.492e-12
XR_309793.3	gene-NABP1	NABP1	transcript	0.213432	0	-22.9173	3.74125e-14	8.49492e-12
Novel_008941	XLOC_084071	.	transcript	0.045334	0	-22.9123	3.79005e-14	8.54376e-12
Novel_014161	XLOC_136626	.	transcript	0.104071	0	-22.901	3.90155e-14	8.75077e-12
Novel_027411	XLOC_260964	.	transcript	0.0534382	0	-22.8935	3.97689e-14	8.87875e-12
Novel_002155	XLOC_020833	.	transcript	0.123663	0	-22.8849	4.06544e-14	8.96819e-12
Novel_002254	XLOC_021777	.	transcript	0.252504	0	-22.874	1.74088e-14	4.99883e-12
XM_018057114.1	gene-EPB41	EPB41	transcript	0.120509	0	-22.874	4.17825e-14	9.13243e-12
XM_018066411.1	gene-NTRK3	NTRK3	transcript	0.163292	0	-22.8717	4.20427e-14	9.13243e-12
Novel_012577	XLOC_120895	.	transcript	0.119432	0	-22.8708	4.21401e-14	9.13243e-12
XM_013973218.2	gene-SP140	SP140	transcript	0.231481	0	-22.8647	4.28044e-14	9.22538e-12
Novel_016452	XLOC_158679	.	transcript	0.116016	0	-22.8562	4.37465e-14	9.38508e-12
Novel_018929	XLOC_181218	.	transcript	0.0532832	0	-22.8562	4.37465e-14	9.38508e-12
Novel_003015	XLOC_029371	.	transcript	0.0809288	0	-22.8543	4.39571e-14	9.39994e-12
Novel_017049	XLOC_164134	.	transcript	0.0472634	0	-22.8538	4.40172e-14	9.39994e-12
Novel_010710	XLOC_103958	.	transcript	0.0774094	0	-22.8419	4.53704e-14	9.56935e-12
Novel_007472	XLOC_069624	.	transcript	0.050876	0	-22.8415	4.54258e-14	9.56935e-12
Novel_018900	XLOC_181044	.	transcript	0.107331	0	-22.8327	4.64575e-14	9.74115e-12
Novel_009967	XLOC_095422	.	transcript	0.132432	0	-22.8095	4.92874e-14	1.02441e-11
Novel_019045	XLOC_181706	.	transcript	0.283734	0	-22.8025	4.99477e-14	1.03124e-11
Novel_019639	XLOC_184574	.	transcript	0.095175	0	-22.7978	5.07826e-14	1.04617e-11
Novel_002364	XLOC_023589	.	transcript	0.0474446	0	-22.7847	5.25105e-14	1.06995e-11
XM_018050195.1	gene-RBM27	RBM27	transcript	0.103192	0	-22.7847	5.25105e-14	1.06995e-11
Novel_023335	XLOC_218905	.	transcript	0.0412912	0	-22.7746	5.38721e-14	1.09055e-11
Novel_007882	XLOC_073530	.	transcript	0.0927234	0	-22.7736	5.3501e-14	1.08776e-11
Novel_018519	XLOC_177411	.	transcript	0.208113	0	-22.7655	5.51362e-14	1.10893e-11
Novel_010482	XLOC_101529	.	transcript	0.231439	0	-22.7612	5.5735e-14	1.11856e-11
XM_005680350.3	gene-PAN2	PAN2	transcript	0.179796	0	-22.743	5.80376e-14	1.1573e-11
Novel_012741	XLOC_122308	.	transcript	0.604988	0	-22.7339	5.97501e-14	1.17886e-11
Novel_026209	XLOC_246615	.	transcript	0.136009	0	-22.7339	5.97501e-14	1.17886e-11
XM_018039516.1	gene-ZNF532	ZNF532	transcript	0.114765	0	-22.7339	5.97501e-14	1.17886e-11
Novel_003196	XLOC_030358	.	transcript	0.105969	0	-22.7286	6.05619e-14	1.19235e-11
XM_005680318.3	gene-ZBTB39	ZBTB39	transcript	0.111057	0	-22.7233	6.13779e-14	1.20334e-11
XM_018064495.1	gene-PELP1	PELP1	transcript	0.181214	0	-22.7176	6.2279e-14	1.21336e-11
Novel_021757	XLOC_204093	.	transcript	0.085207	0	-22.7138	6.28898e-14	1.22017e-11
XM_018055649.1	gene-ROCK2	ROCK2	transcript	0.162283	0	-22.7099	6.26668e-14	1.21837e-11
XM_018054328.1	gene-HERC1	HERC1	transcript	0.0819968	0	-22.7053	6.33832e-14	1.22465e-11
Novel_009551	XLOC_091755	.	transcript	0.134145	0	-22.7024	6.47367e-14	1.24564e-11
Novel_019905	XLOC_185712	.	transcript	0.0593722	0	-22.7024	6.47367e-14	1.24564e-11
Novel_014344	XLOC_138506	.	transcript	0.113454	0	-22.6966	6.56905e-14	1.25766e-11
Novel_018930	XLOC_181218	.	transcript	0.0474246	0	-22.6913	6.6593e-14	1.27088e-11
XM_018063809.1	gene-LLGL2	LLGL2	transcript	0.165907	0	-22.6822	6.81478e-14	1.29525e-11
XM_018062806.1	gene-CPT1C	CPT1C	transcript	0.21983	0	-22.6749	6.94041e-14	1.31112e-11
Novel_016889	XLOC_162638	.	transcript	0.0276154	0	-22.6735	6.91305e-14	1.31112e-11
Novel_024119	XLOC_225236	.	transcript	0.154061	0	-22.6683	7.05852e-14	1.32805e-11
Novel_010911	XLOC_105430	.	transcript	0.0585928	0	-22.6647	7.1237e-14	1.33762e-11
Novel_008496	XLOC_081675	.	transcript	0.081334	0	-22.6589	7.22924e-14	1.34124e-11
Novel_013939	XLOC_135189	.	transcript	0.0707884	0	-22.6517	7.36133e-14	1.35734e-11
XM_018063297.1	gene-GRAMD1A	GRAMD1A	transcript	0.202884	0	-22.6511	7.37414e-14	1.35734e-11
Novel_021974	XLOC_205779	.	transcript	0.112688	0	-22.6463	7.3351e-14	1.3555e-11
XM_018058608.1	gene-TRAPPC9	TRAPPC9	transcript	0.138711	0	-22.6436	7.51568e-14	1.38067e-11
Novel_012475	XLOC_120293	.	transcript	0.236172	0	-22.6427	7.53194e-14	1.38094e-11
Novel_009850	XLOC_094035	.	transcript	0.0838614	0	-22.6391	7.59988e-14	1.38523e-11
Novel_011730	XLOC_113781	.	transcript	0.200001	0	-22.6374	7.63396e-14	1.38602e-11
Novel_005410	XLOC_051171	.	transcript	0.0618032	0	-22.6304	7.77188e-14	1.40206e-11
Novel_013704	XLOC_132696	.	transcript	0.121257	0	-22.6246	7.88518e-14	1.41512e-11
Novel_003871	XLOC_036332	.	transcript	0.58372	0	-22.6231	7.91549e-14	1.41783e-11
Novel_021934	XLOC_205710	.	transcript	0.016446	0	-22.6162	7.93185e-14	1.41804e-11
XM_013974688.2	gene-ZNF3	ZNF3	transcript	0.258103	0	-22.6117	8.11607e-14	1.43994e-11
Novel_009709	XLOC_092990	.	transcript	0.18481	0	-22.6014	8.20612e-14	1.45315e-11
Novel_017857	XLOC_171010	.	transcript	0.0668042	0	-22.579	8.76074e-14	1.53375e-11
Novel_019385	XLOC_183321	.	transcript	0.0881924	0	-22.5738	8.96687e-14	1.56412e-11
XM_018059852.1	gene-AMOTL1	AMOTL1	transcript	0.0637168	0	-22.5618	9.24408e-14	1.60883e-11
Novel_000380	XLOC_003594	.	transcript	0.0319956	0	-22.5407	9.74341e-14	1.67454e-11
XM_018060994.1	gene-MTMR3	MTMR3	transcript	0.0946674	0	-22.5343	9.90724e-14	1.69334e-11
Novel_003813	XLOC_035936	.	transcript	0.116049	0	-22.5017	1.07594e-13	1.83227e-11
Novel_014034	XLOC_135730	.	transcript	0.092415	0	-22.5	1.08051e-13	1.83671e-11
Novel_009549	XLOC_091755	.	transcript	0.128657	0	-22.4957	1.09213e-13	1.85276e-11
Novel_012740	XLOC_122308	.	transcript	0.449495	0	-22.4877	1.11442e-13	1.87513e-11
XM_018054337.1	gene-ZNF609	ZNF609	transcript	0.168844	0	-22.486	1.09553e-13	1.85276e-11
XM_013973217.2	gene-SP140	SP140	transcript	0.30939	0	-22.4824	1.11619e-13	1.87513e-11
Novel_015615	XLOC_150668	.	transcript	0.135257	0	-22.4756	1.14914e-13	1.90889e-11
XM_018058490.1	gene-SP140	SP140	transcript	0.203496	0	-22.4642	1.18266e-13	1.95342e-11
XM_018055908.1	gene-PKN3	PKN3	transcript	0.17608	0	-22.463	1.18585e-13	1.95523e-11
Novel_008660	XLOC_082398	.	transcript	0.0553592	0	-22.4597	1.19585e-13	1.96823e-11
XM_018043964.1	gene-REPS2	REPS2	transcript	0.100337	0	-22.4545	1.21163e-13	1.98825e-11
Novel_015430	XLOC_149596	.	transcript	0.0293522	0	-22.451	1.22244e-13	1.98995e-11
Novel_009360	XLOC_089221	.	transcript	0.087233	0	-22.4505	1.22397e-13	1.98995e-11
Novel_020334	XLOC_188678	.	transcript	0.0922616	0	-22.4445	1.24216e-13	2.01602e-11
Novel_019933	XLOC_185887	.	transcript	0.115695	0	-22.4362	1.2685e-13	2.04904e-11
Novel_023241	XLOC_217694	.	transcript	0.0873454	0	-22.4354	1.27129e-13	2.04904e-11
XM_005690923.3	gene-ABL2	ABL2	transcript	0.276226	0	-22.4231	1.28835e-13	2.07295e-11
Novel_005277	XLOC_049957	.	transcript	0.170772	0	-22.4215	1.31657e-13	2.11472e-11
XM_013969550.2	gene-DPAGT1	DPAGT1	transcript	0.204274	0	-22.4195	1.32248e-13	2.11948e-11
XM_018055179.1	gene-EIF4G3	EIF4G3	transcript	0.0850788	0	-22.4117	1.3496e-13	2.14561e-11
Novel_027106	XLOC_254890	.	transcript	0.112773	0	-22.4095	1.3567e-13	2.15323e-11
Novel_008503	XLOC_081675	.	transcript	0.0797058	0	-22.4084	1.34031e-13	2.13447e-11
Novel_010763	XLOC_104158	.	transcript	0.0265552	0	-22.4084	1.34031e-13	2.13447e-11
Novel_003431	XLOC_032032	.	transcript	0.334983	0	-22.4051	1.37217e-13	2.1704e-11
XM_013970335.2	gene-LOC102187515	LOC102187515	transcript	0.218668	0	-22.397	1.40005e-13	2.21075e-11
XM_018055747.1	gene-DENND1A	DENND1A	transcript	0.0972448	0	-22.3916	1.41933e-13	2.23741e-11
Novel_005074	XLOC_047709	.	transcript	0.081524	0	-22.3732	1.48656e-13	2.31601e-11
Novel_015336	XLOC_148459	.	transcript	0.055881	0	-22.372	1.49029e-13	2.31794e-11
Novel_003569	XLOC_034202	.	transcript	0.0608158	0	-22.3486	1.57985e-13	2.41322e-11
Novel_011431	XLOC_110221	.	transcript	0.0670654	0	-22.3473	1.5864e-13	2.41322e-11
Novel_011478	XLOC_110448	.	transcript	0.0738836	0	-22.3473	1.5864e-13	2.41322e-11
Novel_002165	XLOC_020894	.	transcript	0.0469952	0	-22.3456	1.59292e-13	2.41322e-11
Novel_012766	XLOC_122839	.	transcript	0.0651432	0	-22.3449	1.5921e-13	2.41322e-11
Novel_016650	XLOC_160709	.	transcript	0.0575868	0	-22.3449	1.5921e-13	2.41322e-11
Novel_020335	XLOC_188678	.	transcript	0.083359	0	-22.3298	1.65758e-13	2.49011e-11
Novel_025294	XLOC_236484	.	transcript	0.025771	0	-22.3293	1.65968e-13	2.49011e-11
XM_018052653.1	gene-ZNF618	ZNF618	transcript	0.0532804	0	-22.3293	1.65968e-13	2.49011e-11
XR_001918868.1	gene-USP20	USP20	transcript	0.164309	0	-22.3149	1.7206e-13	2.56093e-11
XM_018066477.1	gene-MIPOL1	MIPOL1	transcript	0.245358	0	-22.3141	1.72369e-13	2.56144e-11
Novel_013332	XLOC_128305	.	transcript	0.0822456	0	-22.3128	1.72948e-13	2.56206e-11
Novel_004576	XLOC_042811	.	transcript	0.039232	0	-22.3128	1.7296e-13	2.56206e-11
XM_018042050.1	gene-WRN	WRN	transcript	0.0895838	0	-22.3035	1.77025e-13	2.61397e-11
Novel_021891	XLOC_205048	.	transcript	0.119553	0	-22.2764	1.89446e-13	2.76674e-11
Novel_012399	XLOC_120089	.	transcript	0.0761742	0	-22.2678	1.93573e-13	2.80506e-11
Novel_000854	XLOC_008287	.	transcript	0.0503788	0	-22.262	1.96375e-13	2.83686e-11
Novel_000496	XLOC_004686	.	transcript	0.199264	0	-22.2594	1.97673e-13	2.8512e-11
Novel_015040	XLOC_145620	.	transcript	0.174159	0	-22.2526	2.01027e-13	2.88619e-11
Novel_012623	XLOC_121145	.	transcript	0.352166	0	-22.2482	2.03048e-13	2.90182e-11
Novel_025885	XLOC_242588	.	transcript	0.107238	0	-22.2459	2.04443e-13	2.90914e-11
Novel_001013	XLOC_010313	.	transcript	0.123235	0	-22.2318	2.11758e-13	2.99419e-11
Novel_006326	XLOC_058741	.	transcript	0.178308	0	-22.2221	2.16964e-13	3.04932e-11
Novel_023834	XLOC_222862	.	transcript	0.0239486	0	-22.2221	2.16964e-13	3.04932e-11
Novel_023667	XLOC_221766	.	transcript	0.08781	0	-22.2195	2.18274e-13	3.06101e-11
XM_018050194.1	gene-RBM27	RBM27	transcript	0.068537	0	-22.2191	2.18539e-13	3.06101e-11
Novel_001932	XLOC_019211	.	transcript	0.0770646	0	-22.2182	2.19107e-13	3.06101e-11
Novel_004392	XLOC_040857	.	transcript	0.0972298	0	-22.2182	2.19107e-13	3.06101e-11
Novel_007952	XLOC_073747	.	transcript	0.085817	0	-22.2161	2.20269e-13	3.06805e-11
XM_005701528.2	gene-LOC102177708	LOC102177708	transcript	0.443513	0	-22.2161	2.20269e-13	3.06805e-11
Novel_022550	XLOC_210822	.	transcript	0.107861	0	-22.2147	2.21031e-13	3.07407e-11
XM_018054338.1	gene-ZNF609	ZNF609	transcript	0.0598616	0	-22.1999	2.27697e-13	3.1274e-11
Novel_016857	XLOC_162473	.	transcript	0.119218	0	-22.1956	2.318e-13	3.16721e-11
Novel_009593	XLOC_092195	.	transcript	0.0408522	0	-22.1906	2.34702e-13	3.18819e-11
Novel_019090	XLOC_181931	.	transcript	0.250611	0	-22.1882	2.36113e-13	3.2027e-11
Novel_013014	XLOC_125029	.	transcript	0.0995248	0	-22.1874	2.36608e-13	3.20475e-11
Novel_009606	XLOC_092330	.	transcript	0.044479	0	-22.1836	2.38865e-13	3.23063e-11
Novel_011697	XLOC_113501	.	transcript	0.0803438	0	-22.1745	2.44335e-13	3.29506e-11
Novel_024011	XLOC_224515	.	transcript	0.146435	0	-22.167	2.47219e-13	3.32435e-11
Novel_003104	XLOC_030035	.	transcript	0.0844278	0	-22.1639	2.50751e-13	3.36699e-11
Novel_005095	XLOC_047902	.	transcript	0.054517	0	-22.1604	2.5302e-13	3.38771e-11
Novel_009268	XLOC_087935	.	transcript	0.0519144	0	-22.1523	2.58207e-13	3.43743e-11
Novel_002816	XLOC_027232	.	transcript	0.121151	0	-22.1499	2.59795e-13	3.45364e-11
Novel_000031	XLOC_000044	.	transcript	0.188811	0	-22.1479	2.6105e-13	3.4654e-11
XM_018066244.1	gene-PPIP5K1	PPIP5K1	transcript	0.0705908	0	-22.1423	2.6473e-13	3.50926e-11
Novel_010379	XLOC_100111	.	transcript	0.102901	0	-22.1386	2.67059e-13	3.53116e-11
Novel_016803	XLOC_162107	.	transcript	0.0843962	0	-22.1357	2.69129e-13	3.5424e-11
Novel_004747	XLOC_044190	.	transcript	0.0377912	0	-22.1208	2.79176e-13	3.64891e-11
XM_018054002.1	gene-NUMB	NUMB	transcript	0.113384	0	-22.1158	2.82698e-13	3.67271e-11
Novel_001050	XLOC_011020	.	transcript	0.028836	0	-22.1155	2.82964e-13	3.67271e-11
XR_001918069.1	gene-MBD6	MBD6	transcript	0.101523	0	-22.1109	2.86268e-13	3.69503e-11
Novel_020537	XLOC_189728	.	transcript	0.102777	0	-22.1081	2.88255e-13	3.70531e-11
XM_018043961.1	gene-REPS2	REPS2	transcript	0.074962	0	-22.1081	2.88255e-13	3.70531e-11
XM_018055454.1	gene-AAK1	AAK1	transcript	0.0677966	0	-22.1012	2.93187e-13	3.75835e-11
Novel_005480	XLOC_051575	.	transcript	0.148145	0	-22.0989	2.94837e-13	3.76915e-11
Novel_014571	XLOC_140512	.	transcript	0.12284	0	-22.0989	2.94837e-13	3.76915e-11
Novel_019941	XLOC_185939	.	transcript	0.110292	0	-22.0949	2.9776e-13	3.78063e-11
Novel_020284	XLOC_188332	.	transcript	0.102768	0	-22.0949	2.9776e-13	3.78063e-11
XR_001917204.1	gene-LOC102173992	LOC102173992	transcript	0.0388314	0	-22.0949	2.9776e-13	3.78063e-11
Novel_010287	XLOC_099071	.	transcript	0.056903	0	-22.0916	3.00286e-13	3.80234e-11
Novel_014192	XLOC_136990	.	transcript	0.0927262	0	-22.0896	3.0179e-13	3.8059e-11
Novel_023417	XLOC_219612	.	transcript	0.078615	0	-22.0896	3.0179e-13	3.8059e-11
Novel_025040	XLOC_232390	.	transcript	0.488403	0	-22.0896	3.0179e-13	3.8059e-11
XM_018039932.1	gene-LOC102173992	LOC102173992	transcript	0.0738752	0	-22.0824	3.07231e-13	3.86269e-11
Novel_018134	XLOC_173695	.	transcript	0.072613	0	-22.073	3.14481e-13	3.91307e-11
Novel_021594	XLOC_202283	.	transcript	0.0902896	0	-22.073	3.14481e-13	3.91307e-11
Novel_001373	XLOC_013967	.	transcript	0.0700512	0	-22.0712	3.15884e-13	3.92007e-11
Novel_023318	XLOC_218516	.	transcript	0.0419434	0	-22.0705	3.16427e-13	3.92159e-11
Novel_023447	XLOC_219929	.	transcript	0.07704	0	-22.0428	3.38881e-13	4.15572e-11
Novel_018263	XLOC_174922	.	transcript	0.0567362	0	-22.0358	3.44672e-13	4.21566e-11
Novel_015115	XLOC_146080	.	transcript	0.0317066	0	-22.0335	3.46877e-13	4.23153e-11
Novel_014393	XLOC_139094	.	transcript	0.0444742	0	-22.0264	3.52871e-13	4.29343e-11
Novel_001086	XLOC_011365	.	transcript	0.0513058	0	-22.0146	3.63403e-13	4.38159e-11
Novel_007386	XLOC_068263	.	transcript	0.0516384	0	-22.0044	3.72775e-13	4.483e-11
Novel_001915	XLOC_019067	.	transcript	0.050761	0	-22.0004	3.75782e-13	4.50755e-11
Novel_006369	XLOC_058967	.	transcript	0.0689834	0	-21.9988	3.74781e-13	4.50133e-11
Novel_016212	XLOC_156373	.	transcript	0.120937	0	-21.9967	3.79746e-13	4.52601e-11
XM_013976483.2	gene-CCNB3	CCNB3	transcript	0.0972154	0	-21.9967	3.79746e-13	4.52601e-11
XM_018054637.1	gene-ARHGEF19	ARHGEF19	transcript	0.0721876	0	-21.9967	3.79746e-13	4.52601e-11
Novel_017109	XLOC_164416	.	transcript	0.0693402	0	-21.9937	3.82553e-13	4.54206e-11
Novel_000370	XLOC_003412	.	transcript	0.151031	0	-21.9925	3.83809e-13	4.55119e-11
XM_018041933.1	gene-INPP5B	INPP5B	transcript	0.10636	0	-21.9906	3.85546e-13	4.55442e-11
Novel_023062	XLOC_215968	.	transcript	0.0491846	0	-21.976	3.99953e-13	4.682e-11
XM_018060998.1	gene-MTMR3	MTMR3	transcript	0.0635926	0	-21.976	3.99953e-13	4.682e-11
XM_018067248.1	gene-PLXNB1	PLXNB1	transcript	0.049189	0	-21.9756	4.00359e-13	4.682e-11
Novel_017062	XLOC_164161	.	transcript	0.035091	0	-21.9732	4.02782e-13	4.69855e-11
Novel_011784	XLOC_113964	.	transcript	0.0687016	0	-21.9651	4.10913e-13	4.7744e-11
Novel_018884	XLOC_180914	.	transcript	0.0578248	0	-21.9582	4.17928e-13	4.83763e-11
Novel_024791	XLOC_230122	.	transcript	0.0847412	0	-21.9576	4.18333e-13	4.83763e-11
Novel_005928	XLOC_055613	.	transcript	0.0334216	0	-21.9478	4.21377e-13	4.85479e-11
Novel_008979	XLOC_084683	.	transcript	0.128694	0	-21.9478	4.21377e-13	4.85479e-11
Novel_024722	XLOC_229925	.	transcript	0.067605	0	-21.937	4.40164e-13	5.04012e-11
Novel_014159	XLOC_136626	.	transcript	0.0728004	0	-21.9328	4.45037e-13	5.08968e-11
Novel_002395	XLOC_023769	.	transcript	0.163142	0	-21.9318	4.46186e-13	5.09064e-11
XM_018057100.1	gene-KIAA1217	KIAA1217	transcript	0.0570764	0	-21.9317	4.46212e-13	5.09064e-11
XM_018048156.1	gene-ANO4	ANO4	transcript	0.263909	0	-21.9247	4.39035e-13	5.03336e-11
Novel_008120	XLOC_074662	.	transcript	0.0919358	0	-21.9246	4.53935e-13	5.13867e-11
XR_001295467.2	gene-PHTF1	PHTF1	transcript	0.0787036	0	-21.9246	4.53935e-13	5.13867e-11
Novel_021777	XLOC_204247	.	transcript	0.0592896	0	-21.9214	4.57778e-13	5.16575e-11
Novel_010818	XLOC_105033	.	transcript	0.0507646	0	-21.9192	4.60214e-13	5.18697e-11
Novel_013268	XLOC_127595	.	transcript	0.0660094	0	-21.9131	4.66914e-13	5.24349e-11
XM_018052116.1	gene-FAM214B	FAM214B	transcript	0.116099	0	-21.9131	4.66914e-13	5.24349e-11
XR_001918139.1	gene-TTC38	TTC38	transcript	0.104254	0	-21.9131	4.66914e-13	5.24349e-11
Novel_014998	XLOC_145331	.	transcript	0.0327484	0	-21.9004	4.82017e-13	5.39582e-11
Novel_006613	XLOC_061264	.	transcript	0.08429	0	-21.8962	4.87079e-13	5.43966e-11
Novel_014029	XLOC_135730	.	transcript	0.102927	0	-21.8933	4.90222e-13	5.43977e-11
Novel_026114	XLOC_244744	.	transcript	0.0185694	0	-21.8891	4.95689e-13	5.48088e-11
Novel_012725	XLOC_122308	.	transcript	0.364931	0	-21.8861	4.99078e-13	5.48586e-11
Novel_001819	XLOC_018048	.	transcript	0.076789	0	-21.8844	5.01574e-13	5.50681e-11
Novel_011910	XLOC_115061	.	transcript	0.0750438	0	-21.8814	5.05182e-13	5.53946e-11
Novel_008977	XLOC_084683	.	transcript	0.0925516	0	-21.8794	5.06922e-13	5.53946e-11
Novel_001651	XLOC_015845	.	transcript	0.0326174	0	-21.8667	5.23812e-13	5.67749e-11
Novel_015582	XLOC_150439	.	transcript	0.044133	0	-21.8631	5.28556e-13	5.70901e-11
XM_018053999.1	gene-NUMB	NUMB	transcript	0.091105	0	-21.8525	5.42599e-13	5.84716e-11
Novel_000620	XLOC_005605	.	transcript	0.0287698	0	-21.8372	5.63374e-13	6.03619e-11
XM_018054269.1	gene-CGNL1	CGNL1	transcript	0.0574174	0	-21.8297	5.73853e-13	6.13438e-11
Novel_020804	XLOC_192864	.	transcript	0.0140046	0	-21.8266	5.77803e-13	6.16954e-11
Novel_005269	XLOC_049932	.	transcript	0.0523868	0	-21.7926	6.28069e-13	6.66053e-11
XM_005687492.3	gene-POSTN	POSTN	transcript	0.111138	0	-21.786	6.3836e-13	6.74666e-11
Novel_000020	XLOC_000044	.	transcript	0.0983466	0	-21.7827	6.43485e-13	6.7778e-11
XM_018044390.1	gene-YPEL1	YPEL1	transcript	0.293995	0	-21.7717	6.37723e-13	6.74666e-11
Novel_004763	XLOC_044231	.	transcript	0.045761	0	-21.765	6.72799e-13	7.02315e-11
Novel_027887	XLOC_264891	.	transcript	0.0719748	0	-21.7601	6.80204e-13	7.09251e-11
Novel_004400	XLOC_040871	.	transcript	0.0818112	0	-21.7563	6.86851e-13	7.12876e-11
XM_005680352.3	gene-PAN2	PAN2	transcript	0.0712322	0	-21.7563	6.86851e-13	7.12876e-11
Novel_021928	XLOC_205710	.	transcript	0.030679	0	-21.75	6.98124e-13	7.21635e-11
Novel_002019	XLOC_019859	.	transcript	0.0822748	0	-21.7489	6.99813e-13	7.21635e-11
Novel_016416	XLOC_158283	.	transcript	0.258161	0	-21.7489	6.99813e-13	7.21635e-11
Novel_020880	XLOC_193910	.	transcript	0.057426	0	-21.7455	7.05287e-13	7.26477e-11
Novel_002110	XLOC_020374	.	transcript	0.052829	0	-21.7421	7.10845e-13	7.31394e-11
Novel_025474	XLOC_238001	.	transcript	0.0079564	0	-21.7367	7.21226e-13	7.40443e-11
XM_018059054.1	gene-CLP1	CLP1	transcript	0.171646	0	-21.7364	7.21219e-13	7.40443e-11
Novel_001707	XLOC_016968	.	transcript	0.050589	0	-21.7347	7.24208e-13	7.42687e-11
Novel_005588	XLOC_052556	.	transcript	0.0543234	0	-21.7308	7.30805e-13	7.4863e-11
Novel_004128	XLOC_038214	.	transcript	0.124364	0	-21.7289	7.35171e-13	7.51453e-11
Novel_015429	XLOC_149596	.	transcript	0.0173806	0	-21.7289	7.35171e-13	7.51453e-11
Novel_017256	XLOC_165648	.	transcript	0.064661	0	-21.7256	7.41062e-13	7.53348e-11
Novel_027439	XLOC_261329	.	transcript	0.0288174	0	-21.7256	7.41062e-13	7.53348e-11
Novel_013410	XLOC_128994	.	transcript	0.0764772	0	-21.7229	7.45955e-13	7.56674e-11
Novel_018651	XLOC_178372	.	transcript	0.0598832	0	-21.7229	7.45955e-13	7.56674e-11
XM_018049212.1	gene-ZGRF1	ZGRF1	transcript	0.0550338	0	-21.7165	7.57772e-13	7.65334e-11
Novel_026172	XLOC_245144	.	transcript	0.0278218	0	-21.7146	7.61361e-13	7.67105e-11
Novel_001461	XLOC_014555	.	transcript	0.0572468	0	-21.7143	7.61992e-13	7.67105e-11
Novel_023612	XLOC_221084	.	transcript	0.09352	0	-21.7143	7.61992e-13	7.67105e-11
Novel_005574	XLOC_052486	.	transcript	0.161892	0	-21.7131	7.48508e-13	7.57617e-11
Novel_019543	XLOC_184055	.	transcript	0.0675996	0	-21.7131	7.48508e-13	7.57617e-11
Novel_000173	XLOC_001995	.	transcript	0.0118766	0	-21.6958	7.97159e-13	7.99059e-11
Novel_016565	XLOC_159968	.	transcript	0.0611482	0	-21.6958	7.97159e-13	7.99059e-11
Novel_023908	XLOC_223559	.	transcript	0.0571258	0	-21.6899	8.08701e-13	8.05665e-11
Novel_004812	XLOC_044579	.	transcript	0.380354	0	-21.6898	8.08928e-13	8.05665e-11
Novel_018240	XLOC_174634	.	transcript	0.0825656	0	-21.6898	8.08928e-13	8.05665e-11
XM_018065603.1	gene-DAB2	DAB2	transcript	0.0887064	0	-21.6879	8.12683e-13	8.07681e-11
Novel_012872	XLOC_124189	.	transcript	0.0401308	0	-21.6839	8.20722e-13	8.13072e-11
XM_013973781.2	gene-MECR	MECR	transcript	0.082189	0	-21.6825	8.23588e-13	8.14708e-11
XM_018066848.1	gene-IL17RE	IL17RE	transcript	0.112992	0	-21.6778	8.33197e-13	8.21883e-11
Novel_000665	XLOC_006117	.	transcript	0.036762	0	-21.6774	8.34019e-13	8.21883e-11
Novel_003914	XLOC_036900	.	transcript	0.062706	0	-21.6754	8.38077e-13	8.24815e-11
Novel_010057	XLOC_096655	.	transcript	0.0452452	0	-21.664	8.61779e-13	8.40365e-11
Novel_011295	XLOC_108501	.	transcript	0.0283322	0	-21.664	8.61779e-13	8.40365e-11
Novel_013821	XLOC_133941	.	transcript	0.0824704	0	-21.6628	8.64295e-13	8.41061e-11
Novel_017056	XLOC_164161	.	transcript	0.0273282	0	-21.6628	8.64295e-13	8.41061e-11
Novel_000236	XLOC_002203	.	transcript	0.058929	0	-21.6551	8.80697e-13	8.5435e-11
Novel_023824	XLOC_222723	.	transcript	0.0454598	0	-21.6551	8.80697e-13	8.5435e-11
Novel_011717	XLOC_113695	.	transcript	0.0425926	0	-21.6507	8.90188e-13	8.59981e-11
Novel_012726	XLOC_122308	.	transcript	0.246416	0	-21.6507	8.90188e-13	8.59981e-11
Novel_024509	XLOC_227997	.	transcript	0.058882	0	-21.6425	9.08182e-13	8.72846e-11
XM_018041940.1	gene-INPP5B	INPP5B	transcript	0.0853586	0	-21.6425	9.08182e-13	8.72846e-11
Novel_003062	XLOC_029741	.	transcript	0.566484	0	-21.6411	9.1138e-13	8.74733e-11
Novel_008662	XLOC_082401	.	transcript	0.161226	0	-21.6408	9.1202e-13	8.74733e-11
Novel_002932	XLOC_028475	.	transcript	0.035394	0	-21.6287	9.39386e-13	8.96374e-11
XM_005682965.2	gene-TRPC7	TRPC7	transcript	0.090989	0	-21.624	9.50351e-13	9.0335e-11
XM_018042394.1	gene-KCNMA1	KCNMA1	transcript	0.073443	0	-21.624	9.50351e-13	9.0335e-11
Novel_019280	XLOC_182738	.	transcript	0.0645346	0	-21.6239	9.50569e-13	9.0335e-11
XM_018040739.1	gene-ELN	ELN	transcript	0.088632	0	-21.6156	9.70029e-13	9.19036e-11
Novel_004817	XLOC_044779	.	transcript	0.0967952	0	-21.6019	1.00322e-12	9.42827e-11
Novel_005956	XLOC_055801	.	transcript	0.0432222	0	-21.6019	1.00322e-12	9.42827e-11
Novel_014398	XLOC_139095	.	transcript	0.073857	0	-21.6019	1.00322e-12	9.42827e-11
Novel_026769	XLOC_250057	.	transcript	0.107258	0	-21.599	1.01019e-12	9.48418e-11
Novel_018694	XLOC_179100	.	transcript	0.0285972	0	-21.5861	1.04268e-12	9.7402e-11
XM_018059992.1	gene-TMEM183A	TMEM183A	transcript	0.147752	0	-21.5861	1.04268e-12	9.7402e-11
Novel_023412	XLOC_219612	.	transcript	0.092779	0	-21.5796	1.02978e-12	9.64867e-11
Novel_020177	XLOC_187940	.	transcript	0.0290986	0	-21.5676	1.0905e-12	1.01362e-10
Novel_014690	XLOC_141283	.	transcript	0.0342992	0	-21.5613	1.10718e-12	1.02498e-10
Novel_016428	XLOC_158320	.	transcript	0.0381928	0	-21.561	1.10821e-12	1.02498e-10
Novel_007469	XLOC_069624	.	transcript	0.0097222	0	-21.5548	1.12529e-12	1.03975e-10
Novel_007702	XLOC_072193	.	transcript	0.0810436	0	-21.5436	1.15634e-12	1.06004e-10
Novel_010375	XLOC_100024	.	transcript	0.0407618	0	-21.5371	1.15545e-12	1.06004e-10
Novel_016624	XLOC_160577	.	transcript	0.0142768	0	-21.5293	1.19764e-12	1.09147e-10
Novel_011123	XLOC_106971	.	transcript	0.0158474	0	-21.527	1.20391e-12	1.09611e-10
Novel_002730	XLOC_026416	.	transcript	0.0993624	0	-21.5227	1.1962e-12	1.09122e-10
Novel_016767	XLOC_161606	.	transcript	0.0431074	0	-21.5155	1.23843e-12	1.12098e-10
XM_018043436.1	gene-MYRF	MYRF	transcript	0.0592208	0	-21.5155	1.23843e-12	1.12098e-10
Novel_013863	XLOC_134470	.	transcript	0.0423344	0	-21.5124	1.24764e-12	1.12604e-10
Novel_026331	XLOC_247428	.	transcript	0.0358248	0	-21.4978	1.29289e-12	1.16238e-10
Novel_007282	XLOC_067636	.	transcript	0.116936	0	-21.4953	1.30064e-12	1.1671e-10
Novel_010099	XLOC_097598	.	transcript	0.0786494	0	-21.4872	1.32671e-12	1.18593e-10
Novel_010217	XLOC_098582	.	transcript	0.0293086	0	-21.4872	1.32671e-12	1.18593e-10
Novel_021819	XLOC_204449	.	transcript	0.142961	0	-21.4872	1.32671e-12	1.18593e-10
XM_018050755.1	gene-DOT1L	DOT1L	transcript	0.0282618	0	-21.4872	1.32671e-12	1.18593e-10
Novel_000299	XLOC_002720	.	transcript	0.0435202	0	-21.4831	1.34003e-12	1.1931e-10
XM_018045608.1	gene-ZZZ3	ZZZ3	transcript	0.0550728	0	-21.4694	1.38575e-12	1.22532e-10
Novel_009637	XLOC_092468	.	transcript	0.088765	0	-21.4687	1.38784e-12	1.22532e-10
Novel_004702	XLOC_043491	.	transcript	0.0190962	0	-21.4592	1.42021e-12	1.24995e-10
Novel_011136	XLOC_107234	.	transcript	0.0232156	0	-21.455	1.43459e-12	1.25826e-10
Novel_023411	XLOC_219612	.	transcript	0.0441364	0	-21.4544	1.43711e-12	1.25929e-10
Novel_002616	XLOC_025676	.	transcript	0.0498144	0	-21.4505	1.4505e-12	1.26983e-10
Novel_010394	XLOC_100593	.	transcript	0.0210372	0	-21.4492	1.45506e-12	1.27263e-10
Novel_017852	XLOC_170996	.	transcript	0.0853874	0	-21.444	1.4738e-12	1.2866e-10
Novel_020785	XLOC_192589	.	transcript	0.103341	0	-21.4317	1.51817e-12	1.31671e-10
Novel_003032	XLOC_029568	.	transcript	0.045059	0	-21.4307	1.52118e-12	1.3181e-10
Novel_002176	XLOC_021046	.	transcript	0.031482	0	-21.4266	1.53724e-12	1.32709e-10
Novel_020926	XLOC_195145	.	transcript	0.0849808	0	-21.4266	1.53724e-12	1.32709e-10
Novel_015918	XLOC_153461	.	transcript	0.0207218	0	-21.4155	1.57905e-12	1.35816e-10
Novel_000921	XLOC_009137	.	transcript	0.0552124	0	-21.4139	1.58519e-12	1.36218e-10
XM_018038336.1	gene-CADPS	CADPS	transcript	0.042539	0	-21.4126	1.59023e-12	1.36526e-10
Novel_006370	XLOC_058967	.	transcript	0.036444	0	-21.4105	1.59839e-12	1.36974e-10
XM_018048692.1	gene-CACNA1C	CACNA1C	transcript	0.0318584	0	-21.4105	1.59839e-12	1.36974e-10
Novel_007808	XLOC_073327	.	transcript	0.117906	0	-21.4003	1.63878e-12	1.39486e-10
Novel_012209	XLOC_118262	.	transcript	0.0583482	0	-21.4003	1.63878e-12	1.39486e-10
Novel_025475	XLOC_238001	.	transcript	0.057612	0	-21.3968	1.63966e-12	1.39486e-10
Novel_027894	XLOC_264891	.	transcript	0.0595642	0	-21.3968	1.63966e-12	1.39486e-10
Novel_021441	XLOC_200647	.	transcript	0.0563634	0	-21.3953	1.65846e-12	1.40573e-10
Novel_008583	XLOC_082177	.	transcript	0.119554	0	-21.3948	1.64828e-12	1.39964e-10
XM_018061723.1	gene-LOC106503077	LOC106503077	transcript	0.0588278	0	-21.3848	1.70151e-12	1.4344e-10
Novel_011009	XLOC_106244	.	transcript	0.0189742	0	-21.3798	1.72178e-12	1.44756e-10
Novel_003200	XLOC_030358	.	transcript	0.0420608	0	-21.3755	1.74007e-12	1.45769e-10
Novel_003563	XLOC_034142	.	transcript	0.04815	0	-21.3423	1.88341e-12	1.56792e-10
Novel_003913	XLOC_036900	.	transcript	0.0326386	0	-21.3357	1.91632e-12	1.58964e-10
Novel_004587	XLOC_042822	.	transcript	0.068362	0	-21.3355	1.91415e-12	1.58926e-10
Novel_019091	XLOC_181931	.	transcript	0.197316	0	-21.3355	1.91415e-12	1.58926e-10
XM_018055039.1	gene-EGR4	EGR4	transcript	0.0978946	0	-21.3291	1.94591e-12	1.61132e-10
Novel_000010	XLOC_000016	.	transcript	0.127108	0	-21.3281	1.94964e-12	1.61156e-10
Novel_008571	XLOC_082087	.	transcript	0.100578	0	-21.3262	1.95765e-12	1.61674e-10
XM_018040997.1	gene-MLXIPL	MLXIPL	transcript	0.064858	0	-21.3136	2.01967e-12	1.66061e-10
Novel_001589	XLOC_015178	.	transcript	0.049752	0	-21.3041	2.06697e-12	1.69057e-10
Novel_001824	XLOC_018112	.	transcript	0.0505806	0	-21.3041	2.06697e-12	1.69057e-10
Novel_023548	XLOC_220436	.	transcript	0.0565626	0	-21.2839	2.12336e-12	1.73365e-10
XM_018055657.1	gene-ATP6V1C2	ATP6V1C2	transcript	0.157034	0	-21.2759	2.21087e-12	1.80037e-10
Novel_024864	XLOC_230614	.	transcript	0.0458214	0	-21.2701	2.24257e-12	1.82301e-10
XR_001919172.1	gene-LOC102175041	LOC102175041	transcript	0.195862	0	-21.2701	2.24257e-12	1.82301e-10
XM_013966825.2	gene-RIPK3	RIPK3	transcript	0.126862	0	-21.2681	2.25314e-12	1.82524e-10
Novel_021256	XLOC_198741	.	transcript	0.0462614	0	-21.2481	2.33329e-12	1.8739e-10
Novel_000120	XLOC_001451	.	transcript	0.0296066	0	-21.2471	2.37085e-12	1.89916e-10
Novel_009968	XLOC_095422	.	transcript	0.0676468	0	-21.2471	2.37085e-12	1.89916e-10
Novel_027328	XLOC_259784	.	transcript	0.074471	0	-21.2375	2.42949e-12	1.9428e-10
Novel_003737	XLOC_035534	.	transcript	0.0303016	0	-21.2324	2.4524e-12	1.95944e-10
Novel_001570	XLOC_015076	.	transcript	0.0624244	0	-21.2266	2.49069e-12	1.98664e-10
Novel_001677	XLOC_016410	.	transcript	0.0133044	0	-21.2154	2.5625e-12	2.03176e-10
Novel_015819	XLOC_152905	.	transcript	0.0834096	0	-21.2154	2.5625e-12	2.03176e-10
XR_001918836.1	gene-DNMT3A	DNMT3A	transcript	0.042036	0	-21.1786	2.7992e-12	2.20444e-10
Novel_008659	XLOC_082398	.	transcript	0.0247004	0	-21.177	2.80437e-12	2.2048e-10
Novel_025105	XLOC_232744	.	transcript	0.030851	0	-21.177	2.80437e-12	2.2048e-10
Novel_000964	XLOC_009931	.	transcript	0.137757	0	-21.1662	2.82852e-12	2.21818e-10
Novel_005127	XLOC_048516	.	transcript	0.0306972	0	-21.1624	2.8537e-12	2.23604e-10
Novel_014073	XLOC_135960	.	transcript	0.0317686	0	-21.1567	2.95011e-12	2.30094e-10
Novel_024827	XLOC_230225	.	transcript	0.0782446	0	-21.1567	2.95011e-12	2.30094e-10
Novel_015239	XLOC_147784	.	transcript	0.0239086	0	-21.1503	2.99761e-12	2.33313e-10
Novel_011858	XLOC_114473	.	transcript	0.0269998	0	-21.0797	3.4251e-12	2.63945e-10
Novel_023069	XLOC_216074	.	transcript	0.0279836	0	-20.858	5.86404e-12	4.27534e-10
Novel_024640	XLOC_228642	.	transcript	0.328098	0	-20.858	5.86404e-12	4.27534e-10
XM_018051335.1	gene-EPS15L1	EPS15L1	transcript	0.0646156	0	-20.5557	1.18242e-11	7.98449e-10
XM_018044988.1	gene-CHAMP1	CHAMP1	transcript	0.0709892	0	-20.5121	1.28383e-11	8.63803e-10
Novel_024421	XLOC_227441	.	transcript	0.035943	0	-20.5049	1.33021e-11	8.93077e-10
XM_018067151.1	gene-CLASP2	CLASP2	transcript	7.79333	0.001377	-12.3868	3.73169e-05	0.00205821
XM_018055893.1	gene-SPTAN1	SPTAN1	transcript	0.889793	0	-11.4342	0.000157927	0.00802291
Novel_025845	XLOC_242009	.	transcript	0.0996314	0	-11.1299	1.25416e-07	7.73568e-06
XM_018040727.1	gene-COL6A3	COL6A3	transcript	0.603697	0	-11.0664	8.7003e-10	5.4823e-08
Novel_001898	XLOC_019012	.	transcript	1.34239	0	-10.9886	5.75934e-09	3.60237e-07
XM_018040043.1	gene-MAPK8IP3	MAPK8IP3	transcript	0.867497	0	-10.9455	3.9389e-10	2.48874e-08
Novel_022706	XLOC_212775	.	transcript	2.28207	0	-10.9198	0.000308291	0.0149301
Novel_008336	XLOC_079782	.	transcript	59.034	0.0360836	-10.8571	0.000178592	0.00900895
XM_018040044.1	gene-MAPK8IP3	MAPK8IP3	transcript	0.816062	0	-10.8491	5.36278e-10	3.38152e-08
XM_018041131.1	gene-ZSCAN20	ZSCAN20	transcript	0.548999	0	-10.7622	0.000376392	0.0178666
XM_018056008.1	gene-PRRC2B	PRRC2B	transcript	0.390524	0	-10.6972	0.000408393	0.0191705
XM_018040049.1	gene-MAPK8IP3	MAPK8IP3	transcript	0.661323	0	-10.5546	2.82351e-09	1.772e-07
XM_018056007.1	gene-PRRC2B	PRRC2B	transcript	0.345402	0	-10.531	9.04282e-07	5.48696e-05
XM_018049801.1	gene-RGS12	RGS12	transcript	0.972021	0	-10.4159	3.06421e-05	0.00170518
XM_018040038.1	gene-MAPK8IP3	MAPK8IP3	transcript	0.557819	0	-10.3322	4.37489e-09	2.74193e-07
Novel_026217	XLOC_246615	.	transcript	0.556327	0	-10.2608	5.21015e-05	0.00282195
Novel_021398	XLOC_200269	.	transcript	1.52322	0.0002034	-10.2566	1.39652e-07	8.60239e-06
XM_018052928.1	gene-UBE3D	UBE3D	transcript	1.687	0	-10.1661	6.46437e-05	0.0034591
XM_018056116.1	gene-SDCCAG3	SDCCAG3	transcript	1.33841	0	-10.1425	6.66497e-09	4.16603e-07
Novel_002734	XLOC_026439	.	transcript	0.596831	0.0001172	-10.0321	6.56219e-05	0.00350944
Novel_016893	XLOC_162638	.	transcript	0.258503	2e-06	-9.98752	0.000610193	0.0273246
XM_018054325.1	gene-HERC1	HERC1	transcript	0.173907	0	-9.9649	9.3275e-09	5.81859e-07
Novel_015599	XLOC_150643	.	transcript	0.247314	0.0001322	-9.77235	0.000797778	0.0342615
Novel_019740	XLOC_184955	.	transcript	0.640457	0	-9.55992	0.000147179	0.00753431
Novel_017971	XLOC_171917	.	transcript	0.243703	0	-9.43045	0.000158625	0.00805395
XR_001917385.1	gene-PABPC4	PABPC4	transcript	0.651099	0	-9.39832	0.000184566	0.00929525
XM_005680743.3	gene-CASC1	CASC1	transcript	6.39369	0.006768	-9.39044	8.27866e-06	0.000478378
Novel_020905	XLOC_194806	.	transcript	0.112767	5.26e-05	-9.3768	2.46546e-05	0.00138021
XM_018043180.1	gene-MARK2	MARK2	transcript	0.344148	0	-9.25921	9.57012e-08	5.90676e-06
Novel_027718	XLOC_263479	.	transcript	0.129969	5.16e-05	-9.2346	0.00065203	0.028852
Novel_011120	XLOC_106971	.	transcript	0.100843	0	-9.22933	0.000276435	0.0134783
Novel_009503	XLOC_091074	.	transcript	0.186731	0	-9.22389	0.000288584	0.014034
Novel_008484	XLOC_081661	.	transcript	0.268624	0	-9.21075	0.00026101	0.0128402
XM_013970163.2	gene-RGS7	RGS7	transcript	1.43715	0.0007324	-9.18476	9.95318e-06	0.000571952
Novel_017956	XLOC_171917	.	transcript	0.109266	0.0001294	-9.17894	5.27602e-05	0.00285431
Novel_007486	XLOC_069897	.	transcript	0.368412	0	-9.17198	0.000239901	0.0118833
Novel_015371	XLOC_148840	.	transcript	0.3051	0	-9.16532	0.00111243	0.0456126
XM_018046008.1	gene-ANKRD35	ANKRD35	transcript	0.248763	0	-9.05689	0.000401833	0.0189011
Novel_010268	XLOC_099008	.	transcript	0.0519556	0	-9.05042	0.000375506	0.0178427
Novel_009345	XLOC_088966	.	transcript	0.234415	0	-9.03687	0.000598568	0.0269073
Novel_002478	XLOC_024510	.	transcript	0.0673662	0	-9.03676	9.85589e-07	5.97642e-05
XM_005691975.3	gene-CHD9	CHD9	transcript	4.26407	0.0082826	-9.03242	9.06358e-08	5.60153e-06
XM_018060600.1	gene-PRDM2	PRDM2	transcript	0.182918	0	-9.00892	0.000312631	0.0151246
Novel_026311	XLOC_247285	.	transcript	0.122637	0	-8.99904	4.23183e-07	2.58796e-05
Novel_010030	XLOC_095860	.	transcript	0.0844612	0	-8.99345	0.00035277	0.0168567
XM_018063568.1	gene-MARCH7	2020-03-07	transcript	0.40071	0	-8.98359	0.000329687	0.0158757
Novel_014737	XLOC_142208	.	transcript	0.197255	0	-8.98183	0.000657261	0.0290283
XR_001917611.1	gene-CC2D1B	CC2D1B	transcript	0.247437	0	-8.95607	2.34729e-07	1.44115e-05
Novel_013197	XLOC_126229	.	transcript	0.207726	7.08e-05	-8.95047	1.31644e-06	7.94134e-05
Novel_009857	XLOC_094042	.	transcript	0.161743	0	-8.88566	0.000356427	0.0170228
Novel_016358	XLOC_157541	.	transcript	0.248006	0	-8.87422	0.000522241	0.0238671
Novel_008624	XLOC_082286	.	transcript	0.389347	0	-8.87292	0.000390705	0.0184241
XM_018064832.1	gene-MBTD1	MBTD1	transcript	0.241749	0	-8.85667	0.000410898	0.0192693
XM_018038560.1	gene-COL11A2	COL11A2	transcript	0.1875	0	-8.84495	0.000384934	0.0181612
XM_018059516.1	gene-SCUBE2	SCUBE2	transcript	0.408714	0	-8.83971	0.000466762	0.0216067
Novel_003347	XLOC_031542	.	transcript	0.0724148	7.6e-06	-8.83306	1.77542e-06	0.000106209
Novel_012497	XLOC_120432	.	transcript	0.33346	0	-8.81346	0.00123242	0.0498536
XM_018059053.1	gene-CLP1	CLP1	transcript	0.66802	0	-8.80457	0.00063175	0.0280692
Novel_027277	XLOC_258912	.	transcript	0.0886244	0	-8.79626	7.26254e-07	4.41822e-05
Novel_015981	XLOC_154108	.	transcript	0.107998	0	-8.79385	0.00112096	0.0459019
XM_018063353.1	gene-LGI4	LGI4	transcript	0.449392	0	-8.79328	0.000415057	0.0194058
XM_005678667.2	gene-LOC102169353	LOC102169353	transcript	0.0636976	0	-8.75938	4.06946e-07	2.4903e-05
Novel_026821	XLOC_250709	.	transcript	0.166742	0	-8.74986	0.00050808	0.0232769
XM_018052686.1	gene-TRIM32	TRIM32	transcript	1.17873	0.0001568	-8.71539	5.03666e-06	0.000295803
XM_018044662.1	gene-FGFRL1	FGFRL1	transcript	1.4125	0.0004896	-8.66838	4.36811e-07	2.66781e-05
Novel_014961	XLOC_144721	.	transcript	0.200657	0	-8.65314	5.16705e-07	3.15369e-05
Novel_018926	XLOC_181208	.	transcript	0.115912	0	-8.62825	1.31059e-06	7.9163e-05
XM_018062920.1	gene-SIGLEC10	SIGLEC10	transcript	0.337849	0	-8.62781	1.52622e-06	9.16539e-05
Novel_021159	XLOC_198139	.	transcript	0.255725	0	-8.56947	4.5112e-05	0.00245621
XM_018049095.1	gene-TM4SF18	TM4SF18	transcript	0.890479	0	-8.56083	0.000697139	0.0305869
XM_013966703.2	gene-POLK	POLK	transcript	0.405073	0	-8.52273	1.04152e-06	6.3115e-05
Novel_003515	XLOC_033435	.	transcript	0.623673	0.0001128	-8.51332	0.000465648	0.0215659
Novel_014275	XLOC_137808	.	transcript	0.0647082	0	-8.49767	0.000641263	0.0284159
XM_005693629.3	gene-DHRS7B	DHRS7B	transcript	4.29398	0.0102624	-8.49492	1.35989e-06	8.1929e-05
XM_018043157.1	gene-NAV2	NAV2	transcript	0.107637	0	-8.46066	0.000754248	0.032693
XM_018058966.1	gene-SPEG	SPEG	transcript	0.0920022	0	-8.39162	0.000689769	0.0303206
XM_018067135.1	gene-CLASP2	CLASP2	transcript	0.199546	3.24e-05	-8.38659	0.000731328	0.031892
Novel_026722	XLOC_249853	.	transcript	0.31358	0	-8.36291	0.000379573	0.017981
XM_018046380.1	gene-CD84	CD84	transcript	0.390441	0	-8.33479	0.00077385	0.0334339
XM_013968944.2	gene-UBR3	UBR3	transcript	5.49128	0.0165434	-8.3264	1.31193e-06	7.91929e-05
XM_018066777.1	gene-MAP4	MAP4	transcript	1.08411	0.0028228	-8.29882	3.39309e-08	2.10959e-06
Novel_023887	XLOC_223283	.	transcript	0.147716	0	-8.27098	1.26343e-09	7.94511e-08
XM_018040224.1	gene-SMURF1	SMURF1	transcript	0.152981	0	-8.26975	0.000845238	0.0360674
Novel_007447	XLOC_069371	.	transcript	0.150637	0.0004794	-8.26963	2.22604e-07	1.3685e-05
Novel_004742	XLOC_044190	.	transcript	0.249186	0.0003164	-8.25095	0.000985182	0.0412252
XM_018059432.1	gene-PGAP2	PGAP2	transcript	0.876366	0.0024144	-8.21937	0.000667333	0.0294453
Novel_017899	XLOC_171338	.	transcript	0.572331	0.0011882	-8.21031	0.000590913	0.0266145
XM_018063636.1	gene-RBMS1	RBMS1	transcript	0.203931	0	-8.20677	2.0626e-06	0.00012331
XM_018062650.1	gene-PRKD2	PRKD2	transcript	0.236482	0	-8.19217	0.00095206	0.0399857
XM_018061768.1	gene-SDR42E1	SDR42E1	transcript	0.309652	0	-8.15283	0.00109679	0.0451696
XM_013965606.2	gene-MME	MME	transcript	0.229298	0	-8.13999	0.00102614	0.0427316
XM_018064831.1	gene-MBTD1	MBTD1	transcript	0.139922	0	-8.11412	0.0010799	0.0446118
XR_001917382.1	gene-PABPC4	PABPC4	transcript	0.252397	0	-8.06922	0.00112503	0.046028
Novel_011955	XLOC_115526	.	transcript	0.201126	0	-8.0116	0.000634497	0.0281429
XM_013977044.2	gene-TPM3	TPM3	transcript	2.13387	0.007742	-7.97872	0.000494755	0.0227334
Novel_003814	XLOC_035936	.	transcript	0.128411	0	-7.92318	0.000232573	0.0115509
Novel_001897	XLOC_019012	.	transcript	0.143802	0	-7.91536	0.000649042	0.0287333
Novel_001797	XLOC_017679	.	transcript	0.112443	0	-7.89849	8.37852e-06	0.000483849
Novel_007084	XLOC_066045	.	transcript	0.182118	0	-7.88362	8.12322e-06	0.000469687
Novel_000023	XLOC_000044	.	transcript	0.258864	0.000736	-7.8369	0.000779846	0.0335996
Novel_015884	XLOC_153365	.	transcript	0.105555	0	-7.8263	0.000169379	0.00856736
Novel_026134	XLOC_245041	.	transcript	0.23605	0.00105	-7.8024	0.000280007	0.0136382
Novel_006906	XLOC_063909	.	transcript	0.161967	0.000597	-7.68577	0.000499666	0.0229252
XM_018041599.1	gene-OBFC1	OBFC1	transcript	0.584645	0.0008282	-7.67903	3.53967e-05	0.00195808
XR_310524.3	gene-TRMT12	TRMT12	transcript	0.13747	0	-7.6396	1.96961e-05	0.00111129
XM_018063739.1	gene-RHBDF2	RHBDF2	transcript	0.136162	0	-7.63815	8.02989e-06	0.000464867
Novel_016424	XLOC_158320	.	transcript	0.0566232	0	-7.6294	0.000967942	0.0406161
Novel_005726	XLOC_053144	.	transcript	0.118584	0	-7.61837	6.80675e-06	0.000396269
Novel_003689	XLOC_034990	.	transcript	0.176716	0.0006818	-7.61562	0.000629379	0.0279957
XM_018043249.1	gene-ERI3	ERI3	transcript	0.358154	0	-7.58696	6.70258e-06	0.000390448
XM_018051384.1	gene-SLC27A1	SLC27A1	transcript	0.352203	0.0010988	-7.47759	0.000332881	0.0160129
Novel_006328	XLOC_058743	.	transcript	0.10214	0	-7.47038	1.05276e-05	0.000603845
XM_005678054.3	gene-AGL	AGL	transcript	1.56917	0.0085044	-7.43716	1.29544e-11	8.70989e-10
Novel_024701	XLOC_229527	.	transcript	0.13046	9.42e-05	-7.38437	0.000582878	0.0263543
Novel_026488	XLOC_248261	.	transcript	0.0658264	9.2e-06	-7.36457	0.000795521	0.0341803
XM_018043294.1	gene-ERI3	ERI3	transcript	0.334141	0	-7.35211	1.11942e-05	0.000640506
Novel_021890	XLOC_205048	.	transcript	0.231087	0.0001408	-7.32346	0.00092882	0.039186
XM_018066255.1	gene-SETD3	SETD3	transcript	1.04777	0.0064288	-7.31193	0.000148696	0.00759948
Novel_008445	XLOC_080487	.	transcript	0.133517	0	-7.29771	0.000295927	0.0143761
Novel_022515	XLOC_210772	.	transcript	0.184636	0.0010858	-7.27959	0.000266428	0.0130586
Novel_020510	XLOC_189574	.	transcript	0.237147	0.0008094	-7.25406	6.34293e-06	0.000370654
Novel_011422	XLOC_110119	.	transcript	0.0536512	3.6e-06	-7.24076	0.000841008	0.0359197
XM_018056557.1	gene-TNFRSF19	TNFRSF19	transcript	0.296176	0.0016722	-7.23222	0.000167181	0.00846996
XM_018066775.1	gene-MAP4	MAP4	transcript	0.25071	6.98e-05	-7.23028	7.9561e-06	0.000460881
XM_018054767.1	gene-EMC1	EMC1	transcript	0.499609	0.0002762	-7.21535	0.000105349	0.00549855
Novel_012763	XLOC_122839	.	transcript	0.11787	0.0002954	-7.20042	0.000790671	0.0340032
XM_018055552.1	gene-DNMT3A	DNMT3A	transcript	0.746191	0.0041824	-7.18606	5.25879e-09	3.29149e-07
XM_018055173.1	gene-MTA3	MTA3	transcript	0.3587	0.000956	-7.14314	4.35045e-05	0.00237146
XM_018063469.1	gene-ZNF444	ZNF444	transcript	0.847459	0.003006	-7.11993	3.32462e-05	0.00184131
Novel_011335	XLOC_108878	.	transcript	0.115032	0	-7.08418	2.05888e-05	0.00115886
XM_005678666.3	gene-LOC102169353	LOC102169353	transcript	0.0146534	0	-7.06183	4.08365e-05	0.00224173
Novel_012813	XLOC_123710	.	transcript	0.136561	0.0010356	-6.94657	0.000481684	0.0222094
XM_018048695.1	gene-CACNA1C	CACNA1C	transcript	0.0588642	0.0002962	-6.9348	0.00119316	0.0484123
Novel_025005	XLOC_232061	.	transcript	0.0602704	0.000169	-6.91331	9.75223e-05	0.0051184
XM_018052368.1	gene-LSS	LSS	transcript	0.959772	0.0071636	-6.89418	0.000980846	0.0411206
XM_018065974.1	gene-ELL3	ELL3	transcript	0.108483	0	-6.84831	0.000117786	0.00610668
Novel_014432	XLOC_139427	.	transcript	0.0864512	0.0003584	-6.84579	3.69068e-05	0.002038
Novel_020908	XLOC_194806	.	transcript	0.260128	0.0010838	-6.75064	0.000587538	0.0265136
XM_018052707.1	gene-TRAF1	TRAF1	transcript	0.676956	0.0046724	-6.71022	2.88424e-06	0.000171551
Novel_014660	XLOC_140950	.	transcript	0.0285952	0	-6.70796	0.000378747	0.0179601
Novel_014691	XLOC_141283	.	transcript	0.329368	0.0001252	-6.70012	0.0004338	0.0202415
XM_018055411.1	gene-EHBP1	EHBP1	transcript	0.405727	0.002981	-6.63562	9.75722e-05	0.0051184
XM_018057627.1	gene-PMEPA1	PMEPA1	transcript	0.534465	0.004128	-6.62358	0.000123869	0.0064078
Novel_015964	XLOC_153878	.	transcript	0.141629	0.0013398	-6.61688	0.000817349	0.0350053
XM_018052641.1	gene-ZNF618	ZNF618	transcript	0.0283398	0	-6.58348	0.000116725	0.00605505
Novel_022215	XLOC_208431	.	transcript	0.583444	0.003489	-6.57483	1.30285e-05	0.000743182
Novel_023518	XLOC_220311	.	transcript	0.104946	0.0005184	-6.5466	8.52286e-05	0.00450634
XM_018058411.1	gene-STAU2	STAU2	transcript	5.34779	0.0579558	-6.52736	5.28911e-06	0.00031004
XM_018039288.1	gene-MDFI	MDFI	transcript	0.16209	0	-6.51375	1.57192e-06	9.4277e-05
XM_018065844.1	gene-LIMS2	LIMS2	transcript	0.205946	0.0003928	-6.50339	9.14099e-05	0.0048168
XM_018047646.1	gene-ZNF385A	ZNF385A	transcript	0.402511	0.0032148	-6.49805	0.000131519	0.0067698
XM_018057131.1	gene-EPB41	EPB41	transcript	0.640352	0.0063552	-6.49645	1.39775e-05	0.000795855
Novel_019130	XLOC_182076	.	transcript	0.0839606	0.0004212	-6.43662	2.471e-05	0.00138249
Novel_009240	XLOC_087759	.	transcript	0.191719	0.001958	-6.43485	0.000243863	0.0120475
Novel_009401	XLOC_089793	.	transcript	4.24372	0.0478272	-6.43296	1.98111e-05	0.00111711
XM_018050407.1	gene-SCAMP4	SCAMP4	transcript	0.153524	0	-6.42515	8.69126e-05	0.00459279
Novel_013372	XLOC_128672	.	transcript	0.476089	0.0061164	-6.42431	3.72918e-06	0.000220681
Novel_004366	XLOC_040673	.	transcript	0.120138	0	-6.42091	0.000608781	0.0273034
Novel_027448	XLOC_261423	.	transcript	0.0679018	0	-6.4092	0.000125014	0.0064599
XM_018052558.1	gene-KLF4	KLF4	transcript	0.312805	0.0009794	-6.4045	2.66231e-05	0.00148507
XM_005694675.3	gene-PDE4D	PDE4D	transcript	2.42052	0.0305104	-6.29133	1.30092e-05	0.000742537
Novel_004377	XLOC_040811	.	transcript	0.110812	0.0011588	-6.27711	4.21541e-06	0.000248509
Novel_020745	XLOC_191668	.	transcript	0.44123	0.0029256	-6.26916	0.000487393	0.0224393
Novel_011396	XLOC_109690	.	transcript	0.243068	0.0034742	-6.20725	0.000569039	0.0257661
XM_013963627.2	gene-LMBR1	LMBR1	transcript	0.36995	0.0028038	-6.19554	0.000885922	0.0375971
Novel_013157	XLOC_125814	.	transcript	0.175389	0.0020472	-6.12813	2.62444e-06	0.000156497
Novel_026442	XLOC_247877	.	transcript	0.058829	0.0004666	-6.09493	0.00114509	0.0467463
XM_018060044.1	gene-DSTYK	DSTYK	transcript	0.591653	0.0066046	-6.08872	6.57582e-05	0.00351338
Novel_010272	XLOC_099008	.	transcript	0.473775	0.0066058	-6.03534	0.000269719	0.0131784
XM_018067141.1	gene-CLASP2	CLASP2	transcript	0.249301	0.0030582	-6.0185	8.07321e-06	0.000467085
Novel_004745	XLOC_044190	.	transcript	0.162659	0.002185	-6.00753	4.65254e-05	0.00253021
XM_018042458.1	gene-SGPL1	SGPL1	transcript	0.386526	0.0053598	-5.99988	9.20094e-06	0.000530031
XM_018043191.1	gene-MARK2	MARK2	transcript	0.0345416	0	-5.94581	0.000627345	0.0279185
XM_018060813.1	gene-NEK7	NEK7	transcript	0.295193	0.0020696	-5.93753	3.73941e-05	0.00206125
XM_018061615.1	gene-TRIM2	TRIM2	transcript	0.130982	0.0012354	-5.88428	1.19085e-05	0.000680543
XM_018043182.1	gene-MARK2	MARK2	transcript	0.045004	0.0002398	-5.82503	7.42604e-06	0.000430978
Novel_007793	XLOC_073278	.	transcript	0.569654	0.0102574	-5.78502	2.37281e-05	0.00132994
XM_018063743.1	gene-RHBDF2	RHBDF2	transcript	0.0376606	0	-5.77798	0.000895472	0.0379678
Novel_024964	XLOC_231571	.	transcript	0.0990212	0.0004596	-5.74736	0.0011193	0.045874
XM_013975473.2	gene-CHRNB3	CHRNB3	transcript	0.0862798	0	-5.68603	0.000928011	0.0391695
XM_018039098.1	gene-HIVEP1	HIVEP1	transcript	0.286972	0.0051128	-5.62886	0.000381916	0.0180518
Novel_018151	XLOC_173743	.	transcript	0.312053	0.0049122	-5.6268	0.000140176	0.00719555
Novel_016606	XLOC_160252	.	transcript	0.099549	0.0013932	-5.59199	0.000194774	0.00977242
XM_018067249.1	gene-PLXNB1	PLXNB1	transcript	0.11238	0.0013002	-5.5569	0.000656519	0.0290093
Novel_006400	XLOC_059011	.	transcript	0.0218784	2e-05	-5.54809	0.000347196	0.016633
Novel_014621	XLOC_140701	.	transcript	0.248731	0.0041854	-5.52938	0.000198452	0.00993557
Novel_004835	XLOC_045130	.	transcript	0.0338282	0	-5.51616	0.000607665	0.0272768
Novel_010868	XLOC_105291	.	transcript	0.065284	0.0008862	-5.51122	0.000129268	0.00666864
Novel_002548	XLOC_025364	.	transcript	0.256974	0.0046856	-5.49735	0.000130422	0.00671702
XM_005696537.3	gene-AGER	AGER	transcript	0.0590464	0	-5.49232	1.56496e-06	9.39198e-05
Novel_005171	XLOC_049171	.	transcript	0.219635	0.0048816	-5.44267	3.65517e-05	0.00201958
Novel_017564	XLOC_167421	.	transcript	0.390582	0.009054	-5.43411	0.000317609	0.0153257
XM_018055044.1	gene-RAB11FIP5	RAB11FIP5	transcript	2.93403	0.0763734	-5.4184	5.64215e-05	0.00304005
XM_018052219.1	gene-CORO2A	CORO2A	transcript	0.491297	0.0115022	-5.39779	0.000268224	0.0131329
XM_018065272.1	gene-ZNF385B	ZNF385B	transcript	0.305874	0.0063476	-5.34314	0.000383294	0.0181021
Novel_008072	XLOC_074399	.	transcript	0.268199	0.0072446	-5.29081	8.68686e-06	0.000501345
XM_013976537.2	gene-KDM5C	KDM5C	transcript	4.19351	0.104467	-5.23774	3.76216e-14	8.52167e-12
XM_013965722.2	gene-SGCD	SGCD	transcript	0.344477	0.0082956	-5.22679	4.15214e-05	0.00227398
XM_018054999.1	gene-RTKN	RTKN	transcript	0.192696	0.0033354	-5.18856	0.000763443	0.0330148
XM_018048724.1	gene-MICAL3	MICAL3	transcript	0.835352	0.0209344	-5.18743	0.000889977	0.037752
Novel_025253	XLOC_235929	.	transcript	0.095634	0.0018748	-5.13998	0.00077497	0.0334668
XM_013971426.2	gene-MAP2	MAP2	transcript	0.0892682	0.001827	-5.12558	0.000526061	0.0240182
XM_018063405.1	gene-PEG3	PEG3	transcript	0.038527	3.02e-05	-5.0873	0.00083457	0.0356937
XM_018045693.1	gene-SEMA5B	SEMA5B	transcript	0.836305	0.0242052	-5.08359	3.81862e-05	0.00210242
Novel_000998	XLOC_010125	.	transcript	0.0535804	0.0004192	-5.08107	0.000357376	0.0170593
Novel_000528	XLOC_004850	.	transcript	0.242655	0.0066984	-5.07931	1.23953e-06	7.49679e-05
XM_018055912.1	gene-PKN3	PKN3	transcript	0.197448	0.005177	-5.07569	6.36537e-05	0.003412
XM_013972799.2	gene-TMEM267	TMEM267	transcript	0.209117	0.0015464	-5.02893	0.000150822	0.00770387
XM_013969732.2	gene-CLPB	CLPB	transcript	0.127392	0.0037442	-4.9051	7.85322e-05	0.00417357
XM_018056996.1	gene-CELF2	CELF2	transcript	0.0701682	0.0018436	-4.84023	0.000618089	0.0276119
XM_018039339.1	gene-CIDEA	CIDEA	transcript	0.943045	0.0334074	-4.83123	5.17304e-06	0.000303431
XM_018050121.1	gene-SGCD	SGCD	transcript	0.20766	0.007371	-4.77147	0.000878158	0.0373015
XM_018038916.1	gene-ATF6B	ATF6B	transcript	0.466475	0.0158324	-4.73858	0.0001483	0.00758509
XM_018054278.1	gene-RNF111	RNF111	transcript	0.199101	0.0064848	-4.67464	0.000524497	0.0239585
XM_013962755.2	gene-MIER1	MIER1	transcript	5.23733	0.21448	-4.65993	6.12048e-07	3.73073e-05
XM_018038249.1	gene-EIF4E3	EIF4E3	transcript	6.01879	0.247388	-4.64259	0.000137478	0.00706481
Novel_018066	XLOC_173219	.	transcript	0.0145652	0	-4.63576	0.000259258	0.0127608
XM_018051685.1	gene-ZBTB21	ZBTB21	transcript	0.282726	0.01089	-4.58054	2.54649e-05	0.00142302
Novel_011208	XLOC_108218	.	transcript	0.118905	0.0048628	-4.5299	0.000677072	0.0298046
XM_018045786.1	gene-ARHGAP29	ARHGAP29	transcript	0.181042	0.0062986	-4.52723	0.000757863	0.0328039
XM_018053179.1	gene-TBC1D5	TBC1D5	transcript	0.580597	0.0245818	-4.51264	0.000195494	0.00980325
XM_018061247.1	gene-ATXN2	ATXN2	transcript	0.433908	0.0189616	-4.48523	9.3589e-05	0.00492051
Novel_024567	XLOC_228308	.	transcript	0.243393	0.0091362	-4.47281	5.59186e-05	0.0030147
XM_013964217.2	gene-M6PR	M6PR	transcript	5.73836	0.270889	-4.46694	0.000642151	0.0284418
XM_018054180.1	gene-DTWD1	DTWD1	transcript	0.286234	0.0064994	-4.45632	0.0010079	0.0420847
XM_018059693.1	gene-SLC37A4	SLC37A4	transcript	0.408127	0.0171534	-4.39445	0.00105175	0.0436812
Novel_028340	XLOC_269489	.	transcript	0.109796	0	-4.35975	0.00038444	0.0181471
XM_018057884.1	gene-CHD6	CHD6	transcript	2.56348	0.120127	-4.35929	0.000707415	0.0309703
XM_018045274.1	gene-MAGED2	MAGED2	transcript	0.362571	0.0136872	-4.32018	0.00106799	0.0442374
XM_018058015.1	gene-ST3GAL6	ST3GAL6	transcript	0.112303	0.002426	-4.29434	1.56185e-05	0.00088767
XM_018062596.1	gene-PPP1R13L	PPP1R13L	transcript	0.414291	0.0197566	-4.27499	0.00100579	0.0420156
Novel_028014	XLOC_265606	.	transcript	0.0496012	0.0018364	-4.26885	0.00093196	0.0392676
XM_018043780.1	gene-LOC102182496	LOC102182496	transcript	0.709767	0.0359702	-4.26177	0.000862079	0.0366686
XM_013965423.2	gene-ZFP62	ZFP62	transcript	0.124332	0.0049774	-4.23491	0.00110146	0.0452823
Novel_018664	XLOC_178533	.	transcript	0.22227	0.0102196	-4.21728	8.28859e-05	0.00439743
Novel_026463	XLOC_248122	.	transcript	0.695239	0.03517	-4.1951	0.000436001	0.0203138
XM_018047353.1	gene-ABCC5	ABCC5	transcript	1.13985	0.0648722	-4.13803	0.000408587	0.0191705
XM_018057568.1	gene-GID8	GID8	transcript	0.302642	0.014782	-4.13735	7.95359e-05	0.0042221
XM_018038353.1	gene-CADPS	CADPS	transcript	5.23144	0.333066	-4.02067	0.000778802	0.0335701
XM_018051136.1	gene-INSR	INSR	transcript	0.225629	0.011259	-3.9962	0.000312942	0.0151318
XM_018042431.1	gene-MAPK8	MAPK8	transcript	0.66083	0.0416338	-3.99612	0.00033063	0.0159129
XM_018049152.1	gene-BMPR1B	BMPR1B	transcript	0.514355	0.0324368	-3.99232	0.0003722	0.0177049
XM_018063334.1	gene-ZNF792	ZNF792	transcript	0.248011	0.0135252	-3.97312	0.000335009	0.0160919
XM_018063598.1	gene-DZIP3	DZIP3	transcript	2.3665	0.144122	-3.92974	0.000262709	0.0128966
XM_018043813.1	gene-ZFX	ZFX	transcript	1.14504	0.0766656	-3.90098	1.16266e-08	7.24797e-07
XM_018055551.1	gene-DNMT3A	DNMT3A	transcript	0.253502	0.0165156	-3.90003	0.000200618	0.0100332
XM_018045965.1	gene-IGSF3	IGSF3	transcript	0.685267	0.0454024	-3.88229	0.0007427	0.032271
XM_018060398.1	gene-RERE	RERE	transcript	0.661934	0.0472046	-3.79832	1.77007e-05	0.00100113
XM_018040222.1	gene-SMURF1	SMURF1	transcript	0.151247	0.0106888	-3.79011	0.000597404	0.0268679
XM_018044361.1	gene-TPRA1	TPRA1	transcript	0.221097	0.0123688	-3.78159	6.23552e-06	0.000364606
XM_018055442.1	gene-APLF	APLF	transcript	0.122181	0.0065366	-3.71986	0.000538703	0.0245353
XM_013966062.2	gene-INVS	INVS	transcript	0.354863	0.0266848	-3.69239	1.65649e-05	0.000939737
Novel_003666	XLOC_034916	.	transcript	0.608506	0.0500482	-3.66942	0.0010987	0.0452084
Novel_020602	XLOC_190190	.	transcript	1.18075	0.0888988	-3.65792	5.32676e-08	3.30301e-06
XM_018055896.1	gene-SPTAN1	SPTAN1	transcript	4.59768	0.387971	-3.64341	1.39869e-06	8.41575e-05
XM_018046467.1	gene-SFT2D2	SFT2D2	transcript	0.360321	0.0299858	-3.59659	0.000433104	0.0202192
XM_018062456.1	gene-HNRNPUL1	HNRNPUL1	transcript	0.475267	0.0394472	-3.59364	2.94778e-06	0.000175218
Novel_017476	XLOC_166936	.	transcript	0.949467	0.0799418	-3.57096	4.11441e-31	3.83965e-26
XM_018061770.1	gene-MPHOSPH6	MPHOSPH6	transcript	0.736119	0.0619512	-3.54601	0.000363374	0.0173191
XM_018053622.1	gene-TIPIN	TIPIN	transcript	0.725179	0.0600418	-3.50144	7.89744e-05	0.00419468
Novel_014179	XLOC_136782	.	transcript	0.190664	0.0171552	-3.47117	0.00119855	0.0485888
XM_018039406.1	gene-TCF4	TCF4	transcript	3.37825	0.322633	-3.43083	0.00105476	0.0437476
XM_018048062.1	gene-BAZ2A	BAZ2A	transcript	0.279002	0.024972	-3.42105	0.000630514	0.0280328
XM_018056299.1	gene-LOC102173859	LOC102173859	transcript	0.471291	0.0433572	-3.42055	0.000465611	0.0215659
XM_018055110.1	gene-RASGRP3	RASGRP3	transcript	0.0602378	0.0045288	-3.38763	0.000665749	0.0293893
XM_013970357.2	gene-FAM20B	FAM20B	transcript	0.429299	0.0406238	-3.38032	0.000742127	0.032271
XM_005684922.3	gene-VIP	VIP	transcript	8.31402	0.859054	-3.33261	1.30723e-06	7.9011e-05
XM_018065571.1	gene-ARHGEF28	ARHGEF28	transcript	0.21534	0.023122	-3.19136	2.90977e-05	0.00162117
Novel_021481	XLOC_200920	.	transcript	0.300258	0.030334	-3.17606	0.000937787	0.0394395
XM_018047608.1	gene-CEP290	CEP290	transcript	1.61333	0.180731	-3.16144	1.65544e-07	1.01906e-05
Novel_004867	XLOC_045341	.	transcript	0.930027	0.105691	-3.11822	0.000167517	0.00848238
XM_013971403.2	gene-PIKFYVE	PIKFYVE	transcript	2.92442	0.362089	-3.04866	0.000507829	0.0232768
XM_018049739.1	gene-CPEB2	CPEB2	transcript	0.662341	0.0867762	-2.95514	3.27256e-06	0.000194276
XM_005686290.2	gene-NMS	NMS	transcript	3.15916	0.428161	-2.9539	6.44919e-05	0.00345296
XM_018049305.1	gene-HPGDS	HPGDS	transcript	1.84824	0.252701	-2.92113	0.000414136	0.0193822
Novel_018367	XLOC_176705	.	transcript	0.389191	0.051417	-2.90151	9.37953e-05	0.00492858
XM_018047570.1	gene-NAP1L1	NAP1L1	transcript	18.5106	2.73368	-2.81536	0.000484956	0.0223381
XM_018045307.1	gene-MIER1	MIER1	transcript	1.64193	0.246273	-2.78112	6.378e-05	0.00341681
Novel_000929	XLOC_009200	.	transcript	0.122851	0.0180822	-2.77665	0.000680672	0.0299348
XM_018065198.1	gene-HDAC5	HDAC5	transcript	0.289343	0.0402798	-2.75959	2.59907e-05	0.00145066
XM_018058545.1	gene-FAM91A1	FAM91A1	transcript	8.42057	1.21918	-2.75364	4.21235e-05	0.0023021
XM_005701580.3	gene-LOC102179937	LOC102179937	transcript	9.41509	1.53956	-2.66537	0.00118158	0.0479841
Novel_002970	XLOC_028850	.	transcript	11.3559	1.80654	-2.65341	0.000932362	0.0392676
XM_018045337.1	gene-MIER1	MIER1	transcript	5.66619	0.940586	-2.65102	1.32331e-05	0.000754393
XM_018051137.1	gene-INSR	INSR	transcript	3.77711	0.610562	-2.59538	0.000716516	0.0313193
Novel_027141	XLOC_255438	.	transcript	0.244709	0.0350124	-2.59481	0.00111051	0.0455539
XM_018043179.1	gene-SLC6A9	SLC6A9	transcript	0.631152	0.114642	-2.46837	0.000166112	0.00842037
XM_005680477.3	gene-SLC25A3	SLC25A3	transcript	2.70784	0.542519	-2.40049	0.000618807	0.0276308
XM_018055894.1	gene-SPTAN1	SPTAN1	transcript	5.85435	1.21873	-2.31048	4.34103e-05	0.0023677
XM_018043619.1	gene-AKR1A1	AKR1A1	transcript	8.07935	1.74967	-2.21608	0.000266882	0.013074
Novel_020793	XLOC_192745	.	transcript	0.394373	0.0901464	-2.09338	0.0010003	0.0418237
Novel_017309	XLOC_166067	.	transcript	0.126183	0.027301	-2.08498	1.16568e-05	0.000666567
XM_005695620.2	gene-CRELD1	CRELD1	transcript	2.23483	0.538341	-2.03455	0.00030929	0.0149707
XM_005694095.3	gene-AFMID	AFMID	transcript	0.497777	0.12337	-2.00166	0.00104756	0.0435458
XM_005682582.3	gene-LOC102178997	LOC102178997	transcript	0.151105	0.0389286	-1.9249	0.000791089	0.0340055
XM_018056920.1	gene-MKKS	MKKS	transcript	0.218907	0.0621514	-1.83504	0.00108077	0.0446281
XR_001918224.1	gene-SLC25A36	SLC25A36	transcript	2.92668	0.899497	-1.74227	7.62685e-05	0.0040602
XM_018039452.1	gene-PTPRM	PTPRM	transcript	0.771255	0.229608	-1.72236	0.000874671	0.0371703
XM_013970422.2	gene-RGS8	RGS8	transcript	0.324612	0.102656	-1.68171	2.00232e-05	0.00112838
Novel_020911	XLOC_194831	.	transcript	0.423424	0.135642	-1.6799	0.000351578	0.016817
NM_001314303.1	gene-HSPA2	HSPA2	transcript	12.1834	3.94533	-1.66347	0.00105348	0.0437334
XM_018038611.1	gene-GPANK1	GPANK1	transcript	1.17168	0.373909	-1.66188	0.00117546	0.0477771
XM_005682343.2	gene-FBXL12	FBXL12	transcript	0.411879	0.130469	-1.62866	0.00068059	0.0299348
XM_018054830.1	gene-ZNF2	ZNF2	transcript	0.298982	0.0967594	-1.62749	0.000857724	0.0365167
XM_018039943.1	gene-TAOK2	TAOK2	transcript	0.424556	0.140543	-1.60389	0.000696252	0.0305624
XM_013973846.2	gene-LOC102170832	LOC102170832	transcript	1.94872	0.694884	-1.52625	0.00015767	0.00801419
XM_018053731.1	gene-TRIM36	TRIM36	transcript	0.279351	0.0987866	-1.50192	1.52776e-05	0.000869145
XM_005686088.3	gene-PGF	PGF	transcript	1.31893	0.499985	-1.43468	0.000324721	0.0156446
XM_005681252.3	gene-NPY1R	NPY1R	transcript	5.07146	1.94967	-1.39704	5.69815e-05	0.00306845
XM_005699317.3	gene-ADIRF	ADIRF	transcript	252.372	101.332	-1.36466	0.00071363	0.0312224
XM_013963625.2	gene-DLG1	DLG1	transcript	3.1478	1.26276	-1.35863	0.0002818	0.0137184
XM_005686363.3	gene-TPRKB	TPRKB	transcript	0.503604	0.195441	-1.3585	0.00031464	0.0151982
XM_018044882.1	gene-FRMD1	FRMD1	transcript	0.0695514	0.0280424	-1.35176	3.12327e-05	0.00173494
Novel_017521	XLOC_167196	.	transcript	0.570778	0.226484	-1.32355	5.16771e-05	0.00280059
XM_018061453.1	gene-PGAM5	PGAM5	transcript	2.1554	0.890155	-1.28827	7.15546e-06	0.000415792
XM_005684957.3	gene-AGPAT4	AGPAT4	transcript	5.35074	2.22798	-1.26803	2.79316e-06	0.000166239
XM_005685272.3	gene-MRPL52	MRPL52	transcript	2.88301	1.23774	-1.24824	2.18444e-06	0.000130427
Novel_008514	XLOC_081822	.	transcript	0.153748	0.0667828	-1.22903	0.000837705	0.035795
Novel_008158	XLOC_076190	.	transcript	0.466321	0.206557	-1.20198	0.000105482	0.00550241
XM_018064422.1	gene-TRPV3	TRPV3	transcript	0.651878	0.297038	-1.14259	1.0366e-09	6.52311e-08
XM_018064097.1	gene-MSI2	MSI2	transcript	3.3957	1.59905	-1.13455	0.00116657	0.0474777
XM_018048349.1	gene-CAPRIN2	CAPRIN2	transcript	3.03521	1.43539	-1.11538	0.000517472	0.0236607
Novel_023193	XLOC_217379	.	transcript	0.54482	0.257312	-1.10284	5.91643e-05	0.00318416
XM_018041167.1	gene-BORCS7	BORCS7	transcript	0.804519	0.382972	-1.08782	0.000514016	0.0235142
XM_018051036.1	gene-TYK2	TYK2	transcript	1.8295	0.88867	-1.08275	0.00110223	0.045294
XM_013967589.2	gene-MTA3	MTA3	transcript	0.923528	0.444493	-1.06622	0.000395318	0.0186322
XM_018054386.1	gene-STARD9	STARD9	transcript	0.609675	0.303978	-1.04763	0.000803156	0.0344607
XM_018042263.1	gene-RASSF4	RASSF4	transcript	4.44387	2.21193	-1.03891	0.000171624	0.00867623
XM_005684794.3	gene-PDE7B	PDE7B	transcript	11.6324	5.78428	-1.03005	7.94277e-06	0.000460395
