# Supplementary material for: Hypothalamic Transcriptome Analysis Reveals the Crucial MicroRNAs and mRNAs Affecting Litter Size in Goats
Source: Front Vet Sci. 2021 Nov 1;8:747100. doi: 10.3389/fvets.2021.747100 (PMC8591166; doi:10.3389/fvets.2021.747100)
Supplement: Supplementary file 5 [file Table_5.XLSX]

## Sheet: miRNA
sRNA	FP_LY_hyp_readcount	FP_HY_hyp_readcount	log2FoldChange	pval	padj	significant
novel_1213	179.715	3.38421	-5.7359	0.00019049	0.30637	TRUE
chi-miR-146b-5p	9162.23	30769	1.7477	0.00034953	0.30637	TRUE
chi-miR-135a	20857.4	39773.3	0.93119	0.0025561	0.99641	FALSE
chi-miR-146b-3p	78.4309	202.222	1.3622	0.0028914	0.99641	TRUE
chi-miR-122	144.617	1386.59	3.2612	0.0030606	0.99641	TRUE
novel_473	7.00782	1.47513	-2.4766	0.0040893	0.99641	TRUE
novel_1263	2.65198	0	-3.8014	0.0069115	0.99641	TRUE
novel_1534	0.331918	3.74391	3.2597	0.0070532	0.99641	TRUE
novel_1516	2.81387	0.321649	-3.3189	0.010301	0.99641	TRUE
chi-miR-223-5p	11.4898	25.4484	1.1284	0.01071	0.99641	TRUE
chi-miR-1271-3p	12.9216	5.46532	-1.1862	0.013375	0.99641	TRUE
chi-miR-222-3p	4182.61	6619	0.66208	0.014288	0.99641	FALSE
chi-miR-147-3p	633.893	415.17	-0.60836	0.015022	0.99641	FALSE
novel_1676	0.362329	3.77943	3.2153	0.015499	0.99641	TRUE
novel_1271	4.72266	15.9379	1.7472	0.018922	0.99641	TRUE
novel_389	10.1879	2.53981	-1.9701	0.019798	0.99641	TRUE
novel_438	2.59612	0.134416	-3.1523	0.02093	0.99641	TRUE
novel_1187	0	2.0918	3.6093	0.023284	0.99641	TRUE
novel_360	0.181022	2.1852	3.1506	0.027612	0.99641	TRUE
novel_81	2.2982	7.60474	1.6776	0.028976	0.99641	TRUE
novel_1168	0.795334	3.79307	2.324	0.033789	0.99641	TRUE
novel_414	3.14827	7.98701	1.3755	0.035246	0.99641	TRUE
novel_42	2.82489	8.18458	1.4678	0.036097	0.99641	TRUE
novel_566	0.150896	2.43248	3.2307	0.037001	0.99641	TRUE
chi-miR-133b	55.1071	27.8301	-1.007	0.038647	0.99641	TRUE
novel_1790	2.6277	0.643298	-2.6233	0.039764	0.99641	TRUE
novel_1266	8.35162	3.567	-1.2468	0.041473	0.99641	TRUE
chi-let-7i-3p	327.541	201.075	-0.70132	0.043725	0.99641	FALSE
novel_643	2.25317	0.168857	-3.0005	0.044867	0.99641	TRUE
novel_388	4.43312	9.98332	1.1311	0.045346	0.99641	TRUE
novel_15	1805.36	3003.6	0.73396	0.047074	0.99641	FALSE
chi-miR-671-5p	196.61	285.029	0.53227	0.048242	0.99641	FALSE
novel_974	23.2683	12.5946	-0.86095	0.048794	0.99641	FALSE
novel_604	1.14272	3.73388	1.8044	0.048929	0.99641	TRUE
novel_490	2.89745	0.473995	-2.7694	0.049167	0.99641	TRUE
chi-miR-19b-5p	11.0162	4.29094	-1.3257	0.050004	0.99641	FALSE
novel_1468	238.755	126.025	-0.91645	0.053058	0.99641	FALSE
chi-miR-345-3p	219.759	335.296	0.60595	0.055132	0.99641	FALSE
novel_193	140.694	214.006	0.6002	0.055592	0.99641	FALSE
novel_1452	0.181022	1.89346	2.8238	0.057054	0.99641	FALSE
novel_567	1.54795	5.34566	1.7868	0.058027	0.99641	FALSE
novel_1114	2.84578	0.608411	-2.2498	0.058571	0.99641	FALSE
novel_1608	33.0021	18.3834	-0.81184	0.058812	0.99641	FALSE
novel_298	35.0381	16.2231	-1.0972	0.059962	0.99641	FALSE
novel_460	1.24861	5.19682	2.1507	0.060634	0.99641	FALSE
chi-miR-100-3p	119.949	77.1099	-0.64227	0.062855	0.99641	FALSE
novel_1218	0.687603	3.80729	2.2963	0.066423	0.99641	FALSE
novel_43	157.716	255.846	0.69424	0.06758	0.99641	FALSE
novel_498	3.14743	0.793779	-1.9655	0.068551	0.99641	FALSE
chi-let-7g-3p	100.081	67.1812	-0.56682	0.068615	0.99641	FALSE
novel_415	6.18854	12.3621	1.0361	0.068677	0.99641	FALSE
novel_1440	0.325274	2.19718	2.4167	0.070223	0.99641	FALSE
novel_1467	1.78582	0.321649	-2.6583	0.071546	0.99641	FALSE
novel_552	5.81159	2.46667	-1.2816	0.074505	0.99641	FALSE
chi-miR-214-5p	60.6777	37.8586	-0.69189	0.076836	0.99641	FALSE
novel_609	0	1.71843	3.3755	0.078212	0.99641	FALSE
novel_962	5.41337	11.6554	1.078	0.079847	0.99641	FALSE
novel_53	6711.14	8846.35	0.39848	0.080515	0.99641	FALSE
novel_462	4.64421	9.29593	1.0022	0.080596	0.99641	FALSE
novel_559	0.724659	2.75518	1.9513	0.080984	0.99641	FALSE
chi-miR-346-5p	229.306	293.079	0.35329	0.081077	0.99641	FALSE
novel_233	57.2917	115.929	1.0156	0.081669	0.99641	FALSE
novel_1000	2.78741	0.660013	-1.9021	0.082701	0.99641	FALSE
novel_25	14712.4	23018.3	0.64571	0.082765	0.99641	FALSE
novel_1635	2.0244	0.509533	-2.227	0.083068	0.99641	FALSE
chi-miR-29b-5p	474.936	698.576	0.5554	0.086298	0.99641	FALSE
novel_258	43.8507	62.7757	0.53163	0.089976	0.99641	FALSE
novel_1415	1.65205	0	-3.1108	0.090198	0.99641	FALSE
chi-miR-196b	29.474	7.81852	-1.9222	0.091448	0.99641	FALSE
novel_405	5.18825	0.490506	-3.552	0.091796	0.99641	FALSE
novel_471	2.49423	6.35229	1.3596	0.095495	0.99641	FALSE
chi-miR-181b-3p	56.8477	38.5872	-0.54319	0.095854	0.99641	FALSE
novel_284	9.19303	0.187884	-5.0048	0.098945	0.99641	FALSE
novel_1200	40.1302	21.5315	-0.85905	0.10027	0.99641	FALSE
novel_1510	0	1.49306	3.0632	0.1004	0.99641	FALSE
chi-miR-155-5p	1490.79	2184.46	0.55055	0.1012	0.99641	FALSE
novel_639	0.150896	1.53596	2.5337	0.10344	0.99641	FALSE
chi-miR-592	1896.98	2612.64	0.46145	0.10388	0.99641	FALSE
novel_1825	1.70342	0	-3.1437	0.1048	0.99641	FALSE
novel_156	560.053	356.13	-0.65363	0.1063	0.99641	FALSE
chi-miR-361-3p	6598.32	9158.37	0.47288	0.10689	0.99641	FALSE
novel_423	2.61632	0.591133	-1.8474	0.10743	0.99641	FALSE
chi-miR-424-5p	590.473	397.158	-0.57166	0.10826	0.99641	FALSE
novel_105	1106.46	1553.45	0.48907	0.10827	0.99641	FALSE
novel_716	1.70715	0.168857	-2.5713	0.10865	0.99641	FALSE
chi-miR-33a-5p	68.4601	41.5444	-0.69953	0.10881	0.99641	FALSE
novel_265	0.325274	1.83252	2.2568	0.11011	0.99641	FALSE
novel_1052	0.370863	1.70721	2.2418	0.11062	0.99641	FALSE
novel_1700	1.68334	0	-3.1702	0.11288	0.99641	FALSE
chi-miR-876-5p	126.879	67.0467	-0.91709	0.11486	0.99641	FALSE
novel_475	4.61336	1.9216	-1.2185	0.11543	0.99641	FALSE
novel_48	8583.59	14044.9	0.71036	0.11549	0.99641	FALSE
novel_1402	0.582012	2.20533	2.0163	0.11658	0.99641	FALSE
chi-miR-25-5p	23.7054	34.6774	0.5403	0.11698	0.99641	FALSE
chi-miR-454-5p	26.2509	37.547	0.53166	0.11772	0.99641	FALSE
chi-miR-10b-3p	7.46199	2.96209	-1.2701	0.11783	0.99641	FALSE
chi-miR-140-5p	6469.78	8683.75	0.42443	0.11828	0.99641	FALSE
novel_262	332.814	246.103	-0.43111	0.11929	0.99641	FALSE
novel_556	1.54536	0.187884	-2.4154	0.12042	0.99641	FALSE
novel_787	1.62977	0.187884	-2.5185	0.12069	0.99641	FALSE
novel_320	6.65698	2.60858	-1.2891	0.1207	0.99641	FALSE
novel_1149	327.727	241.103	-0.4383	0.12169	0.99641	FALSE
novel_1760	5.32278	9.32301	0.80533	0.12275	0.99641	FALSE
novel_395	10.024	5.69898	-0.89254	0.12362	0.99641	FALSE
novel_1113	2.78457	0.706522	-1.656	0.12471	0.99641	FALSE
novel_1659	0.674029	2.87492	1.9038	0.12569	0.99641	FALSE
chi-miR-449a-5p	66.1424	34.923	-0.92946	0.12628	0.99641	FALSE
chi-miR-128-3p	94279.5	129804	0.46132	0.12707	0.99641	FALSE
novel_433	4.3845	8.20989	0.8882	0.12724	0.99641	FALSE
novel_314	195.729	140.408	-0.47225	0.12774	0.99641	FALSE
novel_1553	1.69856	0.168857	-2.5667	0.12799	0.99641	FALSE
novel_511	3.44067	6.72322	0.96339	0.12857	0.99641	FALSE
novel_775	1.79196	0.420527	-2.0564	0.1297	0.99641	FALSE
novel_1031	3.28073	1.48326	-1.3616	0.13045	0.99641	FALSE
novel_176	305.032	232.855	-0.3895	0.13317	0.99641	FALSE
novel_611	3.87517	1.43044	-1.472	0.13406	0.99641	FALSE
chi-miR-148a-5p	2122.53	1643.6	-0.3686	0.13469	0.99641	FALSE
novel_1417	0	1.25301	2.9096	0.13536	0.99641	FALSE
novel_630	2.56565	0.795644	-1.9246	0.13715	0.99641	FALSE
novel_271	8.263	3.59677	-1.1108	0.13752	0.99641	FALSE
novel_410	13.8482	22.9931	0.6952	0.13766	0.99641	FALSE
novel_123	465.477	597.792	0.36099	0.13858	0.99641	FALSE
novel_737	0.605779	2.48516	1.9801	0.13922	0.99641	FALSE
chi-miR-199a-3p	4533.35	2955.32	-0.61743	0.13997	0.99641	FALSE
novel_219	131.371	184.747	0.4886	0.14162	0.99641	FALSE
novel_1813	0.150896	1.45817	2.5085	0.1419	0.99641	FALSE
chi-miR-214-3p	138.697	92.5562	-0.59104	0.1427	0.99641	FALSE
chi-miR-493-5p	212.11	298.526	0.48967	0.1439	0.99641	FALSE
chi-miR-378-5p	141.897	103.976	-0.44359	0.14427	0.99641	FALSE
novel_662	2.47125	0.759338	-1.7063	0.14434	0.99641	FALSE
novel_459	9.15517	16.4805	0.8287	0.14452	0.99641	FALSE
novel_1529	0.348756	1.62516	2.1509	0.14504	0.99641	FALSE
chi-miR-493-3p	1168.21	1538.65	0.39729	0.14544	0.99641	FALSE
novel_1352	9.02242	4.55055	-0.96485	0.14621	0.99641	FALSE
chi-miR-19b-3p	3030.18	4798.91	0.66315	0.14797	0.99641	FALSE
novel_222	165.345	212.808	0.36089	0.14892	0.99641	FALSE
novel_291	16.7989	10.9855	-0.60182	0.14933	0.99641	FALSE
novel_1657	0.174378	1.35059	2.3404	0.15006	0.99641	FALSE
novel_502	5.62114	2.65565	-1.1065	0.15024	0.99641	FALSE
novel_612	2.66109	0.928195	-1.4898	0.15076	0.99641	FALSE
novel_608	1.45281	3.70631	1.2542	0.1509	0.99641	FALSE
novel_985	4.7812	1.54596	-1.5147	0.15251	0.99641	FALSE
chi-miR-767	726.803	966.753	0.41215	0.15361	0.99641	FALSE
novel_1426	0.642834	2.30593	1.9374	0.15434	0.99641	FALSE
novel_923	1.78095	0.490506	-2.0505	0.15549	0.99641	FALSE
chi-miR-130a-3p	398.034	319.178	-0.31478	0.15865	0.99641	FALSE
novel_1181	0.597245	2.00429	1.883	0.16113	0.99641	FALSE
chi-miR-21-3p	8.58873	4.73708	-0.78584	0.16116	0.99641	FALSE
novel_114	1167.15	1678.98	0.52378	0.1634	0.99641	FALSE
chi-miR-187	1178.3	891.106	-0.40227	0.16506	0.99641	FALSE
novel_1126	0.439934	1.69115	2.1603	0.16653	0.99641	FALSE
novel_1189	0.219967	1.5286	2.5057	0.16679	0.99641	FALSE
novel_854	0.174378	1.50261	2.5131	0.16705	0.99641	FALSE
novel_1229	20.8651	14.305	-0.51355	0.16755	0.99641	FALSE
novel_340	11.1571	6.73942	-0.71242	0.16885	0.99641	FALSE
novel_401	8.43816	13.1704	0.66953	0.16911	0.99641	FALSE
novel_1637	12.2096	7.71357	-0.7117	0.16923	0.99641	FALSE
novel_183	20.7481	12.2024	-0.71676	0.17139	0.99641	FALSE
novel_1142	5.07689	0.134416	-4.1524	0.17181	0.99641	FALSE
novel_1050	0.815323	2.63609	1.6385	0.1736	0.99641	FALSE
novel_26	23380.2	29391.1	0.33007	0.17456	0.99641	FALSE
novel_581	3.56738	1.31318	-1.3764	0.17615	0.99641	FALSE
novel_792	1.90659	0.589384	-1.7059	0.17704	0.99641	FALSE
novel_349	3.3431	1.19768	-1.227	0.17864	0.99641	FALSE
chi-let-7c-3p	52.3121	67.866	0.3697	0.17886	0.99641	FALSE
chi-miR-494	2214.94	3102.7	0.48588	0.17986	0.99641	FALSE
novel_1599	75.4519	109.641	0.52732	0.18018	0.99641	FALSE
novel_833	0	1.24419	2.9469	0.1811	0.99641	FALSE
novel_11	1156.13	1525.57	0.39919	0.1824	0.99641	FALSE
chi-miR-16a-3p	8.11617	13.6283	0.68696	0.18441	0.99641	FALSE
novel_1772	1.21156	0	-2.6365	0.18445	0.99641	FALSE
novel_1303	2.41844	4.79023	0.97856	0.18635	0.99641	FALSE
chi-miR-410-3p	6143.7	4633.98	-0.4067	0.18809	0.99641	FALSE
chi-miR-22-3p	61647.8	51000.7	-0.27353	0.18995	0.99641	FALSE
novel_983	0.499652	1.97455	1.9147	0.1906	0.99641	FALSE
novel_1667	3.20614	6.18619	0.95442	0.1909	0.99641	FALSE
chi-miR-542-5p	72.0819	54.4494	-0.40419	0.19118	0.99641	FALSE
novel_1132	0.181022	1.38547	2.3074	0.19199	0.99641	FALSE
chi-miR-144-3p	34.6455	18.9752	-0.86577	0.19219	0.99641	FALSE
chi-miR-27a-3p	6459.97	4527.53	-0.51271	0.19281	0.99641	FALSE
novel_1744	2.12467	0.724898	-1.5211	0.19481	0.99641	FALSE
novel_564	3.61184	1.80556	-1.1244	0.19524	0.99641	FALSE
novel_998	21.7143	13.313	-0.67102	0.19545	0.99641	FALSE
chi-miR-106b-5p	2068.04	1576.4	-0.39148	0.19616	0.99641	FALSE
novel_668	2.1753	0.911033	-1.4099	0.19708	0.99641	FALSE
novel_546	1.23095	0.168857	-2.1245	0.19721	0.99641	FALSE
chi-miR-362-5p	1383.06	1907.5	0.46329	0.1973	0.99641	FALSE
novel_235	65.8818	86.2276	0.38564	0.19776	0.99641	FALSE
novel_1043	6.99073	4.00462	-0.84147	0.19863	0.99641	FALSE
novel_1827	0.174378	1.19703	2.2798	0.19881	0.99641	FALSE
chi-miR-195-5p	174.466	130.152	-0.42423	0.19938	0.99641	FALSE
novel_1097	1.01259	2.68119	1.3222	0.2017	0.99641	FALSE
chi-miR-194	2771.96	2280.55	-0.28138	0.20315	0.99641	FALSE
novel_1347	2.13269	0.625573	-1.5632	0.20489	0.99641	FALSE
novel_1196	1.43735	0.303273	-1.7916	0.20543	0.99641	FALSE
novel_1166	1.10988	2.89683	1.3903	0.20549	0.99641	FALSE
novel_1173	1.37099	2.87752	1.15	0.20634	0.99641	FALSE
novel_1889	2.37259	0.8853	-1.5084	0.20677	0.99641	FALSE
novel_1614	0.174378	1.21321	2.2471	0.20772	0.99641	FALSE
novel_1404	4.64494	2.19727	-0.9651	0.209	0.99641	FALSE
novel_742	1.48003	0	-2.9291	0.20909	0.99641	FALSE
novel_1068	0.181022	1.08054	2.1335	0.21003	0.99641	FALSE
novel_1305	1.28426	0.134416	-2.2131	0.21023	0.99641	FALSE
novel_1409	0.664121	2.19718	1.5249	0.21143	0.99641	FALSE
novel_1133	0.930767	2.45776	1.4044	0.21186	0.99641	FALSE
chi-miR-221-5p	1531.94	2008.14	0.39017	0.212	0.99641	FALSE
chi-miR-18b-5p	4.73539	2.20979	-0.99319	0.21292	0.99641	FALSE
novel_726	2.42348	0.947989	-1.5018	0.21507	0.99641	FALSE
novel_583	20.5452	12.687	-0.64484	0.21515	0.99641	FALSE
chi-miR-145-5p	11196.3	15339.6	0.45415	0.21535	0.99641	FALSE
chi-miR-2284e	7.33367	11.902	0.66411	0.21625	0.99641	FALSE
novel_1191	2.56111	4.55887	0.84959	0.21691	0.99641	FALSE
novel_1522	28.4314	15.5865	-0.82742	0.21693	0.99641	FALSE
chi-miR-3432-3p	113.517	152.529	0.42296	0.21983	0.99641	FALSE
novel_943	0.575367	1.62516	1.6014	0.2212	0.99641	FALSE
chi-miR-124a	15951.5	11989	-0.41188	0.22184	0.99641	FALSE
novel_727	0.174378	1.23908	2.3368	0.22194	0.99641	FALSE
novel_1185	5.21847	8.42375	0.71201	0.22217	0.99641	FALSE
novel_452	2.66214	4.92618	0.91557	0.22225	0.99641	FALSE
chi-miR-758	6962.29	5152.39	-0.43414	0.22272	0.99641	FALSE
chi-miR-188-5p	96.2257	71.5154	-0.41683	0.22301	0.99641	FALSE
novel_937	0.543352	1.67212	1.6266	0.22487	0.99641	FALSE
novel_1171	1.88209	4.32187	1.1286	0.22521	0.99641	FALSE
novel_1603	3.17595	6.38474	1.0517	0.22706	0.99641	FALSE
novel_1035	1.1099	0	-2.536	0.22749	0.99641	FALSE
chi-miR-219	1748.39	1301.23	-0.42705	0.22769	0.99641	FALSE
novel_1887	1.72368	0.472129	-1.6191	0.22791	0.99641	FALSE
novel_1251	2.02339	0.472129	-1.8021	0.22816	0.99641	FALSE
novel_1172	0.362329	1.4187	1.8796	0.22829	0.99641	FALSE
chi-miR-378-3p	14345.3	11403.8	-0.33098	0.22848	0.99641	FALSE
novel_489	7.00413	10.3248	0.60494	0.22866	0.99641	FALSE
novel_1838	1.70712	0.589384	-1.5526	0.22947	0.99641	FALSE
novel_804	0.3554	1.43044	1.8894	0.23122	0.99641	FALSE
chi-miR-20a-5p	4997.89	6435.6	0.36452	0.23395	0.99641	FALSE
novel_294	12.7909	20.6772	0.68402	0.23495	0.99641	FALSE
chi-miR-362-3p	12.434	7.8389	-0.68978	0.23714	0.99641	FALSE
novel_404	18.0776	12.0771	-0.58349	0.23847	0.99641	FALSE
novel_1619	7.64405	4.67662	-0.74079	0.23972	0.99641	FALSE
novel_1387	1.13418	0.187884	-1.9751	0.24231	0.99641	FALSE
novel_1100	0.150896	1.3133	2.2885	0.24238	0.99641	FALSE
novel_93	1187.42	1594.67	0.42591	0.24518	0.99641	FALSE
chi-miR-204-3p	765.785	578.334	-0.40378	0.24582	0.99641	FALSE
novel_577	2.09674	4.33994	1.0109	0.24614	0.99641	FALSE
chi-miR-301b	7.53887	3.82736	-1.0608	0.24659	0.99641	FALSE
chi-miR-29c-3p	0.551885	1.65309	1.6059	0.24681	0.99641	FALSE
novel_529	1.92016	3.90736	0.91488	0.24712	0.99641	FALSE
novel_23	30032.8	23512.1	-0.35311	0.24828	0.99641	FALSE
novel_1184	1.9937	0.724898	-1.425	0.24959	0.99641	FALSE
novel_558	3.38071	5.96814	0.76367	0.25144	0.99641	FALSE
chi-miR-143-3p	1.14781e+06	945625	-0.27954	0.25157	0.99641	FALSE
novel_1785	1.21631	0.168857	-2.0583	0.25203	0.99641	FALSE
novel_267	15.5584	22.5693	0.57036	0.25361	0.99641	FALSE
novel_1677	1.01259	0	-2.4269	0.25364	0.99641	FALSE
novel_1493	132.763	87.5907	-0.59962	0.25403	0.99641	FALSE
chi-miR-454-3p	538.359	724.397	0.42669	0.25734	0.99641	FALSE
chi-miR-24-3p	72835.9	54333.8	-0.42279	0.2579	0.99641	FALSE
chi-miR-376a	91.3584	65.3176	-0.47777	0.2597	0.99641	FALSE
novel_5	1.89939	3.88625	0.94957	0.26078	0.99641	FALSE
chi-miR-153	1246.03	818.82	-0.60597	0.26128	0.99641	FALSE
novel_697	1.86657	0.625573	-1.3334	0.26171	0.99641	FALSE
chi-miR-543-5p	8.17047	4.72684	-0.68382	0.26245	0.99641	FALSE
novel_366	12.3743	7.94646	-0.59088	0.26248	0.99641	FALSE
chi-miR-33b-3p	6.94724	3.73628	-0.7394	0.26364	0.99641	FALSE
novel_1049	1.17072	0.187884	-2.0164	0.26367	0.99641	FALSE
novel_526	3.50424	6.42729	0.80208	0.26428	0.99641	FALSE
novel_1497	1.11396	2.74225	1.1801	0.26498	0.99641	FALSE
novel_1261	1.08166	0.134416	-1.9302	0.26506	0.99641	FALSE
novel_1284	1.08195	0.134416	-1.9277	0.26556	0.99641	FALSE
novel_1093	1.08006	0.134416	-1.9268	0.26602	0.99641	FALSE
novel_160	155.495	202.643	0.38461	0.26888	0.99641	FALSE
novel_975	0.219967	1.02817	2.0557	0.26937	0.99641	FALSE
novel_1275	10.6278	14.5026	0.47614	0.26938	0.99641	FALSE
novel_1090	8.31892	4.63614	-0.77907	0.27071	0.99641	FALSE
novel_835	0.499652	1.60362	1.648	0.27104	0.99641	FALSE
novel_1381	1.61866	0.403249	-1.6022	0.27246	0.99641	FALSE
chi-miR-342-5p	71.8019	90.4831	0.32593	0.27257	0.99641	FALSE
chi-miR-125a-3p	198.504	160.629	-0.2975	0.27353	0.99641	FALSE
novel_245	64.2879	82.6896	0.35554	0.27637	0.99641	FALSE
novel_367	1.91403	3.96199	0.98142	0.2764	0.99641	FALSE
novel_748	0.573478	1.75157	1.6019	0.278	0.99641	FALSE
novel_882	1.00012	0	-2.363	0.27826	0.99641	FALSE
novel_534	2.33371	0.928195	-1.263	0.28087	0.99641	FALSE
chi-miR-143-5p	484.643	392.31	-0.30759	0.28095	0.99641	FALSE
novel_370	1.47859	0.456066	-1.8283	0.28164	0.99641	FALSE
novel_1499	1.43656	0.490506	-1.6777	0.28202	0.99641	FALSE
chi-miR-126-5p	8300.24	6999.6	-0.24597	0.28243	0.99641	FALSE
novel_1642	5.71217	8.41025	0.56259	0.28391	0.99641	FALSE
novel_1430	9.88523	5.65976	-0.68598	0.285	0.99641	FALSE
novel_736	0.181022	1.13587	2.1246	0.28568	0.99641	FALSE
chi-miR-30c-5p	31731.7	39823.9	0.32767	0.28598	0.99641	FALSE
novel_1520	0.711085	1.84284	1.3112	0.28623	0.99641	FALSE
chi-miR-186-5p	16884.4	20345.1	0.26895	0.28635	0.99641	FALSE
novel_750	1.3152	0.35674	-1.5878	0.28668	0.99641	FALSE
novel_745	0.991819	0	-2.3517	0.28671	0.99641	FALSE
chi-miR-33a-3p	149.155	112.884	-0.39645	0.28746	0.99641	FALSE
novel_723	0.680674	1.72339	1.2969	0.28751	0.99641	FALSE
novel_428	11.6755	8.33536	-0.48954	0.28787	0.99641	FALSE
chi-miR-17-3p	103.486	79.9433	-0.3708	0.28808	0.99641	FALSE
novel_919	0	0.892657	2.4162	0.28839	0.99641	FALSE
novel_1156	0.536422	1.47347	1.5358	0.28947	0.99641	FALSE
novel_927	1.11179	0.134416	-1.9604	0.2906	0.99641	FALSE
novel_510	1.2677	3.08285	1.3013	0.29195	0.99641	FALSE
novel_29	7407.27	5710	-0.37529	0.29247	0.99641	FALSE
novel_481	1.14696	2.61056	1.1753	0.2925	0.99641	FALSE
novel_1318	1.09552	0.168857	-1.9381	0.29281	0.99641	FALSE
novel_1069	0.741211	1.90567	1.3925	0.29304	0.99641	FALSE
chi-miR-125a-5p	42892.1	53941.8	0.33067	0.29341	0.99641	FALSE
novel_536	1.70617	3.4328	1.0558	0.29346	0.99641	FALSE
novel_589	2.68156	1.00134	-1.2773	0.29348	0.99641	FALSE
novel_915	0.219967	1.17998	2.0885	0.29364	0.99641	FALSE
novel_1414	0.219967	1.08175	1.967	0.29387	0.99641	FALSE
novel_477	3.66449	1.70973	-0.97231	0.29463	0.99641	FALSE
novel_1445	1.02617	0.321649	-1.8723	0.29601	0.99641	FALSE
novel_1247	0.362329	1.33479	1.8347	0.29615	0.99641	FALSE
chi-miR-342-3p	11233.1	14482.3	0.36646	0.29883	0.99641	FALSE
novel_760	2.11701	0.732508	-1.4262	0.30078	0.99641	FALSE
novel_547	0.301792	1.18052	1.7095	0.30093	0.99641	FALSE
novel_1788	71.8239	39.9816	-0.84099	0.30114	0.99641	FALSE
chi-miR-193a	1555.91	1182.66	-0.39544	0.30231	0.99641	FALSE
novel_996	3823.07	3244.81	-0.23645	0.3039	0.99641	FALSE
novel_705	0.219967	1.06383	1.93	0.30473	0.99641	FALSE
novel_1566	5.62801	3.53366	-0.70043	0.30518	0.99641	FALSE
novel_1623	0.211434	1.02037	2.0657	0.3061	0.99641	FALSE
chi-miR-193b-3p	1557.38	1186.06	-0.39266	0.30617	0.99641	FALSE
novel_799	0.150896	1.2866	2.2142	0.3078	0.99641	FALSE
novel_578	3.15835	1.652	-0.87421	0.30986	0.99641	FALSE
novel_1792	1.16402	0.168857	-2.013	0.30987	0.99641	FALSE
novel_900	0	0.812806	2.2379	0.31007	0.99641	FALSE
chi-miR-221-3p	8154.02	9748.09	0.25768	0.31169	0.99641	FALSE
chi-miR-660	8316.93	10042.5	0.27187	0.3127	0.99641	FALSE
novel_1856	0.150896	1.15283	2.0571	0.3132	0.99641	FALSE
novel_517	2.74984	4.53811	0.74994	0.31341	0.99641	FALSE
novel_1511	1.00677	2.38875	1.2581	0.31373	0.99641	FALSE
novel_64	4579.28	3758.13	-0.28509	0.31388	0.99641	FALSE
chi-miR-202-3p	0.370863	1.17877	1.6358	0.31415	0.99641	FALSE
novel_1851	0.922519	0	-2.2674	0.31441	0.99641	FALSE
novel_403	8.62714	11.9412	0.45408	0.31468	0.99641	FALSE
chi-miR-10a-3p	5.46575	3.03691	-0.74704	0.31471	0.99641	FALSE
chi-miR-18a-5p	110.625	89.7134	-0.30935	0.31507	0.99641	FALSE
novel_632	1.48769	0.491157	-1.3496	0.31523	0.99641	FALSE
chi-miR-1306-5p	123.885	105.134	-0.24034	0.31591	0.99641	FALSE
chi-miR-96	425.316	1541.37	1.8575	0.31664	0.99641	FALSE
chi-miR-206	827.605	644.963	-0.36039	0.31719	0.99641	FALSE
novel_543	1.48294	2.80624	0.86351	0.31867	0.99641	FALSE
novel_436	6.14211	8.53104	0.50037	0.31927	0.99641	FALSE
novel_1072	1.78312	0.67904	-1.2494	0.32018	0.99641	FALSE
chi-miR-1185-3p	284.16	223.133	-0.34771	0.32124	0.99641	FALSE
chi-miR-500-5p	1135.73	1476.01	0.37723	0.32307	0.99641	FALSE
novel_1177	0.905681	0	-2.2443	0.32318	0.99641	FALSE
novel_1151	15.1664	20.2155	0.39757	0.32358	0.99641	FALSE
novel_1333	26.1828	18.6173	-0.46906	0.32376	0.99641	FALSE
chi-miR-28-5p	1435.98	1202.81	-0.25455	0.32402	0.99641	FALSE
novel_1378	2.91578	1.28384	-1.0985	0.32494	0.99641	FALSE
novel_648	0.181022	2.01625	3.0117	0.32541	0.99641	FALSE
chi-miR-363-3p	1100.02	906.962	-0.27821	0.32665	0.99641	FALSE
novel_379	56.9531	80.8965	0.49672	0.32783	0.99641	FALSE
chi-miR-1307-3p	3338.13	3912.49	0.22916	0.32842	0.99641	FALSE
novel_1718	1.25467	2.59837	1.0478	0.32882	0.99641	FALSE
novel_1873	0.219967	0.983528	1.8671	0.33022	0.99641	FALSE
novel_944	5.54941	3.71903	-0.63066	0.33107	0.99641	FALSE
novel_13	55798	65172	0.22405	0.33122	0.99641	FALSE
novel_1027	0.935522	2.20815	1.1818	0.33305	0.99641	FALSE
novel_952	1.3451	0.375767	-1.5991	0.33441	0.99641	FALSE
novel_357	64.1851	87.3738	0.43503	0.33508	0.99641	FALSE
chi-miR-873-5p	547.491	423.329	-0.36835	0.33563	0.99641	FALSE
chi-miR-92a-5p	15.6946	20.6304	0.39218	0.336	0.99641	FALSE
novel_1326	7.36358	4.86259	-0.61073	0.33663	0.99641	FALSE
chi-miR-7-5p	2.06844e+06	2.89466e+06	0.48486	0.33663	0.99641	FALSE
novel_1055	0.211434	0.944259	1.9776	0.33813	0.99641	FALSE
chi-miR-1224	1499.29	1794.64	0.26011	0.33907	0.99641	FALSE
novel_1399	1.26435	0.509533	-1.5378	0.34029	0.99641	FALSE
novel_539	5.73517	3.78409	-0.69956	0.34051	0.99641	FALSE
novel_1769	0.476169	1.30461	1.4385	0.34101	0.99641	FALSE
chi-miR-423-3p	11617	13659	0.23355	0.34112	0.99641	FALSE
novel_698	0.582012	1.47643	1.415	0.34143	0.99641	FALSE
novel_341	7.26117	4.81871	-0.64462	0.34191	0.99641	FALSE
novel_1756	1.58053	0.741079	-1.2444	0.34194	0.99641	FALSE
novel_339	8.85292	13.0653	0.57734	0.34279	0.99641	FALSE
novel_812	1.08613	0	-2.5082	0.34315	0.99641	FALSE
novel_1885	1.08613	0	-2.5082	0.34315	0.99641	FALSE
novel_1820	1.08613	0	-2.5082	0.34315	0.99641	FALSE
novel_1616	1.08613	0	-2.5082	0.34315	0.99641	FALSE
novel_1704	0.219967	1.14444	2.0801	0.34485	0.99641	FALSE
chi-miR-2483-5p	356.031	292.495	-0.27928	0.34535	0.99641	FALSE
novel_1124	0	0.882337	2.4105	0.34585	0.99641	FALSE
chi-miR-188-3p	1.89086	3.52314	0.81864	0.3459	0.99641	FALSE
chi-miR-411a-3p	4411.42	3646.15	-0.27462	0.34803	0.99641	FALSE
novel_576	3.57502	5.58354	0.61114	0.34838	0.99641	FALSE
novel_1681	0	0.912131	2.3669	0.35018	0.99641	FALSE
novel_1557	0	0.912131	2.3669	0.35018	0.99641	FALSE
chi-miR-1388-3p	486.542	397.598	-0.28952	0.35055	0.99641	FALSE
chi-miR-1185-5p	52.6959	37.7439	-0.47536	0.35067	0.99641	FALSE
novel_729	0.211434	0.877244	1.8282	0.35094	0.99641	FALSE
novel_1250	2.33932	4.18172	0.81367	0.35305	0.99641	FALSE
chi-miR-16b-3p	11.4871	8.90805	-0.4755	0.35345	0.99641	FALSE
chi-miR-200c	689.597	1610.8	1.2238	0.35368	0.99641	FALSE
novel_746	1.05425	0.321649	-1.841	0.3537	0.99641	FALSE
chi-miR-101-3p	228899	169757	-0.43124	0.35383	0.99641	FALSE
novel_905	0.855052	0	-2.1788	0.35418	0.99641	FALSE
novel_1715	0.181022	1.02719	1.9347	0.35428	0.99641	FALSE
novel_1125	28.948	20.6286	-0.46044	0.3544	0.99641	FALSE
novel_823	0.946001	0	-2.2997	0.35455	0.99641	FALSE
novel_1170	0.181022	0.866924	1.8369	0.35627	0.99641	FALSE
novel_1179	0.771852	1.87773	1.2175	0.35629	0.99641	FALSE
novel_1507	13.3815	9.86209	-0.43232	0.35633	0.99641	FALSE
novel_238	14.9441	10.4633	-0.48245	0.35657	0.99641	FALSE
novel_585	2.81521	4.92293	0.70899	0.35675	0.99641	FALSE
novel_1605	2.67475	6.92049	1.3786	0.35696	0.99641	FALSE
novel_1040	1.24275	0.268833	-1.6413	0.35704	0.99641	FALSE
novel_1850	1.07423	0.187884	-1.8664	0.35734	0.99641	FALSE
chi-miR-1814	10.4294	6.86174	-0.50271	0.35761	0.99641	FALSE
novel_1586	0.150896	0.945473	1.8233	0.35772	0.99641	FALSE
novel_1590	1.80821	3.10236	0.7929	0.35835	0.99641	FALSE
novel_1789	0.150896	1.02719	1.9365	0.35878	0.99641	FALSE
novel_813	1.51117	0.741079	-1.2048	0.35879	0.99641	FALSE
novel_259	72.467	55.6072	-0.37174	0.35896	0.99641	FALSE
novel_795	1.14249	0.3223	-1.434	0.36079	0.99641	FALSE
chi-miR-151-5p	2235.15	1720.08	-0.37783	0.36201	0.99641	FALSE
chi-miR-217-5p	460.816	370.385	-0.31307	0.36266	0.99641	FALSE
novel_501	3.81904	2.19837	-0.67033	0.36323	0.99641	FALSE
novel_1127	4.53356	2.82264	-0.6617	0.3633	0.99641	FALSE
novel_277	41.3704	33.4638	-0.30777	0.36566	0.99641	FALSE
chi-miR-545-5p	1.99005	0.832484	-1.0571	0.3657	0.99641	FALSE
novel_657	1.33787	3.02881	0.95779	0.36662	0.99641	FALSE
chi-miR-1307-5p	626.955	477.452	-0.39057	0.3667	0.99641	FALSE
novel_1416	1.55178	0.544624	-1.3391	0.36779	0.99641	FALSE
chi-miR-410-5p	1.05629	2.15747	1.052	0.36843	0.99641	FALSE
chi-miR-500-3p	2257.62	2719.17	0.26815	0.36923	0.99641	FALSE
chi-miR-154b-5p	4631.7	5495.07	0.24648	0.37068	0.99641	FALSE
novel_984	0.431401	1.09261	1.6069	0.37093	0.99641	FALSE
chi-miR-16b-5p	5415.13	6697.05	0.30638	0.37204	0.99641	FALSE
novel_345	25.0825	19.879	-0.38166	0.37219	0.99641	FALSE
novel_1308	13.7574	19.1299	0.47765	0.37312	0.99641	FALSE
chi-miR-190b	16.9763	21.8195	0.39747	0.37335	0.99641	FALSE
novel_282	37.1248	45.82	0.29045	0.37465	0.99641	FALSE
novel_1334	1.16377	0.268833	-1.5675	0.37684	0.99641	FALSE
chi-miR-412-3p	31.5717	23.5923	-0.38877	0.37762	0.99641	FALSE
novel_1435	1.91323	1.04545	-0.96829	0.37794	0.99641	FALSE
novel_194	131.963	161.346	0.28726	0.378	0.99641	FALSE
novel_1016	5.83483	8.5874	0.50657	0.3789	0.99641	FALSE
chi-miR-487b-5p	1.48483	0.544624	-1.2897	0.37923	0.99641	FALSE
novel_1353	6.06602	8.40264	0.47023	0.3812	0.99641	FALSE
novel_1373	1.37492	0.544624	-1.2195	0.38231	0.99641	FALSE
novel_1581	12.7489	6.29911	-0.99104	0.38264	0.99641	FALSE
novel_768	0.944626	0.134416	-1.713	0.38268	0.99641	FALSE
novel_616	0.211434	0.794429	1.7431	0.38272	0.99641	FALSE
novel_421	7.48412	10.178	0.4689	0.38363	0.99641	FALSE
novel_1519	60.5177	45.4082	-0.39088	0.38372	0.99641	FALSE
novel_967	0.898467	0	-2.2372	0.38439	0.99641	FALSE
novel_146	524.291	423.55	-0.30688	0.38485	0.99641	FALSE
chi-miR-449c	0.885178	0	-2.2188	0.38669	0.99641	FALSE
novel_315	22.7459	30.1552	0.36966	0.38886	0.99641	FALSE
novel_708	0.150896	0.812806	1.6575	0.39071	0.99641	FALSE
novel_703	1.6131	0.812155	-1.2804	0.39131	0.99641	FALSE
chi-miR-505-3p	531.557	616.995	0.21522	0.39344	0.99641	FALSE
novel_1582	1.51971	2.45875	0.79996	0.39353	0.99641	FALSE
novel_440	1.82761	0.912782	-1.0048	0.3951	0.99641	FALSE
novel_663	2.61101	1.31828	-0.88871	0.39625	0.99641	FALSE
chi-miR-10b-5p	3212.49	2065.72	-0.63712	0.39669	0.99641	FALSE
novel_396	10.7651	14.3735	0.36415	0.39725	0.99641	FALSE
novel_1481	1.84	0.740962	-1.0881	0.39747	0.99641	FALSE
novel_220	81.7669	61.865	-0.38309	0.39771	0.99641	FALSE
novel_680	1.09048	2.15417	0.92436	0.39997	0.99641	FALSE
novel_1801	0.370863	1.12717	1.5085	0.40041	0.99641	FALSE
novel_647	1.07364	2.08699	1.0566	0.40048	0.99641	FALSE
novel_582	2.86727	1.70591	-0.80391	0.40172	0.99641	FALSE
novel_1120	2.1836	3.37648	0.65059	0.40214	0.99641	FALSE
novel_610	0.884088	1.80369	0.98894	0.4022	0.99641	FALSE
novel_292	38.7098	48.3304	0.30313	0.4036	0.99641	FALSE
chi-miR-383	2630.49	3207.09	0.2862	0.40422	0.99641	FALSE
novel_1431	3.07674	4.62056	0.67186	0.40432	0.99641	FALSE
chi-miR-708-5p	3075.41	2750.27	-0.1612	0.40463	0.99641	FALSE
novel_605	1.6269	0.811708	-1.0183	0.40464	0.99641	FALSE
novel_1515	2.91252	1.69082	-0.80054	0.40487	0.99641	FALSE
novel_1343	0.983001	0.134416	-1.7651	0.40544	0.99641	FALSE
novel_990	0.575367	1.21605	1.1801	0.40595	0.99641	FALSE
novel_781	1.0969	0.303273	-1.3984	0.40695	0.99641	FALSE
novel_1420	0.573763	1.44881	1.2644	0.40788	0.99641	FALSE
novel_1833	0.935522	0.286111	-1.7091	0.40795	0.99641	FALSE
novel_942	1.04965	0.268833	-1.4022	0.40868	0.99641	FALSE
novel_659	0.885463	0.168857	-1.6463	0.40904	0.99641	FALSE
novel_848	0	0.779016	2.2482	0.40934	0.99641	FALSE
novel_710	0.3554	1.01862	1.4266	0.41012	0.99641	FALSE
novel_1246	3.94195	2.58926	-0.80346	0.41061	0.99641	FALSE
novel_1197	0.717729	0	-1.9139	0.41238	0.99641	FALSE
novel_1287	0.862801	0	-2.1396	0.41306	0.99641	FALSE
chi-miR-133a-5p	13.2634	9.98569	-0.47103	0.41348	0.99641	FALSE
chi-miR-30c-3p	219.113	248.131	0.17972	0.41458	0.99641	FALSE
novel_1654	1.27981	2.31574	0.80965	0.41472	0.99641	FALSE
novel_1679	1.45335	0.525597	-1.2378	0.41636	0.99641	FALSE
chi-miR-542-3p	8368.54	6334.72	-0.40168	0.41667	0.99641	FALSE
novel_494	0	0.792681	2.2228	0.41671	0.99641	FALSE
novel_325	28.6974	22.2918	-0.37631	0.41746	0.99641	FALSE
novel_1846	1.04627	0.134416	-1.8866	0.41746	0.99641	FALSE
chi-miR-376e-3p	57.8722	75.7016	0.37293	0.41765	0.99641	FALSE
novel_1432	1.03636	0.420527	-1.3416	0.41803	0.99641	FALSE
novel_1559	6.2504	3.9586	-0.51266	0.41913	0.99641	FALSE
chi-miR-181d	4743.06	5471.65	0.20598	0.42015	0.99641	FALSE
novel_1881	0.944056	0.187884	-1.7191	0.42024	0.99641	FALSE
novel_629	2.48593	1.26172	-0.86736	0.42025	0.99641	FALSE
chi-miR-182	5282.78	14412.6	1.448	0.4218	0.99641	FALSE
chi-miR-196a	1.20967	2.33186	1.0089	0.42195	0.99641	FALSE
novel_427	1.47547	2.6178	0.81885	0.42311	0.99641	FALSE
novel_362	15.0256	18.8732	0.31029	0.42569	0.99641	FALSE
chi-miR-30b-3p	103.6	117.636	0.18407	0.42614	0.99641	FALSE
novel_1470	1.36268	2.54883	0.85175	0.42699	0.99641	FALSE
chi-miR-497-5p	1726.32	1469.46	-0.23231	0.42699	0.99641	FALSE
novel_1217	1.38185	0.812155	-1.1006	0.4283	0.99641	FALSE
novel_782	0.82355	0	-2.1233	0.42857	0.99641	FALSE
novel_178	43.866	34.1828	-0.33803	0.42888	0.99641	FALSE
novel_1565	0.174378	0.929409	1.7187	0.42986	0.99641	FALSE
novel_1002	4.37322	6.78499	0.58903	0.43063	0.99641	FALSE
novel_533	2.8885	1.80589	-0.72203	0.4311	0.99641	FALSE
novel_756	1.93317	1.17998	-0.99229	0.43477	0.99641	FALSE
novel_1029	7.0814	4.72936	-0.48316	0.43587	0.99641	FALSE
chi-miR-331-3p	1060.91	888.237	-0.25523	0.4361	0.99641	FALSE
chi-miR-380-3p	8369.56	6943.86	-0.26931	0.43631	0.99641	FALSE
chi-miR-150	3713.05	4873.48	0.3923	0.43765	0.99641	FALSE
novel_625	3.29649	1.99442	-0.63829	0.43897	0.99641	FALSE
novel_1004	6.08981	8.2417	0.42373	0.4391	0.99641	FALSE
novel_1368	0.301792	1.2866	1.633	0.44064	0.99641	FALSE
novel_845	0.917479	0.134416	-1.6854	0.44319	0.99641	FALSE
chi-miR-323b	303.003	246.455	-0.2944	0.44323	0.99641	FALSE
novel_507	3.88698	6.36633	0.69418	0.44376	0.99641	FALSE
novel_288	34.5607	42.6472	0.29344	0.44425	0.99641	FALSE
novel_456	5.50572	8.34375	0.54352	0.44481	0.99641	FALSE
chi-miR-107-3p	5970.75	5187.26	-0.2028	0.44563	0.99641	FALSE
novel_451	3.66408	5.03384	0.50343	0.44598	0.99641	FALSE
chi-miR-105a	3212.43	3643.63	0.18185	0.44647	0.99641	FALSE
novel_961	1.07502	2.08354	0.83149	0.44734	0.99641	FALSE
novel_1651	0.808678	0	-2.0603	0.44851	0.99641	FALSE
chi-miR-499-3p	1.53706	0.724898	-1.0283	0.44858	0.99641	FALSE
novel_307	19.9364	23.6052	0.25153	0.4497	0.99641	FALSE
novel_1135	0	0.760106	2.1239	0.45028	0.99641	FALSE
novel_1672	0	0.806498	2.3051	0.45039	0.99641	FALSE
chi-miR-330-3p	7242.85	6073.6	-0.254	0.4515	0.99641	FALSE
chi-miR-18b-3p	1.26137	0.590482	-1.1395	0.4533	0.99641	FALSE
novel_1005	0.847032	1.61756	0.91784	0.45355	0.99641	FALSE
chi-miR-105b-5p	199.691	232.694	0.21992	0.45359	0.99641	FALSE
chi-miR-340-5p	27988.8	23322.9	-0.26311	0.45395	0.99641	FALSE
novel_780	0.717729	1.53376	1.0353	0.45526	0.99641	FALSE
novel_1059	0.385811	1.14444	1.4754	0.45539	0.99641	FALSE
novel_532	2.26258	3.42409	0.6448	0.45567	0.99641	FALSE
novel_1204	0.871889	0	-2.1966	0.45602	0.99641	FALSE
novel_1020	0.786801	0.187884	-1.4345	0.45605	0.99641	FALSE
novel_1725	8.05491	5.54717	-0.53263	0.45618	0.99641	FALSE
novel_1292	1.78312	2.78156	0.69124	0.45792	0.99641	FALSE
novel_1122	0.756674	0.286111	-1.3906	0.45822	0.99641	FALSE
chi-miR-381	290.05	343.968	0.24461	0.45886	0.99641	FALSE
chi-miR-28-3p	3693.23	3237.32	-0.19004	0.45979	0.99641	FALSE
chi-miR-2335	0.719619	1.65398	1.034	0.46	0.99641	FALSE
novel_934	0.597245	1.33266	1.1336	0.46051	0.99641	FALSE
novel_1242	29.8673	24.1842	-0.32217	0.46051	0.99641	FALSE
novel_516	4.45382	2.85256	-0.62112	0.46078	0.99641	FALSE
novel_637	2.53365	1.58898	-0.70976	0.46152	0.99641	FALSE
novel_1795	5.79537	7.79848	0.42027	0.46221	0.99641	FALSE
novel_1551	0	0.741079	2.0952	0.46234	0.99641	FALSE
novel_145	451.181	710.255	0.65398	0.46281	0.99641	FALSE
novel_1164	219.444	190.257	-0.20203	0.46307	0.99641	FALSE
chi-miR-181b-5p	18003.8	21325.7	0.24425	0.46394	0.99641	FALSE
novel_270	17.8339	22.1571	0.33311	0.46431	0.99641	FALSE
novel_651	3.95105	2.56987	-0.54807	0.46476	0.99641	FALSE
novel_1226	5.19879	3.8604	-0.47812	0.46486	0.99641	FALSE
novel_353	22.7404	18.3322	-0.31263	0.4657	0.99641	FALSE
chi-miR-137	3139.36	2547.84	-0.30095	0.46711	0.99641	FALSE
novel_676	0.808678	1.69952	1.1128	0.46775	0.99641	FALSE
chi-miR-135b-5p	2184.46	2599.88	0.25078	0.46842	0.99641	FALSE
chi-miR-363-5p	13.5978	10.3673	-0.35933	0.46916	0.99641	FALSE
novel_190	147.858	122.517	-0.26784	0.4697	0.99641	FALSE
chi-miR-409-3p	26794.6	30299.1	0.17734	0.4701	0.99641	FALSE
chi-miR-200b	4053.36	7946.68	0.97122	0.47053	0.99641	FALSE
chi-miR-3959-3p	637.471	533.473	-0.25575	0.47282	0.99641	FALSE
novel_1375	0.422867	0.928195	1.307	0.47296	0.99641	FALSE
novel_19	21240.5	25316.3	0.25328	0.47319	0.99641	FALSE
novel_1167	1.68525	2.61194	0.67244	0.4751	0.99641	FALSE
novel_914	0	0.698067	2.0913	0.47529	0.99641	FALSE
chi-miR-22-5p	1387.71	1206.85	-0.20083	0.47558	0.99641	FALSE
novel_602	1.79196	2.62837	0.65468	0.47568	0.99641	FALSE
novel_8	3.84712	5.698	0.50745	0.47587	0.99641	FALSE
chi-miR-147-5p	39.6821	33.8917	-0.25282	0.47589	0.99641	FALSE
novel_374	0.687318	0	-1.8616	0.47928	0.99641	FALSE
novel_950	0.763319	0.134416	-1.4016	0.47981	0.99641	FALSE
chi-miR-33b-5p	3.5988	2.15632	-0.63484	0.48234	0.99641	FALSE
novel_1763	0.7545	0	-1.975	0.48309	0.99641	FALSE
chi-miR-874-5p	225.328	182.849	-0.29677	0.48365	0.99641	FALSE
novel_1064	0.741726	1.43219	1.0005	0.48367	0.99641	FALSE
novel_157	146.65	177.628	0.27205	0.48398	0.99641	FALSE
novel_413	8.47933	6.47876	-0.43925	0.48404	0.99641	FALSE
novel_77	2526.27	3115.95	0.30266	0.4841	0.99641	FALSE
novel_1829	0.754785	1.64334	0.97575	0.48425	0.99641	FALSE
novel_763	1.36245	2.26781	0.68797	0.48497	0.99641	FALSE
chi-let-7a-3p	477.468	543.334	0.18449	0.48511	0.99641	FALSE
novel_1235	0.905111	0.187884	-1.6703	0.48584	0.99641	FALSE
novel_1221	39.3375	33.8095	-0.20374	0.48761	0.99641	FALSE
novel_98	1787.88	1546.97	-0.20801	0.4881	0.99641	FALSE
novel_1466	1.9029	0.337713	-2.1105	0.48933	0.99641	FALSE
chi-miR-3432-5p	8369.15	9400.01	0.16755	0.48999	0.99641	FALSE
novel_51	6037.22	5402.76	-0.16011	0.49008	0.99641	FALSE
novel_1448	2.39337	1.61767	-0.68822	0.49016	0.99641	FALSE
chi-miR-499-5p	4461.44	3817.89	-0.22466	0.49372	0.99641	FALSE
novel_87	986.718	805.12	-0.29335	0.49496	0.99641	FALSE
novel_1728	0.439934	1.02719	1.3446	0.49499	0.99641	FALSE
novel_980	0.219967	0.71348	1.5558	0.49503	0.99641	FALSE
novel_406	2.74099	1.67843	-0.81207	0.4952	0.99641	FALSE
novel_1220	0.331918	0.946571	1.2114	0.49738	0.99641	FALSE
novel_607	1.16431	1.95971	0.79391	0.49784	0.99641	FALSE
chi-miR-183	3980.73	9347.67	1.2316	0.49811	0.99641	FALSE
chi-miR-876-3p	253.94	301.357	0.24926	0.49884	0.99641	FALSE
novel_1754	10.6347	13.1467	0.31423	0.4991	0.99641	FALSE
novel_1116	0.523134	1.11498	1.0881	0.5	0.99641	FALSE
novel_1062	0.422867	0.877244	1.2549	0.50042	0.99641	FALSE
chi-miR-100-5p	964561	840079	-0.19935	0.50303	0.99641	FALSE
chi-miR-2331	17.5	14.2298	-0.28382	0.5031	0.99641	FALSE
novel_466	4.8361	6.45233	0.38236	0.50351	0.99641	FALSE
novel_1745	41.0782	66.8378	0.7015	0.50374	0.99641	FALSE
novel_1225	0.150896	0.858333	1.6655	0.50399	0.99641	FALSE
novel_842	0.914214	0.60776	-1.0636	0.50429	0.99641	FALSE
chi-miR-3431-3p	752.39	881.136	0.22759	0.5045	0.99641	FALSE
novel_424	3.8984	5.26138	0.41672	0.50551	0.99641	FALSE
chi-miR-21-5p	464953	410915	-0.17825	0.50637	0.99641	FALSE
novel_495	4.42344	6.32815	0.41642	0.5065	0.99641	FALSE
novel_500	5.85205	4.06618	-0.46391	0.50665	0.99641	FALSE
novel_904	0	0.672082	2.0746	0.50681	0.99641	FALSE
novel_752	0	0.672082	2.0746	0.50681	0.99641	FALSE
novel_255	84.0061	67.9327	-0.29776	0.50698	0.99641	FALSE
chi-miR-133a-3p	1094.85	861.011	-0.34778	0.50825	0.99641	FALSE
novel_865	0.974446	0.490506	-1.1993	0.5089	0.99641	FALSE
novel_1613	0	0.6446	2.0099	0.50937	0.99641	FALSE
novel_1568	1.45946	2.33734	0.63996	0.50985	0.99641	FALSE
novel_1884	0.181022	0.812155	1.492	0.51059	0.99641	FALSE
novel_817	0	0.675426	2.0556	0.5108	0.99641	FALSE
novel_1082	0.211434	0.698067	1.5294	0.51108	0.99641	FALSE
novel_1630	0.174378	0.812155	1.4929	0.51159	0.99641	FALSE
novel_326	16.3855	19.7044	0.27718	0.51165	0.99641	FALSE
chi-miR-192-5p	22046.4	19596.1	-0.16995	0.51197	0.99641	FALSE
novel_820	0.810797	0.187884	-1.4732	0.51203	0.99641	FALSE
novel_1389	5.30575	7.22571	0.38392	0.5122	0.99641	FALSE
novel_1001	2.78848	1.63871	-0.67894	0.51229	0.99641	FALSE
novel_1706	0.422867	0.901364	1.3028	0.51322	0.99641	FALSE
chi-miR-433	3010.76	3406.35	0.1784	0.51355	0.99641	FALSE
novel_948	10.4687	8.47427	-0.33114	0.51403	0.99641	FALSE
novel_1267	1.9492	1.23224	-0.70078	0.51508	0.99641	FALSE
novel_649	1.70346	1.04545	-0.79995	0.51516	0.99641	FALSE
novel_1428	0.439934	0.82887	1.2218	0.51524	0.99641	FALSE
novel_295	19.3885	14.6545	-0.44288	0.51529	0.99641	FALSE
novel_61	2852.76	3234.67	0.18124	0.51533	0.99641	FALSE
chi-miR-1271-5p	24705.8	22279.4	-0.14911	0.51549	0.99641	FALSE
novel_861	0	0.661878	1.9669	0.51612	0.99641	FALSE
novel_644	2.09265	1.36665	-0.63529	0.51679	0.99641	FALSE
chi-miR-377	21.4507	16.699	-0.35546	0.51681	0.99641	FALSE
chi-miR-181c-3p	1883.98	1669.2	-0.17393	0.51751	0.99641	FALSE
chi-miR-23a	15371.2	13217	-0.21783	0.51777	0.99641	FALSE
novel_1299	0.627065	1.3671	0.91215	0.51803	0.99641	FALSE
novel_796	0.543067	2.09243	1.9202	0.5183	0.99641	FALSE
novel_1645	0.754479	0	-2.0079	0.51832	0.99641	FALSE
novel_1253	3.93339	2.72473	-0.46875	0.51916	0.99641	FALSE
novel_1687	0.348756	0.920391	1.3228	0.51954	0.99641	FALSE
novel_1301	0.935807	0.268833	-1.2166	0.52169	0.99641	FALSE
novel_788	0.810797	0.134416	-1.4748	0.52207	0.99641	FALSE
novel_972	1.96713	1.08229	-0.67379	0.5228	0.99641	FALSE
novel_515	4.13282	2.64128	-0.55359	0.52288	0.99641	FALSE
novel_46	10223.8	9263.08	-0.14239	0.52303	0.99641	FALSE
novel_402	8.06438	9.89565	0.31341	0.52321	0.99641	FALSE
novel_487	2.02102	2.96401	0.55176	0.52337	0.99641	FALSE
novel_508	1.70102	1.11543	-0.70504	0.52434	0.99641	FALSE
novel_448	9.96888	13.031	0.31847	0.52482	0.99641	FALSE
novel_1370	7.67416	5.93918	-0.41771	0.52546	0.99641	FALSE
novel_1826	0.784911	0.168857	-1.4409	0.52581	0.99641	FALSE
novel_687	0.936092	1.63483	0.79247	0.52654	0.99641	FALSE
novel_180	142.341	278.266	0.96677	0.52744	0.99641	FALSE
novel_1707	0.150896	0.625573	1.4307	0.52781	0.99641	FALSE
chi-miR-2284d	0.543067	1.30266	1.1448	0.52815	0.99641	FALSE
novel_1729	0.687318	0.286111	-1.2966	0.52857	0.99641	FALSE
novel_895	0.687603	0.286111	-1.2929	0.52964	0.99641	FALSE
novel_1518	1.42189	0.875495	-0.80374	0.53074	0.99641	FALSE
novel_1073	7.57644	5.37832	-0.47018	0.53176	0.99641	FALSE
novel_1130	5.48588	7.69094	0.47862	0.53248	0.99641	FALSE
novel_1269	0.845734	0.187884	-1.5341	0.53282	0.99641	FALSE
chi-miR-151-3p	97975.8	86541.3	-0.17904	0.53284	0.99641	FALSE
novel_638	0	0.659362	1.8876	0.53324	0.99641	FALSE
chi-miR-155-3p	0	0.659362	1.8876	0.53324	0.99641	FALSE
chi-miR-191-5p	58475.1	65442.4	0.16239	0.53371	0.99641	FALSE
novel_1461	5.7732	4.02089	-0.43963	0.53408	0.99641	FALSE
novel_1285	2.34412	1.52119	-0.61845	0.53595	0.99641	FALSE
novel_1429	15.8436	20.5762	0.34519	0.53623	0.99641	FALSE
novel_911	0.724089	0	-1.9234	0.53672	0.99641	FALSE
novel_758	0.724089	0	-1.9234	0.53672	0.99641	FALSE
chi-miR-485-5p	4768.03	5450.76	0.19313	0.53706	0.99641	FALSE
novel_540	2.64913	3.47898	0.46206	0.53761	0.99641	FALSE
novel_181	235.306	199.273	-0.23708	0.5384	0.99641	FALSE
novel_109	641.867	562.153	-0.19148	0.53868	0.99641	FALSE
novel_1012	1.06511	0.456716	-0.94439	0.53884	0.99641	FALSE
novel_818	0.719619	0.134416	-1.3398	0.53899	0.99641	FALSE
novel_398	9.47605	7.55486	-0.33386	0.53946	0.99641	FALSE
chi-miR-17-5p	2440.71	2735.69	0.1642	0.54019	0.99641	FALSE
chi-miR-450-5p	5045.32	4406.77	-0.19526	0.54109	0.99641	FALSE
chi-miR-190a-5p	142.288	166.609	0.21935	0.54157	0.99641	FALSE
novel_759	1.74987	1.11543	-0.724	0.54247	0.99641	FALSE
novel_1063	4.32741	2.97564	-0.43879	0.54325	0.99641	FALSE
novel_1321	22.8593	27.4788	0.26834	0.54498	0.99641	FALSE
novel_83	1453.67	1665.29	0.19559	0.54512	0.99641	FALSE
novel_461	6.82256	8.03437	0.30591	0.54618	0.99641	FALSE
novel_896	0.697511	0	-1.8757	0.54725	0.99641	FALSE
chi-miR-136-5p	598.027	494.41	-0.27441	0.54863	0.99641	FALSE
chi-miR-345-5p	78.5645	66.2815	-0.22731	0.55193	0.99641	FALSE
chi-miR-30f-5p	5728.95	6566.9	0.19675	0.55197	0.99641	FALSE
chi-miR-1388-5p	984.787	879.166	-0.16354	0.55248	0.99641	FALSE
chi-miR-30d-3p	498.741	460.443	-0.11539	0.55272	0.99641	FALSE
novel_981	1.70239	2.73496	0.55764	0.55446	0.99641	FALSE
novel_897	0.7545	0.134416	-1.3966	0.55466	0.99641	FALSE
novel_1238	0.174378	0.640986	1.4461	0.55473	0.99641	FALSE
novel_1841	0	0.563651	1.85	0.55491	0.99641	FALSE
novel_1773	0	0.563651	1.85	0.55491	0.99641	FALSE
novel_1362	0.696137	0.134416	-1.3015	0.55514	0.99641	FALSE
novel_1009	0.573478	1.10828	1.0238	0.55547	0.99641	FALSE
novel_1374	4.07134	5.31639	0.45625	0.55556	0.99641	FALSE
novel_720	0.150896	0.6446	1.4478	0.55592	0.99641	FALSE
chi-miR-2318	8.2386	10.3551	0.37796	0.55666	0.99641	FALSE
chi-miR-3959-5p	2183.33	2446.49	0.16409	0.55704	0.99641	FALSE
novel_837	0.642834	1.10132	0.97572	0.5576	0.99641	FALSE
novel_785	1.15073	0.678389	-0.85226	0.55847	0.99641	FALSE
novel_778	0.861981	0.268833	-1.1291	0.56	0.99641	FALSE
novel_420	7.00599	5.57475	-0.3846	0.56014	0.99641	FALSE
novel_491	4.83033	5.92611	0.36771	0.56023	0.99641	FALSE
novel_1118	1.89422	0.975355	-0.78064	0.56059	0.99641	FALSE
novel_1660	2.16896	2.94131	0.49132	0.56103	0.99641	FALSE
novel_527	2.96914	1.93205	-0.52253	0.56141	0.99641	FALSE
chi-miR-432-5p	7868.57	8853.07	0.17018	0.56169	0.99641	FALSE
novel_1673	0.743101	0.134416	-1.3775	0.56222	0.99641	FALSE
novel_1455	0.348756	0.859315	1.2062	0.56291	0.99641	FALSE
novel_714	0.211434	0.643949	1.2659	0.56392	0.99641	FALSE
novel_1108	0.680674	0.134416	-1.2816	0.56427	0.99641	FALSE
novel_1750	0.605779	0	-1.6398	0.56503	0.99641	FALSE
novel_664	0.823856	1.21671	0.79024	0.56609	0.99641	FALSE
chi-let-7i-5p	290327	257986	-0.17039	0.5664	0.99641	FALSE
chi-miR-628-5p	876.798	948.379	0.11349	0.56696	0.99641	FALSE
novel_661	1.20778	0.544624	-0.96628	0.56712	0.99641	FALSE
chi-miR-192-3p	13.1845	10.7079	-0.29881	0.56718	0.99641	FALSE
novel_1406	0.513225	1.07879	0.99645	0.56723	0.99641	FALSE
novel_1198	1.03607	0.456716	-0.92933	0.56741	0.99641	FALSE
novel_342	12.4437	14.8131	0.2725	0.56864	0.99641	FALSE
novel_336	20.2761	17.0573	-0.26415	0.56892	0.99641	FALSE
novel_484	0.657192	0.187884	-1.244	0.56894	0.99641	FALSE
novel_1254	3.5866	4.69436	0.39775	0.56913	0.99641	FALSE
novel_1425	3.24071	4.0685	0.42175	0.56954	0.99641	FALSE
chi-miR-502b-3p	64.1003	72.6253	0.1733	0.56971	0.99641	FALSE
novel_978	1.05818	1.58821	0.63168	0.57006	0.99641	FALSE
novel_1504	50.6415	43.1815	-0.20768	0.57109	0.99641	FALSE
novel_1338	0.63371	0	-1.7535	0.57139	0.99641	FALSE
chi-miR-15a-3p	0.651368	0	-1.7348	0.57159	0.99641	FALSE
novel_454	8.97878	7.13445	-0.36237	0.57226	0.99641	FALSE
chi-miR-127-5p	3298.04	2877.21	-0.19678	0.57259	0.99641	FALSE
novel_1622	0.908945	0.268833	-1.193	0.57297	0.99641	FALSE
novel_922	2.13103	1.31493	-0.58592	0.57312	0.99641	FALSE
chi-miR-186-3p	3.42045	2.26029	-0.47209	0.57332	0.99641	FALSE
novel_1137	0.913929	0.375767	-1.0488	0.57387	0.99641	FALSE
novel_847	0.659901	0	-1.7524	0.57486	0.99641	FALSE
novel_1492	0.659901	0	-1.7524	0.57486	0.99641	FALSE
novel_1591	0.885178	0.509533	-1.0225	0.57496	0.99641	FALSE
chi-let-7c-5p	44275.8	48614.7	0.13486	0.57501	0.99641	FALSE
novel_816	0.219967	0.591133	1.3716	0.57533	0.99641	FALSE
novel_672	0	0.510184	1.7566	0.5755	0.99641	FALSE
novel_1810	0	0.510184	1.7566	0.5755	0.99641	FALSE
novel_764	0.928857	0.337713	-1.1444	0.57561	0.99641	FALSE
novel_1823	0	0.50657	1.7528	0.57636	0.99641	FALSE
chi-miR-1291	0	0.50657	1.7528	0.57636	0.99641	FALSE
novel_1403	0.627065	0	-1.7402	0.57662	0.99641	FALSE
chi-miR-1468-5p	2875.09	3169.42	0.14036	0.57672	0.99641	FALSE
chi-miR-9-3p	56688.9	61673.8	0.12158	0.57709	0.99641	FALSE
novel_188	12.2612	9.75228	-0.36454	0.57712	0.99641	FALSE
novel_728	0.664121	0.321649	-1.2492	0.57721	0.99641	FALSE
novel_1102	1.52582	2.13859	0.60194	0.5779	0.99641	FALSE
novel_1562	1.08006	0.659362	-0.81572	0.5786	0.99641	FALSE
novel_679	0.874985	1.42187	0.72899	0.57892	0.99641	FALSE
chi-miR-335-5p	3480.75	4080.71	0.22928	0.57924	0.99641	FALSE
novel_1648	0.663836	0.286111	-1.252	0.5794	0.99641	FALSE
novel_741	1.0662	1.76764	0.72399	0.58084	0.99641	FALSE
novel_1371	0	0.554944	1.7235	0.58289	0.99641	FALSE
novel_1503	3.95369	5.1483	0.34238	0.58328	0.99641	FALSE
novel_979	0.582296	0.9669	0.88837	0.58576	0.99641	FALSE
novel_184	234.473	270.274	0.20608	0.58675	0.99641	FALSE
chi-miR-450-3p	21.8213	19.1625	-0.21233	0.58706	0.99641	FALSE
novel_1868	13.8582	17.5282	0.27771	0.58786	0.99641	FALSE
novel_1439	1.1662	1.62516	0.59626	0.58803	0.99641	FALSE
novel_1342	0.603583	0	-1.6925	0.58849	0.99641	FALSE
chi-miR-26a-5p	947078	1.0358e+06	0.12919	0.58939	0.99641	FALSE
novel_1192	4.54091	3.04692	-0.43641	0.5906	0.99641	FALSE
chi-let-7g-5p	275829	301893	0.13026	0.59121	0.99641	FALSE
novel_287	47.5494	40.5343	-0.21106	0.59128	0.99641	FALSE
novel_1134	0.620956	0	-1.6747	0.59256	0.99641	FALSE
novel_878	0.482814	0.909819	0.94721	0.59613	0.99641	FALSE
novel_348	20.092	16.9721	-0.25628	0.59692	0.99641	FALSE
novel_1057	1.39258	1.87684	0.53187	0.59835	0.99641	FALSE
novel_525	4.04009	3.38511	-0.39402	0.59845	0.99641	FALSE
novel_201	0.672654	0.187884	-1.2582	0.59851	0.99641	FALSE
novel_272	20.4338	13.7472	-0.55019	0.59867	0.99641	FALSE
chi-miR-106b-3p	2556.83	2297.76	-0.15383	0.59985	0.99641	FALSE
novel_505	3.32968	2.48634	-0.42724	0.60078	0.99641	FALSE
chi-miR-301a-3p	50.4347	36.7291	-0.46041	0.60102	0.99641	FALSE
novel_311	23.5186	29.5533	0.33101	0.60221	0.99641	FALSE
novel_237	6.44792	5.02448	-0.32368	0.6024	0.99641	FALSE
chi-miR-199a-5p	2479.36	2092.36	-0.24521	0.60313	0.99641	FALSE
novel_939	0.724089	0.187884	-1.3486	0.60362	0.99641	FALSE
novel_1437	0.724089	0.187884	-1.3486	0.60362	0.99641	FALSE
novel_1501	0.717729	1.17987	0.68348	0.60364	0.99641	FALSE
novel_874	0.150896	0.623824	1.3054	0.60397	0.99641	FALSE
novel_1821	0	0.437689	1.6206	0.60609	0.99641	FALSE
novel_1734	0	0.437689	1.6206	0.60609	0.99641	FALSE
novel_1056	0	0.437689	1.6206	0.60609	0.99641	FALSE
chi-miR-671-3p	251.461	225.537	-0.15255	0.60744	0.99641	FALSE
novel_1719	0.874985	0.643298	-0.99958	0.60833	0.99641	FALSE
chi-miR-425-5p	1201.53	1310.7	0.12459	0.60884	0.99641	FALSE
novel_443	10.4915	8.38541	-0.30861	0.60897	0.99641	FALSE
novel_1584	0.605779	1.00991	0.78663	0.60901	0.99641	FALSE
novel_789	0.724659	1.18161	0.7645	0.61115	0.99641	FALSE
novel_660	1.61975	2.44145	0.5495	0.61137	0.99641	FALSE
chi-miR-200a	3530.56	5594.77	0.66415	0.61154	0.99641	FALSE
chi-miR-365-3p	525.798	601.295	0.1917	0.61196	0.99641	FALSE
novel_330	33.7955	27.9745	-0.28819	0.61326	0.99641	FALSE
novel_832	0.650547	0.168857	-1.2245	0.61362	0.99641	FALSE
novel_702	0.892107	1.26656	0.63434	0.61398	0.99641	FALSE
chi-miR-3955-5p	3747.73	3472.75	-0.10958	0.61493	0.99641	FALSE
novel_1312	1.119	1.56584	0.61023	0.61545	0.99641	FALSE
novel_1015	1.64214	2.19914	0.47313	0.61553	0.99641	FALSE
novel_715	0.573763	0	-1.5738	0.61589	0.99641	FALSE
chi-miR-99a-5p	589550	531199	-0.15036	0.61595	0.99641	FALSE
novel_973	1.02279	0.590482	-0.87139	0.61646	0.99641	FALSE
chi-miR-25-3p	16261.2	14872	-0.12881	0.61695	0.99641	FALSE
chi-miR-545-3p	2.52888	3.36848	0.41055	0.61953	0.99641	FALSE
novel_1279	1.62961	0.999591	-0.6441	0.61961	0.99641	FALSE
chi-miR-99a-3p	768.799	682.657	-0.17196	0.62129	0.99641	FALSE
chi-miR-24-5p	577.582	527.893	-0.13022	0.62157	0.99641	FALSE
novel_1690	0.560189	0	-1.5466	0.62222	0.99641	FALSE
novel_1815	0	0.403249	1.5498	0.62229	0.99641	FALSE
novel_1521	0	0.403249	1.5498	0.62229	0.99641	FALSE
novel_641	2.40964	1.8498	-0.47942	0.62257	0.99641	FALSE
novel_488	3.04077	3.84887	0.3503	0.62269	0.99641	FALSE
chi-miR-451-3p	2.11478	1.35047	-0.52806	0.62298	0.99641	FALSE
novel_571	1.97879	1.42012	-0.53748	0.62407	0.99641	FALSE
chi-miR-490	5302.78	5886.24	0.15083	0.6241	0.99641	FALSE
novel_1074	0.394345	0.660013	0.92445	0.6242	0.99641	FALSE
novel_642	2.20485	2.96628	0.44697	0.62427	0.99641	FALSE
novel_1323	0.612423	0.286111	-1.0582	0.62432	0.99641	FALSE
novel_1080	2.3767	3.12237	0.45867	0.62439	0.99641	FALSE
novel_275	53.2466	59.4672	0.16032	0.62442	0.99641	FALSE
novel_959	0.693962	1.15478	0.7905	0.62453	0.99641	FALSE
novel_599	0.905681	1.44947	0.63841	0.62454	0.99641	FALSE
chi-miR-369-3p	3094.48	2753.49	-0.16836	0.62466	0.99641	FALSE
chi-miR-29c-5p	4910.28	5527.1	0.17064	0.62504	0.99641	FALSE
novel_1424	0.211434	0.544624	1.2434	0.62531	0.99641	FALSE
novel_743	1.66016	1.14987	-0.65871	0.62573	0.99641	FALSE
novel_628	2.22673	1.43058	-0.55044	0.62845	0.99641	FALSE
novel_677	0.568723	1.60825	1.46	0.62946	0.99641	FALSE
novel_1871	0.543067	0	-1.5114	0.63045	0.99641	FALSE
novel_1183	0.543067	0	-1.5114	0.63045	0.99641	FALSE
chi-miR-190a-3p	4.80022	5.72293	0.31372	0.63052	0.99641	FALSE
novel_1228	0.965627	0.403249	-0.94513	0.631	0.99641	FALSE
novel_1136	0.551885	0.892657	0.75813	0.63132	0.99641	FALSE
chi-miR-15a-5p	362.055	320.578	-0.17678	0.63178	0.99641	FALSE
chi-miR-3431-5p	8776.76	8110.43	-0.11391	0.63216	0.99641	FALSE
novel_869	0.181022	0.544624	1.2431	0.63266	0.99641	FALSE
novel_1880	43.4668	38.5783	-0.16343	0.63461	0.99641	FALSE
novel_682	1.59737	2.11677	0.47757	0.63473	0.99641	FALSE
novel_1804	21.9208	17.6263	-0.28559	0.63491	0.99641	FALSE
novel_954	7.47106	8.91843	0.2865	0.63525	0.99641	FALSE
novel_955	1.61012	1.12717	-0.61743	0.6356	0.99641	FALSE
novel_1487	0.582012	0.966249	0.77216	0.63588	0.99641	FALSE
novel_965	0.219967	0.525597	1.2127	0.63598	0.99641	FALSE
chi-miR-655	1731.36	1960.01	0.17901	0.63666	0.99641	FALSE
novel_1413	2.75513	1.73534	-0.48602	0.63726	0.99641	FALSE
chi-miR-20b	269.174	298.073	0.1449	0.63818	0.99641	FALSE
novel_299	19.799	16.6963	-0.21249	0.6389	0.99641	FALSE
chi-miR-376d	8.65937	10.6874	0.26001	0.63968	0.99641	FALSE
novel_1524	0.523134	0	-1.4718	0.63969	0.99641	FALSE
novel_1145	0.523134	0	-1.4718	0.63969	0.99641	FALSE
novel_1041	0.523134	0	-1.4718	0.63969	0.99641	FALSE
chi-miR-429	146.31	224.993	0.61994	0.64095	0.99641	FALSE
novel_843	0.614312	0.894406	0.76412	0.64272	0.99641	FALSE
novel_216	55.6903	61.7851	0.15188	0.64275	0.99641	FALSE
novel_706	0.651368	0.168857	-1.1396	0.64352	0.99641	FALSE
chi-miR-197-3p	8543.83	7705.73	-0.14894	0.64446	0.99641	FALSE
novel_1401	0.348756	0.858333	1.0726	0.64493	0.99641	FALSE
novel_1523	0.150896	0.491157	1.1532	0.64532	0.99641	FALSE
novel_666	0.348756	0.732508	1.006	0.64539	0.99641	FALSE
novel_740	0.181022	0.525597	1.2121	0.64551	0.99641	FALSE
novel_1626	0.521759	0	-1.4448	0.64599	0.99641	FALSE
chi-miR-374b-5p	8550.28	9398.4	0.13637	0.64604	0.99641	FALSE
novel_274	24.1634	27.2358	0.17682	0.64793	0.99641	FALSE
novel_1359	1.01259	1.47534	0.53703	0.64886	0.99641	FALSE
novel_685	0.875554	1.27017	0.63438	0.64894	0.99641	FALSE
novel_1457	0.612423	0.134416	-1.0649	0.64991	0.99641	FALSE
novel_801	0.499652	0	-1.4278	0.64995	0.99641	FALSE
novel_355	20.6083	23.3061	0.21825	0.65017	0.99641	FALSE
novel_667	2.17755	1.40284	-0.52737	0.65029	0.99641	FALSE
novel_963	28.4523	24.9888	-0.15898	0.65108	0.99641	FALSE
novel_751	1.02011	0.554944	-0.79573	0.65129	0.99641	FALSE
novel_1724	27.1581	22.5824	-0.22835	0.65142	0.99641	FALSE
novel_445	6.23946	7.11329	0.28951	0.65143	0.99641	FALSE
novel_1346	0.765208	0.268833	-0.9186	0.65205	0.99641	FALSE
chi-miR-204-5p	44436.1	40317.2	-0.14034	0.65255	0.99641	FALSE
novel_1876	0.150896	0.590482	1.1515	0.65295	0.99641	FALSE
novel_441	1.88975	2.40057	0.40193	0.65378	0.99641	FALSE
novel_545	3.94699	3.18015	-0.29913	0.65388	0.99641	FALSE
novel_653	0.914214	1.28494	0.54253	0.65389	0.99641	FALSE
novel_1778	0.726263	0.268833	-0.86202	0.6539	0.99641	FALSE
novel_631	1.3669	1.92193	0.50046	0.65429	0.99641	FALSE
novel_903	0	0.509533	1.4109	0.6544	0.99641	FALSE
novel_1712	0	0.375767	1.4109	0.6544	0.99641	FALSE
novel_1535	0	0.473995	1.4109	0.6544	0.99641	FALSE
novel_1383	0	0.375767	1.4109	0.6544	0.99641	FALSE
novel_1249	0	0.643298	1.4109	0.6544	0.99641	FALSE
novel_1233	0	0.643298	1.4109	0.6544	0.99641	FALSE
novel_1077	0	0.375767	1.4109	0.6544	0.99641	FALSE
chi-miR-449b-3p	0	0.509533	1.4109	0.6544	0.99641	FALSE
novel_1394	8.08105	6.57631	-0.27432	0.65522	0.99641	FALSE
novel_279	42.2249	34.9019	-0.26961	0.6556	0.99641	FALSE
novel_620	0.566834	0.286111	-0.98017	0.65671	0.99641	FALSE
novel_293	23.9566	28.4036	0.23624	0.65672	0.99641	FALSE
novel_1545	2.64198	3.53159	0.35042	0.65715	0.99641	FALSE
novel_738	1.33181	0.828219	-0.6971	0.65731	0.99641	FALSE
novel_893	0.482814	0	-1.3959	0.65743	0.99641	FALSE
novel_1830	0.482814	0	-1.3959	0.65743	0.99641	FALSE
novel_204	123.118	167.57	0.44575	0.65775	0.99641	FALSE
novel_1013	0.915589	0.437689	-0.75404	0.65888	0.99641	FALSE
novel_1809	0.476169	0	-1.3835	0.66032	0.99641	FALSE
chi-miR-224-5p	2871.25	3197.92	0.15533	0.66062	0.99641	FALSE
novel_1474	0.362044	0.776617	0.87818	0.6611	0.99641	FALSE
novel_1098	0.150896	0.554944	1.1507	0.66121	0.99641	FALSE
novel_674	0.385811	0.672082	0.97428	0.66129	0.99641	FALSE
novel_431	5.78383	6.92813	0.26677	0.66145	0.99641	FALSE
novel_1178	1.32855	0.740962	-0.6299	0.66203	0.99641	FALSE
novel_1762	0	0.490506	1.3756	0.66262	0.99641	FALSE
novel_1022	0.181022	0.537665	1.2704	0.66339	0.99641	FALSE
novel_1691	12.8455	10.2924	-0.26284	0.6634	0.99641	FALSE
chi-miR-29a-3p	45295.6	48985.1	0.11298	0.66385	0.99641	FALSE
chi-miR-154a-3p	1426.56	1579.04	0.14669	0.6644	0.99641	FALSE
chi-miR-329b-3p	1953.01	1752.27	-0.15575	0.66459	0.99641	FALSE
novel_467	0.961179	0.608411	-0.63893	0.66472	0.99641	FALSE
novel_730	1.09661	0.591133	-0.67507	0.66545	0.99641	FALSE
novel_1817	8.71193	10.3151	0.21874	0.66618	0.99641	FALSE
novel_827	0	0.337713	1.3578	0.66678	0.99641	FALSE
novel_1888	0	0.337713	1.3578	0.66678	0.99641	FALSE
novel_1702	0	0.337713	1.3578	0.66678	0.99641	FALSE
novel_1472	0	0.337713	1.3578	0.66678	0.99641	FALSE
novel_1199	0	0.337713	1.3578	0.66678	0.99641	FALSE
novel_1123	0.582296	0.168857	-1.0047	0.6672	0.99641	FALSE
chi-miR-874-3p	4650.07	4244.96	-0.1314	0.66765	0.99641	FALSE
novel_964	0.439934	0.68936	0.91966	0.6678	0.99641	FALSE
novel_1444	0.90757	1.23398	0.52084	0.66813	0.99641	FALSE
novel_1216	3.19701	3.87318	0.30341	0.67068	0.99641	FALSE
novel_1193	1.60241	1.1689	-0.52567	0.67079	0.99641	FALSE
novel_1849	0.452687	0	-1.3379	0.67106	0.99641	FALSE
novel_1310	0.452687	0	-1.3379	0.67106	0.99641	FALSE
novel_1259	0.452687	0	-1.3379	0.67106	0.99641	FALSE
novel_1834	0.754785	0.473995	-0.76187	0.67107	0.99641	FALSE
novel_198	38.0706	33.4522	-0.1967	0.67241	0.99641	FALSE
novel_1079	0.7545	0.3223	-0.8532	0.67301	0.99641	FALSE
novel_1208	1.7455	2.1749	0.41869	0.67325	0.99641	FALSE
novel_269	60.3543	54.1065	-0.15377	0.67349	0.99641	FALSE
novel_636	1.65961	1.16161	-0.60036	0.67374	0.99641	FALSE
chi-miR-218	83911.5	75716.7	-0.14825	0.67472	0.99641	FALSE
novel_1146	30.7493	34.0229	0.1689	0.67481	0.99641	FALSE
novel_419	5.72683	6.4534	0.24409	0.67508	0.99641	FALSE
chi-miR-2432	13.994	15.7692	0.17176	0.67528	0.99641	FALSE
novel_908	0.724374	0.268833	-0.8644	0.67575	0.99641	FALSE
novel_1528	0.620956	1.09936	0.72723	0.67669	0.99641	FALSE
novel_1741	9.0458	7.3688	-0.28116	0.677	0.99641	FALSE
novel_136	434.125	467.411	0.10816	0.67833	0.99641	FALSE
novel_1316	0.545241	0.946571	0.66381	0.67961	0.99641	FALSE
chi-miR-338-3p	15450.9	14146.1	-0.12732	0.68003	0.99641	FALSE
novel_1502	1.73469	1.18748	-0.50387	0.68006	0.99641	FALSE
novel_503	5.86403	7.00371	0.23473	0.68044	0.99641	FALSE
chi-miR-154a-5p	4.32827	5.13484	0.28432	0.68083	0.99641	FALSE
novel_1436	0.597245	0.168857	-1.0414	0.68187	0.99641	FALSE
novel_699	0.734567	1.02882	0.63432	0.68236	0.99641	FALSE
novel_207	127.814	138.758	0.11914	0.6824	0.99641	FALSE
novel_1701	3.46811	4.25475	0.28627	0.68298	0.99641	FALSE
chi-miR-208b	3.61001	2.94318	-0.33712	0.68348	0.99641	FALSE
chi-miR-193b-5p	65.673	70.9658	0.11214	0.68355	0.99641	FALSE
chi-miR-146a	1090.91	1015.77	-0.10404	0.68374	0.99641	FALSE
novel_1067	6.41415	5.7113	-0.24543	0.68383	0.99641	FALSE
novel_485	2.8419	2.07427	-0.34432	0.68409	0.99641	FALSE
novel_806	0.733192	1.23378	0.61482	0.68539	0.99641	FALSE
novel_872	0	0.456066	1.2765	0.68584	0.99641	FALSE
novel_709	0.724659	1.06151	0.60942	0.68598	0.99641	FALSE
novel_734	1.34531	0.809842	-0.63236	0.68612	0.99641	FALSE
novel_1206	1.83782	1.28855	-0.47142	0.68628	0.99641	FALSE
chi-miR-425-3p	255.124	235.979	-0.10839	0.68648	0.99641	FALSE
novel_883	0.634301	0.168857	-1.1186	0.6865	0.99641	FALSE
novel_1182	1.08166	0.660013	-0.55597	0.68666	0.99641	FALSE
novel_474	4.05443	3.06792	-0.35796	0.68677	0.99641	FALSE
novel_671	0.834279	1.17987	0.57095	0.68698	0.99641	FALSE
novel_1150	7.9472	9.22963	0.20513	0.68699	0.99641	FALSE
novel_1036	0.431401	0.777715	0.79134	0.68708	0.99641	FALSE
novel_1288	0.211434	0.50657	1.1775	0.68715	0.99641	FALSE
novel_1547	0.211434	0.456716	1.0865	0.68789	0.99641	FALSE
chi-miR-15b-3p	69.1198	63.1919	-0.14066	0.68849	0.99641	FALSE
novel_1087	0.400989	0.777715	0.79325	0.68877	0.99641	FALSE
novel_416	0.975821	1.39588	0.55511	0.68962	0.99641	FALSE
novel_917	1.78979	2.33225	0.38323	0.69006	0.99641	FALSE
chi-miR-338-5p	19990.9	18295.4	-0.12785	0.69063	0.99641	FALSE
novel_1006	1.78393	2.31278	0.37228	0.69066	0.99641	FALSE
novel_1802	0.3554	0.777715	0.79642	0.69162	0.99641	FALSE
chi-miR-30b-5p	9617.1	8988.89	-0.097571	0.69246	0.99641	FALSE
chi-miR-105b-3p	307.289	282.203	-0.11885	0.69253	0.99641	FALSE
novel_776	0.325274	0.777715	0.80167	0.69266	0.99641	FALSE
novel_675	0.582012	0.168857	-1.0121	0.69312	0.99641	FALSE
novel_957	1.9357	1.23212	-0.46616	0.6932	0.99641	FALSE
chi-miR-451-5p	25779.3	28795.3	0.15962	0.69332	0.99641	FALSE
novel_956	2.18316	2.72957	0.41982	0.69475	0.99641	FALSE
novel_522	4.08563	3.34139	-0.29235	0.69485	0.99641	FALSE
novel_731	2.78295	2.36604	-0.37274	0.69503	0.99641	FALSE
chi-miR-708-3p	18027.9	15887.4	-0.18234	0.6951	0.99641	FALSE
chi-miR-141	98.4135	142.564	0.53334	0.69589	0.99641	FALSE
novel_1583	0.545241	0.168857	-0.93329	0.69605	0.99641	FALSE
chi-miR-34b-3p	2303.86	2493.38	0.11432	0.69615	0.99641	FALSE
novel_1327	0.891822	0.456716	-0.71011	0.69623	0.99641	FALSE
novel_725	0.331918	0.706638	0.80584	0.69645	0.99641	FALSE
novel_133	567.689	510.688	-0.15233	0.69714	0.99641	FALSE
novel_902	0.536707	0.187884	-0.92232	0.69738	0.99641	FALSE
chi-miR-2411-5p	1148.55	1226.19	0.094284	0.69757	0.99641	FALSE
novel_793	0.362044	0.672082	0.95341	0.69806	0.99641	FALSE
novel_264	58.5671	66.6759	0.17731	0.69948	0.99641	FALSE
chi-miR-412-5p	2742.76	2512.57	-0.12614	0.69956	0.99641	FALSE
novel_933	0.506296	0.286111	-0.87453	0.70051	0.99641	FALSE
novel_409	9.1906	7.42913	-0.28864	0.70051	0.99641	FALSE
novel_938	0	0.268833	1.2104	0.70138	0.99641	FALSE
novel_712	0	0.268833	1.2104	0.70138	0.99641	FALSE
novel_694	0	0.268833	1.2104	0.70138	0.99641	FALSE
novel_1883	0	0.268833	1.2104	0.70138	0.99641	FALSE
novel_1831	0	0.268833	1.2104	0.70138	0.99641	FALSE
novel_1624	0	0.268833	1.2104	0.70138	0.99641	FALSE
novel_1609	0	0.268833	1.2104	0.70138	0.99641	FALSE
novel_1384	0	0.268833	1.2104	0.70138	0.99641	FALSE
novel_1340	0	0.268833	1.2104	0.70138	0.99641	FALSE
novel_1513	2.46202	2.02788	-0.37916	0.7016	0.99641	FALSE
chi-miR-496-5p	1.70735	1.1702	-0.44849	0.70269	0.99641	FALSE
novel_1633	0.370863	0.661878	0.78751	0.70283	0.99641	FALSE
novel_815	0.568723	0.168857	-0.98502	0.70335	0.99641	FALSE
novel_1601	1.01341	0.661878	-0.60693	0.7035	0.99641	FALSE
novel_240	7.95894	10.9283	0.45552	0.7047	0.99641	FALSE
novel_565	4.06497	3.42975	-0.28408	0.70484	0.99641	FALSE
chi-miR-2483-3p	50.8189	46.4674	-0.1146	0.70485	0.99641	FALSE
chi-miR-30a-3p	4573.32	4166.58	-0.13442	0.70487	0.99641	FALSE
chi-miR-2404	4.55221	3.68988	-0.27653	0.70512	0.99641	FALSE
novel_519	5.29093	6.18319	0.24185	0.70583	0.99641	FALSE
chi-miR-129-3p	5996.43	6547.32	0.12683	0.70734	0.99641	FALSE
novel_575	1.05658	1.33209	0.4768	0.7077	0.99641	FALSE
chi-miR-34a	1446.04	1613.52	0.15759	0.70771	0.99641	FALSE
novel_1784	1.17737	0.893871	-0.60487	0.70874	0.99641	FALSE
chi-miR-19a	83.1929	104.773	0.33101	0.70882	0.99641	FALSE
chi-miR-93-3p	54.4729	49.3673	-0.13896	0.70904	0.99641	FALSE
novel_650	1.79055	1.4187	-0.42438	0.70935	0.99641	FALSE
novel_518	0.560189	0.168857	-0.96881	0.70957	0.99641	FALSE
novel_1011	1.08642	0.68936	-0.58163	0.70962	0.99641	FALSE
novel_857	0.301792	0.777715	0.82235	0.70971	0.99641	FALSE
novel_369	10.7859	12.8745	0.19671	0.71004	0.99641	FALSE
novel_134	625.342	574.847	-0.12029	0.71274	0.99641	FALSE
chi-miR-323a-3p	15321.2	14231.8	-0.10634	0.71279	0.99641	FALSE
novel_569	4.99712	4.01636	-0.31191	0.71336	0.99641	FALSE
chi-miR-18a-3p	24.845	27.4553	0.15648	0.71382	0.99641	FALSE
novel_1290	4.27787	5.46104	0.25287	0.71385	0.99641	FALSE
novel_365	16.9314	21.7861	0.35934	0.71426	0.99641	FALSE
novel_1030	0.560189	0.134416	-0.96893	0.71647	0.99641	FALSE
novel_1491	0.325274	0.572106	0.78687	0.71652	0.99641	FALSE
novel_995	0.974467	0.563651	-0.64219	0.71704	0.99641	FALSE
novel_598	0.597245	0.947989	0.63998	0.71809	0.99641	FALSE
chi-miR-1306-3p	18.7335	16.1322	-0.15467	0.71817	0.99641	FALSE
novel_894	0.150896	0.437689	1.0478	0.71822	0.99641	FALSE
novel_1367	21.7971	19.9084	-0.14712	0.71865	0.99641	FALSE
chi-miR-216b	169.254	156.919	-0.10533	0.71919	0.99641	FALSE
novel_623	1.46776	0.9669	-0.4472	0.71956	0.99641	FALSE
novel_1273	13937.3	19563.6	0.48923	0.71965	0.99641	FALSE
chi-miR-30f-3p	551.999	515.643	-0.098588	0.72004	0.99641	FALSE
novel_573	0.693962	0.268833	-0.82198	0.72014	0.99641	FALSE
novel_1175	1546.46	1388.8	-0.15433	0.72022	0.99641	FALSE
chi-miR-135b-3p	24.3888	26.989	0.1502	0.72025	0.99641	FALSE
chi-miR-374b-3p	827.546	756.094	-0.13143	0.72063	0.99641	FALSE
chi-miR-197-5p	0.536422	0.187884	-0.92431	0.72296	0.99641	FALSE
chi-miR-144-5p	86.1659	97.9913	0.18454	0.72315	0.99641	FALSE
novel_512	2.72518	3.53862	0.30246	0.72458	0.99641	FALSE
novel_548	1.99675	1.58832	-0.37176	0.72497	0.99641	FALSE
novel_1458	8469.19	9238.15	0.12541	0.72508	0.99641	FALSE
novel_1391	0.348756	0.661878	0.79283	0.72521	0.99641	FALSE
chi-miR-148a-3p	509358	463004	-0.13765	0.72623	0.99641	FALSE
novel_619	1.95781	1.61877	-0.36887	0.72639	0.99641	FALSE
novel_384	12.3177	13.9862	0.16363	0.72859	0.99641	FALSE
novel_880	0.861981	0.608411	-0.54057	0.72865	0.99641	FALSE
novel_302	40.8156	36.3231	-0.15271	0.72908	0.99641	FALSE
novel_1786	1.28456	0.947222	-0.41516	0.72925	0.99641	FALSE
novel_1341	0.506296	0.134416	-0.86987	0.72961	0.99641	FALSE
novel_918	0.966219	0.661878	-0.558	0.73092	0.99641	FALSE
novel_1163	0.78869	1.07022	0.55083	0.73168	0.99641	FALSE
chi-miR-1248-5p	25.6096	28.9467	0.15668	0.73288	0.99641	FALSE
novel_1571	7.18986	6.27406	-0.19772	0.73309	0.99641	FALSE
novel_711	1.58053	1.08925	-0.40546	0.73404	0.99641	FALSE
novel_587	1.54821	1.17877	-0.4196	0.7349	0.99641	FALSE
novel_1705	13.8316	12.314	-0.15114	0.73506	0.99641	FALSE
chi-miR-195-3p	2126.66	1971.06	-0.10976	0.73569	0.99641	FALSE
novel_1360	0.697511	0.303273	-0.76948	0.73583	0.99641	FALSE
novel_1767	0.482814	0.321649	-0.83009	0.73646	0.99641	FALSE
novel_724	1.1662	1.60116	0.40852	0.73707	0.99641	FALSE
novel_1794	32.2149	27.5864	-0.22034	0.7372	0.99641	FALSE
chi-miR-328-3p	9346.67	9928.43	0.087247	0.7379	0.99641	FALSE
novel_1879	4.13772	3.4582	-0.25592	0.73797	0.99641	FALSE
chi-miR-26b-5p	45124.8	49098.1	0.12174	0.73797	0.99641	FALSE
novel_555	4.0554	2.97081	-0.32895	0.7382	0.99641	FALSE
novel_1561	0.348756	0.572106	0.77218	0.74053	0.99641	FALSE
novel_514	3.34819	3.776	0.26838	0.74219	0.99641	FALSE
novel_1380	0.79373	1.09782	0.47187	0.74319	0.99641	FALSE
novel_463	5.20805	4.59214	-0.19827	0.74327	0.99641	FALSE
novel_718	0.748141	0.9669	0.50308	0.74411	0.99641	FALSE
chi-miR-491-5p	381.593	406.442	0.093244	0.7443	0.99641	FALSE
novel_361	2.44887	2.79581	0.25553	0.74514	0.99641	FALSE
chi-miR-98-5p	27077.3	29116.1	0.10473	0.74542	0.99641	FALSE
novel_1539	0.573763	0.775402	0.58863	0.74665	0.99641	FALSE
novel_1280	1.19632	1.57291	0.3691	0.74668	0.99641	FALSE
novel_1078	0.989701	0.741079	-0.51748	0.74684	0.99641	FALSE
novel_1328	1.62667	1.18052	-0.36141	0.74723	0.99641	FALSE
chi-miR-455-3p	153.467	163.989	0.093063	0.74728	0.99641	FALSE
novel_1084	13.7436	15.5038	0.13202	0.74771	0.99641	FALSE
novel_1089	0.7108	0.9669	0.52869	0.7481	0.99641	FALSE
chi-miR-532-3p	472.326	442.892	-0.091169	0.74985	0.99641	FALSE
novel_1721	1.26108	0.946124	-0.38288	0.7499	0.99641	FALSE
chi-miR-217-3p	3.72917	4.24742	0.24309	0.75029	0.99641	FALSE
novel_1478	0.63371	0.3223	-0.6679	0.7514	0.99641	FALSE
novel_549	0.219967	0.509533	0.82203	0.75194	0.99641	FALSE
novel_1086	0.499652	0.168857	-0.85559	0.75279	0.99641	FALSE
novel_969	0.362044	0	-0.99152	0.75373	0.99641	FALSE
novel_856	0.348756	0	-0.99152	0.75373	0.99641	FALSE
novel_853	0.394345	0	-0.99152	0.75373	0.99641	FALSE
novel_739	0.348756	0	-0.99152	0.75373	0.99641	FALSE
novel_614	0.362044	0	-0.99152	0.75373	0.99641	FALSE
novel_561	0.385811	0	-0.99152	0.75373	0.99641	FALSE
novel_1864	0.3554	0	-0.99152	0.75373	0.99641	FALSE
novel_1847	0.3554	0	-0.99152	0.75373	0.99641	FALSE
novel_1844	0.422867	0	-0.99152	0.75373	0.99641	FALSE
novel_1747	0.3554	0	-0.99152	0.75373	0.99641	FALSE
novel_1678	0.394345	0	-0.99152	0.75373	0.99641	FALSE
novel_1669	0.422867	0	-0.99152	0.75373	0.99641	FALSE
novel_1652	0.392456	0	-0.99152	0.75373	0.99641	FALSE
novel_1546	0.392456	0	-0.99152	0.75373	0.99641	FALSE
novel_1514	0.362044	0	-0.99152	0.75373	0.99641	FALSE
novel_1480	0.422867	0	-0.99152	0.75373	0.99641	FALSE
novel_1289	0.362044	0	-0.99152	0.75373	0.99641	FALSE
novel_1169	0.392456	0	-0.99152	0.75373	0.99641	FALSE
novel_1131	0.394345	0	-0.99152	0.75373	0.99641	FALSE
novel_1110	0.385811	0	-0.99152	0.75373	0.99641	FALSE
novel_1007	0.385811	0	-0.99152	0.75373	0.99641	FALSE
novel_2	283092	265224	-0.094061	0.75384	0.99641	FALSE
chi-miR-9-5p	3.83002e+06	3.92933e+06	0.03693	0.75431	0.99641	FALSE
novel_798	0.370863	0	-0.98748	0.75471	0.99641	FALSE
novel_542	0.370863	0	-0.98748	0.75471	0.99641	FALSE
novel_1730	0.370863	0	-0.98748	0.75471	0.99641	FALSE
novel_1656	0.370863	0	-0.98748	0.75471	0.99641	FALSE
novel_603	0.301792	0	-0.98523	0.75525	0.99641	FALSE
novel_1558	0.301792	0	-0.98523	0.75525	0.99641	FALSE
novel_535	2.12247	1.58886	-0.32789	0.75588	0.99641	FALSE
novel_1219	0.385811	0.544624	0.66658	0.75605	0.99641	FALSE
novel_704	1.15743	0.706522	-0.50378	0.75641	0.99641	FALSE
novel_1019	0.150896	0.403249	0.97268	0.75718	0.99641	FALSE
novel_486	1.39812	1.01166	-0.39958	0.75756	0.99641	FALSE
novel_824	0.627065	0.303273	-0.6563	0.7582	0.99641	FALSE
novel_691	1.08195	0.841055	-0.43029	0.7587	0.99641	FALSE
novel_479	6.69979	5.81982	-0.17316	0.75909	0.99641	FALSE
chi-miR-148b-5p	898.975	859.949	-0.065122	0.76024	0.99641	FALSE
chi-miR-330-5p	3023.46	2864.21	-0.07778	0.76119	0.99641	FALSE
chi-miR-3958-3p	56486.7	59403.7	0.072653	0.76131	0.99641	FALSE
novel_1330	68.7318	73.675	0.098359	0.76181	0.99641	FALSE
novel_654	1.37952	1.80665	0.34259	0.76224	0.99641	FALSE
novel_1319	0.529778	0.725549	0.57153	0.76291	0.99641	FALSE
novel_1658	0.696137	0.947222	0.42855	0.76307	0.99641	FALSE
novel_928	0.150896	0.509533	0.82565	0.76323	0.99641	FALSE
novel_1774	0.174378	0.643298	0.82578	0.76366	0.99641	FALSE
novel_1473	0.174378	0.643298	0.82578	0.76366	0.99641	FALSE
novel_1103	0.174378	0.643298	0.82578	0.76366	0.99641	FALSE
novel_1713	0.3554	0.537665	0.71632	0.76428	0.99641	FALSE
novel_1291	0.523134	0.168857	-0.89583	0.76462	0.99641	FALSE
chi-miR-34c-3p	625.337	575.159	-0.11971	0.76476	0.99641	FALSE
novel_907	0.174378	0.473995	0.82622	0.76505	0.99641	FALSE
novel_523	0.968108	1.23333	0.35528	0.76651	0.99641	FALSE
novel_627	1.39703	1.80479	0.31027	0.76653	0.99641	FALSE
novel_1286	9.32384	8.32129	-0.1564	0.76657	0.99641	FALSE
novel_1488	0.150896	0.643298	0.82678	0.76688	0.99641	FALSE
novel_755	1.20026	1.60039	0.3445	0.76694	0.99641	FALSE
novel_334	27.2254	29.5407	0.10959	0.76752	0.99641	FALSE
chi-miR-101-5p	35.5201	33.0066	-0.1105	0.76806	0.99641	FALSE
novel_229	125.42	118.992	-0.072714	0.76949	0.99641	FALSE
novel_655	1.39176	1.01675	-0.35255	0.76986	0.99641	FALSE
novel_1037	1.1339	0.894522	-0.41007	0.7703	0.99641	FALSE
novel_393	22.6755	16.0768	-0.49744	0.77117	0.99641	FALSE
novel_1812	0.523134	0.134416	-0.89516	0.77136	0.99641	FALSE
novel_252	66.0152	61.7834	-0.097767	0.77155	0.99641	FALSE
chi-miR-329a-3p	45.9912	41.9131	-0.12283	0.77163	0.99641	FALSE
chi-miR-16a-5p	19352	20770	0.10199	0.77165	0.99641	FALSE
novel_849	0.422867	0.544624	0.66562	0.77173	0.99641	FALSE
chi-miR-320-3p	8268.7	8742.3	0.080324	0.77194	0.99641	FALSE
novel_1479	32.1507	35.373	0.10385	0.77302	0.99641	FALSE
chi-miR-140-3p	92243.1	87994.2	-0.06803	0.77312	0.99641	FALSE
chi-miR-324-5p	1103.46	1206.14	0.12866	0.77432	0.99641	FALSE
novel_333	30.4241	28.83	-0.099868	0.77437	0.99641	FALSE
novel_1088	18.642	20.3161	0.13834	0.77449	0.99641	FALSE
novel_28	16325.7	17378.1	0.090186	0.77501	0.99641	FALSE
novel_646	0.362329	0.491157	0.58757	0.77536	0.99641	FALSE
novel_470	5.81883	6.55004	0.16572	0.77541	0.99641	FALSE
novel_790	0.476169	0.134416	-0.81069	0.77626	0.99641	FALSE
novel_1033	6.39351	5.41722	-0.17073	0.77687	0.99641	FALSE
novel_1372	0.394345	0.510184	0.61027	0.77832	0.99641	FALSE
novel_382	17.0492	18.3027	0.10671	0.7792	0.99641	FALSE
novel_591	3.05245	2.49628	-0.22827	0.77979	0.99641	FALSE
novel_1363	1.83645	2.25415	0.26152	0.78022	0.99641	FALSE
novel_762	0.989701	1.26668	0.37499	0.78157	0.99641	FALSE
chi-miR-106a-5p	194.422	207.121	0.084562	0.78174	0.99641	FALSE
novel_1438	0.370863	0.590482	0.58355	0.78181	0.99641	FALSE
chi-miR-93-5p	11109.1	11781.2	0.084663	0.78238	0.99641	FALSE
novel_1174	0.627065	1.00004	0.44848	0.78255	0.99641	FALSE
novel_513	0.965912	0.67904	-0.4421	0.78276	0.99641	FALSE
novel_159	564.874	539.457	-0.067056	0.7831	0.99641	FALSE
chi-miR-296-3p	1007.61	1067.05	0.084096	0.78386	0.99641	FALSE
chi-miR-423-5p	9431.87	9911.1	0.07142	0.78451	0.99641	FALSE
novel_316	11.3952	12.7698	0.14209	0.7848	0.99641	FALSE
chi-miR-130a-5p	22.151	20.5932	-0.12557	0.78545	0.99641	FALSE
novel_562	3.19758	2.87622	-0.21562	0.78616	0.99641	FALSE
novel_1044	1.0662	0.672082	-0.48952	0.7863	0.99641	FALSE
chi-miR-181c-5p	1278.95	1213.91	-0.074746	0.78651	0.99641	FALSE
novel_1694	220.112	241.924	0.13461	0.78663	0.99641	FALSE
chi-let-7e-3p	493.939	473.593	-0.059927	0.78693	0.99641	FALSE
chi-miR-30e-5p	83593	90585.2	0.11588	0.78764	0.99641	FALSE
novel_574	1.60289	2.02886	0.29281	0.78826	0.99641	FALSE
novel_1853	1.1502	0.809842	-0.42582	0.78834	0.99641	FALSE
novel_1061	1.17895	1.46663	0.30195	0.78926	0.99641	FALSE
novel_747	0.642834	0.303273	-0.56861	0.79032	0.99641	FALSE
novel_1244	1.23366	1.57149	0.32936	0.79042	0.99641	FALSE
novel_1828	0.219967	0.375767	0.83385	0.79134	0.99641	FALSE
novel_1735	0.150896	0.375767	0.83385	0.79134	0.99641	FALSE
novel_1670	0.150896	0.375767	0.83385	0.79134	0.99641	FALSE
novel_1517	0.211434	0.375767	0.83385	0.79134	0.99641	FALSE
chi-miR-544-5p	356.857	325.755	-0.13215	0.79347	0.99641	FALSE
novel_422	6.17669	5.43533	-0.15187	0.79406	0.99641	FALSE
novel_595	0.181022	0.35674	0.79789	0.79441	0.99641	FALSE
novel_997	3.2061	3.68053	0.18971	0.79457	0.99641	FALSE
chi-miR-136-3p	13758.1	12868.4	-0.096456	0.79476	0.99641	FALSE
novel_1554	0.724089	0.984178	0.44378	0.79503	0.99641	FALSE
chi-miR-154b-3p	83.29	77.3088	-0.10671	0.79528	0.99641	FALSE
novel_223	80.904	86.0059	0.086701	0.79567	0.99641	FALSE
chi-miR-126-3p	134117	139422	0.055958	0.79569	0.99641	FALSE
novel_364	24.4739	22.9161	-0.11241	0.79597	0.99641	FALSE
chi-miR-26b-3p	52.4891	49.2061	-0.084943	0.79681	0.99641	FALSE
novel_1309	1.14409	1.34267	0.34605	0.79833	0.99641	FALSE
novel_386	6.29216	9.19482	0.55758	0.79892	0.99641	FALSE
chi-miR-502b-5p	200.584	212.145	0.079367	0.79904	0.99641	FALSE
chi-miR-877-5p	663.459	631.649	-0.071013	0.79934	0.99641	FALSE
novel_1807	0.219967	0.420527	0.70105	0.8	0.99641	FALSE
chi-miR-1	11542.3	10743.9	-0.10353	0.80023	0.99641	FALSE
novel_1281	0.362044	0.510184	0.6067	0.8003	0.99641	FALSE
chi-miR-487a-3p	589.729	555.895	-0.083765	0.80089	0.99641	FALSE
novel_1661	1.05627	0.725549	-0.46033	0.80127	0.99641	FALSE
novel_901	0.86834	0.537665	-0.45476	0.80165	0.99641	FALSE
novel_1194	0.711085	0.939419	0.43608	0.80174	0.99641	FALSE
novel_924	1.76797	1.46707	-0.29949	0.80196	0.99641	FALSE
novel_472	6.03244	5.1224	-0.14769	0.80245	0.99641	FALSE
novel_807	0.543067	0.706522	0.5092	0.80528	0.99641	FALSE
novel_1351	0.603583	0.268833	-0.65611	0.80561	0.99641	FALSE
chi-miR-215-5p	63.9284	57.8642	-0.14972	0.80584	0.99641	FALSE
novel_1840	2.50248	2.00093	-0.22352	0.80586	0.99641	FALSE
novel_613	1.89567	1.50726	-0.27357	0.80699	0.99641	FALSE
novel_1805	26.6945	25.5093	-0.098986	0.80716	0.99641	FALSE
novel_1822	0.452687	0.187884	-0.76137	0.80717	0.99641	FALSE
novel_358	18.0388	17.012	-0.11739	0.8073	0.99641	FALSE
novel_1205	0.672654	0.847897	0.39278	0.80732	0.99641	FALSE
chi-miR-380-5p	574.973	600.99	0.06453	0.8078	0.99641	FALSE
chi-miR-376b-3p	19.5051	17.9757	-0.14088	0.80807	0.99641	FALSE
chi-miR-504	8462.39	8135.58	-0.056641	0.80808	0.99641	FALSE
novel_1047	0.452687	0.168857	-0.76087	0.80916	0.99641	FALSE
novel_263	80.753	77.4771	-0.074558	0.81049	0.99641	FALSE
chi-miR-98-3p	10.45	9.21573	-0.12809	0.8114	0.99641	FALSE
novel_1046	0.603889	0.268833	-0.57461	0.81151	0.99641	FALSE
novel_754	1.05717	0.71348	-0.43695	0.81169	0.99641	FALSE
novel_544	3.0759	2.49879	-0.21834	0.81399	0.99641	FALSE
novel_1139	2.30761	2.59747	0.22792	0.8141	0.99641	FALSE
novel_993	0	0.168857	0.74205	0.81439	0.99641	FALSE
novel_960	0	0.187884	0.74205	0.81439	0.99641	FALSE
novel_879	0	0.134416	0.74205	0.81439	0.99641	FALSE
novel_863	0	0.134416	0.74205	0.81439	0.99641	FALSE
novel_859	0	0.187884	0.74205	0.81439	0.99641	FALSE
novel_850	0	0.134416	0.74205	0.81439	0.99641	FALSE
novel_800	0	0.168857	0.74205	0.81439	0.99641	FALSE
novel_797	0	0.187884	0.74205	0.81439	0.99641	FALSE
novel_683	0	0.134416	0.74205	0.81439	0.99641	FALSE
novel_579	0	0.134416	0.74205	0.81439	0.99641	FALSE
novel_368	0	0.134416	0.74205	0.81439	0.99641	FALSE
novel_1866	0	0.168857	0.74205	0.81439	0.99641	FALSE
novel_1814	0	0.168857	0.74205	0.81439	0.99641	FALSE
novel_1782	0	0.187884	0.74205	0.81439	0.99641	FALSE
novel_1771	0	0.168857	0.74205	0.81439	0.99641	FALSE
novel_1761	0	0.168857	0.74205	0.81439	0.99641	FALSE
novel_1749	0	0.187884	0.74205	0.81439	0.99641	FALSE
novel_1740	0	0.321649	0.74205	0.81439	0.99641	FALSE
novel_1732	0	0.321649	0.74205	0.81439	0.99641	FALSE
novel_1726	0	0.134416	0.74205	0.81439	0.99641	FALSE
novel_1711	0	0.187884	0.74205	0.81439	0.99641	FALSE
novel_1675	0	0.134416	0.74205	0.81439	0.99641	FALSE
novel_1650	0	0.286111	0.74205	0.81439	0.99641	FALSE
novel_1647	0	0.286111	0.74205	0.81439	0.99641	FALSE
novel_1572	0	0.134416	0.74205	0.81439	0.99641	FALSE
novel_1526	0	0.134416	0.74205	0.81439	0.99641	FALSE
novel_1434	0	0.286111	0.74205	0.81439	0.99641	FALSE
novel_1336	0	0.134416	0.74205	0.81439	0.99641	FALSE
novel_1274	0	0.134416	0.74205	0.81439	0.99641	FALSE
novel_1209	0	0.134416	0.74205	0.81439	0.99641	FALSE
novel_1147	0	0.168857	0.74205	0.81439	0.99641	FALSE
novel_1101	0	0.134416	0.74205	0.81439	0.99641	FALSE
novel_1039	0	0.168857	0.74205	0.81439	0.99641	FALSE
novel_622	2.02518	1.80369	-0.2338	0.81483	0.99641	FALSE
chi-miR-125b-3p	11945.9	11591.5	-0.043397	0.81666	0.99641	FALSE
novel_308	49.3841	53.9893	0.11548	0.81741	0.99641	FALSE
novel_814	0.651368	0.337713	-0.52036	0.8192	0.99641	FALSE
chi-miR-491-3p	145.704	153.062	0.074443	0.81944	0.99641	FALSE
novel_1260	1.84445	2.39209	0.26072	0.81954	0.99641	FALSE
novel_1456	3.83396	3.37177	-0.17767	0.81985	0.99641	FALSE
novel_784	0.59083	0.420527	-0.471	0.8203	0.99641	FALSE
novel_478	2.60301	2.85477	0.19908	0.82104	0.99641	FALSE
novel_777	0.696137	0.403249	-0.44953	0.82119	0.99641	FALSE
novel_1574	1.42713	1.13039	-0.34685	0.82163	0.99641	FALSE
chi-let-7d-5p	4917.83	5149	0.066254	0.82172	0.99641	FALSE
novel_831	1.17765	1.06383	-0.31561	0.82218	0.99641	FALSE
chi-miR-30e-3p	6941.7	7320.31	0.076561	0.82224	0.99641	FALSE
novel_802	0.582296	0.303273	-0.45614	0.82278	0.99641	FALSE
novel_455	5.71845	6.08634	0.14282	0.82359	0.99641	FALSE
novel_1708	0.582012	0.420527	-0.46303	0.82384	0.99641	FALSE
chi-miR-487b-3p	5039.42	4805.75	-0.068335	0.82469	0.99641	FALSE
novel_429	3.43063	3.88981	0.18315	0.82492	0.99641	FALSE
novel_1195	5.56377	4.82487	-0.15011	0.82515	0.99641	FALSE
novel_76	551.569	581.798	0.07912	0.8265	0.99641	FALSE
chi-let-7f-5p	417205	431779	0.049535	0.82674	0.99641	FALSE
chi-miR-103-3p	73171.4	70807.7	-0.04738	0.82867	0.99641	FALSE
novel_1484	185.515	194.004	0.068659	0.82881	0.99641	FALSE
chi-miR-191-3p	488.63	467.707	-0.060368	0.82928	0.99641	FALSE
novel_1588	0.898752	0.6446	-0.32572	0.82935	0.99641	FALSE
novel_1109	0.659901	0.572222	-0.49805	0.82952	0.99641	FALSE
novel_606	1.36881	1.01675	-0.26099	0.83069	0.99641	FALSE
novel_560	1.9298	2.3305	0.19886	0.83134	0.99641	FALSE
chi-miR-382-3p	6504.54	6224.23	-0.063521	0.83139	0.99641	FALSE
novel_1476	35.1106	32.7616	-0.087794	0.83157	0.99641	FALSE
chi-miR-106a-3p	3.4644	3.05863	-0.17348	0.83177	0.99641	FALSE
novel_1121	2.44171	2.11644	-0.2193	0.83371	0.99641	FALSE
chi-miR-1343	4879.92	4689.51	-0.057109	0.83493	0.99641	FALSE
novel_1361	1.77673	1.58323	-0.22985	0.83521	0.99641	FALSE
novel_590	1.42511	1.26822	-0.27822	0.83551	0.99641	FALSE
chi-miR-340-3p	3100.91	3239.71	0.063037	0.83808	0.99641	FALSE
chi-miR-148b-3p	28253.1	26903.3	-0.07063	0.83873	0.99641	FALSE
novel_1243	0.7108	0.456716	-0.38979	0.83929	0.99641	FALSE
novel_791	0.861981	0.625573	-0.30879	0.83952	0.99641	FALSE
chi-miR-27b-5p	282.213	294.141	0.058907	0.83966	0.99641	FALSE
novel_992	1.37546	1.58227	0.25711	0.83973	0.99641	FALSE
chi-miR-130b-5p	321.207	334.302	0.056405	0.83979	0.99641	FALSE
novel_521	1.17368	1.09936	-0.31575	0.8399	0.99641	FALSE
novel_1117	0.301792	0.456716	0.51622	0.84024	0.99641	FALSE
novel_994	0.150896	0.268833	0.63338	0.84098	0.99641	FALSE
novel_1684	0.174378	0.268833	0.63338	0.84098	0.99641	FALSE
novel_1575	0.174378	0.268833	0.63338	0.84098	0.99641	FALSE
novel_1264	0.150896	0.268833	0.63338	0.84098	0.99641	FALSE
novel_1025	0.219967	0.268833	0.63338	0.84098	0.99641	FALSE
novel_875	0.422867	0.437689	0.48234	0.84146	0.99641	FALSE
novel_371	5.68504	5.35863	-0.12315	0.84311	0.99641	FALSE
novel_1627	11.5416	10.8636	-0.092296	0.84498	0.99641	FALSE
chi-miR-382-5p	11637	11190.7	-0.056327	0.84589	0.99641	FALSE
novel_977	10.1527	10.5465	0.1	0.8467	0.99641	FALSE
chi-miR-29b-3p	6505.89	6216.79	-0.065603	0.84679	0.99641	FALSE
novel_1563	6.63955	7.49815	0.10886	0.84693	0.99641	FALSE
novel_1202	0.362044	0.437689	0.47936	0.84763	0.99641	FALSE
novel_1315	819.249	841.991	0.040362	0.84885	0.99641	FALSE
novel_1038	0.348756	0.437689	0.47866	0.84909	0.99641	FALSE
chi-miR-3958-5p	0.59083	0.60776	-0.37451	0.84993	0.99641	FALSE
novel_991	0.7545	0.840938	0.32719	0.85005	0.99641	FALSE
novel_457	8.47216	8.14717	-0.11491	0.85068	0.99641	FALSE
novel_1803	4.29844	5.27052	0.29358	0.85128	0.99641	FALSE
chi-miR-134	749.105	671.433	-0.15774	0.85247	0.99641	FALSE
novel_689	0.301792	0.437689	0.48197	0.85266	0.99641	FALSE
chi-miR-532-5p	61393.8	63019.8	0.037707	0.85398	0.99641	FALSE
novel_773	0.597245	0.337713	-0.42599	0.85487	0.99641	FALSE
chi-miR-27a-5p	70.5247	73.6713	0.057088	0.85545	0.99641	FALSE
novel_686	0.575367	0.643298	-0.35633	0.85665	0.99641	FALSE
novel_1600	2.3084	2.0898	-0.16167	0.85674	0.99641	FALSE
novel_1639	1.20026	1.62683	0.22814	0.85704	0.99641	FALSE
novel_1753	0.875269	0.992633	0.25273	0.85715	0.99641	FALSE
novel_678	1.92818	2.07936	0.1673	0.85807	0.99641	FALSE
chi-let-7b-5p	78869	75826.9	-0.056749	0.85886	0.99641	FALSE
chi-miR-23b-3p	43232.7	41458.3	-0.060455	0.85895	0.99641	FALSE
novel_635	1.12565	1.21605	0.20984	0.85908	0.99641	FALSE
novel_434	4.96485	4.56834	-0.11638	0.85949	0.99641	FALSE
novel_626	0.717444	0.965598	0.28461	0.85967	0.99641	FALSE
novel_621	2.75398	3.45553	0.2802	0.85987	0.99641	FALSE
novel_312	34.9371	36.8293	0.070648	0.85988	0.99641	FALSE
novel_570	0.529778	0.606546	0.34078	0.86122	0.99641	FALSE
chi-miR-27b-3p	252919	244941	-0.046239	0.86178	0.99641	FALSE
novel_100	575.873	603.258	0.068765	0.86182	0.99641	FALSE
novel_1083	1.29338	1.06261	-0.20845	0.86238	0.99641	FALSE
novel_86	1895.06	1943.94	0.03644	0.86244	0.99641	FALSE
novel_468	6.87203	7.06166	0.090975	0.86244	0.99641	FALSE
chi-miR-1197-3p	1128.85	1295.35	0.19848	0.86258	0.99641	FALSE
novel_228	161.329	168.91	0.062554	0.86308	0.99641	FALSE
novel_1377	2.84074	3.17034	0.13083	0.86352	0.99641	FALSE
chi-miR-379-5p	51237.4	52773	0.042613	0.86446	0.99641	FALSE
novel_1419	1.01259	1.0977	0.2194	0.86473	0.99641	FALSE
chi-miR-376c-3p	109.329	115.181	0.065542	0.86493	0.99641	FALSE
novel_1128	0.536422	0.606546	0.33067	0.86503	0.99641	FALSE
novel_1485	0.801443	0.591133	-0.30119	0.86594	0.99641	FALSE
chi-let-7f-3p	47.5314	46.2822	-0.047355	0.86596	0.99641	FALSE
novel_1245	15.1593	14.457	-0.092534	0.86672	0.99641	FALSE
novel_1153	0.778267	0.642851	-0.27019	0.86676	0.99641	FALSE
chi-miR-485-3p	850.858	882.823	0.054338	0.86779	0.99641	FALSE
chi-miR-656	250.376	260.023	0.053769	0.86835	0.99641	FALSE
novel_1695	0.784911	0.847897	0.25651	0.86963	0.99641	FALSE
novel_1276	2.74568	3.04683	0.12462	0.87056	0.99641	FALSE
chi-miR-20a-3p	6.78377	7.60663	0.09732	0.87198	0.99641	FALSE
novel_749	0.51294	0.268833	-0.4052	0.87283	0.99641	FALSE
chi-miR-487a-5p	0.51294	0.268833	-0.4052	0.87283	0.99641	FALSE
chi-miR-326-5p	13.2571	12.3589	-0.071245	0.87338	0.99641	FALSE
novel_1748	1.45946	1.43708	-0.17815	0.87343	0.99641	FALSE
novel_1160	0.573763	0.572222	-0.34426	0.87343	0.99641	FALSE
novel_1577	0.3554	0.403249	0.41039	0.87363	0.99641	FALSE
novel_594	0.392456	0.321649	-0.41419	0.87446	0.99641	FALSE
chi-miR-7-3p	439.812	425.481	-0.048299	0.87471	0.99641	FALSE
novel_469	0.780156	0.742177	-0.2498	0.87502	0.99641	FALSE
novel_873	0.905375	1.23908	0.44754	0.87534	0.99641	FALSE
novel_1345	10.1371	10.5247	0.087467	0.87593	0.99641	FALSE
novel_347	12.1221	11.1706	-0.06792	0.87602	0.99641	FALSE
novel_640	0.997928	0.794429	-0.22112	0.87643	0.99641	FALSE
chi-miR-145-3p	2000.68	2069.58	0.048421	0.87661	0.99641	FALSE
chi-miR-2320	0.400989	0.286111	-0.41422	0.87697	0.99641	FALSE
novel_670	0.674029	0.491157	-0.28122	0.877	0.99641	FALSE
chi-miR-543-3p	14510.2	14973	0.045334	0.87799	0.99641	FALSE
novel_572	0.362329	0.321649	-0.41052	0.87827	0.99641	FALSE
novel_1867	0.385811	0.286111	-0.41424	0.87835	0.99641	FALSE
novel_553	0.749745	0.809842	0.2485	0.87864	0.99641	FALSE
novel_1459	0.86834	0.675426	-0.26833	0.87883	0.99641	FALSE
novel_1663	33.6627	32.2453	-0.070663	0.87889	0.99641	FALSE
chi-miR-15b-5p	274.472	265.183	-0.051002	0.88041	0.99641	FALSE
novel_1764	6.84187	7.57889	0.089871	0.88066	0.99641	FALSE
chi-miR-432-3p	63.3528	65.7389	0.070233	0.88069	0.99641	FALSE
chi-miR-421-3p	679.463	697.152	0.036448	0.88075	0.99641	FALSE
novel_1227	0.854268	0.591133	-0.27097	0.88077	0.99641	FALSE
novel_1388	0.996345	0.847246	-0.23074	0.88096	0.99641	FALSE
novel_866	0.439934	0.403249	0.40543	0.88107	0.99641	FALSE
novel_328	20.5691	19.7225	-0.053551	0.88154	0.99641	FALSE
chi-miR-369-5p	2156.2	2105.06	-0.034318	0.88169	0.99641	FALSE
novel_830	0.422867	0.403249	0.40449	0.88252	0.99641	FALSE
novel_1755	0.422867	0.403249	0.40449	0.88252	0.99641	FALSE
novel_1450	0.892622	0.742827	-0.23262	0.88306	0.99641	FALSE
novel_1685	0.741211	0.623824	-0.25189	0.88311	0.99641	FALSE
chi-miR-582-5p	173.632	166.533	-0.059529	0.88374	0.99641	FALSE
novel_449	0.59083	0.776617	0.25571	0.88468	0.99641	FALSE
novel_273	67.1526	65.6052	-0.041699	0.88491	0.99641	FALSE
novel_1683	3.04333	2.88784	-0.1117	0.88558	0.99641	FALSE
chi-miR-103-5p	19.9451	20.9645	0.071178	0.88592	0.99641	FALSE
novel_1433	0.83239	0.572106	-0.24258	0.88601	0.99641	FALSE
novel_1727	1.23338	1.21552	-0.20426	0.88635	0.99641	FALSE
novel_658	0.536707	0.337713	-0.31389	0.88644	0.99641	FALSE
novel_1248	0.400989	0.187884	-0.41435	0.88686	0.99641	FALSE
novel_1111	0.394345	0.187884	-0.41435	0.88756	0.99641	FALSE
novel_1369	0.362044	0.403249	0.40098	0.88796	0.99641	FALSE
chi-miR-202-5p	42.6134	44.7392	0.066506	0.88834	0.99641	FALSE
novel_586	0.885463	0.944259	0.2106	0.88872	0.99641	FALSE
chi-miR-34c-5p	37468.2	36023.6	-0.056707	0.88924	0.99641	FALSE
novel_1585	0.7545	0.859315	0.24072	0.8894	0.99641	FALSE
novel_1634	0.394345	0.168857	-0.41438	0.88966	0.99641	FALSE
novel_506	4.29166	4.30521	0.094322	0.88975	0.99641	FALSE
novel_592	1.53435	1.27017	-0.15374	0.88976	0.99641	FALSE
novel_953	1.06837	0.928195	-0.19045	0.89095	0.99641	FALSE
novel_1028	1.28485	1.32364	0.16624	0.89108	0.99641	FALSE
novel_867	0.370863	0.187884	-0.41044	0.89116	0.99641	FALSE
novel_1783	0.301792	0.403249	0.40347	0.89219	0.99641	FALSE
novel_248	65.3483	67.3186	0.050508	0.89225	0.99641	FALSE
chi-miR-455-5p	1616.44	1551.6	-0.059553	0.89339	0.99641	FALSE
novel_1231	6.47421	7.37021	0.19481	0.89439	0.99641	FALSE
novel_1314	2.27667	1.80784	-0.12512	0.89452	0.99641	FALSE
chi-miR-379-3p	625.463	605.895	-0.045847	0.89489	0.99641	FALSE
novel_1460	1.00488	0.93006	-0.18125	0.89541	0.99641	FALSE
novel_1532	3.85054	3.52993	-0.090231	0.89557	0.99641	FALSE
novel_1422	1.08613	1.29602	0.20227	0.89564	0.99641	FALSE
novel_877	0.362044	0.134416	-0.41445	0.89567	0.99641	FALSE
novel_844	0.422867	0.168857	-0.41445	0.89567	0.99641	FALSE
novel_596	0.362044	0.168857	-0.41445	0.89567	0.99641	FALSE
novel_1806	0.348756	0.187884	-0.41445	0.89567	0.99641	FALSE
novel_811	0.551885	0.697417	0.23582	0.89588	0.99641	FALSE
novel_1054	1.05627	1.37015	0.38297	0.89589	0.99641	FALSE
novel_425	8.21587	7.63446	-0.079214	0.89593	0.99641	FALSE
novel_352	4.37523	3.68306	-0.22493	0.89593	0.99641	FALSE
novel_1397	4.11283	3.63726	-0.092669	0.89626	0.99641	FALSE
novel_931	0.174378	0	-0.41209	0.89627	0.99641	FALSE
novel_909	0.150896	0	-0.41209	0.89627	0.99641	FALSE
novel_898	0.219967	0	-0.41209	0.89627	0.99641	FALSE
novel_840	0.211434	0	-0.41209	0.89627	0.99641	FALSE
novel_828	0.211434	0	-0.41209	0.89627	0.99641	FALSE
novel_810	0.211434	0	-0.41209	0.89627	0.99641	FALSE
novel_794	0.181022	0	-0.41209	0.89627	0.99641	FALSE
novel_744	0.211434	0	-0.41209	0.89627	0.99641	FALSE
novel_713	0.174378	0	-0.41209	0.89627	0.99641	FALSE
novel_695	0.181022	0	-0.41209	0.89627	0.99641	FALSE
novel_633	0.150896	0	-0.41209	0.89627	0.99641	FALSE
novel_289	0.150896	0	-0.41209	0.89627	0.99641	FALSE
novel_239	0.219967	0	-0.41209	0.89627	0.99641	FALSE
novel_1865	0.181022	0	-0.41209	0.89627	0.99641	FALSE
novel_1857	0.181022	0	-0.41209	0.89627	0.99641	FALSE
novel_1842	0.181022	0	-0.41209	0.89627	0.99641	FALSE
novel_1837	0.219967	0	-0.41209	0.89627	0.99641	FALSE
novel_1798	0.174378	0	-0.41209	0.89627	0.99641	FALSE
novel_1617	0.219967	0	-0.41209	0.89627	0.99641	FALSE
novel_1592	0.150896	0	-0.41209	0.89627	0.99641	FALSE
novel_1537	0.174378	0	-0.41209	0.89627	0.99641	FALSE
novel_1325	0.174378	0	-0.41209	0.89627	0.99641	FALSE
novel_1317	0.181022	0	-0.41209	0.89627	0.99641	FALSE
novel_1296	0.181022	0	-0.41209	0.89627	0.99641	FALSE
novel_1241	0.211434	0	-0.41209	0.89627	0.99641	FALSE
novel_1203	0.211434	0	-0.41209	0.89627	0.99641	FALSE
novel_1159	0.181022	0	-0.41209	0.89627	0.99641	FALSE
novel_1138	0.211434	0	-0.41209	0.89627	0.99641	FALSE
novel_1106	0.211434	0	-0.41209	0.89627	0.99641	FALSE
novel_1076	0.174378	0	-0.41209	0.89627	0.99641	FALSE
novel_1026	0.150896	0	-0.41209	0.89627	0.99641	FALSE
novel_1021	0.174378	0	-0.41209	0.89627	0.99641	FALSE
novel_1008	0.181022	0	-0.41209	0.89627	0.99641	FALSE
chi-miR-1468-3p	0.181022	0	-0.41209	0.89627	0.99641	FALSE
chi-miR-376b-5p	58.8498	61.1626	0.051985	0.89648	0.99641	FALSE
novel_693	0.331918	0.168857	-0.41041	0.89668	0.99641	FALSE
novel_1848	0.325274	0.134416	-0.41041	0.89668	0.99641	FALSE
novel_1294	0.325274	0.134416	-0.41041	0.89668	0.99641	FALSE
novel_465	6.37102	6.56935	0.069092	0.8967	0.99641	FALSE
novel_1525	25.8014	25.5753	-0.046475	0.89708	0.99641	FALSE
novel_735	0.301792	0.286111	-0.40816	0.89725	0.99641	FALSE
novel_187	187.076	193.442	0.048734	0.89766	0.99641	FALSE
chi-miR-374a-5p	3363.51	3233.32	-0.057059	0.89789	0.99641	FALSE
chi-miR-326-3p	887.707	859.301	-0.045583	0.89852	0.99641	FALSE
novel_381	10.1875	10.4466	0.056496	0.8986	0.99641	FALSE
novel_717	0.536707	0.642851	0.22109	0.89864	0.99641	FALSE
chi-miR-211	233.518	240.344	0.041897	0.89896	0.99641	FALSE
chi-miR-26a-3p	25.3512	26.1097	0.042028	0.89924	0.99641	FALSE
novel_1462	4.08689	4.60083	0.087809	0.89944	0.99641	FALSE
novel_530	2.58228	2.22751	-0.23781	0.90056	0.99641	FALSE
novel_1854	0.754785	0.706638	-0.20777	0.90194	0.99641	FALSE
novel_1595	2.43824	2.74576	0.21078	0.9022	0.99641	FALSE
novel_1023	0.51294	0.35674	-0.26377	0.9047	0.99641	FALSE
novel_1736	358.1	368.921	0.041327	0.90481	0.99641	FALSE
novel_1157	1.06089	0.813457	-0.1819	0.90496	0.99641	FALSE
novel_1649	0.674029	0.50657	-0.25007	0.90576	0.99641	FALSE
novel_765	1.13607	1.26668	0.15316	0.90631	0.99641	FALSE
novel_453	0.996345	0.93006	-0.1686	0.90763	0.99641	FALSE
novel_949	558.393	546.926	-0.028148	0.90792	0.99641	FALSE
novel_492	4.2323	4.27711	-0.080258	0.90804	0.99641	FALSE
chi-miR-129-5p	88757.7	90257.9	0.024193	0.90862	0.99641	FALSE
novel_1564	0.634301	0.403249	-0.28361	0.90886	0.99641	FALSE
novel_554	1.7983	2.10147	0.11493	0.90894	0.99641	FALSE
novel_1500	1.63137	1.82382	0.11744	0.90933	0.99641	FALSE
novel_1201	0.777961	1.01907	0.18824	0.91014	0.99641	FALSE
novel_1070	1.40533	1.53912	0.1232	0.91027	0.99641	FALSE
novel_1376	0.521759	0.643298	-0.23971	0.91135	0.99641	FALSE
novel_855	0.568723	0.661878	0.21358	0.91182	0.99641	FALSE
novel_982	15.8319	14.8198	-0.045949	0.91228	0.99641	FALSE
novel_1104	1.2715	1.28049	0.13092	0.91273	0.99641	FALSE
novel_442	3.09413	3.39738	0.08557	0.91277	0.99641	FALSE
chi-miR-30a-5p	262563	256814	-0.031944	0.91361	0.99641	FALSE
novel_557	3.20284	3.11209	-0.086324	0.91394	0.99641	FALSE
novel_390	8.24771	8.39962	-0.060971	0.91478	0.99641	FALSE
novel_1509	0.400989	0.60776	0.22555	0.915	0.99641	FALSE
novel_721	1.05629	0.966249	-0.14479	0.91521	0.99641	FALSE
chi-miR-99b-5p	100100	101727	0.023261	0.91522	0.99641	FALSE
novel_59	2287.46	2351.61	0.040208	0.91555	0.99641	FALSE
chi-miR-29a-5p	216.427	220.679	0.026974	0.91559	0.99641	FALSE
novel_458	3.80059	3.34335	-0.073798	0.91574	0.99641	FALSE
novel_407	0.431401	0.509533	0.22733	0.9159	0.99641	FALSE
novel_1392	1.86714	1.98235	0.098927	0.91721	0.99641	FALSE
novel_808	1.00516	0.945473	-0.15012	0.91752	0.99641	FALSE
novel_1808	0.385811	0.473995	0.23049	0.91759	0.99641	FALSE
chi-miR-449b-5p	0.439934	0.60776	0.23143	0.91812	0.99641	FALSE
novel_1099	0.400989	0.643298	0.23167	0.91826	0.99641	FALSE
novel_1408	3.63408	3.41169	-0.072687	0.91838	0.99641	FALSE
novel_200	52.8898	51.571	-0.04346	0.91839	0.99641	FALSE
novel_376	13.8191	14.2731	0.05986	0.91915	0.99641	FALSE
chi-miR-1296	714.871	703.012	-0.024136	0.91982	0.99641	FALSE
novel_1578	0.325274	0.572222	0.24016	0.9202	0.99641	FALSE
novel_767	0.422867	0.473995	0.2362	0.92099	0.99641	FALSE
novel_1489	2.45715	2.51306	0.090164	0.92178	0.99641	FALSE
novel_1631	1.93402	2.00008	-0.10517	0.92254	0.99641	FALSE
novel_1119	0.301792	0.473995	0.24712	0.92275	0.99641	FALSE
novel_584	1.73332	1.82891	0.095175	0.9237	0.99641	FALSE
novel_1722	0.422867	0.572222	0.24032	0.92375	0.99641	FALSE
chi-miR-502a	34.732	34.4645	-0.037714	0.92429	0.99641	FALSE
novel_1356	1.81756	1.47347	-0.099461	0.92447	0.99641	FALSE
chi-miR-329a-5p	0.325274	0.490506	0.21272	0.92552	0.99641	FALSE
chi-miR-1839	2.02629	1.79764	-0.084471	0.92612	0.99641	FALSE
novel_1688	2.50276	2.50297	-0.076277	0.92619	0.99641	FALSE
novel_580	2.47875	2.19727	-0.080437	0.92648	0.99641	FALSE
novel_1742	0.452687	0.303273	-0.23619	0.92722	0.99641	FALSE
novel_862	0.422867	0.490506	0.21089	0.92877	0.99641	FALSE
chi-miR-130b-3p	38.3765	37.2102	-0.029036	0.93057	0.99641	FALSE
novel_439	4.38925	4.39827	0.056639	0.93078	0.99641	FALSE
novel_932	6.08196	6.70577	0.067565	0.93081	0.99641	FALSE
novel_338	0.362044	0.375767	0.24962	0.9311	0.99641	FALSE
novel_1641	0.348756	0.375767	0.25021	0.93163	0.99641	FALSE
novel_1322	0.545241	0.563651	0.17291	0.93172	0.99641	FALSE
novel_1862	0.439934	0.35674	0.2131	0.93229	0.99641	FALSE
novel_359	14.3661	13.7571	-0.041098	0.93296	0.99641	FALSE
chi-miR-224-3p	6.67264	7.26768	0.056651	0.93343	0.99641	FALSE
chi-miR-331-5p	887.933	901.53	0.021641	0.93388	0.99641	FALSE
novel_173	330.704	336.875	0.024001	0.93499	0.99641	FALSE
novel_1506	1.22591	1.15413	-0.097691	0.93591	0.99641	FALSE
novel_618	2.74308	2.99143	0.13832	0.9364	0.99641	FALSE
chi-miR-409-5p	4922.88	4831.58	-0.02701	0.93644	0.99641	FALSE
novel_601	1.09713	1.07989	-0.097208	0.93717	0.99641	FALSE
novel_1230	1.46638	1.23573	-0.10015	0.93798	0.99641	FALSE
novel_1386	1.067	1.1273	0.12044	0.93872	0.99641	FALSE
novel_888	0.620956	0.437689	-0.15455	0.93937	0.99641	FALSE
novel_1176	5.23073	5.12724	0.045919	0.94026	0.99641	FALSE
chi-miR-99b-3p	3110.43	3072.56	-0.017454	0.94026	0.99641	FALSE
novel_753	0.965912	0.912782	-0.11393	0.9405	0.99641	FALSE
novel_1693	0.568723	0.537665	0.1616	0.94083	0.99641	FALSE
novel_1075	0.784911	0.625573	-0.12065	0.9424	0.99641	FALSE
novel_432	6.44098	6.2772	-0.051694	0.943	0.99641	FALSE
novel_537	3.86682	3.76888	-0.048292	0.94303	0.99641	FALSE
chi-miR-301a-5p	207.849	205.308	-0.016701	0.94366	0.99641	FALSE
novel_1875	0.422867	0.337713	0.20015	0.94385	0.99641	FALSE
novel_1298	0.422867	0.337713	0.20015	0.94385	0.99641	FALSE
novel_1014	1.80686	1.54596	-0.079031	0.9445	0.99641	FALSE
novel_568	2.84566	2.8245	-0.05601	0.94458	0.99641	FALSE
novel_301	44.2345	44.6032	0.027264	0.94478	0.99641	FALSE
novel_1442	5.7553	5.88186	0.040541	0.94608	0.99641	FALSE
chi-miR-184	551.247	542.347	-0.022117	0.94615	0.99641	FALSE
chi-miR-411b-3p	436.202	429.958	-0.018539	0.94675	0.99641	FALSE
novel_1065	38.7907	38.0282	-0.019206	0.94749	0.99641	FALSE
novel_430	4.29288	4.13165	0.048183	0.94849	0.99641	FALSE
novel_1398	0.543067	0.544624	0.14094	0.94886	0.99641	FALSE
chi-let-7e-5p	40151.9	40659.6	0.018132	0.94938	0.99641	FALSE
novel_925	4.88655	4.69077	-0.039678	0.94943	0.99641	FALSE
novel_1091	1.56614	1.4692	-0.071818	0.95109	0.99641	FALSE
novel_1872	1.85434	1.75157	-0.073386	0.95126	0.99641	FALSE
chi-miR-125b-5p	181872	179963	-0.015222	0.95152	0.99641	FALSE
novel_1339	1.92709	1.7915	-0.056076	0.95341	0.99641	FALSE
novel_1653	1.58906	1.44935	0.060002	0.95456	0.99641	FALSE
chi-miR-361-5p	4685.91	4644.19	-0.012876	0.95463	0.99641	FALSE
novel_1490	0.944056	0.980564	0.086387	0.95495	0.99641	FALSE
chi-miR-411a-5p	59674.5	59015.7	-0.016018	0.95575	0.99641	FALSE
chi-miR-92a-3p	13872.4	14038.4	0.017142	0.95579	0.99641	FALSE
novel_306	20.5746	19.8484	-0.026398	0.95583	0.99641	FALSE
chi-miR-483	3.33909	3.25516	-0.041582	0.95656	0.99641	FALSE
novel_1223	0.3554	0.420527	0.12521	0.95687	0.99641	FALSE
novel_860	0.741726	0.606546	-0.09622	0.9574	0.99641	FALSE
novel_1441	1.22374	1.17206	-0.06891	0.9582	0.99641	FALSE
novel_946	0.174378	0.321649	0.16498	0.95837	0.99641	FALSE
novel_945	0.150896	0.134416	0.16498	0.95837	0.99641	FALSE
novel_921	0.150896	0.286111	0.16498	0.95837	0.99641	FALSE
novel_920	0.219967	0.134416	0.16498	0.95837	0.99641	FALSE
novel_912	0.211434	0.134416	0.16498	0.95837	0.99641	FALSE
novel_892	0.181022	0.134416	0.16498	0.95837	0.99641	FALSE
novel_887	0.174378	0.134416	0.16498	0.95837	0.99641	FALSE
novel_884	0.219967	0.321649	0.16498	0.95837	0.99641	FALSE
novel_770	0.211434	0.321649	0.16498	0.95837	0.99641	FALSE
novel_688	0.181022	0.168857	0.16498	0.95837	0.99641	FALSE
novel_684	0.219967	0.134416	0.16498	0.95837	0.99641	FALSE
novel_681	0.174378	0.134416	0.16498	0.95837	0.99641	FALSE
novel_1839	0.150896	0.134416	0.16498	0.95837	0.99641	FALSE
novel_1664	0.211434	0.134416	0.16498	0.95837	0.99641	FALSE
novel_1655	0.174378	0.134416	0.16498	0.95837	0.99641	FALSE
novel_1632	0.211434	0.134416	0.16498	0.95837	0.99641	FALSE
novel_1628	0.150896	0.134416	0.16498	0.95837	0.99641	FALSE
novel_1544	0.219967	0.187884	0.16498	0.95837	0.99641	FALSE
novel_1541	0.174378	0.168857	0.16498	0.95837	0.99641	FALSE
novel_1390	0.211434	0.286111	0.16498	0.95837	0.99641	FALSE
novel_1385	0.181022	0.168857	0.16498	0.95837	0.99641	FALSE
novel_1337	0.150896	0.187884	0.16498	0.95837	0.99641	FALSE
novel_1324	0.211434	0.168857	0.16498	0.95837	0.99641	FALSE
novel_1295	0.174378	0.134416	0.16498	0.95837	0.99641	FALSE
novel_1258	0.181022	0.187884	0.16498	0.95837	0.99641	FALSE
novel_1224	0.174378	0.134416	0.16498	0.95837	0.99641	FALSE
novel_1158	0.211434	0.286111	0.16498	0.95837	0.99641	FALSE
novel_1140	0.150896	0.321649	0.16498	0.95837	0.99641	FALSE
novel_1447	1.88845	1.66806	-0.054377	0.95871	0.99641	FALSE
novel_783	0.385811	0.3223	0.12423	0.95905	0.99641	FALSE
novel_400	13.5327	13.9727	0.021902	0.95931	0.99641	FALSE
novel_772	0.331918	0.3223	0.12703	0.95968	0.99641	FALSE
novel_809	0.634301	0.572106	0.10337	0.96078	0.99641	FALSE
novel_600	2.47869	2.65565	0.038747	0.96134	0.99641	FALSE
chi-miR-2332	90.2432	89.4109	-0.018077	0.96138	0.99641	FALSE
novel_1311	1.51839	1.5299	0.05733	0.96232	0.99641	FALSE
novel_970	24.0048	23.5869	-0.01753	0.96353	0.99641	FALSE
novel_1277	0.573478	0.544624	0.09099	0.96358	0.99641	FALSE
novel_1759	2.47951	2.41114	0.041621	0.9638	0.99641	FALSE
chi-miR-3955-3p	110.608	108.153	-0.034237	0.96467	0.99641	FALSE
novel_1799	0.301792	0.303273	0.12721	0.96491	0.99641	FALSE
novel_1800	0.348756	0.303273	0.12174	0.96501	0.99641	FALSE
novel_1449	0.348756	0.303273	0.12174	0.96501	0.99641	FALSE
novel_1646	1.3254	1.33046	-0.04997	0.96679	0.99641	FALSE
chi-miR-873-3p	61.6178	61.4162	0.016006	0.96719	0.99641	FALSE
novel_1703	0.733192	0.672082	0.074381	0.9674	0.99641	FALSE
chi-let-7d-3p	1177.72	1188.33	0.013033	0.96992	0.99641	FALSE
chi-miR-324-3p	100.957	99.2448	-0.013135	0.9705	0.99641	FALSE
novel_958	1.57834	1.56485	-0.038757	0.97248	0.99641	FALSE
novel_356	17.1519	16.9376	0.014789	0.97297	0.99641	FALSE
chi-let-7a-5p	210922	209541	-0.0094758	0.97311	0.99641	FALSE
chi-miR-23b-5p	16.1214	15.9016	-0.014989	0.97394	0.99641	FALSE
novel_757	0.573478	0.525597	0.063636	0.97467	0.99641	FALSE
chi-miR-34b-5p	94.3448	93.3428	-0.012065	0.97537	0.99641	FALSE
novel_1890	3.98773	3.85972	0.022705	0.97575	0.99641	FALSE
novel_1024	0.724659	0.7238	0.049618	0.97604	0.99641	FALSE
novel_634	0.566834	0.437689	-0.05785	0.97609	0.99641	FALSE
novel_1482	0.659901	0.589384	-0.057444	0.97629	0.99641	FALSE
novel_300	26.2034	25.9156	-0.0098796	0.9764	0.99641	FALSE
novel_283	1.26051	1.22553	-0.045096	0.97683	0.99641	FALSE
novel_363	19.9415	19.7651	-0.012398	0.97806	0.99641	FALSE
novel_1268	0.659901	0.544624	-0.056621	0.97866	0.99641	FALSE
novel_250	96.3294	97.1911	0.0066248	0.97884	0.99641	FALSE
novel_399	7.07254	7.00862	-0.014061	0.98048	0.99641	FALSE
chi-miR-495-3p	28895.3	28748.4	-0.0073421	0.98131	0.99641	FALSE
novel_1214	1.1422	1.27886	0.031561	0.98132	0.99641	FALSE
chi-miR-411b-5p	13292.1	13214.3	-0.0084694	0.98132	0.99641	FALSE
chi-miR-877-3p	13.0329	12.7824	0.012302	0.98201	0.99641	FALSE
novel_464	1.44962	1.28197	-0.033554	0.98202	0.99641	FALSE
novel_509	4.9581	4.91639	0.015766	0.98207	0.99641	FALSE
chi-let-7b-3p	1625.35	1636.07	0.0092473	0.98251	0.99641	FALSE
novel_1612	1.74449	1.77731	-0.021981	0.98267	0.99641	FALSE
novel_391	12.8229	12.8541	0.009552	0.98294	0.99641	FALSE
novel_988	0.400989	0.268833	0.058405	0.98299	0.99641	FALSE
novel_1066	0.392456	0.268833	0.058165	0.98317	0.99641	FALSE
novel_1733	6.97878	6.82289	0.013838	0.98376	0.99641	FALSE
novel_1051	1.35415	1.31318	0.022511	0.98454	0.99641	FALSE
novel_935	4.15175	3.93222	0.013249	0.9849	0.99641	FALSE
novel_1596	0.603583	0.697417	0.038661	0.98491	0.99641	FALSE
novel_836	0.422867	0.268833	0.055398	0.98526	0.99641	FALSE
chi-miR-496-3p	78.3866	77.5173	-0.0080561	0.98565	0.99641	FALSE
novel_1048	7.2228	7.43271	0.012416	0.98601	0.99641	FALSE
novel_1307	1.39097	1.34762	0.020374	0.98625	0.99641	FALSE
novel_1129	0.348756	0.268833	0.053945	0.98636	0.99641	FALSE
chi-miR-2411-3p	127.539	127.127	-0.0039729	0.98663	0.99641	FALSE
novel_652	1.14696	1.04423	0.023062	0.98778	0.99641	FALSE
novel_499	3.17652	3.0578	0.010502	0.98908	0.99641	FALSE
novel_769	0.566834	0.590482	0.024983	0.98913	0.99641	FALSE
novel_39	7308.53	7289.43	-0.0036586	0.98916	0.99641	FALSE
chi-miR-223-3p	61.3402	61.8799	0.0077065	0.98939	0.99641	FALSE
novel_1453	0.573478	0.50657	0.029026	0.98949	0.99641	FALSE
chi-miR-10a-5p	2090.21	2100.16	0.0067405	0.9898	0.99641	FALSE
chi-miR-127-3p	56865.4	56981.4	0.0029571	0.98982	0.99641	FALSE
novel_1320	2.23583	2.12303	0.010558	0.99087	0.99641	FALSE
novel_189	224.883	225.076	0.0033356	0.99298	0.99641	FALSE
novel_1766	0.545241	0.437689	-0.016542	0.99321	0.99641	FALSE
chi-miR-335-3p	8368.32	8352.44	-0.0027459	0.99336	0.99641	FALSE
novel_819	0.704156	0.640986	-0.014976	0.99352	0.99641	FALSE
chi-miR-424-3p	190.072	190.344	0.0023281	0.99439	0.99641	FALSE
novel_58	3094.5	3089.87	-0.0018649	0.99455	0.99641	FALSE
chi-miR-665	65.0132	65.1159	0.0025621	0.99462	0.99641	FALSE
novel_719	0.885463	0.859315	-0.0093485	0.99522	0.99641	FALSE
chi-miR-128-5p	164.613	163.926	-0.0017181	0.9953	0.99641	FALSE
chi-miR-374a-3p	3689.64	3685.35	-0.001832	0.9962	0.99641	FALSE
chi-miR-199b-5p	2662.71	2659.7	-0.0019632	0.99641	0.99641	FALSE
novel_999	0	0	NA	NA	NA	NA
novel_986	0	0	NA	NA	NA	NA
novel_951	0	0	NA	NA	NA	NA
novel_940	0	0	NA	NA	NA	NA
novel_930	0	0	NA	NA	NA	NA
novel_926	0	0	NA	NA	NA	NA
novel_916	0	0	NA	NA	NA	NA
novel_913	0	0	NA	NA	NA	NA
novel_910	0	0	NA	NA	NA	NA
novel_891	0	0	NA	NA	NA	NA
novel_876	0	0	NA	NA	NA	NA
novel_870	0	0	NA	NA	NA	NA
novel_868	0	0	NA	NA	NA	NA
novel_864	0	0	NA	NA	NA	NA
novel_852	0	0	NA	NA	NA	NA
novel_851	0	0	NA	NA	NA	NA
novel_846	0	0	NA	NA	NA	NA
novel_839	0	0	NA	NA	NA	NA
novel_826	0	0	NA	NA	NA	NA
novel_825	0	0	NA	NA	NA	NA
novel_822	0	0	NA	NA	NA	NA
novel_821	0	0	NA	NA	NA	NA
novel_803	0	0	NA	NA	NA	NA
novel_786	0	0	NA	NA	NA	NA
novel_779	0	0	NA	NA	NA	NA
novel_766	0	0	NA	NA	NA	NA
novel_761	0	0	NA	NA	NA	NA
novel_733	0	0	NA	NA	NA	NA
novel_696	0	0	NA	NA	NA	NA
novel_665	0	0	NA	NA	NA	NA
novel_645	0	0	NA	NA	NA	NA
novel_615	0	0	NA	NA	NA	NA
novel_597	0	0	NA	NA	NA	NA
novel_496	0	0	NA	NA	NA	NA
novel_394	0	0	NA	NA	NA	NA
novel_375	0	0	NA	NA	NA	NA
novel_1863	0	0	NA	NA	NA	NA
novel_1861	0	0	NA	NA	NA	NA
novel_1858	0	0	NA	NA	NA	NA
novel_1835	0	0	NA	NA	NA	NA
novel_1832	0	0	NA	NA	NA	NA
novel_1818	0	0	NA	NA	NA	NA
novel_1811	0	0	NA	NA	NA	NA
novel_1787	0	0	NA	NA	NA	NA
novel_1777	0	0	NA	NA	NA	NA
novel_1752	0	0	NA	NA	NA	NA
novel_1743	0	0	NA	NA	NA	NA
novel_1739	0	0	NA	NA	NA	NA
novel_1738	0	0	NA	NA	NA	NA
novel_1737	0	0	NA	NA	NA	NA
novel_1731	0	0	NA	NA	NA	NA
novel_1723	0	0	NA	NA	NA	NA
novel_1697	0	0	NA	NA	NA	NA
novel_1668	0	0	NA	NA	NA	NA
novel_1644	0	0	NA	NA	NA	NA
novel_1589	0	0	NA	NA	NA	NA
novel_1552	0	0	NA	NA	NA	NA
novel_1550	0	0	NA	NA	NA	NA
novel_1530	0	0	NA	NA	NA	NA
novel_1527	0	0	NA	NA	NA	NA
novel_1495	0	0	NA	NA	NA	NA
novel_1477	0	0	NA	NA	NA	NA
novel_1418	0	0	NA	NA	NA	NA
novel_1411	0	0	NA	NA	NA	NA
novel_1400	0	0	NA	NA	NA	NA
novel_1354	0	0	NA	NA	NA	NA
novel_1344	0	0	NA	NA	NA	NA
novel_1331	0	0	NA	NA	NA	NA
novel_1306	0	0	NA	NA	NA	NA
novel_1304	0	0	NA	NA	NA	NA
novel_1252	0	0	NA	NA	NA	NA
novel_1232	0	0	NA	NA	NA	NA
novel_1212	0	0	NA	NA	NA	NA
novel_1207	0	0	NA	NA	NA	NA
novel_1186	0	0	NA	NA	NA	NA
novel_1152	0	0	NA	NA	NA	NA
novel_1148	0	0	NA	NA	NA	NA
novel_1141	0	0	NA	NA	NA	NA
novel_1096	0	0	NA	NA	NA	NA
novel_1081	0	0	NA	NA	NA	NA
novel_1053	0	0	NA	NA	NA	NA
novel_1018	0	0	NA	NA	NA	NA
novel_1017	0	0	NA	NA	NA	NA
chi-miR-2284b	0	0	NA	NA	NA	NA

## Sheet: Known miRNAs
sRNA	FP_LY_hyp_readcount	FP_HY_hyp_readcount	log2FoldChange	pval	padj	significant
chi-miR-146b-5p	9162.23	30769	1.7477	0.00034953	0.30637	TRUE
chi-miR-135a	20857.4	39773.3	0.93119	0.0025561	0.99641	FALSE
chi-miR-146b-3p	78.4309	202.222	1.3622	0.0028914	0.99641	TRUE
chi-miR-122	144.617	1386.59	3.2612	0.0030606	0.99641	TRUE
chi-miR-223-5p	11.4898	25.4484	1.1284	0.01071	0.99641	TRUE
chi-miR-1271-3p	12.9216	5.46532	-1.1862	0.013375	0.99641	TRUE
chi-miR-222-3p	4182.61	6619	0.66208	0.014288	0.99641	FALSE
chi-miR-147-3p	633.893	415.17	-0.60836	0.015022	0.99641	FALSE
chi-miR-133b	55.1071	27.8301	-1.007	0.038647	0.99641	TRUE
chi-let-7i-3p	327.541	201.075	-0.70132	0.043725	0.99641	FALSE
chi-miR-671-5p	196.61	285.029	0.53227	0.048242	0.99641	FALSE
chi-miR-19b-5p	11.0162	4.29094	-1.3257	0.050004	0.99641	FALSE
chi-miR-345-3p	219.759	335.296	0.60595	0.055132	0.99641	FALSE
chi-miR-100-3p	119.949	77.1099	-0.64227	0.062855	0.99641	FALSE
chi-let-7g-3p	100.081	67.1812	-0.56682	0.068615	0.99641	FALSE
chi-miR-214-5p	60.6777	37.8586	-0.69189	0.076836	0.99641	FALSE
chi-miR-346-5p	229.306	293.079	0.35329	0.081077	0.99641	FALSE
chi-miR-29b-5p	474.936	698.576	0.5554	0.086298	0.99641	FALSE
chi-miR-196b	29.474	7.81852	-1.9222	0.091448	0.99641	FALSE
chi-miR-181b-3p	56.8477	38.5872	-0.54319	0.095854	0.99641	FALSE
chi-miR-155-5p	1490.79	2184.46	0.55055	0.1012	0.99641	FALSE
chi-miR-592	1896.98	2612.64	0.46145	0.10388	0.99641	FALSE
chi-miR-361-3p	6598.32	9158.37	0.47288	0.10689	0.99641	FALSE
chi-miR-424-5p	590.473	397.158	-0.57166	0.10826	0.99641	FALSE
chi-miR-33a-5p	68.4601	41.5444	-0.69953	0.10881	0.99641	FALSE
chi-miR-876-5p	126.879	67.0467	-0.91709	0.11486	0.99641	FALSE
chi-miR-25-5p	23.7054	34.6774	0.5403	0.11698	0.99641	FALSE
chi-miR-454-5p	26.2509	37.547	0.53166	0.11772	0.99641	FALSE
chi-miR-10b-3p	7.46199	2.96209	-1.2701	0.11783	0.99641	FALSE
chi-miR-140-5p	6469.78	8683.75	0.42443	0.11828	0.99641	FALSE
chi-miR-449a-5p	66.1424	34.923	-0.92946	0.12628	0.99641	FALSE
chi-miR-128-3p	94279.5	129804	0.46132	0.12707	0.99641	FALSE
chi-miR-148a-5p	2122.53	1643.6	-0.3686	0.13469	0.99641	FALSE
chi-miR-199a-3p	4533.35	2955.32	-0.61743	0.13997	0.99641	FALSE
chi-miR-214-3p	138.697	92.5562	-0.59104	0.1427	0.99641	FALSE
chi-miR-493-5p	212.11	298.526	0.48967	0.1439	0.99641	FALSE
chi-miR-378-5p	141.897	103.976	-0.44359	0.14427	0.99641	FALSE
chi-miR-493-3p	1168.21	1538.65	0.39729	0.14544	0.99641	FALSE
chi-miR-19b-3p	3030.18	4798.91	0.66315	0.14797	0.99641	FALSE
chi-miR-767	726.803	966.753	0.41215	0.15361	0.99641	FALSE
chi-miR-130a-3p	398.034	319.178	-0.31478	0.15865	0.99641	FALSE
chi-miR-21-3p	8.58873	4.73708	-0.78584	0.16116	0.99641	FALSE
chi-miR-187	1178.3	891.106	-0.40227	0.16506	0.99641	FALSE
chi-let-7c-3p	52.3121	67.866	0.3697	0.17886	0.99641	FALSE
chi-miR-494	2214.94	3102.7	0.48588	0.17986	0.99641	FALSE
chi-miR-16a-3p	8.11617	13.6283	0.68696	0.18441	0.99641	FALSE
chi-miR-410-3p	6143.7	4633.98	-0.4067	0.18809	0.99641	FALSE
chi-miR-22-3p	61647.8	51000.7	-0.27353	0.18995	0.99641	FALSE
chi-miR-542-5p	72.0819	54.4494	-0.40419	0.19118	0.99641	FALSE
chi-miR-144-3p	34.6455	18.9752	-0.86577	0.19219	0.99641	FALSE
chi-miR-27a-3p	6459.97	4527.53	-0.51271	0.19281	0.99641	FALSE
chi-miR-106b-5p	2068.04	1576.4	-0.39148	0.19616	0.99641	FALSE
chi-miR-362-5p	1383.06	1907.5	0.46329	0.1973	0.99641	FALSE
chi-miR-195-5p	174.466	130.152	-0.42423	0.19938	0.99641	FALSE
chi-miR-194	2771.96	2280.55	-0.28138	0.20315	0.99641	FALSE
chi-miR-221-5p	1531.94	2008.14	0.39017	0.212	0.99641	FALSE
chi-miR-18b-5p	4.73539	2.20979	-0.99319	0.21292	0.99641	FALSE
chi-miR-145-5p	11196.3	15339.6	0.45415	0.21535	0.99641	FALSE
chi-miR-2284e	7.33367	11.902	0.66411	0.21625	0.99641	FALSE
chi-miR-3432-3p	113.517	152.529	0.42296	0.21983	0.99641	FALSE
chi-miR-124a	15951.5	11989	-0.41188	0.22184	0.99641	FALSE
chi-miR-758	6962.29	5152.39	-0.43414	0.22272	0.99641	FALSE
chi-miR-188-5p	96.2257	71.5154	-0.41683	0.22301	0.99641	FALSE
chi-miR-219	1748.39	1301.23	-0.42705	0.22769	0.99641	FALSE
chi-miR-378-3p	14345.3	11403.8	-0.33098	0.22848	0.99641	FALSE
chi-miR-20a-5p	4997.89	6435.6	0.36452	0.23395	0.99641	FALSE
chi-miR-362-3p	12.434	7.8389	-0.68978	0.23714	0.99641	FALSE
chi-miR-204-3p	765.785	578.334	-0.40378	0.24582	0.99641	FALSE
chi-miR-301b	7.53887	3.82736	-1.0608	0.24659	0.99641	FALSE
chi-miR-29c-3p	0.551885	1.65309	1.6059	0.24681	0.99641	FALSE
chi-miR-143-3p	1.14781e+06	945625	-0.27954	0.25157	0.99641	FALSE
chi-miR-454-3p	538.359	724.397	0.42669	0.25734	0.99641	FALSE
chi-miR-24-3p	72835.9	54333.8	-0.42279	0.2579	0.99641	FALSE
chi-miR-376a	91.3584	65.3176	-0.47777	0.2597	0.99641	FALSE
chi-miR-153	1246.03	818.82	-0.60597	0.26128	0.99641	FALSE
chi-miR-543-5p	8.17047	4.72684	-0.68382	0.26245	0.99641	FALSE
chi-miR-33b-3p	6.94724	3.73628	-0.7394	0.26364	0.99641	FALSE
chi-miR-342-5p	71.8019	90.4831	0.32593	0.27257	0.99641	FALSE
chi-miR-125a-3p	198.504	160.629	-0.2975	0.27353	0.99641	FALSE
chi-miR-143-5p	484.643	392.31	-0.30759	0.28095	0.99641	FALSE
chi-miR-126-5p	8300.24	6999.6	-0.24597	0.28243	0.99641	FALSE
chi-miR-30c-5p	31731.7	39823.9	0.32767	0.28598	0.99641	FALSE
chi-miR-186-5p	16884.4	20345.1	0.26895	0.28635	0.99641	FALSE
chi-miR-33a-3p	149.155	112.884	-0.39645	0.28746	0.99641	FALSE
chi-miR-17-3p	103.486	79.9433	-0.3708	0.28808	0.99641	FALSE
chi-miR-125a-5p	42892.1	53941.8	0.33067	0.29341	0.99641	FALSE
chi-miR-342-3p	11233.1	14482.3	0.36646	0.29883	0.99641	FALSE
chi-miR-193a	1555.91	1182.66	-0.39544	0.30231	0.99641	FALSE
chi-miR-193b-3p	1557.38	1186.06	-0.39266	0.30617	0.99641	FALSE
chi-miR-221-3p	8154.02	9748.09	0.25768	0.31169	0.99641	FALSE
chi-miR-660	8316.93	10042.5	0.27187	0.3127	0.99641	FALSE
chi-miR-202-3p	0.370863	1.17877	1.6358	0.31415	0.99641	FALSE
chi-miR-10a-3p	5.46575	3.03691	-0.74704	0.31471	0.99641	FALSE
chi-miR-18a-5p	110.625	89.7134	-0.30935	0.31507	0.99641	FALSE
chi-miR-1306-5p	123.885	105.134	-0.24034	0.31591	0.99641	FALSE
chi-miR-96	425.316	1541.37	1.8575	0.31664	0.99641	FALSE
chi-miR-206	827.605	644.963	-0.36039	0.31719	0.99641	FALSE
chi-miR-1185-3p	284.16	223.133	-0.34771	0.32124	0.99641	FALSE
chi-miR-500-5p	1135.73	1476.01	0.37723	0.32307	0.99641	FALSE
chi-miR-28-5p	1435.98	1202.81	-0.25455	0.32402	0.99641	FALSE
chi-miR-363-3p	1100.02	906.962	-0.27821	0.32665	0.99641	FALSE
chi-miR-1307-3p	3338.13	3912.49	0.22916	0.32842	0.99641	FALSE
chi-miR-873-5p	547.491	423.329	-0.36835	0.33563	0.99641	FALSE
chi-miR-92a-5p	15.6946	20.6304	0.39218	0.336	0.99641	FALSE
chi-miR-7-5p	2.06844e+06	2.89466e+06	0.48486	0.33663	0.99641	FALSE
chi-miR-1224	1499.29	1794.64	0.26011	0.33907	0.99641	FALSE
chi-miR-423-3p	11617	13659	0.23355	0.34112	0.99641	FALSE
chi-miR-2483-5p	356.031	292.495	-0.27928	0.34535	0.99641	FALSE
chi-miR-188-3p	1.89086	3.52314	0.81864	0.3459	0.99641	FALSE
chi-miR-411a-3p	4411.42	3646.15	-0.27462	0.34803	0.99641	FALSE
chi-miR-1388-3p	486.542	397.598	-0.28952	0.35055	0.99641	FALSE
chi-miR-1185-5p	52.6959	37.7439	-0.47536	0.35067	0.99641	FALSE
chi-miR-16b-3p	11.4871	8.90805	-0.4755	0.35345	0.99641	FALSE
chi-miR-200c	689.597	1610.8	1.2238	0.35368	0.99641	FALSE
chi-miR-101-3p	228899	169757	-0.43124	0.35383	0.99641	FALSE
chi-miR-1814	10.4294	6.86174	-0.50271	0.35761	0.99641	FALSE
chi-miR-151-5p	2235.15	1720.08	-0.37783	0.36201	0.99641	FALSE
chi-miR-217-5p	460.816	370.385	-0.31307	0.36266	0.99641	FALSE
chi-miR-545-5p	1.99005	0.832484	-1.0571	0.3657	0.99641	FALSE
chi-miR-1307-5p	626.955	477.452	-0.39057	0.3667	0.99641	FALSE
chi-miR-410-5p	1.05629	2.15747	1.052	0.36843	0.99641	FALSE
chi-miR-500-3p	2257.62	2719.17	0.26815	0.36923	0.99641	FALSE
chi-miR-154b-5p	4631.7	5495.07	0.24648	0.37068	0.99641	FALSE
chi-miR-16b-5p	5415.13	6697.05	0.30638	0.37204	0.99641	FALSE
chi-miR-190b	16.9763	21.8195	0.39747	0.37335	0.99641	FALSE
chi-miR-412-3p	31.5717	23.5923	-0.38877	0.37762	0.99641	FALSE
chi-miR-487b-5p	1.48483	0.544624	-1.2897	0.37923	0.99641	FALSE
chi-miR-449c	0.885178	0	-2.2188	0.38669	0.99641	FALSE
chi-miR-505-3p	531.557	616.995	0.21522	0.39344	0.99641	FALSE
chi-miR-10b-5p	3212.49	2065.72	-0.63712	0.39669	0.99641	FALSE
chi-miR-383	2630.49	3207.09	0.2862	0.40422	0.99641	FALSE
chi-miR-708-5p	3075.41	2750.27	-0.1612	0.40463	0.99641	FALSE
chi-miR-133a-5p	13.2634	9.98569	-0.47103	0.41348	0.99641	FALSE
chi-miR-30c-3p	219.113	248.131	0.17972	0.41458	0.99641	FALSE
chi-miR-542-3p	8368.54	6334.72	-0.40168	0.41667	0.99641	FALSE
chi-miR-376e-3p	57.8722	75.7016	0.37293	0.41765	0.99641	FALSE
chi-miR-181d	4743.06	5471.65	0.20598	0.42015	0.99641	FALSE
chi-miR-182	5282.78	14412.6	1.448	0.4218	0.99641	FALSE
chi-miR-196a	1.20967	2.33186	1.0089	0.42195	0.99641	FALSE
chi-miR-30b-3p	103.6	117.636	0.18407	0.42614	0.99641	FALSE
chi-miR-497-5p	1726.32	1469.46	-0.23231	0.42699	0.99641	FALSE
chi-miR-331-3p	1060.91	888.237	-0.25523	0.4361	0.99641	FALSE
chi-miR-380-3p	8369.56	6943.86	-0.26931	0.43631	0.99641	FALSE
chi-miR-150	3713.05	4873.48	0.3923	0.43765	0.99641	FALSE
chi-miR-323b	303.003	246.455	-0.2944	0.44323	0.99641	FALSE
chi-miR-107-3p	5970.75	5187.26	-0.2028	0.44563	0.99641	FALSE
chi-miR-105a	3212.43	3643.63	0.18185	0.44647	0.99641	FALSE
chi-miR-499-3p	1.53706	0.724898	-1.0283	0.44858	0.99641	FALSE
chi-miR-330-3p	7242.85	6073.6	-0.254	0.4515	0.99641	FALSE
chi-miR-18b-3p	1.26137	0.590482	-1.1395	0.4533	0.99641	FALSE
chi-miR-105b-5p	199.691	232.694	0.21992	0.45359	0.99641	FALSE
chi-miR-340-5p	27988.8	23322.9	-0.26311	0.45395	0.99641	FALSE
chi-miR-381	290.05	343.968	0.24461	0.45886	0.99641	FALSE
chi-miR-28-3p	3693.23	3237.32	-0.19004	0.45979	0.99641	FALSE
chi-miR-2335	0.719619	1.65398	1.034	0.46	0.99641	FALSE
chi-miR-181b-5p	18003.8	21325.7	0.24425	0.46394	0.99641	FALSE
chi-miR-137	3139.36	2547.84	-0.30095	0.46711	0.99641	FALSE
chi-miR-135b-5p	2184.46	2599.88	0.25078	0.46842	0.99641	FALSE
chi-miR-363-5p	13.5978	10.3673	-0.35933	0.46916	0.99641	FALSE
chi-miR-409-3p	26794.6	30299.1	0.17734	0.4701	0.99641	FALSE
chi-miR-200b	4053.36	7946.68	0.97122	0.47053	0.99641	FALSE
chi-miR-3959-3p	637.471	533.473	-0.25575	0.47282	0.99641	FALSE
chi-miR-22-5p	1387.71	1206.85	-0.20083	0.47558	0.99641	FALSE
chi-miR-147-5p	39.6821	33.8917	-0.25282	0.47589	0.99641	FALSE
chi-miR-33b-5p	3.5988	2.15632	-0.63484	0.48234	0.99641	FALSE
chi-miR-874-5p	225.328	182.849	-0.29677	0.48365	0.99641	FALSE
chi-let-7a-3p	477.468	543.334	0.18449	0.48511	0.99641	FALSE
chi-miR-3432-5p	8369.15	9400.01	0.16755	0.48999	0.99641	FALSE
chi-miR-499-5p	4461.44	3817.89	-0.22466	0.49372	0.99641	FALSE
chi-miR-183	3980.73	9347.67	1.2316	0.49811	0.99641	FALSE
chi-miR-876-3p	253.94	301.357	0.24926	0.49884	0.99641	FALSE
chi-miR-100-5p	964561	840079	-0.19935	0.50303	0.99641	FALSE
chi-miR-2331	17.5	14.2298	-0.28382	0.5031	0.99641	FALSE
chi-miR-3431-3p	752.39	881.136	0.22759	0.5045	0.99641	FALSE
chi-miR-21-5p	464953	410915	-0.17825	0.50637	0.99641	FALSE
chi-miR-133a-3p	1094.85	861.011	-0.34778	0.50825	0.99641	FALSE
chi-miR-192-5p	22046.4	19596.1	-0.16995	0.51197	0.99641	FALSE
chi-miR-433	3010.76	3406.35	0.1784	0.51355	0.99641	FALSE
chi-miR-1271-5p	24705.8	22279.4	-0.14911	0.51549	0.99641	FALSE
chi-miR-377	21.4507	16.699	-0.35546	0.51681	0.99641	FALSE
chi-miR-181c-3p	1883.98	1669.2	-0.17393	0.51751	0.99641	FALSE
chi-miR-23a	15371.2	13217	-0.21783	0.51777	0.99641	FALSE
chi-miR-2284d	0.543067	1.30266	1.1448	0.52815	0.99641	FALSE
chi-miR-151-3p	97975.8	86541.3	-0.17904	0.53284	0.99641	FALSE
chi-miR-155-3p	0	0.659362	1.8876	0.53324	0.99641	FALSE
chi-miR-191-5p	58475.1	65442.4	0.16239	0.53371	0.99641	FALSE
chi-miR-485-5p	4768.03	5450.76	0.19313	0.53706	0.99641	FALSE
chi-miR-17-5p	2440.71	2735.69	0.1642	0.54019	0.99641	FALSE
chi-miR-450-5p	5045.32	4406.77	-0.19526	0.54109	0.99641	FALSE
chi-miR-190a-5p	142.288	166.609	0.21935	0.54157	0.99641	FALSE
chi-miR-136-5p	598.027	494.41	-0.27441	0.54863	0.99641	FALSE
chi-miR-345-5p	78.5645	66.2815	-0.22731	0.55193	0.99641	FALSE
chi-miR-30f-5p	5728.95	6566.9	0.19675	0.55197	0.99641	FALSE
chi-miR-1388-5p	984.787	879.166	-0.16354	0.55248	0.99641	FALSE
chi-miR-30d-3p	498.741	460.443	-0.11539	0.55272	0.99641	FALSE
chi-miR-2318	8.2386	10.3551	0.37796	0.55666	0.99641	FALSE
chi-miR-3959-5p	2183.33	2446.49	0.16409	0.55704	0.99641	FALSE
chi-miR-432-5p	7868.57	8853.07	0.17018	0.56169	0.99641	FALSE
chi-let-7i-5p	290327	257986	-0.17039	0.5664	0.99641	FALSE
chi-miR-628-5p	876.798	948.379	0.11349	0.56696	0.99641	FALSE
chi-miR-192-3p	13.1845	10.7079	-0.29881	0.56718	0.99641	FALSE
chi-miR-502b-3p	64.1003	72.6253	0.1733	0.56971	0.99641	FALSE
chi-miR-15a-3p	0.651368	0	-1.7348	0.57159	0.99641	FALSE
chi-miR-127-5p	3298.04	2877.21	-0.19678	0.57259	0.99641	FALSE
chi-miR-186-3p	3.42045	2.26029	-0.47209	0.57332	0.99641	FALSE
chi-let-7c-5p	44275.8	48614.7	0.13486	0.57501	0.99641	FALSE
chi-miR-1291	0	0.50657	1.7528	0.57636	0.99641	FALSE
chi-miR-1468-5p	2875.09	3169.42	0.14036	0.57672	0.99641	FALSE
chi-miR-9-3p	56688.9	61673.8	0.12158	0.57709	0.99641	FALSE
chi-miR-335-5p	3480.75	4080.71	0.22928	0.57924	0.99641	FALSE
chi-miR-450-3p	21.8213	19.1625	-0.21233	0.58706	0.99641	FALSE
chi-miR-26a-5p	947078	1.0358e+06	0.12919	0.58939	0.99641	FALSE
chi-let-7g-5p	275829	301893	0.13026	0.59121	0.99641	FALSE
chi-miR-106b-3p	2556.83	2297.76	-0.15383	0.59985	0.99641	FALSE
chi-miR-301a-3p	50.4347	36.7291	-0.46041	0.60102	0.99641	FALSE
chi-miR-199a-5p	2479.36	2092.36	-0.24521	0.60313	0.99641	FALSE
chi-miR-671-3p	251.461	225.537	-0.15255	0.60744	0.99641	FALSE
chi-miR-425-5p	1201.53	1310.7	0.12459	0.60884	0.99641	FALSE
chi-miR-200a	3530.56	5594.77	0.66415	0.61154	0.99641	FALSE
chi-miR-365-3p	525.798	601.295	0.1917	0.61196	0.99641	FALSE
chi-miR-3955-5p	3747.73	3472.75	-0.10958	0.61493	0.99641	FALSE
chi-miR-99a-5p	589550	531199	-0.15036	0.61595	0.99641	FALSE
chi-miR-25-3p	16261.2	14872	-0.12881	0.61695	0.99641	FALSE
chi-miR-545-3p	2.52888	3.36848	0.41055	0.61953	0.99641	FALSE
chi-miR-99a-3p	768.799	682.657	-0.17196	0.62129	0.99641	FALSE
chi-miR-24-5p	577.582	527.893	-0.13022	0.62157	0.99641	FALSE
chi-miR-451-3p	2.11478	1.35047	-0.52806	0.62298	0.99641	FALSE
chi-miR-490	5302.78	5886.24	0.15083	0.6241	0.99641	FALSE
chi-miR-369-3p	3094.48	2753.49	-0.16836	0.62466	0.99641	FALSE
chi-miR-29c-5p	4910.28	5527.1	0.17064	0.62504	0.99641	FALSE
chi-miR-190a-3p	4.80022	5.72293	0.31372	0.63052	0.99641	FALSE
chi-miR-15a-5p	362.055	320.578	-0.17678	0.63178	0.99641	FALSE
chi-miR-3431-5p	8776.76	8110.43	-0.11391	0.63216	0.99641	FALSE
chi-miR-655	1731.36	1960.01	0.17901	0.63666	0.99641	FALSE
chi-miR-20b	269.174	298.073	0.1449	0.63818	0.99641	FALSE
chi-miR-376d	8.65937	10.6874	0.26001	0.63968	0.99641	FALSE
chi-miR-429	146.31	224.993	0.61994	0.64095	0.99641	FALSE
chi-miR-197-3p	8543.83	7705.73	-0.14894	0.64446	0.99641	FALSE
chi-miR-374b-5p	8550.28	9398.4	0.13637	0.64604	0.99641	FALSE
chi-miR-204-5p	44436.1	40317.2	-0.14034	0.65255	0.99641	FALSE
chi-miR-449b-3p	0	0.509533	1.4109	0.6544	0.99641	FALSE
chi-miR-224-5p	2871.25	3197.92	0.15533	0.66062	0.99641	FALSE
chi-miR-29a-3p	45295.6	48985.1	0.11298	0.66385	0.99641	FALSE
chi-miR-154a-3p	1426.56	1579.04	0.14669	0.6644	0.99641	FALSE
chi-miR-329b-3p	1953.01	1752.27	-0.15575	0.66459	0.99641	FALSE
chi-miR-874-3p	4650.07	4244.96	-0.1314	0.66765	0.99641	FALSE
chi-miR-218	83911.5	75716.7	-0.14825	0.67472	0.99641	FALSE
chi-miR-2432	13.994	15.7692	0.17176	0.67528	0.99641	FALSE
chi-miR-338-3p	15450.9	14146.1	-0.12732	0.68003	0.99641	FALSE
chi-miR-154a-5p	4.32827	5.13484	0.28432	0.68083	0.99641	FALSE
chi-miR-208b	3.61001	2.94318	-0.33712	0.68348	0.99641	FALSE
chi-miR-193b-5p	65.673	70.9658	0.11214	0.68355	0.99641	FALSE
chi-miR-146a	1090.91	1015.77	-0.10404	0.68374	0.99641	FALSE
chi-miR-425-3p	255.124	235.979	-0.10839	0.68648	0.99641	FALSE
chi-miR-15b-3p	69.1198	63.1919	-0.14066	0.68849	0.99641	FALSE
chi-miR-338-5p	19990.9	18295.4	-0.12785	0.69063	0.99641	FALSE
chi-miR-30b-5p	9617.1	8988.89	-0.097571	0.69246	0.99641	FALSE
chi-miR-105b-3p	307.289	282.203	-0.11885	0.69253	0.99641	FALSE
chi-miR-451-5p	25779.3	28795.3	0.15962	0.69332	0.99641	FALSE
chi-miR-708-3p	18027.9	15887.4	-0.18234	0.6951	0.99641	FALSE
chi-miR-141	98.4135	142.564	0.53334	0.69589	0.99641	FALSE
chi-miR-34b-3p	2303.86	2493.38	0.11432	0.69615	0.99641	FALSE
chi-miR-2411-5p	1148.55	1226.19	0.094284	0.69757	0.99641	FALSE
chi-miR-412-5p	2742.76	2512.57	-0.12614	0.69956	0.99641	FALSE
chi-miR-496-5p	1.70735	1.1702	-0.44849	0.70269	0.99641	FALSE
chi-miR-2483-3p	50.8189	46.4674	-0.1146	0.70485	0.99641	FALSE
chi-miR-30a-3p	4573.32	4166.58	-0.13442	0.70487	0.99641	FALSE
chi-miR-2404	4.55221	3.68988	-0.27653	0.70512	0.99641	FALSE
chi-miR-129-3p	5996.43	6547.32	0.12683	0.70734	0.99641	FALSE
chi-miR-34a	1446.04	1613.52	0.15759	0.70771	0.99641	FALSE
chi-miR-19a	83.1929	104.773	0.33101	0.70882	0.99641	FALSE
chi-miR-93-3p	54.4729	49.3673	-0.13896	0.70904	0.99641	FALSE
chi-miR-323a-3p	15321.2	14231.8	-0.10634	0.71279	0.99641	FALSE
chi-miR-18a-3p	24.845	27.4553	0.15648	0.71382	0.99641	FALSE
chi-miR-1306-3p	18.7335	16.1322	-0.15467	0.71817	0.99641	FALSE
chi-miR-216b	169.254	156.919	-0.10533	0.71919	0.99641	FALSE
chi-miR-30f-3p	551.999	515.643	-0.098588	0.72004	0.99641	FALSE
chi-miR-135b-3p	24.3888	26.989	0.1502	0.72025	0.99641	FALSE
chi-miR-374b-3p	827.546	756.094	-0.13143	0.72063	0.99641	FALSE
chi-miR-197-5p	0.536422	0.187884	-0.92431	0.72296	0.99641	FALSE
chi-miR-144-5p	86.1659	97.9913	0.18454	0.72315	0.99641	FALSE
chi-miR-148a-3p	509358	463004	-0.13765	0.72623	0.99641	FALSE
chi-miR-1248-5p	25.6096	28.9467	0.15668	0.73288	0.99641	FALSE
chi-miR-195-3p	2126.66	1971.06	-0.10976	0.73569	0.99641	FALSE
chi-miR-328-3p	9346.67	9928.43	0.087247	0.7379	0.99641	FALSE
chi-miR-26b-5p	45124.8	49098.1	0.12174	0.73797	0.99641	FALSE
chi-miR-491-5p	381.593	406.442	0.093244	0.7443	0.99641	FALSE
chi-miR-98-5p	27077.3	29116.1	0.10473	0.74542	0.99641	FALSE
chi-miR-455-3p	153.467	163.989	0.093063	0.74728	0.99641	FALSE
chi-miR-532-3p	472.326	442.892	-0.091169	0.74985	0.99641	FALSE
chi-miR-217-3p	3.72917	4.24742	0.24309	0.75029	0.99641	FALSE
chi-miR-9-5p	3.83002e+06	3.92933e+06	0.03693	0.75431	0.99641	FALSE
chi-miR-148b-5p	898.975	859.949	-0.065122	0.76024	0.99641	FALSE
chi-miR-330-5p	3023.46	2864.21	-0.07778	0.76119	0.99641	FALSE
chi-miR-3958-3p	56486.7	59403.7	0.072653	0.76131	0.99641	FALSE
chi-miR-34c-3p	625.337	575.159	-0.11971	0.76476	0.99641	FALSE
chi-miR-101-5p	35.5201	33.0066	-0.1105	0.76806	0.99641	FALSE
chi-miR-329a-3p	45.9912	41.9131	-0.12283	0.77163	0.99641	FALSE
chi-miR-16a-5p	19352	20770	0.10199	0.77165	0.99641	FALSE
chi-miR-320-3p	8268.7	8742.3	0.080324	0.77194	0.99641	FALSE
chi-miR-140-3p	92243.1	87994.2	-0.06803	0.77312	0.99641	FALSE
chi-miR-324-5p	1103.46	1206.14	0.12866	0.77432	0.99641	FALSE
chi-miR-106a-5p	194.422	207.121	0.084562	0.78174	0.99641	FALSE
chi-miR-93-5p	11109.1	11781.2	0.084663	0.78238	0.99641	FALSE
chi-miR-296-3p	1007.61	1067.05	0.084096	0.78386	0.99641	FALSE
chi-miR-423-5p	9431.87	9911.1	0.07142	0.78451	0.99641	FALSE
chi-miR-130a-5p	22.151	20.5932	-0.12557	0.78545	0.99641	FALSE
chi-miR-181c-5p	1278.95	1213.91	-0.074746	0.78651	0.99641	FALSE
chi-let-7e-3p	493.939	473.593	-0.059927	0.78693	0.99641	FALSE
chi-miR-30e-5p	83593	90585.2	0.11588	0.78764	0.99641	FALSE
chi-miR-544-5p	356.857	325.755	-0.13215	0.79347	0.99641	FALSE
chi-miR-136-3p	13758.1	12868.4	-0.096456	0.79476	0.99641	FALSE
chi-miR-154b-3p	83.29	77.3088	-0.10671	0.79528	0.99641	FALSE
chi-miR-126-3p	134117	139422	0.055958	0.79569	0.99641	FALSE
chi-miR-26b-3p	52.4891	49.2061	-0.084943	0.79681	0.99641	FALSE
chi-miR-502b-5p	200.584	212.145	0.079367	0.79904	0.99641	FALSE
chi-miR-877-5p	663.459	631.649	-0.071013	0.79934	0.99641	FALSE
chi-miR-1	11542.3	10743.9	-0.10353	0.80023	0.99641	FALSE
chi-miR-487a-3p	589.729	555.895	-0.083765	0.80089	0.99641	FALSE
chi-miR-215-5p	63.9284	57.8642	-0.14972	0.80584	0.99641	FALSE
chi-miR-380-5p	574.973	600.99	0.06453	0.8078	0.99641	FALSE
chi-miR-376b-3p	19.5051	17.9757	-0.14088	0.80807	0.99641	FALSE
chi-miR-504	8462.39	8135.58	-0.056641	0.80808	0.99641	FALSE
chi-miR-98-3p	10.45	9.21573	-0.12809	0.8114	0.99641	FALSE
chi-miR-125b-3p	11945.9	11591.5	-0.043397	0.81666	0.99641	FALSE
chi-miR-491-3p	145.704	153.062	0.074443	0.81944	0.99641	FALSE
chi-let-7d-5p	4917.83	5149	0.066254	0.82172	0.99641	FALSE
chi-miR-30e-3p	6941.7	7320.31	0.076561	0.82224	0.99641	FALSE
chi-miR-487b-3p	5039.42	4805.75	-0.068335	0.82469	0.99641	FALSE
chi-let-7f-5p	417205	431779	0.049535	0.82674	0.99641	FALSE
chi-miR-103-3p	73171.4	70807.7	-0.04738	0.82867	0.99641	FALSE
chi-miR-191-3p	488.63	467.707	-0.060368	0.82928	0.99641	FALSE
chi-miR-382-3p	6504.54	6224.23	-0.063521	0.83139	0.99641	FALSE
chi-miR-106a-3p	3.4644	3.05863	-0.17348	0.83177	0.99641	FALSE
chi-miR-1343	4879.92	4689.51	-0.057109	0.83493	0.99641	FALSE
chi-miR-340-3p	3100.91	3239.71	0.063037	0.83808	0.99641	FALSE
chi-miR-148b-3p	28253.1	26903.3	-0.07063	0.83873	0.99641	FALSE
chi-miR-27b-5p	282.213	294.141	0.058907	0.83966	0.99641	FALSE
chi-miR-130b-5p	321.207	334.302	0.056405	0.83979	0.99641	FALSE
chi-miR-382-5p	11637	11190.7	-0.056327	0.84589	0.99641	FALSE
chi-miR-29b-3p	6505.89	6216.79	-0.065603	0.84679	0.99641	FALSE
chi-miR-3958-5p	0.59083	0.60776	-0.37451	0.84993	0.99641	FALSE
chi-miR-134	749.105	671.433	-0.15774	0.85247	0.99641	FALSE
chi-miR-532-5p	61393.8	63019.8	0.037707	0.85398	0.99641	FALSE
chi-miR-27a-5p	70.5247	73.6713	0.057088	0.85545	0.99641	FALSE
chi-let-7b-5p	78869	75826.9	-0.056749	0.85886	0.99641	FALSE
chi-miR-23b-3p	43232.7	41458.3	-0.060455	0.85895	0.99641	FALSE
chi-miR-27b-3p	252919	244941	-0.046239	0.86178	0.99641	FALSE
chi-miR-1197-3p	1128.85	1295.35	0.19848	0.86258	0.99641	FALSE
chi-miR-379-5p	51237.4	52773	0.042613	0.86446	0.99641	FALSE
chi-miR-376c-3p	109.329	115.181	0.065542	0.86493	0.99641	FALSE
chi-let-7f-3p	47.5314	46.2822	-0.047355	0.86596	0.99641	FALSE
chi-miR-485-3p	850.858	882.823	0.054338	0.86779	0.99641	FALSE
chi-miR-656	250.376	260.023	0.053769	0.86835	0.99641	FALSE
chi-miR-20a-3p	6.78377	7.60663	0.09732	0.87198	0.99641	FALSE
chi-miR-487a-5p	0.51294	0.268833	-0.4052	0.87283	0.99641	FALSE
chi-miR-326-5p	13.2571	12.3589	-0.071245	0.87338	0.99641	FALSE
chi-miR-7-3p	439.812	425.481	-0.048299	0.87471	0.99641	FALSE
chi-miR-145-3p	2000.68	2069.58	0.048421	0.87661	0.99641	FALSE
chi-miR-2320	0.400989	0.286111	-0.41422	0.87697	0.99641	FALSE
chi-miR-543-3p	14510.2	14973	0.045334	0.87799	0.99641	FALSE
chi-miR-15b-5p	274.472	265.183	-0.051002	0.88041	0.99641	FALSE
chi-miR-432-3p	63.3528	65.7389	0.070233	0.88069	0.99641	FALSE
chi-miR-421-3p	679.463	697.152	0.036448	0.88075	0.99641	FALSE
chi-miR-369-5p	2156.2	2105.06	-0.034318	0.88169	0.99641	FALSE
chi-miR-582-5p	173.632	166.533	-0.059529	0.88374	0.99641	FALSE
chi-miR-103-5p	19.9451	20.9645	0.071178	0.88592	0.99641	FALSE
chi-miR-202-5p	42.6134	44.7392	0.066506	0.88834	0.99641	FALSE
chi-miR-34c-5p	37468.2	36023.6	-0.056707	0.88924	0.99641	FALSE
chi-miR-455-5p	1616.44	1551.6	-0.059553	0.89339	0.99641	FALSE
chi-miR-379-3p	625.463	605.895	-0.045847	0.89489	0.99641	FALSE
chi-miR-1468-3p	0.181022	0	-0.41209	0.89627	0.99641	FALSE
chi-miR-376b-5p	58.8498	61.1626	0.051985	0.89648	0.99641	FALSE
chi-miR-374a-5p	3363.51	3233.32	-0.057059	0.89789	0.99641	FALSE
chi-miR-326-3p	887.707	859.301	-0.045583	0.89852	0.99641	FALSE
chi-miR-211	233.518	240.344	0.041897	0.89896	0.99641	FALSE
chi-miR-26a-3p	25.3512	26.1097	0.042028	0.89924	0.99641	FALSE
chi-miR-129-5p	88757.7	90257.9	0.024193	0.90862	0.99641	FALSE
chi-miR-30a-5p	262563	256814	-0.031944	0.91361	0.99641	FALSE
chi-miR-99b-5p	100100	101727	0.023261	0.91522	0.99641	FALSE
chi-miR-29a-5p	216.427	220.679	0.026974	0.91559	0.99641	FALSE
chi-miR-449b-5p	0.439934	0.60776	0.23143	0.91812	0.99641	FALSE
chi-miR-1296	714.871	703.012	-0.024136	0.91982	0.99641	FALSE
chi-miR-502a	34.732	34.4645	-0.037714	0.92429	0.99641	FALSE
chi-miR-329a-5p	0.325274	0.490506	0.21272	0.92552	0.99641	FALSE
chi-miR-1839	2.02629	1.79764	-0.084471	0.92612	0.99641	FALSE
chi-miR-130b-3p	38.3765	37.2102	-0.029036	0.93057	0.99641	FALSE
chi-miR-224-3p	6.67264	7.26768	0.056651	0.93343	0.99641	FALSE
chi-miR-331-5p	887.933	901.53	0.021641	0.93388	0.99641	FALSE
chi-miR-409-5p	4922.88	4831.58	-0.02701	0.93644	0.99641	FALSE
chi-miR-99b-3p	3110.43	3072.56	-0.017454	0.94026	0.99641	FALSE
chi-miR-301a-5p	207.849	205.308	-0.016701	0.94366	0.99641	FALSE
chi-miR-184	551.247	542.347	-0.022117	0.94615	0.99641	FALSE
chi-miR-411b-3p	436.202	429.958	-0.018539	0.94675	0.99641	FALSE
chi-let-7e-5p	40151.9	40659.6	0.018132	0.94938	0.99641	FALSE
chi-miR-125b-5p	181872	179963	-0.015222	0.95152	0.99641	FALSE
chi-miR-361-5p	4685.91	4644.19	-0.012876	0.95463	0.99641	FALSE
chi-miR-411a-5p	59674.5	59015.7	-0.016018	0.95575	0.99641	FALSE
chi-miR-92a-3p	13872.4	14038.4	0.017142	0.95579	0.99641	FALSE
chi-miR-483	3.33909	3.25516	-0.041582	0.95656	0.99641	FALSE
chi-miR-2332	90.2432	89.4109	-0.018077	0.96138	0.99641	FALSE
chi-miR-3955-3p	110.608	108.153	-0.034237	0.96467	0.99641	FALSE
chi-miR-873-3p	61.6178	61.4162	0.016006	0.96719	0.99641	FALSE
chi-let-7d-3p	1177.72	1188.33	0.013033	0.96992	0.99641	FALSE
chi-miR-324-3p	100.957	99.2448	-0.013135	0.9705	0.99641	FALSE
chi-let-7a-5p	210922	209541	-0.0094758	0.97311	0.99641	FALSE
chi-miR-23b-5p	16.1214	15.9016	-0.014989	0.97394	0.99641	FALSE
chi-miR-34b-5p	94.3448	93.3428	-0.012065	0.97537	0.99641	FALSE
chi-miR-495-3p	28895.3	28748.4	-0.0073421	0.98131	0.99641	FALSE
chi-miR-411b-5p	13292.1	13214.3	-0.0084694	0.98132	0.99641	FALSE
chi-miR-877-3p	13.0329	12.7824	0.012302	0.98201	0.99641	FALSE
chi-let-7b-3p	1625.35	1636.07	0.0092473	0.98251	0.99641	FALSE
chi-miR-496-3p	78.3866	77.5173	-0.0080561	0.98565	0.99641	FALSE
chi-miR-2411-3p	127.539	127.127	-0.0039729	0.98663	0.99641	FALSE
chi-miR-223-3p	61.3402	61.8799	0.0077065	0.98939	0.99641	FALSE
chi-miR-10a-5p	2090.21	2100.16	0.0067405	0.9898	0.99641	FALSE
chi-miR-127-3p	56865.4	56981.4	0.0029571	0.98982	0.99641	FALSE
chi-miR-335-3p	8368.32	8352.44	-0.0027459	0.99336	0.99641	FALSE
chi-miR-424-3p	190.072	190.344	0.0023281	0.99439	0.99641	FALSE
chi-miR-665	65.0132	65.1159	0.0025621	0.99462	0.99641	FALSE
chi-miR-128-5p	164.613	163.926	-0.0017181	0.9953	0.99641	FALSE
chi-miR-374a-3p	3689.64	3685.35	-0.001832	0.9962	0.99641	FALSE
chi-miR-199b-5p	2662.71	2659.7	-0.0019632	0.99641	0.99641	FALSE
chi-miR-2284b	0	0	NA	NA	NA	NA

## Sheet: Novel miRNAs
sRNA	FP_LY_hyp_readcount	FP_HY_hyp_readcount	log2FoldChange	pval	padj	significant
novel_1213	179.715	3.38421	-5.7359	0.00019049	0.30637	TRUE
novel_473	7.00782	1.47513	-2.4766	0.0040893	0.99641	TRUE
novel_1263	2.65198	0	-3.8014	0.0069115	0.99641	TRUE
novel_1534	0.331918	3.74391	3.2597	0.0070532	0.99641	TRUE
novel_1516	2.81387	0.321649	-3.3189	0.010301	0.99641	TRUE
novel_1676	0.362329	3.77943	3.2153	0.015499	0.99641	TRUE
novel_1271	4.72266	15.9379	1.7472	0.018922	0.99641	TRUE
novel_389	10.1879	2.53981	-1.9701	0.019798	0.99641	TRUE
novel_438	2.59612	0.134416	-3.1523	0.02093	0.99641	TRUE
novel_1187	0	2.0918	3.6093	0.023284	0.99641	TRUE
novel_360	0.181022	2.1852	3.1506	0.027612	0.99641	TRUE
novel_81	2.2982	7.60474	1.6776	0.028976	0.99641	TRUE
novel_1168	0.795334	3.79307	2.324	0.033789	0.99641	TRUE
novel_414	3.14827	7.98701	1.3755	0.035246	0.99641	TRUE
novel_42	2.82489	8.18458	1.4678	0.036097	0.99641	TRUE
novel_566	0.150896	2.43248	3.2307	0.037001	0.99641	TRUE
novel_1790	2.6277	0.643298	-2.6233	0.039764	0.99641	TRUE
novel_1266	8.35162	3.567	-1.2468	0.041473	0.99641	TRUE
novel_643	2.25317	0.168857	-3.0005	0.044867	0.99641	TRUE
novel_388	4.43312	9.98332	1.1311	0.045346	0.99641	TRUE
novel_15	1805.36	3003.6	0.73396	0.047074	0.99641	FALSE
novel_974	23.2683	12.5946	-0.86095	0.048794	0.99641	FALSE
novel_604	1.14272	3.73388	1.8044	0.048929	0.99641	TRUE
novel_490	2.89745	0.473995	-2.7694	0.049167	0.99641	TRUE
novel_1468	238.755	126.025	-0.91645	0.053058	0.99641	FALSE
novel_193	140.694	214.006	0.6002	0.055592	0.99641	FALSE
novel_1452	0.181022	1.89346	2.8238	0.057054	0.99641	FALSE
novel_567	1.54795	5.34566	1.7868	0.058027	0.99641	FALSE
novel_1114	2.84578	0.608411	-2.2498	0.058571	0.99641	FALSE
novel_1608	33.0021	18.3834	-0.81184	0.058812	0.99641	FALSE
novel_298	35.0381	16.2231	-1.0972	0.059962	0.99641	FALSE
novel_460	1.24861	5.19682	2.1507	0.060634	0.99641	FALSE
novel_1218	0.687603	3.80729	2.2963	0.066423	0.99641	FALSE
novel_43	157.716	255.846	0.69424	0.06758	0.99641	FALSE
novel_498	3.14743	0.793779	-1.9655	0.068551	0.99641	FALSE
novel_415	6.18854	12.3621	1.0361	0.068677	0.99641	FALSE
novel_1440	0.325274	2.19718	2.4167	0.070223	0.99641	FALSE
novel_1467	1.78582	0.321649	-2.6583	0.071546	0.99641	FALSE
novel_552	5.81159	2.46667	-1.2816	0.074505	0.99641	FALSE
novel_609	0	1.71843	3.3755	0.078212	0.99641	FALSE
novel_962	5.41337	11.6554	1.078	0.079847	0.99641	FALSE
novel_53	6711.14	8846.35	0.39848	0.080515	0.99641	FALSE
novel_462	4.64421	9.29593	1.0022	0.080596	0.99641	FALSE
novel_559	0.724659	2.75518	1.9513	0.080984	0.99641	FALSE
novel_233	57.2917	115.929	1.0156	0.081669	0.99641	FALSE
novel_1000	2.78741	0.660013	-1.9021	0.082701	0.99641	FALSE
novel_25	14712.4	23018.3	0.64571	0.082765	0.99641	FALSE
novel_1635	2.0244	0.509533	-2.227	0.083068	0.99641	FALSE
novel_258	43.8507	62.7757	0.53163	0.089976	0.99641	FALSE
novel_1415	1.65205	0	-3.1108	0.090198	0.99641	FALSE
novel_405	5.18825	0.490506	-3.552	0.091796	0.99641	FALSE
novel_471	2.49423	6.35229	1.3596	0.095495	0.99641	FALSE
novel_284	9.19303	0.187884	-5.0048	0.098945	0.99641	FALSE
novel_1200	40.1302	21.5315	-0.85905	0.10027	0.99641	FALSE
novel_1510	0	1.49306	3.0632	0.1004	0.99641	FALSE
novel_639	0.150896	1.53596	2.5337	0.10344	0.99641	FALSE
novel_1825	1.70342	0	-3.1437	0.1048	0.99641	FALSE
novel_156	560.053	356.13	-0.65363	0.1063	0.99641	FALSE
novel_423	2.61632	0.591133	-1.8474	0.10743	0.99641	FALSE
novel_105	1106.46	1553.45	0.48907	0.10827	0.99641	FALSE
novel_716	1.70715	0.168857	-2.5713	0.10865	0.99641	FALSE
novel_265	0.325274	1.83252	2.2568	0.11011	0.99641	FALSE
novel_1052	0.370863	1.70721	2.2418	0.11062	0.99641	FALSE
novel_1700	1.68334	0	-3.1702	0.11288	0.99641	FALSE
novel_475	4.61336	1.9216	-1.2185	0.11543	0.99641	FALSE
novel_48	8583.59	14044.9	0.71036	0.11549	0.99641	FALSE
novel_1402	0.582012	2.20533	2.0163	0.11658	0.99641	FALSE
novel_262	332.814	246.103	-0.43111	0.11929	0.99641	FALSE
novel_556	1.54536	0.187884	-2.4154	0.12042	0.99641	FALSE
novel_787	1.62977	0.187884	-2.5185	0.12069	0.99641	FALSE
novel_320	6.65698	2.60858	-1.2891	0.1207	0.99641	FALSE
novel_1149	327.727	241.103	-0.4383	0.12169	0.99641	FALSE
novel_1760	5.32278	9.32301	0.80533	0.12275	0.99641	FALSE
novel_395	10.024	5.69898	-0.89254	0.12362	0.99641	FALSE
novel_1113	2.78457	0.706522	-1.656	0.12471	0.99641	FALSE
novel_1659	0.674029	2.87492	1.9038	0.12569	0.99641	FALSE
novel_433	4.3845	8.20989	0.8882	0.12724	0.99641	FALSE
novel_314	195.729	140.408	-0.47225	0.12774	0.99641	FALSE
novel_1553	1.69856	0.168857	-2.5667	0.12799	0.99641	FALSE
novel_511	3.44067	6.72322	0.96339	0.12857	0.99641	FALSE
novel_775	1.79196	0.420527	-2.0564	0.1297	0.99641	FALSE
novel_1031	3.28073	1.48326	-1.3616	0.13045	0.99641	FALSE
novel_176	305.032	232.855	-0.3895	0.13317	0.99641	FALSE
novel_611	3.87517	1.43044	-1.472	0.13406	0.99641	FALSE
novel_1417	0	1.25301	2.9096	0.13536	0.99641	FALSE
novel_630	2.56565	0.795644	-1.9246	0.13715	0.99641	FALSE
novel_271	8.263	3.59677	-1.1108	0.13752	0.99641	FALSE
novel_410	13.8482	22.9931	0.6952	0.13766	0.99641	FALSE
novel_123	465.477	597.792	0.36099	0.13858	0.99641	FALSE
novel_737	0.605779	2.48516	1.9801	0.13922	0.99641	FALSE
novel_219	131.371	184.747	0.4886	0.14162	0.99641	FALSE
novel_1813	0.150896	1.45817	2.5085	0.1419	0.99641	FALSE
novel_662	2.47125	0.759338	-1.7063	0.14434	0.99641	FALSE
novel_459	9.15517	16.4805	0.8287	0.14452	0.99641	FALSE
novel_1529	0.348756	1.62516	2.1509	0.14504	0.99641	FALSE
novel_1352	9.02242	4.55055	-0.96485	0.14621	0.99641	FALSE
novel_222	165.345	212.808	0.36089	0.14892	0.99641	FALSE
novel_291	16.7989	10.9855	-0.60182	0.14933	0.99641	FALSE
novel_1657	0.174378	1.35059	2.3404	0.15006	0.99641	FALSE
novel_502	5.62114	2.65565	-1.1065	0.15024	0.99641	FALSE
novel_612	2.66109	0.928195	-1.4898	0.15076	0.99641	FALSE
novel_608	1.45281	3.70631	1.2542	0.1509	0.99641	FALSE
novel_985	4.7812	1.54596	-1.5147	0.15251	0.99641	FALSE
novel_1426	0.642834	2.30593	1.9374	0.15434	0.99641	FALSE
novel_923	1.78095	0.490506	-2.0505	0.15549	0.99641	FALSE
novel_1181	0.597245	2.00429	1.883	0.16113	0.99641	FALSE
novel_114	1167.15	1678.98	0.52378	0.1634	0.99641	FALSE
novel_1126	0.439934	1.69115	2.1603	0.16653	0.99641	FALSE
novel_1189	0.219967	1.5286	2.5057	0.16679	0.99641	FALSE
novel_854	0.174378	1.50261	2.5131	0.16705	0.99641	FALSE
novel_1229	20.8651	14.305	-0.51355	0.16755	0.99641	FALSE
novel_340	11.1571	6.73942	-0.71242	0.16885	0.99641	FALSE
novel_401	8.43816	13.1704	0.66953	0.16911	0.99641	FALSE
novel_1637	12.2096	7.71357	-0.7117	0.16923	0.99641	FALSE
novel_183	20.7481	12.2024	-0.71676	0.17139	0.99641	FALSE
novel_1142	5.07689	0.134416	-4.1524	0.17181	0.99641	FALSE
novel_1050	0.815323	2.63609	1.6385	0.1736	0.99641	FALSE
novel_26	23380.2	29391.1	0.33007	0.17456	0.99641	FALSE
novel_581	3.56738	1.31318	-1.3764	0.17615	0.99641	FALSE
novel_792	1.90659	0.589384	-1.7059	0.17704	0.99641	FALSE
novel_349	3.3431	1.19768	-1.227	0.17864	0.99641	FALSE
novel_1599	75.4519	109.641	0.52732	0.18018	0.99641	FALSE
novel_833	0	1.24419	2.9469	0.1811	0.99641	FALSE
novel_11	1156.13	1525.57	0.39919	0.1824	0.99641	FALSE
novel_1772	1.21156	0	-2.6365	0.18445	0.99641	FALSE
novel_1303	2.41844	4.79023	0.97856	0.18635	0.99641	FALSE
novel_983	0.499652	1.97455	1.9147	0.1906	0.99641	FALSE
novel_1667	3.20614	6.18619	0.95442	0.1909	0.99641	FALSE
novel_1132	0.181022	1.38547	2.3074	0.19199	0.99641	FALSE
novel_1744	2.12467	0.724898	-1.5211	0.19481	0.99641	FALSE
novel_564	3.61184	1.80556	-1.1244	0.19524	0.99641	FALSE
novel_998	21.7143	13.313	-0.67102	0.19545	0.99641	FALSE
novel_668	2.1753	0.911033	-1.4099	0.19708	0.99641	FALSE
novel_546	1.23095	0.168857	-2.1245	0.19721	0.99641	FALSE
novel_235	65.8818	86.2276	0.38564	0.19776	0.99641	FALSE
novel_1043	6.99073	4.00462	-0.84147	0.19863	0.99641	FALSE
novel_1827	0.174378	1.19703	2.2798	0.19881	0.99641	FALSE
novel_1097	1.01259	2.68119	1.3222	0.2017	0.99641	FALSE
novel_1347	2.13269	0.625573	-1.5632	0.20489	0.99641	FALSE
novel_1196	1.43735	0.303273	-1.7916	0.20543	0.99641	FALSE
novel_1166	1.10988	2.89683	1.3903	0.20549	0.99641	FALSE
novel_1173	1.37099	2.87752	1.15	0.20634	0.99641	FALSE
novel_1889	2.37259	0.8853	-1.5084	0.20677	0.99641	FALSE
novel_1614	0.174378	1.21321	2.2471	0.20772	0.99641	FALSE
novel_1404	4.64494	2.19727	-0.9651	0.209	0.99641	FALSE
novel_742	1.48003	0	-2.9291	0.20909	0.99641	FALSE
novel_1068	0.181022	1.08054	2.1335	0.21003	0.99641	FALSE
novel_1305	1.28426	0.134416	-2.2131	0.21023	0.99641	FALSE
novel_1409	0.664121	2.19718	1.5249	0.21143	0.99641	FALSE
novel_1133	0.930767	2.45776	1.4044	0.21186	0.99641	FALSE
novel_726	2.42348	0.947989	-1.5018	0.21507	0.99641	FALSE
novel_583	20.5452	12.687	-0.64484	0.21515	0.99641	FALSE
novel_1191	2.56111	4.55887	0.84959	0.21691	0.99641	FALSE
novel_1522	28.4314	15.5865	-0.82742	0.21693	0.99641	FALSE
novel_943	0.575367	1.62516	1.6014	0.2212	0.99641	FALSE
novel_727	0.174378	1.23908	2.3368	0.22194	0.99641	FALSE
novel_1185	5.21847	8.42375	0.71201	0.22217	0.99641	FALSE
novel_452	2.66214	4.92618	0.91557	0.22225	0.99641	FALSE
novel_937	0.543352	1.67212	1.6266	0.22487	0.99641	FALSE
novel_1171	1.88209	4.32187	1.1286	0.22521	0.99641	FALSE
novel_1603	3.17595	6.38474	1.0517	0.22706	0.99641	FALSE
novel_1035	1.1099	0	-2.536	0.22749	0.99641	FALSE
novel_1887	1.72368	0.472129	-1.6191	0.22791	0.99641	FALSE
novel_1251	2.02339	0.472129	-1.8021	0.22816	0.99641	FALSE
novel_1172	0.362329	1.4187	1.8796	0.22829	0.99641	FALSE
novel_489	7.00413	10.3248	0.60494	0.22866	0.99641	FALSE
novel_1838	1.70712	0.589384	-1.5526	0.22947	0.99641	FALSE
novel_804	0.3554	1.43044	1.8894	0.23122	0.99641	FALSE
novel_294	12.7909	20.6772	0.68402	0.23495	0.99641	FALSE
novel_404	18.0776	12.0771	-0.58349	0.23847	0.99641	FALSE
novel_1619	7.64405	4.67662	-0.74079	0.23972	0.99641	FALSE
novel_1387	1.13418	0.187884	-1.9751	0.24231	0.99641	FALSE
novel_1100	0.150896	1.3133	2.2885	0.24238	0.99641	FALSE
novel_93	1187.42	1594.67	0.42591	0.24518	0.99641	FALSE
novel_577	2.09674	4.33994	1.0109	0.24614	0.99641	FALSE
novel_529	1.92016	3.90736	0.91488	0.24712	0.99641	FALSE
novel_23	30032.8	23512.1	-0.35311	0.24828	0.99641	FALSE
novel_1184	1.9937	0.724898	-1.425	0.24959	0.99641	FALSE
novel_558	3.38071	5.96814	0.76367	0.25144	0.99641	FALSE
novel_1785	1.21631	0.168857	-2.0583	0.25203	0.99641	FALSE
novel_267	15.5584	22.5693	0.57036	0.25361	0.99641	FALSE
novel_1677	1.01259	0	-2.4269	0.25364	0.99641	FALSE
novel_1493	132.763	87.5907	-0.59962	0.25403	0.99641	FALSE
novel_5	1.89939	3.88625	0.94957	0.26078	0.99641	FALSE
novel_697	1.86657	0.625573	-1.3334	0.26171	0.99641	FALSE
novel_366	12.3743	7.94646	-0.59088	0.26248	0.99641	FALSE
novel_1049	1.17072	0.187884	-2.0164	0.26367	0.99641	FALSE
novel_526	3.50424	6.42729	0.80208	0.26428	0.99641	FALSE
novel_1497	1.11396	2.74225	1.1801	0.26498	0.99641	FALSE
novel_1261	1.08166	0.134416	-1.9302	0.26506	0.99641	FALSE
novel_1284	1.08195	0.134416	-1.9277	0.26556	0.99641	FALSE
novel_1093	1.08006	0.134416	-1.9268	0.26602	0.99641	FALSE
novel_160	155.495	202.643	0.38461	0.26888	0.99641	FALSE
novel_975	0.219967	1.02817	2.0557	0.26937	0.99641	FALSE
novel_1275	10.6278	14.5026	0.47614	0.26938	0.99641	FALSE
novel_1090	8.31892	4.63614	-0.77907	0.27071	0.99641	FALSE
novel_835	0.499652	1.60362	1.648	0.27104	0.99641	FALSE
novel_1381	1.61866	0.403249	-1.6022	0.27246	0.99641	FALSE
novel_245	64.2879	82.6896	0.35554	0.27637	0.99641	FALSE
novel_367	1.91403	3.96199	0.98142	0.2764	0.99641	FALSE
novel_748	0.573478	1.75157	1.6019	0.278	0.99641	FALSE
novel_882	1.00012	0	-2.363	0.27826	0.99641	FALSE
novel_534	2.33371	0.928195	-1.263	0.28087	0.99641	FALSE
novel_370	1.47859	0.456066	-1.8283	0.28164	0.99641	FALSE
novel_1499	1.43656	0.490506	-1.6777	0.28202	0.99641	FALSE
novel_1642	5.71217	8.41025	0.56259	0.28391	0.99641	FALSE
novel_1430	9.88523	5.65976	-0.68598	0.285	0.99641	FALSE
novel_736	0.181022	1.13587	2.1246	0.28568	0.99641	FALSE
novel_1520	0.711085	1.84284	1.3112	0.28623	0.99641	FALSE
novel_750	1.3152	0.35674	-1.5878	0.28668	0.99641	FALSE
novel_745	0.991819	0	-2.3517	0.28671	0.99641	FALSE
novel_723	0.680674	1.72339	1.2969	0.28751	0.99641	FALSE
novel_428	11.6755	8.33536	-0.48954	0.28787	0.99641	FALSE
novel_919	0	0.892657	2.4162	0.28839	0.99641	FALSE
novel_1156	0.536422	1.47347	1.5358	0.28947	0.99641	FALSE
novel_927	1.11179	0.134416	-1.9604	0.2906	0.99641	FALSE
novel_510	1.2677	3.08285	1.3013	0.29195	0.99641	FALSE
novel_29	7407.27	5710	-0.37529	0.29247	0.99641	FALSE
novel_481	1.14696	2.61056	1.1753	0.2925	0.99641	FALSE
novel_1318	1.09552	0.168857	-1.9381	0.29281	0.99641	FALSE
novel_1069	0.741211	1.90567	1.3925	0.29304	0.99641	FALSE
novel_536	1.70617	3.4328	1.0558	0.29346	0.99641	FALSE
novel_589	2.68156	1.00134	-1.2773	0.29348	0.99641	FALSE
novel_915	0.219967	1.17998	2.0885	0.29364	0.99641	FALSE
novel_1414	0.219967	1.08175	1.967	0.29387	0.99641	FALSE
novel_477	3.66449	1.70973	-0.97231	0.29463	0.99641	FALSE
novel_1445	1.02617	0.321649	-1.8723	0.29601	0.99641	FALSE
novel_1247	0.362329	1.33479	1.8347	0.29615	0.99641	FALSE
novel_760	2.11701	0.732508	-1.4262	0.30078	0.99641	FALSE
novel_547	0.301792	1.18052	1.7095	0.30093	0.99641	FALSE
novel_1788	71.8239	39.9816	-0.84099	0.30114	0.99641	FALSE
novel_996	3823.07	3244.81	-0.23645	0.3039	0.99641	FALSE
novel_705	0.219967	1.06383	1.93	0.30473	0.99641	FALSE
novel_1566	5.62801	3.53366	-0.70043	0.30518	0.99641	FALSE
novel_1623	0.211434	1.02037	2.0657	0.3061	0.99641	FALSE
novel_799	0.150896	1.2866	2.2142	0.3078	0.99641	FALSE
novel_578	3.15835	1.652	-0.87421	0.30986	0.99641	FALSE
novel_1792	1.16402	0.168857	-2.013	0.30987	0.99641	FALSE
novel_900	0	0.812806	2.2379	0.31007	0.99641	FALSE
novel_1856	0.150896	1.15283	2.0571	0.3132	0.99641	FALSE
novel_517	2.74984	4.53811	0.74994	0.31341	0.99641	FALSE
novel_1511	1.00677	2.38875	1.2581	0.31373	0.99641	FALSE
novel_64	4579.28	3758.13	-0.28509	0.31388	0.99641	FALSE
novel_1851	0.922519	0	-2.2674	0.31441	0.99641	FALSE
novel_403	8.62714	11.9412	0.45408	0.31468	0.99641	FALSE
novel_632	1.48769	0.491157	-1.3496	0.31523	0.99641	FALSE
novel_543	1.48294	2.80624	0.86351	0.31867	0.99641	FALSE
novel_436	6.14211	8.53104	0.50037	0.31927	0.99641	FALSE
novel_1072	1.78312	0.67904	-1.2494	0.32018	0.99641	FALSE
novel_1177	0.905681	0	-2.2443	0.32318	0.99641	FALSE
novel_1151	15.1664	20.2155	0.39757	0.32358	0.99641	FALSE
novel_1333	26.1828	18.6173	-0.46906	0.32376	0.99641	FALSE
novel_1378	2.91578	1.28384	-1.0985	0.32494	0.99641	FALSE
novel_648	0.181022	2.01625	3.0117	0.32541	0.99641	FALSE
novel_379	56.9531	80.8965	0.49672	0.32783	0.99641	FALSE
novel_1718	1.25467	2.59837	1.0478	0.32882	0.99641	FALSE
novel_1873	0.219967	0.983528	1.8671	0.33022	0.99641	FALSE
novel_944	5.54941	3.71903	-0.63066	0.33107	0.99641	FALSE
novel_13	55798	65172	0.22405	0.33122	0.99641	FALSE
novel_1027	0.935522	2.20815	1.1818	0.33305	0.99641	FALSE
novel_952	1.3451	0.375767	-1.5991	0.33441	0.99641	FALSE
novel_357	64.1851	87.3738	0.43503	0.33508	0.99641	FALSE
novel_1326	7.36358	4.86259	-0.61073	0.33663	0.99641	FALSE
novel_1055	0.211434	0.944259	1.9776	0.33813	0.99641	FALSE
novel_1399	1.26435	0.509533	-1.5378	0.34029	0.99641	FALSE
novel_539	5.73517	3.78409	-0.69956	0.34051	0.99641	FALSE
novel_1769	0.476169	1.30461	1.4385	0.34101	0.99641	FALSE
novel_698	0.582012	1.47643	1.415	0.34143	0.99641	FALSE
novel_341	7.26117	4.81871	-0.64462	0.34191	0.99641	FALSE
novel_1756	1.58053	0.741079	-1.2444	0.34194	0.99641	FALSE
novel_339	8.85292	13.0653	0.57734	0.34279	0.99641	FALSE
novel_812	1.08613	0	-2.5082	0.34315	0.99641	FALSE
novel_1885	1.08613	0	-2.5082	0.34315	0.99641	FALSE
novel_1820	1.08613	0	-2.5082	0.34315	0.99641	FALSE
novel_1616	1.08613	0	-2.5082	0.34315	0.99641	FALSE
novel_1704	0.219967	1.14444	2.0801	0.34485	0.99641	FALSE
novel_1124	0	0.882337	2.4105	0.34585	0.99641	FALSE
novel_576	3.57502	5.58354	0.61114	0.34838	0.99641	FALSE
novel_1681	0	0.912131	2.3669	0.35018	0.99641	FALSE
novel_1557	0	0.912131	2.3669	0.35018	0.99641	FALSE
novel_729	0.211434	0.877244	1.8282	0.35094	0.99641	FALSE
novel_1250	2.33932	4.18172	0.81367	0.35305	0.99641	FALSE
novel_746	1.05425	0.321649	-1.841	0.3537	0.99641	FALSE
novel_905	0.855052	0	-2.1788	0.35418	0.99641	FALSE
novel_1715	0.181022	1.02719	1.9347	0.35428	0.99641	FALSE
novel_1125	28.948	20.6286	-0.46044	0.3544	0.99641	FALSE
novel_823	0.946001	0	-2.2997	0.35455	0.99641	FALSE
novel_1170	0.181022	0.866924	1.8369	0.35627	0.99641	FALSE
novel_1179	0.771852	1.87773	1.2175	0.35629	0.99641	FALSE
novel_1507	13.3815	9.86209	-0.43232	0.35633	0.99641	FALSE
novel_238	14.9441	10.4633	-0.48245	0.35657	0.99641	FALSE
novel_585	2.81521	4.92293	0.70899	0.35675	0.99641	FALSE
novel_1605	2.67475	6.92049	1.3786	0.35696	0.99641	FALSE
novel_1040	1.24275	0.268833	-1.6413	0.35704	0.99641	FALSE
novel_1850	1.07423	0.187884	-1.8664	0.35734	0.99641	FALSE
novel_1586	0.150896	0.945473	1.8233	0.35772	0.99641	FALSE
novel_1590	1.80821	3.10236	0.7929	0.35835	0.99641	FALSE
novel_1789	0.150896	1.02719	1.9365	0.35878	0.99641	FALSE
novel_813	1.51117	0.741079	-1.2048	0.35879	0.99641	FALSE
novel_259	72.467	55.6072	-0.37174	0.35896	0.99641	FALSE
novel_795	1.14249	0.3223	-1.434	0.36079	0.99641	FALSE
novel_501	3.81904	2.19837	-0.67033	0.36323	0.99641	FALSE
novel_1127	4.53356	2.82264	-0.6617	0.3633	0.99641	FALSE
novel_277	41.3704	33.4638	-0.30777	0.36566	0.99641	FALSE
novel_657	1.33787	3.02881	0.95779	0.36662	0.99641	FALSE
novel_1416	1.55178	0.544624	-1.3391	0.36779	0.99641	FALSE
novel_984	0.431401	1.09261	1.6069	0.37093	0.99641	FALSE
novel_345	25.0825	19.879	-0.38166	0.37219	0.99641	FALSE
novel_1308	13.7574	19.1299	0.47765	0.37312	0.99641	FALSE
novel_282	37.1248	45.82	0.29045	0.37465	0.99641	FALSE
novel_1334	1.16377	0.268833	-1.5675	0.37684	0.99641	FALSE
novel_1435	1.91323	1.04545	-0.96829	0.37794	0.99641	FALSE
novel_194	131.963	161.346	0.28726	0.378	0.99641	FALSE
novel_1016	5.83483	8.5874	0.50657	0.3789	0.99641	FALSE
novel_1353	6.06602	8.40264	0.47023	0.3812	0.99641	FALSE
novel_1373	1.37492	0.544624	-1.2195	0.38231	0.99641	FALSE
novel_1581	12.7489	6.29911	-0.99104	0.38264	0.99641	FALSE
novel_768	0.944626	0.134416	-1.713	0.38268	0.99641	FALSE
novel_616	0.211434	0.794429	1.7431	0.38272	0.99641	FALSE
novel_421	7.48412	10.178	0.4689	0.38363	0.99641	FALSE
novel_1519	60.5177	45.4082	-0.39088	0.38372	0.99641	FALSE
novel_967	0.898467	0	-2.2372	0.38439	0.99641	FALSE
novel_146	524.291	423.55	-0.30688	0.38485	0.99641	FALSE
novel_315	22.7459	30.1552	0.36966	0.38886	0.99641	FALSE
novel_708	0.150896	0.812806	1.6575	0.39071	0.99641	FALSE
novel_703	1.6131	0.812155	-1.2804	0.39131	0.99641	FALSE
novel_1582	1.51971	2.45875	0.79996	0.39353	0.99641	FALSE
novel_440	1.82761	0.912782	-1.0048	0.3951	0.99641	FALSE
novel_663	2.61101	1.31828	-0.88871	0.39625	0.99641	FALSE
novel_396	10.7651	14.3735	0.36415	0.39725	0.99641	FALSE
novel_1481	1.84	0.740962	-1.0881	0.39747	0.99641	FALSE
novel_220	81.7669	61.865	-0.38309	0.39771	0.99641	FALSE
novel_680	1.09048	2.15417	0.92436	0.39997	0.99641	FALSE
novel_1801	0.370863	1.12717	1.5085	0.40041	0.99641	FALSE
novel_647	1.07364	2.08699	1.0566	0.40048	0.99641	FALSE
novel_582	2.86727	1.70591	-0.80391	0.40172	0.99641	FALSE
novel_1120	2.1836	3.37648	0.65059	0.40214	0.99641	FALSE
novel_610	0.884088	1.80369	0.98894	0.4022	0.99641	FALSE
novel_292	38.7098	48.3304	0.30313	0.4036	0.99641	FALSE
novel_1431	3.07674	4.62056	0.67186	0.40432	0.99641	FALSE
novel_605	1.6269	0.811708	-1.0183	0.40464	0.99641	FALSE
novel_1515	2.91252	1.69082	-0.80054	0.40487	0.99641	FALSE
novel_1343	0.983001	0.134416	-1.7651	0.40544	0.99641	FALSE
novel_990	0.575367	1.21605	1.1801	0.40595	0.99641	FALSE
novel_781	1.0969	0.303273	-1.3984	0.40695	0.99641	FALSE
novel_1420	0.573763	1.44881	1.2644	0.40788	0.99641	FALSE
novel_1833	0.935522	0.286111	-1.7091	0.40795	0.99641	FALSE
novel_942	1.04965	0.268833	-1.4022	0.40868	0.99641	FALSE
novel_659	0.885463	0.168857	-1.6463	0.40904	0.99641	FALSE
novel_848	0	0.779016	2.2482	0.40934	0.99641	FALSE
novel_710	0.3554	1.01862	1.4266	0.41012	0.99641	FALSE
novel_1246	3.94195	2.58926	-0.80346	0.41061	0.99641	FALSE
novel_1197	0.717729	0	-1.9139	0.41238	0.99641	FALSE
novel_1287	0.862801	0	-2.1396	0.41306	0.99641	FALSE
novel_1654	1.27981	2.31574	0.80965	0.41472	0.99641	FALSE
novel_1679	1.45335	0.525597	-1.2378	0.41636	0.99641	FALSE
novel_494	0	0.792681	2.2228	0.41671	0.99641	FALSE
novel_325	28.6974	22.2918	-0.37631	0.41746	0.99641	FALSE
novel_1846	1.04627	0.134416	-1.8866	0.41746	0.99641	FALSE
novel_1432	1.03636	0.420527	-1.3416	0.41803	0.99641	FALSE
novel_1559	6.2504	3.9586	-0.51266	0.41913	0.99641	FALSE
novel_1881	0.944056	0.187884	-1.7191	0.42024	0.99641	FALSE
novel_629	2.48593	1.26172	-0.86736	0.42025	0.99641	FALSE
novel_427	1.47547	2.6178	0.81885	0.42311	0.99641	FALSE
novel_362	15.0256	18.8732	0.31029	0.42569	0.99641	FALSE
novel_1470	1.36268	2.54883	0.85175	0.42699	0.99641	FALSE
novel_1217	1.38185	0.812155	-1.1006	0.4283	0.99641	FALSE
novel_782	0.82355	0	-2.1233	0.42857	0.99641	FALSE
novel_178	43.866	34.1828	-0.33803	0.42888	0.99641	FALSE
novel_1565	0.174378	0.929409	1.7187	0.42986	0.99641	FALSE
novel_1002	4.37322	6.78499	0.58903	0.43063	0.99641	FALSE
novel_533	2.8885	1.80589	-0.72203	0.4311	0.99641	FALSE
novel_756	1.93317	1.17998	-0.99229	0.43477	0.99641	FALSE
novel_1029	7.0814	4.72936	-0.48316	0.43587	0.99641	FALSE
novel_625	3.29649	1.99442	-0.63829	0.43897	0.99641	FALSE
novel_1004	6.08981	8.2417	0.42373	0.4391	0.99641	FALSE
novel_1368	0.301792	1.2866	1.633	0.44064	0.99641	FALSE
novel_845	0.917479	0.134416	-1.6854	0.44319	0.99641	FALSE
novel_507	3.88698	6.36633	0.69418	0.44376	0.99641	FALSE
novel_288	34.5607	42.6472	0.29344	0.44425	0.99641	FALSE
novel_456	5.50572	8.34375	0.54352	0.44481	0.99641	FALSE
novel_451	3.66408	5.03384	0.50343	0.44598	0.99641	FALSE
novel_961	1.07502	2.08354	0.83149	0.44734	0.99641	FALSE
novel_1651	0.808678	0	-2.0603	0.44851	0.99641	FALSE
novel_307	19.9364	23.6052	0.25153	0.4497	0.99641	FALSE
novel_1135	0	0.760106	2.1239	0.45028	0.99641	FALSE
novel_1672	0	0.806498	2.3051	0.45039	0.99641	FALSE
novel_1005	0.847032	1.61756	0.91784	0.45355	0.99641	FALSE
novel_780	0.717729	1.53376	1.0353	0.45526	0.99641	FALSE
novel_1059	0.385811	1.14444	1.4754	0.45539	0.99641	FALSE
novel_532	2.26258	3.42409	0.6448	0.45567	0.99641	FALSE
novel_1204	0.871889	0	-2.1966	0.45602	0.99641	FALSE
novel_1020	0.786801	0.187884	-1.4345	0.45605	0.99641	FALSE
novel_1725	8.05491	5.54717	-0.53263	0.45618	0.99641	FALSE
novel_1292	1.78312	2.78156	0.69124	0.45792	0.99641	FALSE
novel_1122	0.756674	0.286111	-1.3906	0.45822	0.99641	FALSE
novel_934	0.597245	1.33266	1.1336	0.46051	0.99641	FALSE
novel_1242	29.8673	24.1842	-0.32217	0.46051	0.99641	FALSE
novel_516	4.45382	2.85256	-0.62112	0.46078	0.99641	FALSE
novel_637	2.53365	1.58898	-0.70976	0.46152	0.99641	FALSE
novel_1795	5.79537	7.79848	0.42027	0.46221	0.99641	FALSE
novel_1551	0	0.741079	2.0952	0.46234	0.99641	FALSE
novel_145	451.181	710.255	0.65398	0.46281	0.99641	FALSE
novel_1164	219.444	190.257	-0.20203	0.46307	0.99641	FALSE
novel_270	17.8339	22.1571	0.33311	0.46431	0.99641	FALSE
novel_651	3.95105	2.56987	-0.54807	0.46476	0.99641	FALSE
novel_1226	5.19879	3.8604	-0.47812	0.46486	0.99641	FALSE
novel_353	22.7404	18.3322	-0.31263	0.4657	0.99641	FALSE
novel_676	0.808678	1.69952	1.1128	0.46775	0.99641	FALSE
novel_190	147.858	122.517	-0.26784	0.4697	0.99641	FALSE
novel_1375	0.422867	0.928195	1.307	0.47296	0.99641	FALSE
novel_19	21240.5	25316.3	0.25328	0.47319	0.99641	FALSE
novel_1167	1.68525	2.61194	0.67244	0.4751	0.99641	FALSE
novel_914	0	0.698067	2.0913	0.47529	0.99641	FALSE
novel_602	1.79196	2.62837	0.65468	0.47568	0.99641	FALSE
novel_8	3.84712	5.698	0.50745	0.47587	0.99641	FALSE
novel_374	0.687318	0	-1.8616	0.47928	0.99641	FALSE
novel_950	0.763319	0.134416	-1.4016	0.47981	0.99641	FALSE
novel_1763	0.7545	0	-1.975	0.48309	0.99641	FALSE
novel_1064	0.741726	1.43219	1.0005	0.48367	0.99641	FALSE
novel_157	146.65	177.628	0.27205	0.48398	0.99641	FALSE
novel_413	8.47933	6.47876	-0.43925	0.48404	0.99641	FALSE
novel_77	2526.27	3115.95	0.30266	0.4841	0.99641	FALSE
novel_1829	0.754785	1.64334	0.97575	0.48425	0.99641	FALSE
novel_763	1.36245	2.26781	0.68797	0.48497	0.99641	FALSE
novel_1235	0.905111	0.187884	-1.6703	0.48584	0.99641	FALSE
novel_1221	39.3375	33.8095	-0.20374	0.48761	0.99641	FALSE
novel_98	1787.88	1546.97	-0.20801	0.4881	0.99641	FALSE
novel_1466	1.9029	0.337713	-2.1105	0.48933	0.99641	FALSE
novel_51	6037.22	5402.76	-0.16011	0.49008	0.99641	FALSE
novel_1448	2.39337	1.61767	-0.68822	0.49016	0.99641	FALSE
novel_87	986.718	805.12	-0.29335	0.49496	0.99641	FALSE
novel_1728	0.439934	1.02719	1.3446	0.49499	0.99641	FALSE
novel_980	0.219967	0.71348	1.5558	0.49503	0.99641	FALSE
novel_406	2.74099	1.67843	-0.81207	0.4952	0.99641	FALSE
novel_1220	0.331918	0.946571	1.2114	0.49738	0.99641	FALSE
novel_607	1.16431	1.95971	0.79391	0.49784	0.99641	FALSE
novel_1754	10.6347	13.1467	0.31423	0.4991	0.99641	FALSE
novel_1116	0.523134	1.11498	1.0881	0.5	0.99641	FALSE
novel_1062	0.422867	0.877244	1.2549	0.50042	0.99641	FALSE
novel_466	4.8361	6.45233	0.38236	0.50351	0.99641	FALSE
novel_1745	41.0782	66.8378	0.7015	0.50374	0.99641	FALSE
novel_1225	0.150896	0.858333	1.6655	0.50399	0.99641	FALSE
novel_842	0.914214	0.60776	-1.0636	0.50429	0.99641	FALSE
novel_424	3.8984	5.26138	0.41672	0.50551	0.99641	FALSE
novel_495	4.42344	6.32815	0.41642	0.5065	0.99641	FALSE
novel_500	5.85205	4.06618	-0.46391	0.50665	0.99641	FALSE
novel_904	0	0.672082	2.0746	0.50681	0.99641	FALSE
novel_752	0	0.672082	2.0746	0.50681	0.99641	FALSE
novel_255	84.0061	67.9327	-0.29776	0.50698	0.99641	FALSE
novel_865	0.974446	0.490506	-1.1993	0.5089	0.99641	FALSE
novel_1613	0	0.6446	2.0099	0.50937	0.99641	FALSE
novel_1568	1.45946	2.33734	0.63996	0.50985	0.99641	FALSE
novel_1884	0.181022	0.812155	1.492	0.51059	0.99641	FALSE
novel_817	0	0.675426	2.0556	0.5108	0.99641	FALSE
novel_1082	0.211434	0.698067	1.5294	0.51108	0.99641	FALSE
novel_1630	0.174378	0.812155	1.4929	0.51159	0.99641	FALSE
novel_326	16.3855	19.7044	0.27718	0.51165	0.99641	FALSE
novel_820	0.810797	0.187884	-1.4732	0.51203	0.99641	FALSE
novel_1389	5.30575	7.22571	0.38392	0.5122	0.99641	FALSE
novel_1001	2.78848	1.63871	-0.67894	0.51229	0.99641	FALSE
novel_1706	0.422867	0.901364	1.3028	0.51322	0.99641	FALSE
novel_948	10.4687	8.47427	-0.33114	0.51403	0.99641	FALSE
novel_1267	1.9492	1.23224	-0.70078	0.51508	0.99641	FALSE
novel_649	1.70346	1.04545	-0.79995	0.51516	0.99641	FALSE
novel_1428	0.439934	0.82887	1.2218	0.51524	0.99641	FALSE
novel_295	19.3885	14.6545	-0.44288	0.51529	0.99641	FALSE
novel_61	2852.76	3234.67	0.18124	0.51533	0.99641	FALSE
novel_861	0	0.661878	1.9669	0.51612	0.99641	FALSE
novel_644	2.09265	1.36665	-0.63529	0.51679	0.99641	FALSE
novel_1299	0.627065	1.3671	0.91215	0.51803	0.99641	FALSE
novel_796	0.543067	2.09243	1.9202	0.5183	0.99641	FALSE
novel_1645	0.754479	0	-2.0079	0.51832	0.99641	FALSE
novel_1253	3.93339	2.72473	-0.46875	0.51916	0.99641	FALSE
novel_1687	0.348756	0.920391	1.3228	0.51954	0.99641	FALSE
novel_1301	0.935807	0.268833	-1.2166	0.52169	0.99641	FALSE
novel_788	0.810797	0.134416	-1.4748	0.52207	0.99641	FALSE
novel_972	1.96713	1.08229	-0.67379	0.5228	0.99641	FALSE
novel_515	4.13282	2.64128	-0.55359	0.52288	0.99641	FALSE
novel_46	10223.8	9263.08	-0.14239	0.52303	0.99641	FALSE
novel_402	8.06438	9.89565	0.31341	0.52321	0.99641	FALSE
novel_487	2.02102	2.96401	0.55176	0.52337	0.99641	FALSE
novel_508	1.70102	1.11543	-0.70504	0.52434	0.99641	FALSE
novel_448	9.96888	13.031	0.31847	0.52482	0.99641	FALSE
novel_1370	7.67416	5.93918	-0.41771	0.52546	0.99641	FALSE
novel_1826	0.784911	0.168857	-1.4409	0.52581	0.99641	FALSE
novel_687	0.936092	1.63483	0.79247	0.52654	0.99641	FALSE
novel_180	142.341	278.266	0.96677	0.52744	0.99641	FALSE
novel_1707	0.150896	0.625573	1.4307	0.52781	0.99641	FALSE
novel_1729	0.687318	0.286111	-1.2966	0.52857	0.99641	FALSE
novel_895	0.687603	0.286111	-1.2929	0.52964	0.99641	FALSE
novel_1518	1.42189	0.875495	-0.80374	0.53074	0.99641	FALSE
novel_1073	7.57644	5.37832	-0.47018	0.53176	0.99641	FALSE
novel_1130	5.48588	7.69094	0.47862	0.53248	0.99641	FALSE
novel_1269	0.845734	0.187884	-1.5341	0.53282	0.99641	FALSE
novel_638	0	0.659362	1.8876	0.53324	0.99641	FALSE
novel_1461	5.7732	4.02089	-0.43963	0.53408	0.99641	FALSE
novel_1285	2.34412	1.52119	-0.61845	0.53595	0.99641	FALSE
novel_1429	15.8436	20.5762	0.34519	0.53623	0.99641	FALSE
novel_911	0.724089	0	-1.9234	0.53672	0.99641	FALSE
novel_758	0.724089	0	-1.9234	0.53672	0.99641	FALSE
novel_540	2.64913	3.47898	0.46206	0.53761	0.99641	FALSE
novel_181	235.306	199.273	-0.23708	0.5384	0.99641	FALSE
novel_109	641.867	562.153	-0.19148	0.53868	0.99641	FALSE
novel_1012	1.06511	0.456716	-0.94439	0.53884	0.99641	FALSE
novel_818	0.719619	0.134416	-1.3398	0.53899	0.99641	FALSE
novel_398	9.47605	7.55486	-0.33386	0.53946	0.99641	FALSE
novel_759	1.74987	1.11543	-0.724	0.54247	0.99641	FALSE
novel_1063	4.32741	2.97564	-0.43879	0.54325	0.99641	FALSE
novel_1321	22.8593	27.4788	0.26834	0.54498	0.99641	FALSE
novel_83	1453.67	1665.29	0.19559	0.54512	0.99641	FALSE
novel_461	6.82256	8.03437	0.30591	0.54618	0.99641	FALSE
novel_896	0.697511	0	-1.8757	0.54725	0.99641	FALSE
novel_981	1.70239	2.73496	0.55764	0.55446	0.99641	FALSE
novel_897	0.7545	0.134416	-1.3966	0.55466	0.99641	FALSE
novel_1238	0.174378	0.640986	1.4461	0.55473	0.99641	FALSE
novel_1841	0	0.563651	1.85	0.55491	0.99641	FALSE
novel_1773	0	0.563651	1.85	0.55491	0.99641	FALSE
novel_1362	0.696137	0.134416	-1.3015	0.55514	0.99641	FALSE
novel_1009	0.573478	1.10828	1.0238	0.55547	0.99641	FALSE
novel_1374	4.07134	5.31639	0.45625	0.55556	0.99641	FALSE
novel_720	0.150896	0.6446	1.4478	0.55592	0.99641	FALSE
novel_837	0.642834	1.10132	0.97572	0.5576	0.99641	FALSE
novel_785	1.15073	0.678389	-0.85226	0.55847	0.99641	FALSE
novel_778	0.861981	0.268833	-1.1291	0.56	0.99641	FALSE
novel_420	7.00599	5.57475	-0.3846	0.56014	0.99641	FALSE
novel_491	4.83033	5.92611	0.36771	0.56023	0.99641	FALSE
novel_1118	1.89422	0.975355	-0.78064	0.56059	0.99641	FALSE
novel_1660	2.16896	2.94131	0.49132	0.56103	0.99641	FALSE
novel_527	2.96914	1.93205	-0.52253	0.56141	0.99641	FALSE
novel_1673	0.743101	0.134416	-1.3775	0.56222	0.99641	FALSE
novel_1455	0.348756	0.859315	1.2062	0.56291	0.99641	FALSE
novel_714	0.211434	0.643949	1.2659	0.56392	0.99641	FALSE
novel_1108	0.680674	0.134416	-1.2816	0.56427	0.99641	FALSE
novel_1750	0.605779	0	-1.6398	0.56503	0.99641	FALSE
novel_664	0.823856	1.21671	0.79024	0.56609	0.99641	FALSE
novel_661	1.20778	0.544624	-0.96628	0.56712	0.99641	FALSE
novel_1406	0.513225	1.07879	0.99645	0.56723	0.99641	FALSE
novel_1198	1.03607	0.456716	-0.92933	0.56741	0.99641	FALSE
novel_342	12.4437	14.8131	0.2725	0.56864	0.99641	FALSE
novel_336	20.2761	17.0573	-0.26415	0.56892	0.99641	FALSE
novel_484	0.657192	0.187884	-1.244	0.56894	0.99641	FALSE
novel_1254	3.5866	4.69436	0.39775	0.56913	0.99641	FALSE
novel_1425	3.24071	4.0685	0.42175	0.56954	0.99641	FALSE
novel_978	1.05818	1.58821	0.63168	0.57006	0.99641	FALSE
novel_1504	50.6415	43.1815	-0.20768	0.57109	0.99641	FALSE
novel_1338	0.63371	0	-1.7535	0.57139	0.99641	FALSE
novel_454	8.97878	7.13445	-0.36237	0.57226	0.99641	FALSE
novel_1622	0.908945	0.268833	-1.193	0.57297	0.99641	FALSE
novel_922	2.13103	1.31493	-0.58592	0.57312	0.99641	FALSE
novel_1137	0.913929	0.375767	-1.0488	0.57387	0.99641	FALSE
novel_847	0.659901	0	-1.7524	0.57486	0.99641	FALSE
novel_1492	0.659901	0	-1.7524	0.57486	0.99641	FALSE
novel_1591	0.885178	0.509533	-1.0225	0.57496	0.99641	FALSE
novel_816	0.219967	0.591133	1.3716	0.57533	0.99641	FALSE
novel_672	0	0.510184	1.7566	0.5755	0.99641	FALSE
novel_1810	0	0.510184	1.7566	0.5755	0.99641	FALSE
novel_764	0.928857	0.337713	-1.1444	0.57561	0.99641	FALSE
novel_1823	0	0.50657	1.7528	0.57636	0.99641	FALSE
novel_1403	0.627065	0	-1.7402	0.57662	0.99641	FALSE
novel_188	12.2612	9.75228	-0.36454	0.57712	0.99641	FALSE
novel_728	0.664121	0.321649	-1.2492	0.57721	0.99641	FALSE
novel_1102	1.52582	2.13859	0.60194	0.5779	0.99641	FALSE
novel_1562	1.08006	0.659362	-0.81572	0.5786	0.99641	FALSE
novel_679	0.874985	1.42187	0.72899	0.57892	0.99641	FALSE
novel_1648	0.663836	0.286111	-1.252	0.5794	0.99641	FALSE
novel_741	1.0662	1.76764	0.72399	0.58084	0.99641	FALSE
novel_1371	0	0.554944	1.7235	0.58289	0.99641	FALSE
novel_1503	3.95369	5.1483	0.34238	0.58328	0.99641	FALSE
novel_979	0.582296	0.9669	0.88837	0.58576	0.99641	FALSE
novel_184	234.473	270.274	0.20608	0.58675	0.99641	FALSE
novel_1868	13.8582	17.5282	0.27771	0.58786	0.99641	FALSE
novel_1439	1.1662	1.62516	0.59626	0.58803	0.99641	FALSE
novel_1342	0.603583	0	-1.6925	0.58849	0.99641	FALSE
novel_1192	4.54091	3.04692	-0.43641	0.5906	0.99641	FALSE
novel_287	47.5494	40.5343	-0.21106	0.59128	0.99641	FALSE
novel_1134	0.620956	0	-1.6747	0.59256	0.99641	FALSE
novel_878	0.482814	0.909819	0.94721	0.59613	0.99641	FALSE
novel_348	20.092	16.9721	-0.25628	0.59692	0.99641	FALSE
novel_1057	1.39258	1.87684	0.53187	0.59835	0.99641	FALSE
novel_525	4.04009	3.38511	-0.39402	0.59845	0.99641	FALSE
novel_201	0.672654	0.187884	-1.2582	0.59851	0.99641	FALSE
novel_272	20.4338	13.7472	-0.55019	0.59867	0.99641	FALSE
novel_505	3.32968	2.48634	-0.42724	0.60078	0.99641	FALSE
novel_311	23.5186	29.5533	0.33101	0.60221	0.99641	FALSE
novel_237	6.44792	5.02448	-0.32368	0.6024	0.99641	FALSE
novel_939	0.724089	0.187884	-1.3486	0.60362	0.99641	FALSE
novel_1437	0.724089	0.187884	-1.3486	0.60362	0.99641	FALSE
novel_1501	0.717729	1.17987	0.68348	0.60364	0.99641	FALSE
novel_874	0.150896	0.623824	1.3054	0.60397	0.99641	FALSE
novel_1821	0	0.437689	1.6206	0.60609	0.99641	FALSE
novel_1734	0	0.437689	1.6206	0.60609	0.99641	FALSE
novel_1056	0	0.437689	1.6206	0.60609	0.99641	FALSE
novel_1719	0.874985	0.643298	-0.99958	0.60833	0.99641	FALSE
novel_443	10.4915	8.38541	-0.30861	0.60897	0.99641	FALSE
novel_1584	0.605779	1.00991	0.78663	0.60901	0.99641	FALSE
novel_789	0.724659	1.18161	0.7645	0.61115	0.99641	FALSE
novel_660	1.61975	2.44145	0.5495	0.61137	0.99641	FALSE
novel_330	33.7955	27.9745	-0.28819	0.61326	0.99641	FALSE
novel_832	0.650547	0.168857	-1.2245	0.61362	0.99641	FALSE
novel_702	0.892107	1.26656	0.63434	0.61398	0.99641	FALSE
novel_1312	1.119	1.56584	0.61023	0.61545	0.99641	FALSE
novel_1015	1.64214	2.19914	0.47313	0.61553	0.99641	FALSE
novel_715	0.573763	0	-1.5738	0.61589	0.99641	FALSE
novel_973	1.02279	0.590482	-0.87139	0.61646	0.99641	FALSE
novel_1279	1.62961	0.999591	-0.6441	0.61961	0.99641	FALSE
novel_1690	0.560189	0	-1.5466	0.62222	0.99641	FALSE
novel_1815	0	0.403249	1.5498	0.62229	0.99641	FALSE
novel_1521	0	0.403249	1.5498	0.62229	0.99641	FALSE
novel_641	2.40964	1.8498	-0.47942	0.62257	0.99641	FALSE
novel_488	3.04077	3.84887	0.3503	0.62269	0.99641	FALSE
novel_571	1.97879	1.42012	-0.53748	0.62407	0.99641	FALSE
novel_1074	0.394345	0.660013	0.92445	0.6242	0.99641	FALSE
novel_642	2.20485	2.96628	0.44697	0.62427	0.99641	FALSE
novel_1323	0.612423	0.286111	-1.0582	0.62432	0.99641	FALSE
novel_1080	2.3767	3.12237	0.45867	0.62439	0.99641	FALSE
novel_275	53.2466	59.4672	0.16032	0.62442	0.99641	FALSE
novel_959	0.693962	1.15478	0.7905	0.62453	0.99641	FALSE
novel_599	0.905681	1.44947	0.63841	0.62454	0.99641	FALSE
novel_1424	0.211434	0.544624	1.2434	0.62531	0.99641	FALSE
novel_743	1.66016	1.14987	-0.65871	0.62573	0.99641	FALSE
novel_628	2.22673	1.43058	-0.55044	0.62845	0.99641	FALSE
novel_677	0.568723	1.60825	1.46	0.62946	0.99641	FALSE
novel_1871	0.543067	0	-1.5114	0.63045	0.99641	FALSE
novel_1183	0.543067	0	-1.5114	0.63045	0.99641	FALSE
novel_1228	0.965627	0.403249	-0.94513	0.631	0.99641	FALSE
novel_1136	0.551885	0.892657	0.75813	0.63132	0.99641	FALSE
novel_869	0.181022	0.544624	1.2431	0.63266	0.99641	FALSE
novel_1880	43.4668	38.5783	-0.16343	0.63461	0.99641	FALSE
novel_682	1.59737	2.11677	0.47757	0.63473	0.99641	FALSE
novel_1804	21.9208	17.6263	-0.28559	0.63491	0.99641	FALSE
novel_954	7.47106	8.91843	0.2865	0.63525	0.99641	FALSE
novel_955	1.61012	1.12717	-0.61743	0.6356	0.99641	FALSE
novel_1487	0.582012	0.966249	0.77216	0.63588	0.99641	FALSE
novel_965	0.219967	0.525597	1.2127	0.63598	0.99641	FALSE
novel_1413	2.75513	1.73534	-0.48602	0.63726	0.99641	FALSE
novel_299	19.799	16.6963	-0.21249	0.6389	0.99641	FALSE
novel_1524	0.523134	0	-1.4718	0.63969	0.99641	FALSE
novel_1145	0.523134	0	-1.4718	0.63969	0.99641	FALSE
novel_1041	0.523134	0	-1.4718	0.63969	0.99641	FALSE
novel_843	0.614312	0.894406	0.76412	0.64272	0.99641	FALSE
novel_216	55.6903	61.7851	0.15188	0.64275	0.99641	FALSE
novel_706	0.651368	0.168857	-1.1396	0.64352	0.99641	FALSE
novel_1401	0.348756	0.858333	1.0726	0.64493	0.99641	FALSE
novel_1523	0.150896	0.491157	1.1532	0.64532	0.99641	FALSE
novel_666	0.348756	0.732508	1.006	0.64539	0.99641	FALSE
novel_740	0.181022	0.525597	1.2121	0.64551	0.99641	FALSE
novel_1626	0.521759	0	-1.4448	0.64599	0.99641	FALSE
novel_274	24.1634	27.2358	0.17682	0.64793	0.99641	FALSE
novel_1359	1.01259	1.47534	0.53703	0.64886	0.99641	FALSE
novel_685	0.875554	1.27017	0.63438	0.64894	0.99641	FALSE
novel_1457	0.612423	0.134416	-1.0649	0.64991	0.99641	FALSE
novel_801	0.499652	0	-1.4278	0.64995	0.99641	FALSE
novel_355	20.6083	23.3061	0.21825	0.65017	0.99641	FALSE
novel_667	2.17755	1.40284	-0.52737	0.65029	0.99641	FALSE
novel_963	28.4523	24.9888	-0.15898	0.65108	0.99641	FALSE
novel_751	1.02011	0.554944	-0.79573	0.65129	0.99641	FALSE
novel_1724	27.1581	22.5824	-0.22835	0.65142	0.99641	FALSE
novel_445	6.23946	7.11329	0.28951	0.65143	0.99641	FALSE
novel_1346	0.765208	0.268833	-0.9186	0.65205	0.99641	FALSE
novel_1876	0.150896	0.590482	1.1515	0.65295	0.99641	FALSE
novel_441	1.88975	2.40057	0.40193	0.65378	0.99641	FALSE
novel_545	3.94699	3.18015	-0.29913	0.65388	0.99641	FALSE
novel_653	0.914214	1.28494	0.54253	0.65389	0.99641	FALSE
novel_1778	0.726263	0.268833	-0.86202	0.6539	0.99641	FALSE
novel_631	1.3669	1.92193	0.50046	0.65429	0.99641	FALSE
novel_903	0	0.509533	1.4109	0.6544	0.99641	FALSE
novel_1712	0	0.375767	1.4109	0.6544	0.99641	FALSE
novel_1535	0	0.473995	1.4109	0.6544	0.99641	FALSE
novel_1383	0	0.375767	1.4109	0.6544	0.99641	FALSE
novel_1249	0	0.643298	1.4109	0.6544	0.99641	FALSE
novel_1233	0	0.643298	1.4109	0.6544	0.99641	FALSE
novel_1077	0	0.375767	1.4109	0.6544	0.99641	FALSE
novel_1394	8.08105	6.57631	-0.27432	0.65522	0.99641	FALSE
novel_279	42.2249	34.9019	-0.26961	0.6556	0.99641	FALSE
novel_620	0.566834	0.286111	-0.98017	0.65671	0.99641	FALSE
novel_293	23.9566	28.4036	0.23624	0.65672	0.99641	FALSE
novel_1545	2.64198	3.53159	0.35042	0.65715	0.99641	FALSE
novel_738	1.33181	0.828219	-0.6971	0.65731	0.99641	FALSE
novel_893	0.482814	0	-1.3959	0.65743	0.99641	FALSE
novel_1830	0.482814	0	-1.3959	0.65743	0.99641	FALSE
novel_204	123.118	167.57	0.44575	0.65775	0.99641	FALSE
novel_1013	0.915589	0.437689	-0.75404	0.65888	0.99641	FALSE
novel_1809	0.476169	0	-1.3835	0.66032	0.99641	FALSE
novel_1474	0.362044	0.776617	0.87818	0.6611	0.99641	FALSE
novel_1098	0.150896	0.554944	1.1507	0.66121	0.99641	FALSE
novel_674	0.385811	0.672082	0.97428	0.66129	0.99641	FALSE
novel_431	5.78383	6.92813	0.26677	0.66145	0.99641	FALSE
novel_1178	1.32855	0.740962	-0.6299	0.66203	0.99641	FALSE
novel_1762	0	0.490506	1.3756	0.66262	0.99641	FALSE
novel_1022	0.181022	0.537665	1.2704	0.66339	0.99641	FALSE
novel_1691	12.8455	10.2924	-0.26284	0.6634	0.99641	FALSE
novel_467	0.961179	0.608411	-0.63893	0.66472	0.99641	FALSE
novel_730	1.09661	0.591133	-0.67507	0.66545	0.99641	FALSE
novel_1817	8.71193	10.3151	0.21874	0.66618	0.99641	FALSE
novel_827	0	0.337713	1.3578	0.66678	0.99641	FALSE
novel_1888	0	0.337713	1.3578	0.66678	0.99641	FALSE
novel_1702	0	0.337713	1.3578	0.66678	0.99641	FALSE
novel_1472	0	0.337713	1.3578	0.66678	0.99641	FALSE
novel_1199	0	0.337713	1.3578	0.66678	0.99641	FALSE
novel_1123	0.582296	0.168857	-1.0047	0.6672	0.99641	FALSE
novel_964	0.439934	0.68936	0.91966	0.6678	0.99641	FALSE
novel_1444	0.90757	1.23398	0.52084	0.66813	0.99641	FALSE
novel_1216	3.19701	3.87318	0.30341	0.67068	0.99641	FALSE
novel_1193	1.60241	1.1689	-0.52567	0.67079	0.99641	FALSE
novel_1849	0.452687	0	-1.3379	0.67106	0.99641	FALSE
novel_1310	0.452687	0	-1.3379	0.67106	0.99641	FALSE
novel_1259	0.452687	0	-1.3379	0.67106	0.99641	FALSE
novel_1834	0.754785	0.473995	-0.76187	0.67107	0.99641	FALSE
novel_198	38.0706	33.4522	-0.1967	0.67241	0.99641	FALSE
novel_1079	0.7545	0.3223	-0.8532	0.67301	0.99641	FALSE
novel_1208	1.7455	2.1749	0.41869	0.67325	0.99641	FALSE
novel_269	60.3543	54.1065	-0.15377	0.67349	0.99641	FALSE
novel_636	1.65961	1.16161	-0.60036	0.67374	0.99641	FALSE
novel_1146	30.7493	34.0229	0.1689	0.67481	0.99641	FALSE
novel_419	5.72683	6.4534	0.24409	0.67508	0.99641	FALSE
novel_908	0.724374	0.268833	-0.8644	0.67575	0.99641	FALSE
novel_1528	0.620956	1.09936	0.72723	0.67669	0.99641	FALSE
novel_1741	9.0458	7.3688	-0.28116	0.677	0.99641	FALSE
novel_136	434.125	467.411	0.10816	0.67833	0.99641	FALSE
novel_1316	0.545241	0.946571	0.66381	0.67961	0.99641	FALSE
novel_1502	1.73469	1.18748	-0.50387	0.68006	0.99641	FALSE
novel_503	5.86403	7.00371	0.23473	0.68044	0.99641	FALSE
novel_1436	0.597245	0.168857	-1.0414	0.68187	0.99641	FALSE
novel_699	0.734567	1.02882	0.63432	0.68236	0.99641	FALSE
novel_207	127.814	138.758	0.11914	0.6824	0.99641	FALSE
novel_1701	3.46811	4.25475	0.28627	0.68298	0.99641	FALSE
novel_1067	6.41415	5.7113	-0.24543	0.68383	0.99641	FALSE
novel_485	2.8419	2.07427	-0.34432	0.68409	0.99641	FALSE
novel_806	0.733192	1.23378	0.61482	0.68539	0.99641	FALSE
novel_872	0	0.456066	1.2765	0.68584	0.99641	FALSE
novel_709	0.724659	1.06151	0.60942	0.68598	0.99641	FALSE
novel_734	1.34531	0.809842	-0.63236	0.68612	0.99641	FALSE
novel_1206	1.83782	1.28855	-0.47142	0.68628	0.99641	FALSE
novel_883	0.634301	0.168857	-1.1186	0.6865	0.99641	FALSE
novel_1182	1.08166	0.660013	-0.55597	0.68666	0.99641	FALSE
novel_474	4.05443	3.06792	-0.35796	0.68677	0.99641	FALSE
novel_671	0.834279	1.17987	0.57095	0.68698	0.99641	FALSE
novel_1150	7.9472	9.22963	0.20513	0.68699	0.99641	FALSE
novel_1036	0.431401	0.777715	0.79134	0.68708	0.99641	FALSE
novel_1288	0.211434	0.50657	1.1775	0.68715	0.99641	FALSE
novel_1547	0.211434	0.456716	1.0865	0.68789	0.99641	FALSE
novel_1087	0.400989	0.777715	0.79325	0.68877	0.99641	FALSE
novel_416	0.975821	1.39588	0.55511	0.68962	0.99641	FALSE
novel_917	1.78979	2.33225	0.38323	0.69006	0.99641	FALSE
novel_1006	1.78393	2.31278	0.37228	0.69066	0.99641	FALSE
novel_1802	0.3554	0.777715	0.79642	0.69162	0.99641	FALSE
novel_776	0.325274	0.777715	0.80167	0.69266	0.99641	FALSE
novel_675	0.582012	0.168857	-1.0121	0.69312	0.99641	FALSE
novel_957	1.9357	1.23212	-0.46616	0.6932	0.99641	FALSE
novel_956	2.18316	2.72957	0.41982	0.69475	0.99641	FALSE
novel_522	4.08563	3.34139	-0.29235	0.69485	0.99641	FALSE
novel_731	2.78295	2.36604	-0.37274	0.69503	0.99641	FALSE
novel_1583	0.545241	0.168857	-0.93329	0.69605	0.99641	FALSE
novel_1327	0.891822	0.456716	-0.71011	0.69623	0.99641	FALSE
novel_725	0.331918	0.706638	0.80584	0.69645	0.99641	FALSE
novel_133	567.689	510.688	-0.15233	0.69714	0.99641	FALSE
novel_902	0.536707	0.187884	-0.92232	0.69738	0.99641	FALSE
novel_793	0.362044	0.672082	0.95341	0.69806	0.99641	FALSE
novel_264	58.5671	66.6759	0.17731	0.69948	0.99641	FALSE
novel_933	0.506296	0.286111	-0.87453	0.70051	0.99641	FALSE
novel_409	9.1906	7.42913	-0.28864	0.70051	0.99641	FALSE
novel_938	0	0.268833	1.2104	0.70138	0.99641	FALSE
novel_712	0	0.268833	1.2104	0.70138	0.99641	FALSE
novel_694	0	0.268833	1.2104	0.70138	0.99641	FALSE
novel_1883	0	0.268833	1.2104	0.70138	0.99641	FALSE
novel_1831	0	0.268833	1.2104	0.70138	0.99641	FALSE
novel_1624	0	0.268833	1.2104	0.70138	0.99641	FALSE
novel_1609	0	0.268833	1.2104	0.70138	0.99641	FALSE
novel_1384	0	0.268833	1.2104	0.70138	0.99641	FALSE
novel_1340	0	0.268833	1.2104	0.70138	0.99641	FALSE
novel_1513	2.46202	2.02788	-0.37916	0.7016	0.99641	FALSE
novel_1633	0.370863	0.661878	0.78751	0.70283	0.99641	FALSE
novel_815	0.568723	0.168857	-0.98502	0.70335	0.99641	FALSE
novel_1601	1.01341	0.661878	-0.60693	0.7035	0.99641	FALSE
novel_240	7.95894	10.9283	0.45552	0.7047	0.99641	FALSE
novel_565	4.06497	3.42975	-0.28408	0.70484	0.99641	FALSE
novel_519	5.29093	6.18319	0.24185	0.70583	0.99641	FALSE
novel_575	1.05658	1.33209	0.4768	0.7077	0.99641	FALSE
novel_1784	1.17737	0.893871	-0.60487	0.70874	0.99641	FALSE
novel_650	1.79055	1.4187	-0.42438	0.70935	0.99641	FALSE
novel_518	0.560189	0.168857	-0.96881	0.70957	0.99641	FALSE
novel_1011	1.08642	0.68936	-0.58163	0.70962	0.99641	FALSE
novel_857	0.301792	0.777715	0.82235	0.70971	0.99641	FALSE
novel_369	10.7859	12.8745	0.19671	0.71004	0.99641	FALSE
novel_134	625.342	574.847	-0.12029	0.71274	0.99641	FALSE
novel_569	4.99712	4.01636	-0.31191	0.71336	0.99641	FALSE
novel_1290	4.27787	5.46104	0.25287	0.71385	0.99641	FALSE
novel_365	16.9314	21.7861	0.35934	0.71426	0.99641	FALSE
novel_1030	0.560189	0.134416	-0.96893	0.71647	0.99641	FALSE
novel_1491	0.325274	0.572106	0.78687	0.71652	0.99641	FALSE
novel_995	0.974467	0.563651	-0.64219	0.71704	0.99641	FALSE
novel_598	0.597245	0.947989	0.63998	0.71809	0.99641	FALSE
novel_894	0.150896	0.437689	1.0478	0.71822	0.99641	FALSE
novel_1367	21.7971	19.9084	-0.14712	0.71865	0.99641	FALSE
novel_623	1.46776	0.9669	-0.4472	0.71956	0.99641	FALSE
novel_1273	13937.3	19563.6	0.48923	0.71965	0.99641	FALSE
novel_573	0.693962	0.268833	-0.82198	0.72014	0.99641	FALSE
novel_1175	1546.46	1388.8	-0.15433	0.72022	0.99641	FALSE
novel_512	2.72518	3.53862	0.30246	0.72458	0.99641	FALSE
novel_548	1.99675	1.58832	-0.37176	0.72497	0.99641	FALSE
novel_1458	8469.19	9238.15	0.12541	0.72508	0.99641	FALSE
novel_1391	0.348756	0.661878	0.79283	0.72521	0.99641	FALSE
novel_619	1.95781	1.61877	-0.36887	0.72639	0.99641	FALSE
novel_384	12.3177	13.9862	0.16363	0.72859	0.99641	FALSE
novel_880	0.861981	0.608411	-0.54057	0.72865	0.99641	FALSE
novel_302	40.8156	36.3231	-0.15271	0.72908	0.99641	FALSE
novel_1786	1.28456	0.947222	-0.41516	0.72925	0.99641	FALSE
novel_1341	0.506296	0.134416	-0.86987	0.72961	0.99641	FALSE
novel_918	0.966219	0.661878	-0.558	0.73092	0.99641	FALSE
novel_1163	0.78869	1.07022	0.55083	0.73168	0.99641	FALSE
novel_1571	7.18986	6.27406	-0.19772	0.73309	0.99641	FALSE
novel_711	1.58053	1.08925	-0.40546	0.73404	0.99641	FALSE
novel_587	1.54821	1.17877	-0.4196	0.7349	0.99641	FALSE
novel_1705	13.8316	12.314	-0.15114	0.73506	0.99641	FALSE
novel_1360	0.697511	0.303273	-0.76948	0.73583	0.99641	FALSE
novel_1767	0.482814	0.321649	-0.83009	0.73646	0.99641	FALSE
novel_724	1.1662	1.60116	0.40852	0.73707	0.99641	FALSE
novel_1794	32.2149	27.5864	-0.22034	0.7372	0.99641	FALSE
novel_1879	4.13772	3.4582	-0.25592	0.73797	0.99641	FALSE
novel_555	4.0554	2.97081	-0.32895	0.7382	0.99641	FALSE
novel_1561	0.348756	0.572106	0.77218	0.74053	0.99641	FALSE
novel_514	3.34819	3.776	0.26838	0.74219	0.99641	FALSE
novel_1380	0.79373	1.09782	0.47187	0.74319	0.99641	FALSE
novel_463	5.20805	4.59214	-0.19827	0.74327	0.99641	FALSE
novel_718	0.748141	0.9669	0.50308	0.74411	0.99641	FALSE
novel_361	2.44887	2.79581	0.25553	0.74514	0.99641	FALSE
novel_1539	0.573763	0.775402	0.58863	0.74665	0.99641	FALSE
novel_1280	1.19632	1.57291	0.3691	0.74668	0.99641	FALSE
novel_1078	0.989701	0.741079	-0.51748	0.74684	0.99641	FALSE
novel_1328	1.62667	1.18052	-0.36141	0.74723	0.99641	FALSE
novel_1084	13.7436	15.5038	0.13202	0.74771	0.99641	FALSE
novel_1089	0.7108	0.9669	0.52869	0.7481	0.99641	FALSE
novel_1721	1.26108	0.946124	-0.38288	0.7499	0.99641	FALSE
novel_1478	0.63371	0.3223	-0.6679	0.7514	0.99641	FALSE
novel_549	0.219967	0.509533	0.82203	0.75194	0.99641	FALSE
novel_1086	0.499652	0.168857	-0.85559	0.75279	0.99641	FALSE
novel_969	0.362044	0	-0.99152	0.75373	0.99641	FALSE
novel_856	0.348756	0	-0.99152	0.75373	0.99641	FALSE
novel_853	0.394345	0	-0.99152	0.75373	0.99641	FALSE
novel_739	0.348756	0	-0.99152	0.75373	0.99641	FALSE
novel_614	0.362044	0	-0.99152	0.75373	0.99641	FALSE
novel_561	0.385811	0	-0.99152	0.75373	0.99641	FALSE
novel_1864	0.3554	0	-0.99152	0.75373	0.99641	FALSE
novel_1847	0.3554	0	-0.99152	0.75373	0.99641	FALSE
novel_1844	0.422867	0	-0.99152	0.75373	0.99641	FALSE
novel_1747	0.3554	0	-0.99152	0.75373	0.99641	FALSE
novel_1678	0.394345	0	-0.99152	0.75373	0.99641	FALSE
novel_1669	0.422867	0	-0.99152	0.75373	0.99641	FALSE
novel_1652	0.392456	0	-0.99152	0.75373	0.99641	FALSE
novel_1546	0.392456	0	-0.99152	0.75373	0.99641	FALSE
novel_1514	0.362044	0	-0.99152	0.75373	0.99641	FALSE
novel_1480	0.422867	0	-0.99152	0.75373	0.99641	FALSE
novel_1289	0.362044	0	-0.99152	0.75373	0.99641	FALSE
novel_1169	0.392456	0	-0.99152	0.75373	0.99641	FALSE
novel_1131	0.394345	0	-0.99152	0.75373	0.99641	FALSE
novel_1110	0.385811	0	-0.99152	0.75373	0.99641	FALSE
novel_1007	0.385811	0	-0.99152	0.75373	0.99641	FALSE
novel_2	283092	265224	-0.094061	0.75384	0.99641	FALSE
novel_798	0.370863	0	-0.98748	0.75471	0.99641	FALSE
novel_542	0.370863	0	-0.98748	0.75471	0.99641	FALSE
novel_1730	0.370863	0	-0.98748	0.75471	0.99641	FALSE
novel_1656	0.370863	0	-0.98748	0.75471	0.99641	FALSE
novel_603	0.301792	0	-0.98523	0.75525	0.99641	FALSE
novel_1558	0.301792	0	-0.98523	0.75525	0.99641	FALSE
novel_535	2.12247	1.58886	-0.32789	0.75588	0.99641	FALSE
novel_1219	0.385811	0.544624	0.66658	0.75605	0.99641	FALSE
novel_704	1.15743	0.706522	-0.50378	0.75641	0.99641	FALSE
novel_1019	0.150896	0.403249	0.97268	0.75718	0.99641	FALSE
novel_486	1.39812	1.01166	-0.39958	0.75756	0.99641	FALSE
novel_824	0.627065	0.303273	-0.6563	0.7582	0.99641	FALSE
novel_691	1.08195	0.841055	-0.43029	0.7587	0.99641	FALSE
novel_479	6.69979	5.81982	-0.17316	0.75909	0.99641	FALSE
novel_1330	68.7318	73.675	0.098359	0.76181	0.99641	FALSE
novel_654	1.37952	1.80665	0.34259	0.76224	0.99641	FALSE
novel_1319	0.529778	0.725549	0.57153	0.76291	0.99641	FALSE
novel_1658	0.696137	0.947222	0.42855	0.76307	0.99641	FALSE
novel_928	0.150896	0.509533	0.82565	0.76323	0.99641	FALSE
novel_1774	0.174378	0.643298	0.82578	0.76366	0.99641	FALSE
novel_1473	0.174378	0.643298	0.82578	0.76366	0.99641	FALSE
novel_1103	0.174378	0.643298	0.82578	0.76366	0.99641	FALSE
novel_1713	0.3554	0.537665	0.71632	0.76428	0.99641	FALSE
novel_1291	0.523134	0.168857	-0.89583	0.76462	0.99641	FALSE
novel_907	0.174378	0.473995	0.82622	0.76505	0.99641	FALSE
novel_523	0.968108	1.23333	0.35528	0.76651	0.99641	FALSE
novel_627	1.39703	1.80479	0.31027	0.76653	0.99641	FALSE
novel_1286	9.32384	8.32129	-0.1564	0.76657	0.99641	FALSE
novel_1488	0.150896	0.643298	0.82678	0.76688	0.99641	FALSE
novel_755	1.20026	1.60039	0.3445	0.76694	0.99641	FALSE
novel_334	27.2254	29.5407	0.10959	0.76752	0.99641	FALSE
novel_229	125.42	118.992	-0.072714	0.76949	0.99641	FALSE
novel_655	1.39176	1.01675	-0.35255	0.76986	0.99641	FALSE
novel_1037	1.1339	0.894522	-0.41007	0.7703	0.99641	FALSE
novel_393	22.6755	16.0768	-0.49744	0.77117	0.99641	FALSE
novel_1812	0.523134	0.134416	-0.89516	0.77136	0.99641	FALSE
novel_252	66.0152	61.7834	-0.097767	0.77155	0.99641	FALSE
novel_849	0.422867	0.544624	0.66562	0.77173	0.99641	FALSE
novel_1479	32.1507	35.373	0.10385	0.77302	0.99641	FALSE
novel_333	30.4241	28.83	-0.099868	0.77437	0.99641	FALSE
novel_1088	18.642	20.3161	0.13834	0.77449	0.99641	FALSE
novel_28	16325.7	17378.1	0.090186	0.77501	0.99641	FALSE
novel_646	0.362329	0.491157	0.58757	0.77536	0.99641	FALSE
novel_470	5.81883	6.55004	0.16572	0.77541	0.99641	FALSE
novel_790	0.476169	0.134416	-0.81069	0.77626	0.99641	FALSE
novel_1033	6.39351	5.41722	-0.17073	0.77687	0.99641	FALSE
novel_1372	0.394345	0.510184	0.61027	0.77832	0.99641	FALSE
novel_382	17.0492	18.3027	0.10671	0.7792	0.99641	FALSE
novel_591	3.05245	2.49628	-0.22827	0.77979	0.99641	FALSE
novel_1363	1.83645	2.25415	0.26152	0.78022	0.99641	FALSE
novel_762	0.989701	1.26668	0.37499	0.78157	0.99641	FALSE
novel_1438	0.370863	0.590482	0.58355	0.78181	0.99641	FALSE
novel_1174	0.627065	1.00004	0.44848	0.78255	0.99641	FALSE
novel_513	0.965912	0.67904	-0.4421	0.78276	0.99641	FALSE
novel_159	564.874	539.457	-0.067056	0.7831	0.99641	FALSE
novel_316	11.3952	12.7698	0.14209	0.7848	0.99641	FALSE
novel_562	3.19758	2.87622	-0.21562	0.78616	0.99641	FALSE
novel_1044	1.0662	0.672082	-0.48952	0.7863	0.99641	FALSE
novel_1694	220.112	241.924	0.13461	0.78663	0.99641	FALSE
novel_574	1.60289	2.02886	0.29281	0.78826	0.99641	FALSE
novel_1853	1.1502	0.809842	-0.42582	0.78834	0.99641	FALSE
novel_1061	1.17895	1.46663	0.30195	0.78926	0.99641	FALSE
novel_747	0.642834	0.303273	-0.56861	0.79032	0.99641	FALSE
novel_1244	1.23366	1.57149	0.32936	0.79042	0.99641	FALSE
novel_1828	0.219967	0.375767	0.83385	0.79134	0.99641	FALSE
novel_1735	0.150896	0.375767	0.83385	0.79134	0.99641	FALSE
novel_1670	0.150896	0.375767	0.83385	0.79134	0.99641	FALSE
novel_1517	0.211434	0.375767	0.83385	0.79134	0.99641	FALSE
novel_422	6.17669	5.43533	-0.15187	0.79406	0.99641	FALSE
novel_595	0.181022	0.35674	0.79789	0.79441	0.99641	FALSE
novel_997	3.2061	3.68053	0.18971	0.79457	0.99641	FALSE
novel_1554	0.724089	0.984178	0.44378	0.79503	0.99641	FALSE
novel_223	80.904	86.0059	0.086701	0.79567	0.99641	FALSE
novel_364	24.4739	22.9161	-0.11241	0.79597	0.99641	FALSE
novel_1309	1.14409	1.34267	0.34605	0.79833	0.99641	FALSE
novel_386	6.29216	9.19482	0.55758	0.79892	0.99641	FALSE
novel_1807	0.219967	0.420527	0.70105	0.8	0.99641	FALSE
novel_1281	0.362044	0.510184	0.6067	0.8003	0.99641	FALSE
novel_1661	1.05627	0.725549	-0.46033	0.80127	0.99641	FALSE
novel_901	0.86834	0.537665	-0.45476	0.80165	0.99641	FALSE
novel_1194	0.711085	0.939419	0.43608	0.80174	0.99641	FALSE
novel_924	1.76797	1.46707	-0.29949	0.80196	0.99641	FALSE
novel_472	6.03244	5.1224	-0.14769	0.80245	0.99641	FALSE
novel_807	0.543067	0.706522	0.5092	0.80528	0.99641	FALSE
novel_1351	0.603583	0.268833	-0.65611	0.80561	0.99641	FALSE
novel_1840	2.50248	2.00093	-0.22352	0.80586	0.99641	FALSE
novel_613	1.89567	1.50726	-0.27357	0.80699	0.99641	FALSE
novel_1805	26.6945	25.5093	-0.098986	0.80716	0.99641	FALSE
novel_1822	0.452687	0.187884	-0.76137	0.80717	0.99641	FALSE
novel_358	18.0388	17.012	-0.11739	0.8073	0.99641	FALSE
novel_1205	0.672654	0.847897	0.39278	0.80732	0.99641	FALSE
novel_1047	0.452687	0.168857	-0.76087	0.80916	0.99641	FALSE
novel_263	80.753	77.4771	-0.074558	0.81049	0.99641	FALSE
novel_1046	0.603889	0.268833	-0.57461	0.81151	0.99641	FALSE
novel_754	1.05717	0.71348	-0.43695	0.81169	0.99641	FALSE
novel_544	3.0759	2.49879	-0.21834	0.81399	0.99641	FALSE
novel_1139	2.30761	2.59747	0.22792	0.8141	0.99641	FALSE
novel_993	0	0.168857	0.74205	0.81439	0.99641	FALSE
novel_960	0	0.187884	0.74205	0.81439	0.99641	FALSE
novel_879	0	0.134416	0.74205	0.81439	0.99641	FALSE
novel_863	0	0.134416	0.74205	0.81439	0.99641	FALSE
novel_859	0	0.187884	0.74205	0.81439	0.99641	FALSE
novel_850	0	0.134416	0.74205	0.81439	0.99641	FALSE
novel_800	0	0.168857	0.74205	0.81439	0.99641	FALSE
novel_797	0	0.187884	0.74205	0.81439	0.99641	FALSE
novel_683	0	0.134416	0.74205	0.81439	0.99641	FALSE
novel_579	0	0.134416	0.74205	0.81439	0.99641	FALSE
novel_368	0	0.134416	0.74205	0.81439	0.99641	FALSE
novel_1866	0	0.168857	0.74205	0.81439	0.99641	FALSE
novel_1814	0	0.168857	0.74205	0.81439	0.99641	FALSE
novel_1782	0	0.187884	0.74205	0.81439	0.99641	FALSE
novel_1771	0	0.168857	0.74205	0.81439	0.99641	FALSE
novel_1761	0	0.168857	0.74205	0.81439	0.99641	FALSE
novel_1749	0	0.187884	0.74205	0.81439	0.99641	FALSE
novel_1740	0	0.321649	0.74205	0.81439	0.99641	FALSE
novel_1732	0	0.321649	0.74205	0.81439	0.99641	FALSE
novel_1726	0	0.134416	0.74205	0.81439	0.99641	FALSE
novel_1711	0	0.187884	0.74205	0.81439	0.99641	FALSE
novel_1675	0	0.134416	0.74205	0.81439	0.99641	FALSE
novel_1650	0	0.286111	0.74205	0.81439	0.99641	FALSE
novel_1647	0	0.286111	0.74205	0.81439	0.99641	FALSE
novel_1572	0	0.134416	0.74205	0.81439	0.99641	FALSE
novel_1526	0	0.134416	0.74205	0.81439	0.99641	FALSE
novel_1434	0	0.286111	0.74205	0.81439	0.99641	FALSE
novel_1336	0	0.134416	0.74205	0.81439	0.99641	FALSE
novel_1274	0	0.134416	0.74205	0.81439	0.99641	FALSE
novel_1209	0	0.134416	0.74205	0.81439	0.99641	FALSE
novel_1147	0	0.168857	0.74205	0.81439	0.99641	FALSE
novel_1101	0	0.134416	0.74205	0.81439	0.99641	FALSE
novel_1039	0	0.168857	0.74205	0.81439	0.99641	FALSE
novel_622	2.02518	1.80369	-0.2338	0.81483	0.99641	FALSE
novel_308	49.3841	53.9893	0.11548	0.81741	0.99641	FALSE
novel_814	0.651368	0.337713	-0.52036	0.8192	0.99641	FALSE
novel_1260	1.84445	2.39209	0.26072	0.81954	0.99641	FALSE
novel_1456	3.83396	3.37177	-0.17767	0.81985	0.99641	FALSE
novel_784	0.59083	0.420527	-0.471	0.8203	0.99641	FALSE
novel_478	2.60301	2.85477	0.19908	0.82104	0.99641	FALSE
novel_777	0.696137	0.403249	-0.44953	0.82119	0.99641	FALSE
novel_1574	1.42713	1.13039	-0.34685	0.82163	0.99641	FALSE
novel_831	1.17765	1.06383	-0.31561	0.82218	0.99641	FALSE
novel_802	0.582296	0.303273	-0.45614	0.82278	0.99641	FALSE
novel_455	5.71845	6.08634	0.14282	0.82359	0.99641	FALSE
novel_1708	0.582012	0.420527	-0.46303	0.82384	0.99641	FALSE
novel_429	3.43063	3.88981	0.18315	0.82492	0.99641	FALSE
novel_1195	5.56377	4.82487	-0.15011	0.82515	0.99641	FALSE
novel_76	551.569	581.798	0.07912	0.8265	0.99641	FALSE
novel_1484	185.515	194.004	0.068659	0.82881	0.99641	FALSE
novel_1588	0.898752	0.6446	-0.32572	0.82935	0.99641	FALSE
novel_1109	0.659901	0.572222	-0.49805	0.82952	0.99641	FALSE
novel_606	1.36881	1.01675	-0.26099	0.83069	0.99641	FALSE
novel_560	1.9298	2.3305	0.19886	0.83134	0.99641	FALSE
novel_1476	35.1106	32.7616	-0.087794	0.83157	0.99641	FALSE
novel_1121	2.44171	2.11644	-0.2193	0.83371	0.99641	FALSE
novel_1361	1.77673	1.58323	-0.22985	0.83521	0.99641	FALSE
novel_590	1.42511	1.26822	-0.27822	0.83551	0.99641	FALSE
novel_1243	0.7108	0.456716	-0.38979	0.83929	0.99641	FALSE
novel_791	0.861981	0.625573	-0.30879	0.83952	0.99641	FALSE
novel_992	1.37546	1.58227	0.25711	0.83973	0.99641	FALSE
novel_521	1.17368	1.09936	-0.31575	0.8399	0.99641	FALSE
novel_1117	0.301792	0.456716	0.51622	0.84024	0.99641	FALSE
novel_994	0.150896	0.268833	0.63338	0.84098	0.99641	FALSE
novel_1684	0.174378	0.268833	0.63338	0.84098	0.99641	FALSE
novel_1575	0.174378	0.268833	0.63338	0.84098	0.99641	FALSE
novel_1264	0.150896	0.268833	0.63338	0.84098	0.99641	FALSE
novel_1025	0.219967	0.268833	0.63338	0.84098	0.99641	FALSE
novel_875	0.422867	0.437689	0.48234	0.84146	0.99641	FALSE
novel_371	5.68504	5.35863	-0.12315	0.84311	0.99641	FALSE
novel_1627	11.5416	10.8636	-0.092296	0.84498	0.99641	FALSE
novel_977	10.1527	10.5465	0.1	0.8467	0.99641	FALSE
novel_1563	6.63955	7.49815	0.10886	0.84693	0.99641	FALSE
novel_1202	0.362044	0.437689	0.47936	0.84763	0.99641	FALSE
novel_1315	819.249	841.991	0.040362	0.84885	0.99641	FALSE
novel_1038	0.348756	0.437689	0.47866	0.84909	0.99641	FALSE
novel_991	0.7545	0.840938	0.32719	0.85005	0.99641	FALSE
novel_457	8.47216	8.14717	-0.11491	0.85068	0.99641	FALSE
novel_1803	4.29844	5.27052	0.29358	0.85128	0.99641	FALSE
novel_689	0.301792	0.437689	0.48197	0.85266	0.99641	FALSE
novel_773	0.597245	0.337713	-0.42599	0.85487	0.99641	FALSE
novel_686	0.575367	0.643298	-0.35633	0.85665	0.99641	FALSE
novel_1600	2.3084	2.0898	-0.16167	0.85674	0.99641	FALSE
novel_1639	1.20026	1.62683	0.22814	0.85704	0.99641	FALSE
novel_1753	0.875269	0.992633	0.25273	0.85715	0.99641	FALSE
novel_678	1.92818	2.07936	0.1673	0.85807	0.99641	FALSE
novel_635	1.12565	1.21605	0.20984	0.85908	0.99641	FALSE
novel_434	4.96485	4.56834	-0.11638	0.85949	0.99641	FALSE
novel_626	0.717444	0.965598	0.28461	0.85967	0.99641	FALSE
novel_621	2.75398	3.45553	0.2802	0.85987	0.99641	FALSE
novel_312	34.9371	36.8293	0.070648	0.85988	0.99641	FALSE
novel_570	0.529778	0.606546	0.34078	0.86122	0.99641	FALSE
novel_100	575.873	603.258	0.068765	0.86182	0.99641	FALSE
novel_1083	1.29338	1.06261	-0.20845	0.86238	0.99641	FALSE
novel_86	1895.06	1943.94	0.03644	0.86244	0.99641	FALSE
novel_468	6.87203	7.06166	0.090975	0.86244	0.99641	FALSE
novel_228	161.329	168.91	0.062554	0.86308	0.99641	FALSE
novel_1377	2.84074	3.17034	0.13083	0.86352	0.99641	FALSE
novel_1419	1.01259	1.0977	0.2194	0.86473	0.99641	FALSE
novel_1128	0.536422	0.606546	0.33067	0.86503	0.99641	FALSE
novel_1485	0.801443	0.591133	-0.30119	0.86594	0.99641	FALSE
novel_1245	15.1593	14.457	-0.092534	0.86672	0.99641	FALSE
novel_1153	0.778267	0.642851	-0.27019	0.86676	0.99641	FALSE
novel_1695	0.784911	0.847897	0.25651	0.86963	0.99641	FALSE
novel_1276	2.74568	3.04683	0.12462	0.87056	0.99641	FALSE
novel_749	0.51294	0.268833	-0.4052	0.87283	0.99641	FALSE
novel_1748	1.45946	1.43708	-0.17815	0.87343	0.99641	FALSE
novel_1160	0.573763	0.572222	-0.34426	0.87343	0.99641	FALSE
novel_1577	0.3554	0.403249	0.41039	0.87363	0.99641	FALSE
novel_594	0.392456	0.321649	-0.41419	0.87446	0.99641	FALSE
novel_469	0.780156	0.742177	-0.2498	0.87502	0.99641	FALSE
novel_873	0.905375	1.23908	0.44754	0.87534	0.99641	FALSE
novel_1345	10.1371	10.5247	0.087467	0.87593	0.99641	FALSE
novel_347	12.1221	11.1706	-0.06792	0.87602	0.99641	FALSE
novel_640	0.997928	0.794429	-0.22112	0.87643	0.99641	FALSE
novel_670	0.674029	0.491157	-0.28122	0.877	0.99641	FALSE
novel_572	0.362329	0.321649	-0.41052	0.87827	0.99641	FALSE
novel_1867	0.385811	0.286111	-0.41424	0.87835	0.99641	FALSE
novel_553	0.749745	0.809842	0.2485	0.87864	0.99641	FALSE
novel_1459	0.86834	0.675426	-0.26833	0.87883	0.99641	FALSE
novel_1663	33.6627	32.2453	-0.070663	0.87889	0.99641	FALSE
novel_1764	6.84187	7.57889	0.089871	0.88066	0.99641	FALSE
novel_1227	0.854268	0.591133	-0.27097	0.88077	0.99641	FALSE
novel_1388	0.996345	0.847246	-0.23074	0.88096	0.99641	FALSE
novel_866	0.439934	0.403249	0.40543	0.88107	0.99641	FALSE
novel_328	20.5691	19.7225	-0.053551	0.88154	0.99641	FALSE
novel_830	0.422867	0.403249	0.40449	0.88252	0.99641	FALSE
novel_1755	0.422867	0.403249	0.40449	0.88252	0.99641	FALSE
novel_1450	0.892622	0.742827	-0.23262	0.88306	0.99641	FALSE
novel_1685	0.741211	0.623824	-0.25189	0.88311	0.99641	FALSE
novel_449	0.59083	0.776617	0.25571	0.88468	0.99641	FALSE
novel_273	67.1526	65.6052	-0.041699	0.88491	0.99641	FALSE
novel_1683	3.04333	2.88784	-0.1117	0.88558	0.99641	FALSE
novel_1433	0.83239	0.572106	-0.24258	0.88601	0.99641	FALSE
novel_1727	1.23338	1.21552	-0.20426	0.88635	0.99641	FALSE
novel_658	0.536707	0.337713	-0.31389	0.88644	0.99641	FALSE
novel_1248	0.400989	0.187884	-0.41435	0.88686	0.99641	FALSE
novel_1111	0.394345	0.187884	-0.41435	0.88756	0.99641	FALSE
novel_1369	0.362044	0.403249	0.40098	0.88796	0.99641	FALSE
novel_586	0.885463	0.944259	0.2106	0.88872	0.99641	FALSE
novel_1585	0.7545	0.859315	0.24072	0.8894	0.99641	FALSE
novel_1634	0.394345	0.168857	-0.41438	0.88966	0.99641	FALSE
novel_506	4.29166	4.30521	0.094322	0.88975	0.99641	FALSE
novel_592	1.53435	1.27017	-0.15374	0.88976	0.99641	FALSE
novel_953	1.06837	0.928195	-0.19045	0.89095	0.99641	FALSE
novel_1028	1.28485	1.32364	0.16624	0.89108	0.99641	FALSE
novel_867	0.370863	0.187884	-0.41044	0.89116	0.99641	FALSE
novel_1783	0.301792	0.403249	0.40347	0.89219	0.99641	FALSE
novel_248	65.3483	67.3186	0.050508	0.89225	0.99641	FALSE
novel_1231	6.47421	7.37021	0.19481	0.89439	0.99641	FALSE
novel_1314	2.27667	1.80784	-0.12512	0.89452	0.99641	FALSE
novel_1460	1.00488	0.93006	-0.18125	0.89541	0.99641	FALSE
novel_1532	3.85054	3.52993	-0.090231	0.89557	0.99641	FALSE
novel_1422	1.08613	1.29602	0.20227	0.89564	0.99641	FALSE
novel_877	0.362044	0.134416	-0.41445	0.89567	0.99641	FALSE
novel_844	0.422867	0.168857	-0.41445	0.89567	0.99641	FALSE
novel_596	0.362044	0.168857	-0.41445	0.89567	0.99641	FALSE
novel_1806	0.348756	0.187884	-0.41445	0.89567	0.99641	FALSE
novel_811	0.551885	0.697417	0.23582	0.89588	0.99641	FALSE
novel_1054	1.05627	1.37015	0.38297	0.89589	0.99641	FALSE
novel_425	8.21587	7.63446	-0.079214	0.89593	0.99641	FALSE
novel_352	4.37523	3.68306	-0.22493	0.89593	0.99641	FALSE
novel_1397	4.11283	3.63726	-0.092669	0.89626	0.99641	FALSE
novel_931	0.174378	0	-0.41209	0.89627	0.99641	FALSE
novel_909	0.150896	0	-0.41209	0.89627	0.99641	FALSE
novel_898	0.219967	0	-0.41209	0.89627	0.99641	FALSE
novel_840	0.211434	0	-0.41209	0.89627	0.99641	FALSE
novel_828	0.211434	0	-0.41209	0.89627	0.99641	FALSE
novel_810	0.211434	0	-0.41209	0.89627	0.99641	FALSE
novel_794	0.181022	0	-0.41209	0.89627	0.99641	FALSE
novel_744	0.211434	0	-0.41209	0.89627	0.99641	FALSE
novel_713	0.174378	0	-0.41209	0.89627	0.99641	FALSE
novel_695	0.181022	0	-0.41209	0.89627	0.99641	FALSE
novel_633	0.150896	0	-0.41209	0.89627	0.99641	FALSE
novel_289	0.150896	0	-0.41209	0.89627	0.99641	FALSE
novel_239	0.219967	0	-0.41209	0.89627	0.99641	FALSE
novel_1865	0.181022	0	-0.41209	0.89627	0.99641	FALSE
novel_1857	0.181022	0	-0.41209	0.89627	0.99641	FALSE
novel_1842	0.181022	0	-0.41209	0.89627	0.99641	FALSE
novel_1837	0.219967	0	-0.41209	0.89627	0.99641	FALSE
novel_1798	0.174378	0	-0.41209	0.89627	0.99641	FALSE
novel_1617	0.219967	0	-0.41209	0.89627	0.99641	FALSE
novel_1592	0.150896	0	-0.41209	0.89627	0.99641	FALSE
novel_1537	0.174378	0	-0.41209	0.89627	0.99641	FALSE
novel_1325	0.174378	0	-0.41209	0.89627	0.99641	FALSE
novel_1317	0.181022	0	-0.41209	0.89627	0.99641	FALSE
novel_1296	0.181022	0	-0.41209	0.89627	0.99641	FALSE
novel_1241	0.211434	0	-0.41209	0.89627	0.99641	FALSE
novel_1203	0.211434	0	-0.41209	0.89627	0.99641	FALSE
novel_1159	0.181022	0	-0.41209	0.89627	0.99641	FALSE
novel_1138	0.211434	0	-0.41209	0.89627	0.99641	FALSE
novel_1106	0.211434	0	-0.41209	0.89627	0.99641	FALSE
novel_1076	0.174378	0	-0.41209	0.89627	0.99641	FALSE
novel_1026	0.150896	0	-0.41209	0.89627	0.99641	FALSE
novel_1021	0.174378	0	-0.41209	0.89627	0.99641	FALSE
novel_1008	0.181022	0	-0.41209	0.89627	0.99641	FALSE
novel_693	0.331918	0.168857	-0.41041	0.89668	0.99641	FALSE
novel_1848	0.325274	0.134416	-0.41041	0.89668	0.99641	FALSE
novel_1294	0.325274	0.134416	-0.41041	0.89668	0.99641	FALSE
novel_465	6.37102	6.56935	0.069092	0.8967	0.99641	FALSE
novel_1525	25.8014	25.5753	-0.046475	0.89708	0.99641	FALSE
novel_735	0.301792	0.286111	-0.40816	0.89725	0.99641	FALSE
novel_187	187.076	193.442	0.048734	0.89766	0.99641	FALSE
novel_381	10.1875	10.4466	0.056496	0.8986	0.99641	FALSE
novel_717	0.536707	0.642851	0.22109	0.89864	0.99641	FALSE
novel_1462	4.08689	4.60083	0.087809	0.89944	0.99641	FALSE
novel_530	2.58228	2.22751	-0.23781	0.90056	0.99641	FALSE
novel_1854	0.754785	0.706638	-0.20777	0.90194	0.99641	FALSE
novel_1595	2.43824	2.74576	0.21078	0.9022	0.99641	FALSE
novel_1023	0.51294	0.35674	-0.26377	0.9047	0.99641	FALSE
novel_1736	358.1	368.921	0.041327	0.90481	0.99641	FALSE
novel_1157	1.06089	0.813457	-0.1819	0.90496	0.99641	FALSE
novel_1649	0.674029	0.50657	-0.25007	0.90576	0.99641	FALSE
novel_765	1.13607	1.26668	0.15316	0.90631	0.99641	FALSE
novel_453	0.996345	0.93006	-0.1686	0.90763	0.99641	FALSE
novel_949	558.393	546.926	-0.028148	0.90792	0.99641	FALSE
novel_492	4.2323	4.27711	-0.080258	0.90804	0.99641	FALSE
novel_1564	0.634301	0.403249	-0.28361	0.90886	0.99641	FALSE
novel_554	1.7983	2.10147	0.11493	0.90894	0.99641	FALSE
novel_1500	1.63137	1.82382	0.11744	0.90933	0.99641	FALSE
novel_1201	0.777961	1.01907	0.18824	0.91014	0.99641	FALSE
novel_1070	1.40533	1.53912	0.1232	0.91027	0.99641	FALSE
novel_1376	0.521759	0.643298	-0.23971	0.91135	0.99641	FALSE
novel_855	0.568723	0.661878	0.21358	0.91182	0.99641	FALSE
novel_982	15.8319	14.8198	-0.045949	0.91228	0.99641	FALSE
novel_1104	1.2715	1.28049	0.13092	0.91273	0.99641	FALSE
novel_442	3.09413	3.39738	0.08557	0.91277	0.99641	FALSE
novel_557	3.20284	3.11209	-0.086324	0.91394	0.99641	FALSE
novel_390	8.24771	8.39962	-0.060971	0.91478	0.99641	FALSE
novel_1509	0.400989	0.60776	0.22555	0.915	0.99641	FALSE
novel_721	1.05629	0.966249	-0.14479	0.91521	0.99641	FALSE
novel_59	2287.46	2351.61	0.040208	0.91555	0.99641	FALSE
novel_458	3.80059	3.34335	-0.073798	0.91574	0.99641	FALSE
novel_407	0.431401	0.509533	0.22733	0.9159	0.99641	FALSE
novel_1392	1.86714	1.98235	0.098927	0.91721	0.99641	FALSE
novel_808	1.00516	0.945473	-0.15012	0.91752	0.99641	FALSE
novel_1808	0.385811	0.473995	0.23049	0.91759	0.99641	FALSE
novel_1099	0.400989	0.643298	0.23167	0.91826	0.99641	FALSE
novel_1408	3.63408	3.41169	-0.072687	0.91838	0.99641	FALSE
novel_200	52.8898	51.571	-0.04346	0.91839	0.99641	FALSE
novel_376	13.8191	14.2731	0.05986	0.91915	0.99641	FALSE
novel_1578	0.325274	0.572222	0.24016	0.9202	0.99641	FALSE
novel_767	0.422867	0.473995	0.2362	0.92099	0.99641	FALSE
novel_1489	2.45715	2.51306	0.090164	0.92178	0.99641	FALSE
novel_1631	1.93402	2.00008	-0.10517	0.92254	0.99641	FALSE
novel_1119	0.301792	0.473995	0.24712	0.92275	0.99641	FALSE
novel_584	1.73332	1.82891	0.095175	0.9237	0.99641	FALSE
novel_1722	0.422867	0.572222	0.24032	0.92375	0.99641	FALSE
novel_1356	1.81756	1.47347	-0.099461	0.92447	0.99641	FALSE
novel_1688	2.50276	2.50297	-0.076277	0.92619	0.99641	FALSE
novel_580	2.47875	2.19727	-0.080437	0.92648	0.99641	FALSE
novel_1742	0.452687	0.303273	-0.23619	0.92722	0.99641	FALSE
novel_862	0.422867	0.490506	0.21089	0.92877	0.99641	FALSE
novel_439	4.38925	4.39827	0.056639	0.93078	0.99641	FALSE
novel_932	6.08196	6.70577	0.067565	0.93081	0.99641	FALSE
novel_338	0.362044	0.375767	0.24962	0.9311	0.99641	FALSE
novel_1641	0.348756	0.375767	0.25021	0.93163	0.99641	FALSE
novel_1322	0.545241	0.563651	0.17291	0.93172	0.99641	FALSE
novel_1862	0.439934	0.35674	0.2131	0.93229	0.99641	FALSE
novel_359	14.3661	13.7571	-0.041098	0.93296	0.99641	FALSE
novel_173	330.704	336.875	0.024001	0.93499	0.99641	FALSE
novel_1506	1.22591	1.15413	-0.097691	0.93591	0.99641	FALSE
novel_618	2.74308	2.99143	0.13832	0.9364	0.99641	FALSE
novel_601	1.09713	1.07989	-0.097208	0.93717	0.99641	FALSE
novel_1230	1.46638	1.23573	-0.10015	0.93798	0.99641	FALSE
novel_1386	1.067	1.1273	0.12044	0.93872	0.99641	FALSE
novel_888	0.620956	0.437689	-0.15455	0.93937	0.99641	FALSE
novel_1176	5.23073	5.12724	0.045919	0.94026	0.99641	FALSE
novel_753	0.965912	0.912782	-0.11393	0.9405	0.99641	FALSE
novel_1693	0.568723	0.537665	0.1616	0.94083	0.99641	FALSE
novel_1075	0.784911	0.625573	-0.12065	0.9424	0.99641	FALSE
novel_432	6.44098	6.2772	-0.051694	0.943	0.99641	FALSE
novel_537	3.86682	3.76888	-0.048292	0.94303	0.99641	FALSE
novel_1875	0.422867	0.337713	0.20015	0.94385	0.99641	FALSE
novel_1298	0.422867	0.337713	0.20015	0.94385	0.99641	FALSE
novel_1014	1.80686	1.54596	-0.079031	0.9445	0.99641	FALSE
novel_568	2.84566	2.8245	-0.05601	0.94458	0.99641	FALSE
novel_301	44.2345	44.6032	0.027264	0.94478	0.99641	FALSE
novel_1442	5.7553	5.88186	0.040541	0.94608	0.99641	FALSE
novel_1065	38.7907	38.0282	-0.019206	0.94749	0.99641	FALSE
novel_430	4.29288	4.13165	0.048183	0.94849	0.99641	FALSE
novel_1398	0.543067	0.544624	0.14094	0.94886	0.99641	FALSE
novel_925	4.88655	4.69077	-0.039678	0.94943	0.99641	FALSE
novel_1091	1.56614	1.4692	-0.071818	0.95109	0.99641	FALSE
novel_1872	1.85434	1.75157	-0.073386	0.95126	0.99641	FALSE
novel_1339	1.92709	1.7915	-0.056076	0.95341	0.99641	FALSE
novel_1653	1.58906	1.44935	0.060002	0.95456	0.99641	FALSE
novel_1490	0.944056	0.980564	0.086387	0.95495	0.99641	FALSE
novel_306	20.5746	19.8484	-0.026398	0.95583	0.99641	FALSE
novel_1223	0.3554	0.420527	0.12521	0.95687	0.99641	FALSE
novel_860	0.741726	0.606546	-0.09622	0.9574	0.99641	FALSE
novel_1441	1.22374	1.17206	-0.06891	0.9582	0.99641	FALSE
novel_946	0.174378	0.321649	0.16498	0.95837	0.99641	FALSE
novel_945	0.150896	0.134416	0.16498	0.95837	0.99641	FALSE
novel_921	0.150896	0.286111	0.16498	0.95837	0.99641	FALSE
novel_920	0.219967	0.134416	0.16498	0.95837	0.99641	FALSE
novel_912	0.211434	0.134416	0.16498	0.95837	0.99641	FALSE
novel_892	0.181022	0.134416	0.16498	0.95837	0.99641	FALSE
novel_887	0.174378	0.134416	0.16498	0.95837	0.99641	FALSE
novel_884	0.219967	0.321649	0.16498	0.95837	0.99641	FALSE
novel_770	0.211434	0.321649	0.16498	0.95837	0.99641	FALSE
novel_688	0.181022	0.168857	0.16498	0.95837	0.99641	FALSE
novel_684	0.219967	0.134416	0.16498	0.95837	0.99641	FALSE
novel_681	0.174378	0.134416	0.16498	0.95837	0.99641	FALSE
novel_1839	0.150896	0.134416	0.16498	0.95837	0.99641	FALSE
novel_1664	0.211434	0.134416	0.16498	0.95837	0.99641	FALSE
novel_1655	0.174378	0.134416	0.16498	0.95837	0.99641	FALSE
novel_1632	0.211434	0.134416	0.16498	0.95837	0.99641	FALSE
novel_1628	0.150896	0.134416	0.16498	0.95837	0.99641	FALSE
novel_1544	0.219967	0.187884	0.16498	0.95837	0.99641	FALSE
novel_1541	0.174378	0.168857	0.16498	0.95837	0.99641	FALSE
novel_1390	0.211434	0.286111	0.16498	0.95837	0.99641	FALSE
novel_1385	0.181022	0.168857	0.16498	0.95837	0.99641	FALSE
novel_1337	0.150896	0.187884	0.16498	0.95837	0.99641	FALSE
novel_1324	0.211434	0.168857	0.16498	0.95837	0.99641	FALSE
novel_1295	0.174378	0.134416	0.16498	0.95837	0.99641	FALSE
novel_1258	0.181022	0.187884	0.16498	0.95837	0.99641	FALSE
novel_1224	0.174378	0.134416	0.16498	0.95837	0.99641	FALSE
novel_1158	0.211434	0.286111	0.16498	0.95837	0.99641	FALSE
novel_1140	0.150896	0.321649	0.16498	0.95837	0.99641	FALSE
novel_1447	1.88845	1.66806	-0.054377	0.95871	0.99641	FALSE
novel_783	0.385811	0.3223	0.12423	0.95905	0.99641	FALSE
novel_400	13.5327	13.9727	0.021902	0.95931	0.99641	FALSE
novel_772	0.331918	0.3223	0.12703	0.95968	0.99641	FALSE
novel_809	0.634301	0.572106	0.10337	0.96078	0.99641	FALSE
novel_600	2.47869	2.65565	0.038747	0.96134	0.99641	FALSE
novel_1311	1.51839	1.5299	0.05733	0.96232	0.99641	FALSE
novel_970	24.0048	23.5869	-0.01753	0.96353	0.99641	FALSE
novel_1277	0.573478	0.544624	0.09099	0.96358	0.99641	FALSE
novel_1759	2.47951	2.41114	0.041621	0.9638	0.99641	FALSE
novel_1799	0.301792	0.303273	0.12721	0.96491	0.99641	FALSE
novel_1800	0.348756	0.303273	0.12174	0.96501	0.99641	FALSE
novel_1449	0.348756	0.303273	0.12174	0.96501	0.99641	FALSE
novel_1646	1.3254	1.33046	-0.04997	0.96679	0.99641	FALSE
novel_1703	0.733192	0.672082	0.074381	0.9674	0.99641	FALSE
novel_958	1.57834	1.56485	-0.038757	0.97248	0.99641	FALSE
novel_356	17.1519	16.9376	0.014789	0.97297	0.99641	FALSE
novel_757	0.573478	0.525597	0.063636	0.97467	0.99641	FALSE
novel_1890	3.98773	3.85972	0.022705	0.97575	0.99641	FALSE
novel_1024	0.724659	0.7238	0.049618	0.97604	0.99641	FALSE
novel_634	0.566834	0.437689	-0.05785	0.97609	0.99641	FALSE
novel_1482	0.659901	0.589384	-0.057444	0.97629	0.99641	FALSE
novel_300	26.2034	25.9156	-0.0098796	0.9764	0.99641	FALSE
novel_283	1.26051	1.22553	-0.045096	0.97683	0.99641	FALSE
novel_363	19.9415	19.7651	-0.012398	0.97806	0.99641	FALSE
novel_1268	0.659901	0.544624	-0.056621	0.97866	0.99641	FALSE
novel_250	96.3294	97.1911	0.0066248	0.97884	0.99641	FALSE
novel_399	7.07254	7.00862	-0.014061	0.98048	0.99641	FALSE
novel_1214	1.1422	1.27886	0.031561	0.98132	0.99641	FALSE
novel_464	1.44962	1.28197	-0.033554	0.98202	0.99641	FALSE
novel_509	4.9581	4.91639	0.015766	0.98207	0.99641	FALSE
novel_1612	1.74449	1.77731	-0.021981	0.98267	0.99641	FALSE
novel_391	12.8229	12.8541	0.009552	0.98294	0.99641	FALSE
novel_988	0.400989	0.268833	0.058405	0.98299	0.99641	FALSE
novel_1066	0.392456	0.268833	0.058165	0.98317	0.99641	FALSE
novel_1733	6.97878	6.82289	0.013838	0.98376	0.99641	FALSE
novel_1051	1.35415	1.31318	0.022511	0.98454	0.99641	FALSE
novel_935	4.15175	3.93222	0.013249	0.9849	0.99641	FALSE
novel_1596	0.603583	0.697417	0.038661	0.98491	0.99641	FALSE
novel_836	0.422867	0.268833	0.055398	0.98526	0.99641	FALSE
novel_1048	7.2228	7.43271	0.012416	0.98601	0.99641	FALSE
novel_1307	1.39097	1.34762	0.020374	0.98625	0.99641	FALSE
novel_1129	0.348756	0.268833	0.053945	0.98636	0.99641	FALSE
novel_652	1.14696	1.04423	0.023062	0.98778	0.99641	FALSE
novel_499	3.17652	3.0578	0.010502	0.98908	0.99641	FALSE
novel_769	0.566834	0.590482	0.024983	0.98913	0.99641	FALSE
novel_39	7308.53	7289.43	-0.0036586	0.98916	0.99641	FALSE
novel_1453	0.573478	0.50657	0.029026	0.98949	0.99641	FALSE
novel_1320	2.23583	2.12303	0.010558	0.99087	0.99641	FALSE
novel_189	224.883	225.076	0.0033356	0.99298	0.99641	FALSE
novel_1766	0.545241	0.437689	-0.016542	0.99321	0.99641	FALSE
novel_819	0.704156	0.640986	-0.014976	0.99352	0.99641	FALSE
novel_58	3094.5	3089.87	-0.0018649	0.99455	0.99641	FALSE
novel_719	0.885463	0.859315	-0.0093485	0.99522	0.99641	FALSE
novel_999	0	0	NA	NA	NA	NA
novel_986	0	0	NA	NA	NA	NA
novel_951	0	0	NA	NA	NA	NA
novel_940	0	0	NA	NA	NA	NA
novel_930	0	0	NA	NA	NA	NA
novel_926	0	0	NA	NA	NA	NA
novel_916	0	0	NA	NA	NA	NA
novel_913	0	0	NA	NA	NA	NA
novel_910	0	0	NA	NA	NA	NA
novel_891	0	0	NA	NA	NA	NA
novel_876	0	0	NA	NA	NA	NA
novel_870	0	0	NA	NA	NA	NA
novel_868	0	0	NA	NA	NA	NA
novel_864	0	0	NA	NA	NA	NA
novel_852	0	0	NA	NA	NA	NA
novel_851	0	0	NA	NA	NA	NA
novel_846	0	0	NA	NA	NA	NA
novel_839	0	0	NA	NA	NA	NA
novel_826	0	0	NA	NA	NA	NA
novel_825	0	0	NA	NA	NA	NA
novel_822	0	0	NA	NA	NA	NA
novel_821	0	0	NA	NA	NA	NA
novel_803	0	0	NA	NA	NA	NA
novel_786	0	0	NA	NA	NA	NA
novel_779	0	0	NA	NA	NA	NA
novel_766	0	0	NA	NA	NA	NA
novel_761	0	0	NA	NA	NA	NA
novel_733	0	0	NA	NA	NA	NA
novel_696	0	0	NA	NA	NA	NA
novel_665	0	0	NA	NA	NA	NA
novel_645	0	0	NA	NA	NA	NA
novel_615	0	0	NA	NA	NA	NA
novel_597	0	0	NA	NA	NA	NA
novel_496	0	0	NA	NA	NA	NA
novel_394	0	0	NA	NA	NA	NA
novel_375	0	0	NA	NA	NA	NA
novel_1863	0	0	NA	NA	NA	NA
novel_1861	0	0	NA	NA	NA	NA
novel_1858	0	0	NA	NA	NA	NA
novel_1835	0	0	NA	NA	NA	NA
novel_1832	0	0	NA	NA	NA	NA
novel_1818	0	0	NA	NA	NA	NA
novel_1811	0	0	NA	NA	NA	NA
novel_1787	0	0	NA	NA	NA	NA
novel_1777	0	0	NA	NA	NA	NA
novel_1752	0	0	NA	NA	NA	NA
novel_1743	0	0	NA	NA	NA	NA
novel_1739	0	0	NA	NA	NA	NA
novel_1738	0	0	NA	NA	NA	NA
novel_1737	0	0	NA	NA	NA	NA
novel_1731	0	0	NA	NA	NA	NA
novel_1723	0	0	NA	NA	NA	NA
novel_1697	0	0	NA	NA	NA	NA
novel_1668	0	0	NA	NA	NA	NA
novel_1644	0	0	NA	NA	NA	NA
novel_1589	0	0	NA	NA	NA	NA
novel_1552	0	0	NA	NA	NA	NA
novel_1550	0	0	NA	NA	NA	NA
novel_1530	0	0	NA	NA	NA	NA
novel_1527	0	0	NA	NA	NA	NA
novel_1495	0	0	NA	NA	NA	NA
novel_1477	0	0	NA	NA	NA	NA
novel_1418	0	0	NA	NA	NA	NA
novel_1411	0	0	NA	NA	NA	NA
novel_1400	0	0	NA	NA	NA	NA
novel_1354	0	0	NA	NA	NA	NA
novel_1344	0	0	NA	NA	NA	NA
novel_1331	0	0	NA	NA	NA	NA
novel_1306	0	0	NA	NA	NA	NA
novel_1304	0	0	NA	NA	NA	NA
novel_1252	0	0	NA	NA	NA	NA
novel_1232	0	0	NA	NA	NA	NA
novel_1212	0	0	NA	NA	NA	NA
novel_1207	0	0	NA	NA	NA	NA
novel_1186	0	0	NA	NA	NA	NA
novel_1152	0	0	NA	NA	NA	NA
novel_1148	0	0	NA	NA	NA	NA
novel_1141	0	0	NA	NA	NA	NA
novel_1096	0	0	NA	NA	NA	NA
novel_1081	0	0	NA	NA	NA	NA
novel_1053	0	0	NA	NA	NA	NA
novel_1018	0	0	NA	NA	NA	NA
novel_1017	0	0	NA	NA	NA	NA
