# Supplementary material for: Hypothalamic Transcriptome Analysis Reveals the Crucial MicroRNAs and mRNAs Affecting Litter Size in Goats
Source: Front Vet Sci. 2021 Nov 1;8:747100. doi: 10.3389/fvets.2021.747100 (PMC8591166; doi:10.3389/fvets.2021.747100)
Supplement: Supplementary file 6 [file Table_6.XLSX]

## Sheet: DEMs
sRNA	FP_LY_hyp_FPKM	FP_HY_hyp_FPKM	log2FoldChange	pval	padj
novel_1213	179.715	3.38421	-5.7359	0.00019049	0.30637
chi-miR-146b-5p	9162.23	30769	1.7477	0.00034953	0.30637
chi-miR-146b-3p	78.4309	202.222	1.3622	0.0028914	0.99641
chi-miR-122	144.617	1386.59	3.2612	0.0030606	0.99641
novel_473	7.00782	1.47513	-2.4766	0.0040893	0.99641
novel_1263	2.65198	0	-3.8014	0.0069115	0.99641
novel_1534	0.331918	3.74391	3.2597	0.0070532	0.99641
novel_1516	2.81387	0.321649	-3.3189	0.010301	0.99641
chi-miR-223-5p	11.4898	25.4484	1.1284	0.01071	0.99641
chi-miR-1271-3p	12.9216	5.46532	-1.1862	0.013375	0.99641
novel_1676	0.362329	3.77943	3.2153	0.015499	0.99641
novel_1271	4.72266	15.9379	1.7472	0.018922	0.99641
novel_389	10.1879	2.53981	-1.9701	0.019798	0.99641
novel_438	2.59612	0.134416	-3.1523	0.02093	0.99641
novel_1187	0	2.0918	3.6093	0.023284	0.99641
novel_360	0.181022	2.1852	3.1506	0.027612	0.99641
novel_81	2.2982	7.60474	1.6776	0.028976	0.99641
novel_1168	0.795334	3.79307	2.324	0.033789	0.99641
novel_414	3.14827	7.98701	1.3755	0.035246	0.99641
novel_42	2.82489	8.18458	1.4678	0.036097	0.99641
novel_566	0.150896	2.43248	3.2307	0.037001	0.99641
chi-miR-133b	55.1071	27.8301	-1.007	0.038647	0.99641
novel_1790	2.6277	0.643298	-2.6233	0.039764	0.99641
novel_1266	8.35162	3.567	-1.2468	0.041473	0.99641
novel_643	2.25317	0.168857	-3.0005	0.044867	0.99641
novel_388	4.43312	9.98332	1.1311	0.045346	0.99641
novel_604	1.14272	3.73388	1.8044	0.048929	0.99641
novel_490	2.89745	0.473995	-2.7694	0.049167	0.99641

## Sheet: UP
sRNA	FP_LY_hyp_FPKM	FP_HY_hyp_FPKM	log2FoldChange	pval	padj
chi-miR-146b-5p	9162.23	30769	1.7477	0.00034953	0.30637
chi-miR-146b-3p	78.4309	202.222	1.3622	0.0028914	0.99641
chi-miR-122	144.617	1386.59	3.2612	0.0030606	0.99641
novel_1534	0.331918	3.74391	3.2597	0.0070532	0.99641
chi-miR-223-5p	11.4898	25.4484	1.1284	0.01071	0.99641
novel_1676	0.362329	3.77943	3.2153	0.015499	0.99641
novel_1271	4.72266	15.9379	1.7472	0.018922	0.99641
novel_1187	0	2.0918	3.6093	0.023284	0.99641
novel_360	0.181022	2.1852	3.1506	0.027612	0.99641
novel_81	2.2982	7.60474	1.6776	0.028976	0.99641
novel_1168	0.795334	3.79307	2.324	0.033789	0.99641
novel_414	3.14827	7.98701	1.3755	0.035246	0.99641
novel_42	2.82489	8.18458	1.4678	0.036097	0.99641
novel_566	0.150896	2.43248	3.2307	0.037001	0.99641
novel_388	4.43312	9.98332	1.1311	0.045346	0.99641
novel_604	1.14272	3.73388	1.8044	0.048929	0.99641

## Sheet: DOWN
sRNA	FP_LY_hyp_FPKM	FP_HY_hyp_FPKM	log2FoldChange	pval	padj
novel_1213	179.715	3.38421	-5.7359	0.00019049	0.30637
novel_473	7.00782	1.47513	-2.4766	0.0040893	0.99641
novel_1263	2.65198	0	-3.8014	0.0069115	0.99641
novel_1516	2.81387	0.321649	-3.3189	0.010301	0.99641
chi-miR-1271-3p	12.9216	5.46532	-1.1862	0.013375	0.99641
novel_389	10.1879	2.53981	-1.9701	0.019798	0.99641
novel_438	2.59612	0.134416	-3.1523	0.02093	0.99641
chi-miR-133b	55.1071	27.8301	-1.007	0.038647	0.99641
novel_1790	2.6277	0.643298	-2.6233	0.039764	0.99641
novel_1266	8.35162	3.567	-1.2468	0.041473	0.99641
novel_643	2.25317	0.168857	-3.0005	0.044867	0.99641
novel_490	2.89745	0.473995	-2.7694	0.049167	0.99641
