# Supplementary material for: Hypothalamic Transcriptome Analysis Reveals the Crucial MicroRNAs and mRNAs Affecting Litter Size in Goats
Source: Front Vet Sci. 2021 Nov 1;8:747100. doi: 10.3389/fvets.2021.747100 (PMC8591166; doi:10.3389/fvets.2021.747100)
Supplement: Supplementary file 7 [file Table_7.XLSX]

## Sheet: Sequence length distribution
FP-HY1			FP-HY2			FP-HY3			FP-HY4			FP-HY5				FP-LY1			FP-LY2			FP-LY3			FP-LY4			FP-LY5
Length	Count	Percentage	Length	Count	Percentage	Length	Count	Percentage	Length	Count	Percentage	Length	Count	Percentage	FP-HY	Length	Count	Percentage	Length	Count	Percentage	Length	Count	Percentage	Length	Count	Percentage	Length	Count	Percentage	FP-LY
18	151782	0.00576814	18	49015	0.00173653	18	287549	0.0112455	18	49235	0.00225576	18	401997	0.0152057	0.00724234	18	308610	0.0120106	18	98832	0.00442883	18	227247	0.00832549	18	316320	0.0163661	18	375080	0.0144037	0.0111069
19	230660	0.00876573	19	92488	0.00327671	19	361554	0.0141397	19	72685	0.00333015	19	462447	0.0174923	0.00940092	19	325959	0.0126858	19	163019	0.00730517	19	291568	0.010682	19	359735	0.0186123	19	458022	0.0175888	0.0133748
20	706341	0.026843	20	453604	0.0160705	20	1144805	0.0447713	20	268005	0.012279	20	1016974	0.0384675	0.0276863	20	792514	0.0308434	20	643922	0.0288553	20	822231	0.0301235	20	841951	0.0435617	20	1352163	0.0519253	0.0370618
21	4119846	0.156566	21	2775048	0.0983158	21	4575440	0.178937	21	2077486	0.0951826	21	5291817	0.200166	0.145833	21	4800540	0.186829	21	3538156	0.158551	21	4830239	0.176962	21	4136743	0.214031	21	5456734	0.209548	0.189184
22	9466341	0.359748	22	6854195	0.242834	22	9102311	0.355975	22	5262248	0.241096	22	9832296	0.371911	0.314313	22	10311142	0.401293	22	7890853	0.353603	22	9749451	0.357184	22	8140370	0.421174	22	9448830	0.362851	0.379221
23	5479901	0.208252	23	5253663	0.18613	23	5378490	0.210343	23	3756976	0.172131	23	6112288	0.2312	0.201611	23	5500658	0.214077	23	5748210	0.257587	23	6647629	0.243544	23	3538064	0.183056	23	5085688	0.195299	0.218713
24	2747854	0.104426	24	3189376	0.112995	24	1919109	0.0750529	24	2176066	0.0996992	24	2649510	0.100219	0.0984784	24	1788248	0.0695957	24	2461472	0.110303	24	3509681	0.128582	24	1213126	0.0627659	24	2080809	0.0799065	0.0902305
25	279443	0.0106196	25	321857	0.0114029	25	250716	0.00980505	25	306470	0.0140413	25	187775	0.00710268	0.0105943	25	212597	0.00827393	25	209760	0.00939971	25	232087	0.0085028	25	141800	0.00733659	25	207528	0.00796942	0.00829649
26	189373	0.00719671	26	277476	0.00983056	26	200592	0.00784479	26	265342	0.012157	26	96727	0.00365875	0.00813756	26	143753	0.00559464	26	126669	0.00567626	26	121543	0.00445288	26	100886	0.00521974	26	145740	0.00559666	0.00530804
27	288098	0.0109485	27	533503	0.0189012	27	263962	0.0103231	27	571986	0.0262063	27	112964	0.00427292	0.0141304	27	217620	0.00846942	27	231423	0.0103705	27	176501	0.00646634	27	105761	0.00547197	27	177960	0.00683396	0.00752243
28	233382	0.00886918	28	455883	0.0161513	28	212152	0.00829688	28	470572	0.0215598	28	70802	0.00267812	0.0115111	28	164949	0.00641955	28	166134	0.00744475	28	122810	0.0044993	28	81838	0.00423421	28	136014	0.00522316	0.0055642
29	215921	0.00820561	29	518346	0.0183642	29	200462	0.00783971	29	443455	0.0203174	29	45326	0.00171448	0.0112883	29	114377	0.00445137	29	111558	0.00499911	29	87437	0.00320337	29	63780	0.00329991	29	128166	0.00492179	0.00417511
30	268304	0.0101963	30	845634	0.0299596	30	277553	0.0108546	30	513576	0.0235301	30	32302	0.00122184	0.0151525	30	122678	0.00477443	30	121343	0.00543759	30	72458	0.00265459	30	54074	0.00279773	30	177925	0.00683262	0.00449939
31	599954	0.0227999	31	2015723	0.0714141	31	483174	0.0188961	31	1220000	0.0558958	31	41143	0.00155625	0.0341124	31	269504	0.0104887	31	226536	0.0101515	31	120201	0.00440372	31	82245	0.00425527	31	294196	0.0112976	0.00811935
32	784691	0.0298205	32	2440985	0.0864805	32	504028	0.0197116	32	2069179	0.094802	32	48225	0.00182413	0.0465277	32	365897	0.0142401	32	298130	0.0133597	32	154500	0.00566031	32	91778	0.0047485	32	279101	0.0107179	0.00974532
33	288774	0.0109742	33	1050279	0.0372098	33	218882	0.00856008	33	1009763	0.0462636	33	18514	0.000700301	0.0207416	33	140579	0.00547111	33	127775	0.00572582	33	63682	0.00233307	33	34872	0.00180424	33	124448	0.00477901	0.00402265
34	168170	0.00639093	34	661510	0.0234363	34	116554	0.00455822	34	770095	0.0352829	34	10526	0.000398151	0.0140133	34	72775	0.00283229	34	88753	0.00397718	34	42090	0.00154202	34	16595	0.000858608	34	71105	0.00273055	0.00238813
35	94999	0.00361023	35	437263	0.0154916	35	72751	0.00284516	35	523177	0.02397	35	5569	0.00021065	0.00922553	35	42389	0.00164971	35	63034	0.00282466	35	23991	0.000878941	35	7849	0.000406099	35	41031	0.00157566	0.00146701
	26313834			28225848			25570084			21826316			26437202				25694789			22315579			27295346			19327787			26040540

## Sheet: NcRNAs
Types	FP-HY1	FP-HY1(percent)	FP-HY2	FP-HY2(percent)	FP-HY3	FP-HY3(percent)	FP-HY4	FP-HY4(percent)	FP-HY5	FP-HY5(percent)	FP-HY	FP-LY1	FP-LY1(percent)	FP-LY2	FP-LY2(percent)	FP-LY3	FP-LY3(percent)	FP-LY4	FP-LY4(percent)	FP-LY5	FP-LY5(percent)	FP-LY
Types	hyp_612078	hyp_612078(percent)	hyp_601094	hyp_601094(percent)	hyp_601078	hyp_601078(percent)	hyp_L6064020	hyp_L6064020(percent)	hyp_L6053754	hyp_L6053754(percent)		hyp_501176	hyp_501176(percent)	hyp_601128	hyp_601128(percent)	hyp_712004	hyp_712004(percent)	hyp_708032	hyp_708032(percent)	hyp_711032	hyp_711032(percent)
total	25564252	1	27111468	1	24796398	1	20945221	1	25889565	1	1	25114918	1	21669360	1	26707369	1	18856728	1	25312099	1	1
known_miRNA	17931422	0.7014	14852953	0.5478	17261658	0.6961	10415383	0.4973	19754701	0.763	0.6411	18310326	0.7291	14592992	0.6734	20720849	0.7758	14050787	0.7451	18797521	0.7426	0.7332
rRNA	1010441	0.0395	1402514	0.0517	921664	0.0372	1627005	0.0777	899922	0.0348	0.0482	951686	0.0379	410528	0.0189	731887	0.0274	695972	0.0369	905315	0.0358	0.0314
tRNA	1614296	0.0631	4251712	0.1568	1210381	0.0488	2842710	0.1357	257261	0.0099	0.0829	642055	0.0256	422530	0.0195	287345	0.0108	387025	0.0205	831408	0.0328	0.0218
snRNA	7646	0.0003	10850	0.0004	9980	0.0004	11115	0.0005	8218	0.0003	0.0004	6578	0.0003	7018	0.0003	6266	0.0002	5388	0.0003	8140	0.0003	0.0003
snoRNA	344978	0.0135	795458	0.0293	361159	0.0146	708664	0.0338	238288	0.0092	0.0201	275557	0.011	356952	0.0165	280235	0.0105	134391	0.0071	277159	0.0109	0.0112
repeat	182615	0.0071	214948	0.0079	474218	0.0191	198447	0.0095	206581	0.008	0.0103	136164	0.0054	144243	0.0067	170122	0.0064	156773	0.0083	210472	0.0083	0.007
novel_miRNA	719217	0.0281	405048	0.0149	565643	0.0228	448972	0.0214	880137	0.034	0.0242	777259	0.0309	469110	0.0216	686252	0.0257	668767	0.0355	575068	0.0227	0.0273
exon	240815	0.0094	356865	0.0132	345578	0.0139	433165	0.0207	286419	0.0111	0.0137	253920	0.0101	169970	0.0078	252062	0.0094	202229	0.0107	289582	0.0114	0.0099
intron	350216	0.0137	594945	0.0219	353576	0.0143	670224	0.032	297587	0.0115	0.0187	351909	0.014	296096	0.0137	296841	0.0111	221929	0.0118	271038	0.0107	0.0123
other	3162606	0.1237	4226175	0.1559	3292541	0.1328	3589536	0.1714	3060451	0.1182	0.1404	3409464	0.1358	4799921	0.2215	3275510	0.1226	2333467	0.1237	3146396	0.1243	0.1456
