# Supplementary material for: Hypothalamic Transcriptome Analysis Reveals the Crucial MicroRNAs and mRNAs Affecting Litter Size in Goats
Source: Front Vet Sci. 2021 Nov 1;8:747100. doi: 10.3389/fvets.2021.747100 (PMC8591166; doi:10.3389/fvets.2021.747100)
Supplement: Supplementary file 8 [file Table_8.XLSX]

## Sheet: Target  gene
miRNA_id	transcript_id	gene_id
chi-miR-146b-3p	NM_001314269.1	gene-MMP9
chi-miR-146b-3p	XM_005676557.3	gene-SLC23A3
chi-miR-146b-3p	XM_005676558.3	gene-SLC23A3
chi-miR-146b-3p	XM_005678341.3	gene-LOC102190840
chi-miR-146b-3p	XM_005678716.3	gene-KIAA0319L
chi-miR-146b-3p	XM_005680532.3	gene-IGF1
chi-miR-146b-3p	XM_005680534.3	gene-IGF1
chi-miR-146b-3p	XM_005680535.3	gene-IGF1
chi-miR-146b-3p	XM_005680607.3	gene-RBFOX2
chi-miR-146b-3p	XM_005680608.3	gene-RBFOX2
chi-miR-146b-3p	XM_005680611.3	gene-RBFOX2
chi-miR-146b-3p	XM_005682101.2	gene-KXD1
chi-miR-146b-3p	XM_005685564.3	gene-LOC102177801
chi-miR-146b-3p	XM_005685580.3	gene-LOC102183877
chi-miR-146b-3p	XM_005686075.3	gene-SYNDIG1L
chi-miR-146b-3p	XM_005690637.3	gene-FMO4
chi-miR-146b-3p	XM_005691833.2	gene-CDH13
chi-miR-146b-3p	XM_005692152.3	gene-C18H16orf86
chi-miR-146b-3p	XM_005692153.2	gene-C18H16orf86
chi-miR-146b-3p	XM_005693622.3	gene-DRC3
chi-miR-146b-3p	XM_005694801.1	gene-CAPSL
chi-miR-146b-3p	XM_005695605.2	gene-ZNF502
chi-miR-146b-3p	XM_005696574.3	gene-CLIC1
chi-miR-146b-3p	XM_005699890.3	gene-DPF2
chi-miR-146b-3p	XM_005701764.3	gene-RPL31
chi-miR-146b-3p	XM_005709596.3	gene-CCDC8
chi-miR-146b-3p	XM_013962632.2	gene-CDC7
chi-miR-146b-3p	XM_013963098.2	gene-PDCD1
chi-miR-146b-3p	XM_013964068.2	gene-RBFOX2
chi-miR-146b-3p	XM_013964076.2	gene-RBFOX2
chi-miR-146b-3p	XM_013964078.2	gene-RBFOX2
chi-miR-146b-3p	XM_013964978.2	gene-KXD1
chi-miR-146b-3p	XM_013965657.2	gene-SH3RF2
chi-miR-146b-3p	XM_013965659.2	gene-SH3RF2
chi-miR-146b-3p	XM_013966440.2	gene-SMPD2
chi-miR-146b-3p	XM_013971318.2	gene-CENPT
chi-miR-146b-3p	XM_013974828.2	gene-RBBP6
chi-miR-146b-3p	XM_013974829.2	gene-RBBP6
chi-miR-146b-3p	XM_018038940.1	gene-TTBK1
chi-miR-146b-3p	XM_018040012.1	gene-NUDT1
chi-miR-146b-3p	XM_018040551.1	gene-RBBP6
chi-miR-146b-3p	XM_018041412.1	gene-KIAA0319L
chi-miR-146b-3p	XM_018041961.1	gene-STOX2
chi-miR-146b-3p	XM_018043058.1	gene-RAB3IL1
chi-miR-146b-3p	XM_018043060.1	gene-RAB3IL1
chi-miR-146b-3p	XM_018043061.1	gene-RAB3IL1
chi-miR-146b-3p	XM_018043062.1	gene-RAB3IL1
chi-miR-146b-3p	XM_018043588.1	gene-LOC102180731
chi-miR-146b-3p	XM_018043684.1	gene-TSPAN7
chi-miR-146b-3p	XM_018044312.1	gene-IRS4
chi-miR-146b-3p	XM_018044475.1	gene-PDCD1
chi-miR-146b-3p	XM_018045087.1	gene-LOC108634813
chi-miR-146b-3p	XM_018045922.1	gene-RHOC
chi-miR-146b-3p	XM_018045923.1	gene-RHOC
chi-miR-146b-3p	XM_018045924.1	gene-RHOC
chi-miR-146b-3p	XM_018046485.1	gene-LOC102183480
chi-miR-146b-3p	XM_018048239.1	gene-RBFOX2
chi-miR-146b-3p	XM_018048240.1	gene-RBFOX2
chi-miR-146b-3p	XM_018048241.1	gene-RBFOX2
chi-miR-146b-3p	XM_018048242.1	gene-RBFOX2
chi-miR-146b-3p	XM_018048243.1	gene-RBFOX2
chi-miR-146b-3p	XM_018048244.1	gene-RBFOX2
chi-miR-146b-3p	XM_018048245.1	gene-RBFOX2
chi-miR-146b-3p	XM_018048246.1	gene-RBFOX2
chi-miR-146b-3p	XM_018048247.1	gene-RBFOX2
chi-miR-146b-3p	XM_018048248.1	gene-RBFOX2
chi-miR-146b-3p	XM_018048249.1	gene-RBFOX2
chi-miR-146b-3p	XM_018048250.1	gene-RBFOX2
chi-miR-146b-3p	XM_018048251.1	gene-RBFOX2
chi-miR-146b-3p	XM_018048252.1	gene-RBFOX2
chi-miR-146b-3p	XM_018048253.1	gene-RBFOX2
chi-miR-146b-3p	XM_018048254.1	gene-RBFOX2
chi-miR-146b-3p	XM_018048255.1	gene-RBFOX2
chi-miR-146b-3p	XM_018048642.1	gene-WASH1
chi-miR-146b-3p	XM_018051691.1	gene-LOC102187757
chi-miR-146b-3p	XM_018052159.1	gene-ADARB1
chi-miR-146b-3p	XM_018052170.1	gene-ADARB1
chi-miR-146b-3p	XM_018052786.1	gene-C8H9orf84
chi-miR-146b-3p	XM_018054093.1	gene-DACT1
chi-miR-146b-3p	XM_018056246.1	gene-GRIN1
chi-miR-146b-3p	XM_018056250.1	gene-GRIN1
chi-miR-146b-3p	XM_018057866.1	gene-MAFB
chi-miR-146b-3p	XM_018058197.1	gene-DIS3L2
chi-miR-146b-3p	XM_018059672.1	gene-NLRX1
chi-miR-146b-3p	XM_018059673.1	gene-NLRX1
chi-miR-146b-3p	XM_018059932.1	gene-LOC102185487
chi-miR-146b-3p	XM_018060673.1	gene-KIAA1614
chi-miR-146b-3p	XM_018060674.1	gene-KIAA1614
chi-miR-146b-3p	XM_018062696.1	gene-CCDC114
chi-miR-146b-3p	XM_018062697.1	gene-CCDC114
chi-miR-146b-3p	XM_018062698.1	gene-CCDC114
chi-miR-146b-3p	XM_018062699.1	gene-CCDC114
chi-miR-146b-3p	XM_018062700.1	gene-CCDC114
chi-miR-146b-3p	XM_018063066.1	gene-SHISA7
chi-miR-146b-3p	XM_018063067.1	gene-SHISA7
chi-miR-146b-3p	XM_018063068.1	gene-SHISA7
chi-miR-146b-3p	XM_018063596.1	gene-NPLOC4
chi-miR-146b-3p	XM_018063933.1	gene-FAM20A
chi-miR-146b-3p	XM_018063934.1	gene-FAM20A
chi-miR-146b-3p	XM_018064029.1	gene-KIF19
chi-miR-146b-3p	XM_018064346.1	gene-GIT1
chi-miR-146b-3p	XM_018064347.1	gene-GIT1
chi-miR-146b-3p	XM_018064348.1	gene-GIT1
chi-miR-146b-3p	XM_018066336.1	gene-WHAMM
chi-miR-146b-3p	XM_018067129.1	gene-GNAT1
chi-miR-146b-3p	XR_001917157.1	gene-SLC2A1
chi-miR-146b-3p	XR_001917316.1	gene-KIAA0319L
chi-miR-146b-3p	XR_001917367.1	gene-LOC108634086
chi-miR-146b-3p	XR_001917639.1	gene-LOC102169181
chi-miR-146b-3p	XR_001917764.1	gene-LOC108635194
chi-miR-146b-3p	XR_001917972.1	gene-LOC108635851
chi-miR-146b-3p	XR_001918236.1	gene-LOC108636247
chi-miR-146b-3p	XR_001919018.1	gene-LOC108637394
chi-miR-146b-3p	XR_001919644.1	gene-FAM20A
chi-miR-146b-3p	XR_001919851.1	gene-LOC108638502
chi-miR-133b	NM_001285560.1	gene-PAG-6
chi-miR-133b	NM_001287026.1	gene-KANSL2
chi-miR-133b	NM_001287027.1	gene-KANSL2
chi-miR-133b	XM_005675308.3	gene-TNFSF10
chi-miR-133b	XM_005677348.3	gene-GLMP
chi-miR-133b	XM_005678646.3	gene-CAP1
chi-miR-133b	XM_005678647.3	gene-CAP1
chi-miR-133b	XM_005678648.3	gene-CAP1
chi-miR-133b	XM_005681060.3	gene-GCAT
chi-miR-133b	XM_005681861.3	gene-MAPK10
chi-miR-133b	XM_005681862.2	gene-MAPK10
chi-miR-133b	XM_005681863.3	gene-MAPK10
chi-miR-133b	XM_005681903.3	gene-C1QTNF7
chi-miR-133b	XM_005681904.3	gene-C1QTNF7
chi-miR-133b	XM_005681905.3	gene-C1QTNF7
chi-miR-133b	XM_005681906.3	gene-C1QTNF7
chi-miR-133b	XM_005682084.3	gene-TM6SF2
chi-miR-133b	XM_005682085.3	gene-TM6SF2
chi-miR-133b	XM_005683229.3	gene-THG1L
chi-miR-133b	XM_005683677.3	gene-TMEM261
chi-miR-133b	XM_005684037.3	gene-PTK2B
chi-miR-133b	XM_005684038.3	gene-PTK2B
chi-miR-133b	XM_005684039.3	gene-PTK2B
chi-miR-133b	XM_005684040.3	gene-PTK2B
chi-miR-133b	XM_005684041.3	gene-PTK2B
chi-miR-133b	XM_005684823.3	gene-NT5E
chi-miR-133b	XM_005685131.3	gene-RPL4
chi-miR-133b	XM_005686006.2	gene-RDH12
chi-miR-133b	XM_005686585.3	gene-LOC102175771
chi-miR-133b	XM_005687291.3	gene-CEL
chi-miR-133b	XM_005687554.3	gene-RPL21
chi-miR-133b	XM_005688326.3	gene-LOC102171800
chi-miR-133b	XM_005688485.3	gene-GSS
chi-miR-133b	XM_005688486.3	gene-GSS
chi-miR-133b	XM_005688548.3	gene-TGM2
chi-miR-133b	XM_005690878.3	gene-LRRC38
chi-miR-133b	XM_005691570.3	gene-POP5
chi-miR-133b	XM_005693262.3	gene-PROCA1
chi-miR-133b	XM_005693263.3	gene-PROCA1
chi-miR-133b	XM_005693264.3	gene-PROCA1
chi-miR-133b	XM_005694824.3	gene-TARS
chi-miR-133b	XM_005694987.2	gene-HDDC3
chi-miR-133b	XM_005695793.3	gene-DNASE1L3
chi-miR-133b	XM_005696413.3	gene-MCM3
chi-miR-133b	XM_005696446.3	gene-PSMB9
chi-miR-133b	XM_005697335.3	gene-LOC102186172
chi-miR-133b	XM_005698276.3	gene-OPALIN
chi-miR-133b	XM_005698277.3	gene-OPALIN
chi-miR-133b	XM_005699334.3	gene-GDF2
chi-miR-133b	XM_005699694.1	gene-LOC102169559
chi-miR-133b	XM_005700702.3	gene-PDZD11
chi-miR-133b	XM_005700703.3	gene-PDZD11
chi-miR-133b	XM_005700757.3	gene-PRAF2
chi-miR-133b	XM_013963034.2	gene-COL6A3
chi-miR-133b	XM_013963665.2	gene-KANSL2
chi-miR-133b	XM_013963666.2	gene-KANSL2
chi-miR-133b	XM_013963678.1	gene-C5H12orf80
chi-miR-133b	XM_013964768.2	gene-MAPK10
chi-miR-133b	XM_013964769.2	gene-MAPK10
chi-miR-133b	XM_013964770.2	gene-MAPK10
chi-miR-133b	XM_013964774.2	gene-MAPK10
chi-miR-133b	XM_013965507.2	gene-CDC34
chi-miR-133b	XM_013965843.2	gene-HLTF
chi-miR-133b	XM_013965848.2	gene-HLTF
chi-miR-133b	XM_013965939.2	gene-TMEM261
chi-miR-133b	XM_013966139.2	gene-NOL6
chi-miR-133b	XM_013967918.2	gene-GARNL3
chi-miR-133b	XM_013967919.2	gene-GARNL3
chi-miR-133b	XM_013970321.2	gene-APOBEC4
chi-miR-133b	XM_013973596.2	gene-RBM15B
chi-miR-133b	XM_013975171.2	gene-OPALIN
chi-miR-133b	XM_013975172.2	gene-OPALIN
chi-miR-133b	XM_013976405.2	gene-TAF1
chi-miR-133b	XM_013976808.2	gene-LOC102178162
chi-miR-133b	XM_018038323.1	gene-TATDN2
chi-miR-133b	XM_018038581.1	gene-ZBTB22
chi-miR-133b	XM_018038582.1	gene-ZBTB22
chi-miR-133b	XM_018039339.1	gene-CIDEA
chi-miR-133b	XM_018039386.1	gene-LOC108633784
chi-miR-133b	XM_018040097.1	gene-SEPT12
chi-miR-133b	XM_018040098.1	gene-SEPT12
chi-miR-133b	XM_018040698.1	gene-COL6A3
chi-miR-133b	XM_018040704.1	gene-COL6A3
chi-miR-133b	XM_018040712.1	gene-COL6A3
chi-miR-133b	XM_018040719.1	gene-COL6A3
chi-miR-133b	XM_018040727.1	gene-COL6A3
chi-miR-133b	XM_018040741.1	gene-COL6A3
chi-miR-133b	XM_018040967.1	gene-SEPHS2
chi-miR-133b	XM_018040979.1	gene-SCNN1B
chi-miR-133b	XM_018040980.1	gene-SCNN1B
chi-miR-133b	XM_018041974.1	gene-MCPH1
chi-miR-133b	XM_018042390.1	gene-CSGALNACT2
chi-miR-133b	XM_018042645.1	gene-ZNF488
chi-miR-133b	XM_018042764.1	gene-LOC102188566
chi-miR-133b	XM_018043471.1	gene-BBS1
chi-miR-133b	XM_018043472.1	gene-BBS1
chi-miR-133b	XM_018043560.1	gene-SYT12
chi-miR-133b	XM_018043561.1	gene-SYT12
chi-miR-133b	XM_018043609.1	gene-LRRC10B
chi-miR-133b	XM_018045117.1	gene-UBE2U
chi-miR-133b	XM_018045240.1	gene-LOC108634914
chi-miR-133b	XM_018045289.1	gene-LOC102177285
chi-miR-133b	XM_018045395.1	gene-LOC102187810
chi-miR-133b	XM_018045693.1	gene-SEMA5B
chi-miR-133b	XM_018045888.1	gene-SLC6A17
chi-miR-133b	XM_018045889.1	gene-SLC6A17
chi-miR-133b	XM_018045890.1	gene-SLC6A17
chi-miR-133b	XM_018046200.1	gene-UBXN7
chi-miR-133b	XM_018046206.1	gene-UBXN7
chi-miR-133b	XM_018046755.1	gene-LOC102178162
chi-miR-133b	XM_018047610.1	gene-DUSP6
chi-miR-133b	XM_018047642.1	gene-ZNF385A
chi-miR-133b	XM_018047643.1	gene-ZNF385A
chi-miR-133b	XM_018047644.1	gene-ZNF385A
chi-miR-133b	XM_018047646.1	gene-ZNF385A
chi-miR-133b	XM_018047949.1	gene-RAB3IP
chi-miR-133b	XM_018047950.1	gene-RAB3IP
chi-miR-133b	XM_018047951.1	gene-RAB3IP
chi-miR-133b	XM_018047952.1	gene-RAB3IP
chi-miR-133b	XM_018048426.1	gene-MGST1
chi-miR-133b	XM_018048779.1	gene-DNAL4
chi-miR-133b	XM_018048791.1	gene-MGAT3
chi-miR-133b	XM_018049048.1	gene-TSC22D2
chi-miR-133b	XM_018049051.1	gene-TSC22D2
chi-miR-133b	XM_018049211.1	gene-ZGRF1
chi-miR-133b	XM_018049689.1	gene-MAPK10
chi-miR-133b	XM_018049691.1	gene-MAPK10
chi-miR-133b	XM_018049893.1	gene-PIGG
chi-miR-133b	XM_018049894.1	gene-PIGG
chi-miR-133b	XM_018049912.1	gene-COL25A1
chi-miR-133b	XM_018050107.1	gene-THG1L
chi-miR-133b	XM_018050108.1	gene-THG1L
chi-miR-133b	XM_018050170.1	gene-DGKG
chi-miR-133b	XM_018050471.1	gene-ABCA7
chi-miR-133b	XM_018050472.1	gene-ABCA7
chi-miR-133b	XM_018050473.1	gene-ABCA7
chi-miR-133b	XM_018050474.1	gene-ABCA7
chi-miR-133b	XM_018050475.1	gene-ABCA7
chi-miR-133b	XM_018051487.1	gene-TM6SF2
chi-miR-133b	XM_018051488.1	gene-TM6SF2
chi-miR-133b	XM_018051732.1	gene-LOC108636459
chi-miR-133b	XM_018051905.1	gene-KLHL9
chi-miR-133b	XM_018051912.1	gene-MLLT3
chi-miR-133b	XM_018051913.1	gene-MLLT3
chi-miR-133b	XM_018054139.1	gene-DUOX2
chi-miR-133b	XM_018054331.1	gene-DAPK2
chi-miR-133b	XM_018055203.1	gene-MSH6
chi-miR-133b	XM_018055204.1	gene-MSH6
chi-miR-133b	XM_018055397.1	gene-AHSA2
chi-miR-133b	XM_018055749.1	gene-NEK6
chi-miR-133b	XM_018055801.1	gene-ANGPTL2
chi-miR-133b	XM_018055802.1	gene-GARNL3
chi-miR-133b	XM_018055804.1	gene-GARNL3
chi-miR-133b	XM_018056182.1	gene-LOC108637178
chi-miR-133b	XM_018056893.1	gene-BIRC7
chi-miR-133b	XM_018057717.1	gene-LOC106502777
chi-miR-133b	XM_018057718.1	gene-LOC106502777
chi-miR-133b	XM_018057752.1	gene-GSS
chi-miR-133b	XM_018058140.1	gene-COL14A1
chi-miR-133b	XM_018058141.1	gene-COL14A1
chi-miR-133b	XM_018058142.1	gene-COL14A1
chi-miR-133b	XM_018058143.1	gene-COL14A1
chi-miR-133b	XM_018058941.1	gene-LOC102180785
chi-miR-133b	XM_018059454.1	gene-FAM160A2
chi-miR-133b	XM_018059751.1	gene-BUD13
chi-miR-133b	XM_018060095.1	gene-EIF2D
chi-miR-133b	XM_018061856.1	gene-RNF166
chi-miR-133b	XM_018062294.1	gene-GPI
chi-miR-133b	XM_018062678.1	gene-NAPA
chi-miR-133b	XM_018062859.1	gene-NAPSA
chi-miR-133b	XM_018063180.1	gene-LOC108638071
chi-miR-133b	XM_018064071.1	gene-GAST
chi-miR-133b	XM_018064478.1	gene-GAD1
chi-miR-133b	XM_018064489.1	gene-GAD1
chi-miR-133b	XM_018064523.1	gene-ARRB2
chi-miR-133b	XM_018064524.1	gene-ARRB2
chi-miR-133b	XM_018065239.1	gene-GRN
chi-miR-133b	XM_018065389.1	gene-FN3KRP
chi-miR-133b	XM_018065390.1	gene-FN3KRP
chi-miR-133b	XM_018065391.1	gene-FN3KRP
chi-miR-133b	XM_018066729.1	gene-PTH1R
chi-miR-133b	XM_018066730.1	gene-PTH1R
chi-miR-133b	XM_018066731.1	gene-PTH1R
chi-miR-133b	XM_018066733.1	gene-PTH1R
chi-miR-133b	XM_018066734.1	gene-PTH1R
chi-miR-133b	XM_018066735.1	gene-PTH1R
chi-miR-133b	XR_001296367.2	gene-LOC102185848
chi-miR-133b	XR_001296402.2	gene-LOC106502755
chi-miR-133b	XR_001296430.2	gene-LOC106502777
chi-miR-133b	XR_001296677.2	gene-LOC102168845
chi-miR-133b	XR_001917059.1	gene-ZBTB22
chi-miR-133b	XR_001917136.1	gene-LOC108633551
chi-miR-133b	XR_001918055.1	gene-RAB3IP
chi-miR-133b	XR_001918056.1	gene-RAB3IP
chi-miR-133b	XR_001918057.1	gene-RAB3IP
chi-miR-133b	XR_001918144.1	gene-TSC22D2
chi-miR-133b	XR_001918158.1	gene-HLTF
chi-miR-133b	XR_001918673.1	gene-DUOX2
chi-miR-133b	XR_001919599.1	gene-LOC106501822
chi-miR-133b	XR_310526.3	gene-LOC102190616
chi-miR-133b	XR_310616.3	gene-LOC102168845
chi-miR-133b	XR_310831.3	gene-LOC102185776
chi-miR-133b	XR_311001.3	gene-LOC102177673
chi-miR-1271-3p	NM_001285567.1	gene-HMOX1
chi-miR-1271-3p	NM_001285603.1	gene-TLR2
chi-miR-1271-3p	NM_001285760.1	gene-SP1
chi-miR-1271-3p	NM_001314239.1	gene-TNNI3
chi-miR-1271-3p	NM_001314273.1	gene-ZBTB16
chi-miR-1271-3p	XM_005674804.3	gene-PROS1
chi-miR-1271-3p	XM_005675093.3	gene-APOD
chi-miR-1271-3p	XM_005675523.3	gene-DZIP1L
chi-miR-1271-3p	XM_005675566.3	gene-CCNL1
chi-miR-1271-3p	XM_005676257.3	gene-TMEM177
chi-miR-1271-3p	XM_005676683.2	gene-AK2
chi-miR-1271-3p	XM_005676706.3	gene-FAM167B
chi-miR-1271-3p	XM_005676707.3	gene-FAM167B
chi-miR-1271-3p	XM_005676712.1	gene-CCDC28B
chi-miR-1271-3p	XM_005676796.3	gene-NUDC
chi-miR-1271-3p	XM_005676846.3	gene-GRHL3
chi-miR-1271-3p	XM_005677233.3	gene-LOC102186539
chi-miR-1271-3p	XM_005677286.2	gene-LOC102178587
chi-miR-1271-3p	XM_005677399.3	gene-MTX1
chi-miR-1271-3p	XM_005677480.3	gene-CREB3L4
chi-miR-1271-3p	XM_005677481.3	gene-CREB3L4
chi-miR-1271-3p	XM_005677517.3	gene-PGLYRP3
chi-miR-1271-3p	XM_005677518.3	gene-PGLYRP3
chi-miR-1271-3p	XM_005677572.2	gene-LOC102186542
chi-miR-1271-3p	XM_005677622.3	gene-TMOD4
chi-miR-1271-3p	XM_005677623.3	gene-TMOD4
chi-miR-1271-3p	XM_005677661.3	gene-GOLPH3L
chi-miR-1271-3p	XM_005677677.2	gene-MRPS21
chi-miR-1271-3p	XM_005677678.3	gene-MRPS21
chi-miR-1271-3p	XM_005677733.3	gene-POLR3GL
chi-miR-1271-3p	XM_005677753.3	gene-LOC102188370
chi-miR-1271-3p	XM_005677813.3	gene-CD2
chi-miR-1271-3p	XM_005677836.3	gene-CSDE1
chi-miR-1271-3p	XM_005677837.3	gene-CSDE1
chi-miR-1271-3p	XM_005677838.3	gene-CSDE1
chi-miR-1271-3p	XM_005677840.3	gene-CSDE1
chi-miR-1271-3p	XM_005677850.3	gene-OLFML3
chi-miR-1271-3p	XM_005678355.3	gene-C8A
chi-miR-1271-3p	XM_005678362.3	gene-DHCR24
chi-miR-1271-3p	XM_005678617.3	gene-EDN2
chi-miR-1271-3p	XM_005678691.2	gene-OSCP1
chi-miR-1271-3p	XM_005679457.3	gene-TNPO3
chi-miR-1271-3p	XM_005679459.3	gene-TNPO3
chi-miR-1271-3p	XM_005679941.3	gene-LOC102185150
chi-miR-1271-3p	XM_005680014.3	gene-DDX23
chi-miR-1271-3p	XM_005680542.3	gene-LOC102179170
chi-miR-1271-3p	XM_005680657.3	gene-TXN2
chi-miR-1271-3p	XM_005680853.3	gene-CLEC9A
chi-miR-1271-3p	XM_005680940.3	gene-CD4
chi-miR-1271-3p	XM_005681056.3	gene-NOL12
chi-miR-1271-3p	XM_005681057.3	gene-NOL12
chi-miR-1271-3p	XM_005681753.2	gene-EPGN
chi-miR-1271-3p	XM_005682024.2	gene-LOC102169090
chi-miR-1271-3p	XM_005682084.3	gene-TM6SF2
chi-miR-1271-3p	XM_005682085.3	gene-TM6SF2
chi-miR-1271-3p	XM_005682159.2	gene-PRSS38
chi-miR-1271-3p	XM_005682377.3	gene-ANGPTL8
chi-miR-1271-3p	XM_005683574.2	gene-LOC102186306
chi-miR-1271-3p	XM_005683761.3	gene-AK3
chi-miR-1271-3p	XM_005683789.3	gene-PCSK5
chi-miR-1271-3p	XM_005684037.3	gene-PTK2B
chi-miR-1271-3p	XM_005684038.3	gene-PTK2B
chi-miR-1271-3p	XM_005684039.3	gene-PTK2B
chi-miR-1271-3p	XM_005684040.3	gene-PTK2B
chi-miR-1271-3p	XM_005684041.3	gene-PTK2B
chi-miR-1271-3p	XM_005684137.3	gene-FBP2
chi-miR-1271-3p	XM_005684651.3	gene-PNISR
chi-miR-1271-3p	XM_005684652.3	gene-PNISR
chi-miR-1271-3p	XM_005685243.3	gene-CMTM5
chi-miR-1271-3p	XM_005685271.3	gene-MRPL52
chi-miR-1271-3p	XM_005685272.3	gene-MRPL52
chi-miR-1271-3p	XM_005685273.3	gene-MRPL52
chi-miR-1271-3p	XM_005685274.3	gene-MRPL52
chi-miR-1271-3p	XM_005685707.3	gene-MYO1E
chi-miR-1271-3p	XM_005685883.3	gene-MAPK1IP1L
chi-miR-1271-3p	XM_005686021.2	gene-SLC10A1
chi-miR-1271-3p	XM_005686081.3	gene-AREL1
chi-miR-1271-3p	XM_005686082.2	gene-AREL1
chi-miR-1271-3p	XM_005686083.3	gene-AREL1
chi-miR-1271-3p	XM_005686308.3	gene-TACR1
chi-miR-1271-3p	XM_005686884.2	gene-IFT172
chi-miR-1271-3p	XM_005686945.3	gene-CENPO
chi-miR-1271-3p	XM_005687038.2	gene-NDUFA8
chi-miR-1271-3p	XM_005687181.3	gene-PTGES2
chi-miR-1271-3p	XM_005687244.3	gene-DPM2
chi-miR-1271-3p	XM_005687357.3	gene-TPRN
chi-miR-1271-3p	XM_005688550.3	gene-LBP
chi-miR-1271-3p	XM_005688567.3	gene-GTSF1L
chi-miR-1271-3p	XM_005688804.3	gene-LY6D
chi-miR-1271-3p	XM_005688914.3	gene-PYCRL
chi-miR-1271-3p	XM_005689039.3	gene-CSPP1
chi-miR-1271-3p	XM_005689111.3	gene-PEX2
chi-miR-1271-3p	XM_005689112.3	gene-PEX2
chi-miR-1271-3p	XM_005689121.3	gene-MRPS28
chi-miR-1271-3p	XM_005689327.3	gene-CHMP4C
chi-miR-1271-3p	XM_005689523.3	gene-UPK2
chi-miR-1271-3p	XM_005689973.2	gene-POLD3
chi-miR-1271-3p	XM_005690001.2	gene-LOC102173866
chi-miR-1271-3p	XM_005690231.1	gene-LOC102170252
chi-miR-1271-3p	XM_005690291.3	gene-LOC102174140
chi-miR-1271-3p	XM_005690294.3	gene-LOC102175500
chi-miR-1271-3p	XM_005690297.3	gene-GLYATL2
chi-miR-1271-3p	XM_005690408.3	gene-C16H1orf186
chi-miR-1271-3p	XM_005690675.3	gene-DRAXIN
chi-miR-1271-3p	XM_005691074.2	gene-LOC102178473
chi-miR-1271-3p	XM_005691480.3	gene-RITA1
chi-miR-1271-3p	XM_005691599.3	gene-CMKLR1
chi-miR-1271-3p	XM_005691654.3	gene-DRG1
chi-miR-1271-3p	XM_005691687.2	gene-FOXN4
chi-miR-1271-3p	XM_005692042.2	gene-CCDC113
chi-miR-1271-3p	XM_005692043.2	gene-CCDC113
chi-miR-1271-3p	XM_005692152.3	gene-C18H16orf86
chi-miR-1271-3p	XM_005692153.2	gene-C18H16orf86
chi-miR-1271-3p	XM_005692156.3	gene-RANBP10
chi-miR-1271-3p	XM_005692211.3	gene-ZNF821
chi-miR-1271-3p	XM_005692610.3	gene-ZNF576
chi-miR-1271-3p	XM_005692611.3	gene-ZNF576
chi-miR-1271-3p	XM_005692647.2	gene-SNRPD2
chi-miR-1271-3p	XM_005692651.3	gene-LOC102174506
chi-miR-1271-3p	XM_005692956.3	gene-LOC102182340
chi-miR-1271-3p	XM_005693310.3	gene-INPP5K
chi-miR-1271-3p	XM_005693319.3	gene-OVCA2
chi-miR-1271-3p	XM_005693331.2	gene-HEATR9
chi-miR-1271-3p	XM_005693417.3	gene-ANKFY1
chi-miR-1271-3p	XM_005693418.3	gene-ANKFY1
chi-miR-1271-3p	XM_005693716.3	gene-LRRC46
chi-miR-1271-3p	XM_005693836.3	gene-TTC25
chi-miR-1271-3p	XM_005693970.2	gene-METTL2A
chi-miR-1271-3p	XM_005694142.3	gene-SLC25A19
chi-miR-1271-3p	XM_005694782.3	gene-WDR70
chi-miR-1271-3p	XM_005694967.3	gene-ABHD2
chi-miR-1271-3p	XM_005694987.2	gene-HDDC3
chi-miR-1271-3p	XM_005695057.3	gene-LOC102172393
chi-miR-1271-3p	XM_005695148.3	gene-ISLR
chi-miR-1271-3p	XM_005695765.3	gene-C22H3orf14
chi-miR-1271-3p	XM_005695766.3	gene-C22H3orf14
chi-miR-1271-3p	XM_005695939.2	gene-MON1A
chi-miR-1271-3p	XM_005696604.3	gene-LTB
chi-miR-1271-3p	XM_005696631.3	gene-IER3
chi-miR-1271-3p	XM_005696726.3	gene-PRSS16
chi-miR-1271-3p	XM_005697564.3	gene-LOC102184112
chi-miR-1271-3p	XM_005697566.3	gene-LOC102184112
chi-miR-1271-3p	XM_005697626.3	gene-IL4R
chi-miR-1271-3p	XM_005697652.3	gene-APOBR
chi-miR-1271-3p	XM_005698340.3	gene-DPCD
chi-miR-1271-3p	XM_005698447.3	gene-ITPRIP
chi-miR-1271-3p	XM_005699260.3	gene-LOC102174188
chi-miR-1271-3p	XM_005699304.3	gene-C28H10orf99
chi-miR-1271-3p	XM_005699902.3	gene-CTSW
chi-miR-1271-3p	XM_005699904.2	gene-FIBP
chi-miR-1271-3p	XM_005700713.3	gene-PJA1
chi-miR-1271-3p	XM_005700714.3	gene-PJA1
chi-miR-1271-3p	XM_005700981.2	gene-LOC102178523
chi-miR-1271-3p	XM_005701030.2	gene-LOC102191507
chi-miR-1271-3p	XM_005701122.3	gene-MID1
chi-miR-1271-3p	XM_005702139.3	gene-LOC102185085
chi-miR-1271-3p	XM_005709696.2	gene-OCSTAMP
chi-miR-1271-3p	XM_013962501.2	gene-CD2
chi-miR-1271-3p	XM_013962911.2	gene-DMAP1
chi-miR-1271-3p	XM_013963227.2	gene-LOC106502023
chi-miR-1271-3p	XM_013963490.2	gene-LOC106502056
chi-miR-1271-3p	XM_013965239.2	gene-SLC25A23
chi-miR-1271-3p	XM_013965389.2	gene-SEMA6A
chi-miR-1271-3p	XM_013965783.2	gene-ARRDC3
chi-miR-1271-3p	XM_013966032.2	gene-LOC102180040
chi-miR-1271-3p	XM_013966110.2	gene-DZIP1L
chi-miR-1271-3p	XM_013967307.2	gene-AREL1
chi-miR-1271-3p	XM_013967308.2	gene-AREL1
chi-miR-1271-3p	XM_013967310.2	gene-AREL1
chi-miR-1271-3p	XM_013967412.2	gene-ADRA2B
chi-miR-1271-3p	XM_013967476.2	gene-C11H2orf49
chi-miR-1271-3p	XM_013967627.2	gene-WDR33
chi-miR-1271-3p	XM_013967798.2	gene-IFT172
chi-miR-1271-3p	XM_013967824.2	gene-CENPO
chi-miR-1271-3p	XM_013967825.2	gene-CENPO
chi-miR-1271-3p	XM_013967826.2	gene-CENPO
chi-miR-1271-3p	XM_013967827.2	gene-CENPO
chi-miR-1271-3p	XM_013969969.2	gene-GLYATL2
chi-miR-1271-3p	XM_013970313.1	gene-LOC102176812
chi-miR-1271-3p	XM_013970902.2	gene-IL17C
chi-miR-1271-3p	XM_013971245.2	gene-LOC102173495
chi-miR-1271-3p	XM_013972060.2	gene-GP1BA
chi-miR-1271-3p	XM_013972063.2	gene-LOC106503212
chi-miR-1271-3p	XM_013972239.2	gene-SLC25A19
chi-miR-1271-3p	XM_013972478.2	gene-LRRC46
chi-miR-1271-3p	XM_013972518.2	gene-PHB
chi-miR-1271-3p	XM_013972683.2	gene-PLCD4
chi-miR-1271-3p	XM_013972691.2	gene-ZNF142
chi-miR-1271-3p	XM_013973637.2	gene-KIF9
chi-miR-1271-3p	XM_013973677.2	gene-GLYCTK
chi-miR-1271-3p	XM_013974700.2	gene-INO80E
chi-miR-1271-3p	XM_013974773.2	gene-BCKDK
chi-miR-1271-3p	XM_013975113.2	gene-SUFU
chi-miR-1271-3p	XM_013975115.2	gene-SUFU
chi-miR-1271-3p	XM_013975740.2	gene-PANX1
chi-miR-1271-3p	XM_013975903.2	gene-TAF6L
chi-miR-1271-3p	XM_013976040.2	gene-POLA2
chi-miR-1271-3p	XM_013976424.2	gene-PJA1
chi-miR-1271-3p	XM_013976691.2	gene-MID1
chi-miR-1271-3p	XM_013977123.2	gene-CREB3L4
chi-miR-1271-3p	XM_018038271.1	gene-CELSR3
chi-miR-1271-3p	XM_018038272.1	gene-CELSR3
chi-miR-1271-3p	XM_018038309.1	gene-AMT
chi-miR-1271-3p	XM_018038592.1	gene-PTK7
chi-miR-1271-3p	XM_018038593.1	gene-PTK7
chi-miR-1271-3p	XM_018038594.1	gene-PTK7
chi-miR-1271-3p	XM_018038631.1	gene-VWA7
chi-miR-1271-3p	XM_018038632.1	gene-VWA7
chi-miR-1271-3p	XM_018038633.1	gene-VWA7
chi-miR-1271-3p	XM_018038634.1	gene-VWA7
chi-miR-1271-3p	XM_018038658.1	gene-DNPH1
chi-miR-1271-3p	XM_018038788.1	gene-MAPK13
chi-miR-1271-3p	XM_018038824.1	gene-LOC102172138
chi-miR-1271-3p	XM_018038884.1	gene-LOC102185917
chi-miR-1271-3p	XM_018039024.1	gene-DUSP22
chi-miR-1271-3p	XM_018039504.1	gene-PIAS2
chi-miR-1271-3p	XM_018039507.1	gene-PIAS2
chi-miR-1271-3p	XM_018039702.1	gene-LOC108633807
chi-miR-1271-3p	XM_018039709.1	gene-LOC108633807
chi-miR-1271-3p	XM_018039719.1	gene-CDH2
chi-miR-1271-3p	XM_018039721.1	gene-FECH
chi-miR-1271-3p	XM_018039832.1	gene-STK25
chi-miR-1271-3p	XM_018039834.1	gene-STK25
chi-miR-1271-3p	XM_018039836.1	gene-STK25
chi-miR-1271-3p	XM_018039837.1	gene-STK25
chi-miR-1271-3p	XM_018039858.1	gene-C25H16orf90
chi-miR-1271-3p	XM_018039862.1	gene-LOC106503571
chi-miR-1271-3p	XM_018039954.1	gene-LOC102187452
chi-miR-1271-3p	XM_018039958.1	gene-PIGQ
chi-miR-1271-3p	XM_018039959.1	gene-PIGQ
chi-miR-1271-3p	XM_018039960.1	gene-PIGQ
chi-miR-1271-3p	XM_018039961.1	gene-PIGQ
chi-miR-1271-3p	XM_018040078.1	gene-PRM2
chi-miR-1271-3p	XM_018040105.1	gene-NTHL1
chi-miR-1271-3p	XM_018040106.1	gene-NTHL1
chi-miR-1271-3p	XM_018040107.1	gene-NTHL1
chi-miR-1271-3p	XM_018040108.1	gene-NTHL1
chi-miR-1271-3p	XM_018040109.1	gene-NTHL1
chi-miR-1271-3p	XM_018040180.1	gene-SH2B1
chi-miR-1271-3p	XM_018040197.1	gene-PER2
chi-miR-1271-3p	XM_018040201.1	gene-CPSF4
chi-miR-1271-3p	XM_018040202.1	gene-CPSF4
chi-miR-1271-3p	XM_018040203.1	gene-CPSF4
chi-miR-1271-3p	XM_018040204.1	gene-CPSF4
chi-miR-1271-3p	XM_018040205.1	gene-CPSF4
chi-miR-1271-3p	XM_018040206.1	gene-CPSF4
chi-miR-1271-3p	XM_018040208.1	gene-CPSF4
chi-miR-1271-3p	XM_018040209.1	gene-PDAP1
chi-miR-1271-3p	XM_018040263.1	gene-ANKS3
chi-miR-1271-3p	XM_018040265.1	gene-ANKS3
chi-miR-1271-3p	XM_018040268.1	gene-CLEC16A
chi-miR-1271-3p	XM_018040269.1	gene-CLEC16A
chi-miR-1271-3p	XM_018040270.1	gene-CLEC16A
chi-miR-1271-3p	XM_018040271.1	gene-CLEC16A
chi-miR-1271-3p	XM_018040272.1	gene-CLEC16A
chi-miR-1271-3p	XM_018040349.1	gene-TFR2
chi-miR-1271-3p	XM_018040350.1	gene-TFR2
chi-miR-1271-3p	XM_018040352.1	gene-TFR2
chi-miR-1271-3p	XM_018040363.1	gene-KCTD5
chi-miR-1271-3p	XM_018040394.1	gene-LOC102184306
chi-miR-1271-3p	XM_018040598.1	gene-FAM20C
chi-miR-1271-3p	XM_018040645.1	gene-IL4R
chi-miR-1271-3p	XM_018040646.1	gene-IL4R
chi-miR-1271-3p	XM_018040647.1	gene-IL4R
chi-miR-1271-3p	XM_018040648.1	gene-IL4R
chi-miR-1271-3p	XM_018040649.1	gene-IL4R
chi-miR-1271-3p	XM_018040808.1	gene-GFER
chi-miR-1271-3p	XM_018040809.1	gene-CAPN15
chi-miR-1271-3p	XM_018040810.1	gene-CAPN15
chi-miR-1271-3p	XM_018040811.1	gene-CAPN15
chi-miR-1271-3p	XM_018040812.1	gene-CAPN15
chi-miR-1271-3p	XM_018040813.1	gene-CAPN15
chi-miR-1271-3p	XM_018040814.1	gene-CAPN15
chi-miR-1271-3p	XM_018040916.1	gene-QPRT
chi-miR-1271-3p	XM_018040924.1	gene-RBFOX1
chi-miR-1271-3p	XM_018040925.1	gene-RBFOX1
chi-miR-1271-3p	XM_018040928.1	gene-RBFOX1
chi-miR-1271-3p	XM_018040981.1	gene-BCKDK
chi-miR-1271-3p	XM_018040994.1	gene-SLC5A11
chi-miR-1271-3p	XM_018041007.1	gene-CHST12
chi-miR-1271-3p	XM_018041008.1	gene-CHST12
chi-miR-1271-3p	XM_018041121.1	gene-PDZD7
chi-miR-1271-3p	XM_018041555.1	gene-TEKT2
chi-miR-1271-3p	XM_018041587.1	gene-ITPRIP
chi-miR-1271-3p	XM_018041588.1	gene-ITPRIP
chi-miR-1271-3p	XM_018041607.1	gene-MAP7D1
chi-miR-1271-3p	XM_018041610.1	gene-MAP7D1
chi-miR-1271-3p	XM_018041620.1	gene-MAP7D1
chi-miR-1271-3p	XM_018041627.1	gene-MAP7D1
chi-miR-1271-3p	XM_018041633.1	gene-MAP7D1
chi-miR-1271-3p	XM_018041643.1	gene-MAP7D1
chi-miR-1271-3p	XM_018041646.1	gene-MAP7D1
chi-miR-1271-3p	XM_018041653.1	gene-MAP7D1
chi-miR-1271-3p	XM_018041660.1	gene-MAP7D1
chi-miR-1271-3p	XM_018041670.1	gene-MAP7D1
chi-miR-1271-3p	XM_018041676.1	gene-KNDC1
chi-miR-1271-3p	XM_018041677.1	gene-KNDC1
chi-miR-1271-3p	XM_018041678.1	gene-MAP7D1
chi-miR-1271-3p	XM_018041680.1	gene-PAX2
chi-miR-1271-3p	XM_018041681.1	gene-PAX2
chi-miR-1271-3p	XM_018041682.1	gene-PAX2
chi-miR-1271-3p	XM_018041684.1	gene-PAX2
chi-miR-1271-3p	XM_018042442.1	gene-MTR
chi-miR-1271-3p	XM_018042443.1	gene-MTR
chi-miR-1271-3p	XM_018042444.1	gene-MTR
chi-miR-1271-3p	XM_018042446.1	gene-MTR
chi-miR-1271-3p	XM_018042469.1	gene-SFTPD
chi-miR-1271-3p	XM_018042470.1	gene-SFTPD
chi-miR-1271-3p	XM_018042471.1	gene-SFTPD
chi-miR-1271-3p	XM_018042627.1	gene-C28H10orf35
chi-miR-1271-3p	XM_018042764.1	gene-LOC102188566
chi-miR-1271-3p	XM_018042802.1	gene-CCDC89
chi-miR-1271-3p	XM_018042897.1	gene-HYI
chi-miR-1271-3p	XM_018042905.1	gene-CARNS1
chi-miR-1271-3p	XM_018042906.1	gene-CARNS1
chi-miR-1271-3p	XM_018042957.1	gene-TAF6L
chi-miR-1271-3p	XM_018042958.1	gene-TAF6L
chi-miR-1271-3p	XM_018043021.1	gene-PHRF1
chi-miR-1271-3p	XM_018043022.1	gene-PHRF1
chi-miR-1271-3p	XM_018043023.1	gene-PHRF1
chi-miR-1271-3p	XM_018043039.1	gene-PITPNM1
chi-miR-1271-3p	XM_018043040.1	gene-PITPNM1
chi-miR-1271-3p	XM_018043041.1	gene-PITPNM1
chi-miR-1271-3p	XM_018043072.1	gene-USP35
chi-miR-1271-3p	XM_018043230.1	gene-DMAP1
chi-miR-1271-3p	XM_018043428.1	gene-FIBP
chi-miR-1271-3p	XM_018043470.1	gene-NDUFV1
chi-miR-1271-3p	XM_018043628.1	gene-CCDC17
chi-miR-1271-3p	XM_018043677.1	gene-LOC102183950
chi-miR-1271-3p	XM_018043771.1	gene-KDM6A
chi-miR-1271-3p	XM_018043817.1	gene-MID1
chi-miR-1271-3p	XM_018043818.1	gene-MID1
chi-miR-1271-3p	XM_018043859.1	gene-TXLNG
chi-miR-1271-3p	XM_018043893.1	gene-PRKX
chi-miR-1271-3p	XM_018043894.1	gene-PRKX
chi-miR-1271-3p	XM_018043935.1	gene-PJA1
chi-miR-1271-3p	XM_018043955.1	gene-STARD8
chi-miR-1271-3p	XM_018043956.1	gene-STARD8
chi-miR-1271-3p	XM_018044091.1	gene-LOC106501902
chi-miR-1271-3p	XM_018044173.1	gene-LOC102177222
chi-miR-1271-3p	XM_018044272.1	gene-ATP1B4
chi-miR-1271-3p	XM_018044274.1	gene-ATP1B4
chi-miR-1271-3p	XM_018044277.1	gene-ATP1B4
chi-miR-1271-3p	XM_018044309.1	gene-C3H1orf123
chi-miR-1271-3p	XM_018044310.1	gene-SOWAHD
chi-miR-1271-3p	XM_018044373.1	gene-LOC108634508
chi-miR-1271-3p	XM_018044543.1	gene-LOC108634556
chi-miR-1271-3p	XM_018044548.1	gene-LOC108634558
chi-miR-1271-3p	XM_018044549.1	gene-LOC108634559
chi-miR-1271-3p	XM_018044550.1	gene-LOC108634562
chi-miR-1271-3p	XM_018044551.1	gene-LOC108634563
chi-miR-1271-3p	XM_018044706.1	gene-LOC108634654
chi-miR-1271-3p	XM_018044759.1	gene-LOC108634684
chi-miR-1271-3p	XM_018044791.1	gene-PDZD4
chi-miR-1271-3p	XM_018044818.1	gene-CUNH22orf39
chi-miR-1271-3p	XM_018044841.1	gene-GNB1L
chi-miR-1271-3p	XM_018044842.1	gene-GNB1L
chi-miR-1271-3p	XM_018044844.1	gene-GNB1L
chi-miR-1271-3p	XM_018044845.1	gene-GNB1L
chi-miR-1271-3p	XM_018044846.1	gene-GNB1L
chi-miR-1271-3p	XM_018044881.1	gene-FRMD1
chi-miR-1271-3p	XM_018044882.1	gene-FRMD1
chi-miR-1271-3p	XM_018044883.1	gene-FRMD1
chi-miR-1271-3p	XM_018044884.1	gene-FRMD1
chi-miR-1271-3p	XM_018044885.1	gene-FRMD1
chi-miR-1271-3p	XM_018044886.1	gene-FRMD1
chi-miR-1271-3p	XM_018044928.1	gene-LOC108634737
chi-miR-1271-3p	XM_018044945.1	gene-LOC108634745
chi-miR-1271-3p	XM_018044996.1	gene-F7
chi-miR-1271-3p	XM_018044998.1	gene-F7
chi-miR-1271-3p	XM_018045016.1	gene-LOC108634777
chi-miR-1271-3p	XM_018045017.1	gene-LOC108634779
chi-miR-1271-3p	XM_018045020.1	gene-LOC108634789
chi-miR-1271-3p	XM_018045021.1	gene-GUCD1
chi-miR-1271-3p	XM_018045022.1	gene-GUCD1
chi-miR-1271-3p	XM_018045023.1	gene-GUCD1
chi-miR-1271-3p	XM_018045024.1	gene-GUCD1
chi-miR-1271-3p	XM_018045025.1	gene-GUCD1
chi-miR-1271-3p	XM_018045033.1	gene-LOC108634791
chi-miR-1271-3p	XM_018045042.1	gene-LOC108634792
chi-miR-1271-3p	XM_018045051.1	gene-LOC108634797
chi-miR-1271-3p	XM_018045058.1	gene-LOC108634807
chi-miR-1271-3p	XM_018045060.1	gene-LOC108634809
chi-miR-1271-3p	XM_018045139.1	gene-CCDC22
chi-miR-1271-3p	XM_018045147.1	gene-LOC102186671
chi-miR-1271-3p	XM_018045278.1	gene-LOC108634958
chi-miR-1271-3p	XM_018045308.1	gene-LOC108634993
chi-miR-1271-3p	XM_018045345.1	gene-LOC108635041
chi-miR-1271-3p	XM_018045348.1	gene-LOC108635043
chi-miR-1271-3p	XM_018045420.1	gene-LOC108635154
chi-miR-1271-3p	XM_018045502.1	gene-LOC108635283
chi-miR-1271-3p	XM_018045512.1	gene-LOC108635304
chi-miR-1271-3p	XM_018045536.1	gene-LOC108635371
chi-miR-1271-3p	XM_018045540.1	gene-LOC108635374
chi-miR-1271-3p	XM_018045605.1	gene-LOC108635488
chi-miR-1271-3p	XM_018045606.1	gene-LOC108635488
chi-miR-1271-3p	XM_018045817.1	gene-LOC102173333
chi-miR-1271-3p	XM_018046016.1	gene-POLR3GL
chi-miR-1271-3p	XM_018046027.1	gene-PLEKHO1
chi-miR-1271-3p	XM_018046028.1	gene-PLEKHO1
chi-miR-1271-3p	XM_018046031.1	gene-MRPS21
chi-miR-1271-3p	XM_018046032.1	gene-MUC20
chi-miR-1271-3p	XM_018046125.1	gene-PGLYRP3
chi-miR-1271-3p	XM_018046126.1	gene-PGLYRP3
chi-miR-1271-3p	XM_018046152.1	gene-CREB3L4
chi-miR-1271-3p	XM_018046230.1	gene-TRIM46
chi-miR-1271-3p	XM_018046231.1	gene-TRIM46
chi-miR-1271-3p	XM_018046285.1	gene-PAQR6
chi-miR-1271-3p	XM_018046286.1	gene-PAQR6
chi-miR-1271-3p	XM_018046301.1	gene-RRNAD1
chi-miR-1271-3p	XM_018046302.1	gene-RRNAD1
chi-miR-1271-3p	XM_018046303.1	gene-RRNAD1
chi-miR-1271-3p	XM_018046315.1	gene-PEAR1
chi-miR-1271-3p	XM_018046316.1	gene-PEAR1
chi-miR-1271-3p	XM_018046317.1	gene-PEAR1
chi-miR-1271-3p	XM_018046594.1	gene-LOC102182494
chi-miR-1271-3p	XM_018046701.1	gene-WDR86
chi-miR-1271-3p	XM_018046763.1	gene-LOC102178618
chi-miR-1271-3p	XM_018046878.1	gene-KLRG2
chi-miR-1271-3p	XM_018047050.1	gene-ADCY1
chi-miR-1271-3p	XM_018047093.1	gene-CHRD
chi-miR-1271-3p	XM_018047097.1	gene-CHRD
chi-miR-1271-3p	XM_018047376.1	gene-MIOS
chi-miR-1271-3p	XM_018047377.1	gene-MIOS
chi-miR-1271-3p	XM_018047378.1	gene-MIOS
chi-miR-1271-3p	XM_018047379.1	gene-MIOS
chi-miR-1271-3p	XM_018047380.1	gene-MIOS
chi-miR-1271-3p	XM_018047381.1	gene-MIOS
chi-miR-1271-3p	XM_018047457.1	gene-COBL
chi-miR-1271-3p	XM_018047474.1	gene-LOC106501766
chi-miR-1271-3p	XM_018047546.1	gene-RERG
chi-miR-1271-3p	XM_018047656.1	gene-HOXC13
chi-miR-1271-3p	XM_018047682.1	gene-MFSD5
chi-miR-1271-3p	XM_018047810.1	gene-ASIC1
chi-miR-1271-3p	XM_018047811.1	gene-ASIC1
chi-miR-1271-3p	XM_018047852.1	gene-DDX23
chi-miR-1271-3p	XM_018048058.1	gene-BAZ2A
chi-miR-1271-3p	XM_018048059.1	gene-BAZ2A
chi-miR-1271-3p	XM_018048060.1	gene-BAZ2A
chi-miR-1271-3p	XM_018048061.1	gene-BAZ2A
chi-miR-1271-3p	XM_018048122.1	gene-BLOC1S1
chi-miR-1271-3p	XM_018048219.1	gene-PRDM4
chi-miR-1271-3p	XM_018048220.1	gene-PRDM4
chi-miR-1271-3p	XM_018048388.1	gene-KRAS
chi-miR-1271-3p	XM_018048459.1	gene-FAM234B
chi-miR-1271-3p	XM_018048460.1	gene-FAM234B
chi-miR-1271-3p	XM_018048637.1	gene-ITFG2
chi-miR-1271-3p	XM_018048638.1	gene-ITFG2
chi-miR-1271-3p	XM_018048727.1	gene-CDC42EP1
chi-miR-1271-3p	XM_018048728.1	gene-CDC42EP1
chi-miR-1271-3p	XM_018048729.1	gene-CDC42EP1
chi-miR-1271-3p	XM_018048730.1	gene-CDC42EP1
chi-miR-1271-3p	XM_018048731.1	gene-CDC42EP1
chi-miR-1271-3p	XM_018048740.1	gene-ANKRD54
chi-miR-1271-3p	XM_018048904.1	gene-PPARA
chi-miR-1271-3p	XM_018048906.1	gene-PPARA
chi-miR-1271-3p	XM_018048907.1	gene-PPARA
chi-miR-1271-3p	XM_018048913.1	gene-GTSE1
chi-miR-1271-3p	XM_018048914.1	gene-GTSE1
chi-miR-1271-3p	XM_018048935.1	gene-MLC1
chi-miR-1271-3p	XM_018049019.1	gene-LOC102172125
chi-miR-1271-3p	XM_018049069.1	gene-LOC102186863
chi-miR-1271-3p	XM_018049078.1	gene-LOC108636122
chi-miR-1271-3p	XM_018049375.1	gene-LOC108636218
chi-miR-1271-3p	XM_018049756.1	gene-LOC102188844
chi-miR-1271-3p	XM_018049791.1	gene-SH3TC1
chi-miR-1271-3p	XM_018049792.1	gene-SH3TC1
chi-miR-1271-3p	XM_018049797.1	gene-LRPAP1
chi-miR-1271-3p	XM_018049829.1	gene-ZFYVE28
chi-miR-1271-3p	XM_018049892.1	gene-PDE6B
chi-miR-1271-3p	XM_018049978.1	gene-DZIP1L
chi-miR-1271-3p	XM_018049983.1	gene-DZIP1L
chi-miR-1271-3p	XM_018050214.1	gene-PCDH12
chi-miR-1271-3p	XM_018050406.1	gene-SCAMP4
chi-miR-1271-3p	XM_018050407.1	gene-SCAMP4
chi-miR-1271-3p	XM_018050419.1	gene-ADAMTSL5
chi-miR-1271-3p	XM_018050420.1	gene-ADAMTSL5
chi-miR-1271-3p	XM_018050421.1	gene-ADAMTSL5
chi-miR-1271-3p	XM_018050422.1	gene-ADAMTSL5
chi-miR-1271-3p	XM_018050423.1	gene-ADAMTSL5
chi-miR-1271-3p	XM_018050424.1	gene-ADAMTSL5
chi-miR-1271-3p	XM_018050425.1	gene-ADAMTSL5
chi-miR-1271-3p	XM_018050426.1	gene-ADAMTSL5
chi-miR-1271-3p	XM_018050427.1	gene-ADAMTSL5
chi-miR-1271-3p	XM_018050428.1	gene-ADAMTSL5
chi-miR-1271-3p	XM_018050429.1	gene-ADAMTSL5
chi-miR-1271-3p	XM_018050449.1	gene-LOC102191038
chi-miR-1271-3p	XM_018050450.1	gene-EFNA2
chi-miR-1271-3p	XM_018050476.1	gene-ARHGAP45
chi-miR-1271-3p	XM_018050477.1	gene-ARHGAP45
chi-miR-1271-3p	XM_018050478.1	gene-ARHGAP45
chi-miR-1271-3p	XM_018050479.1	gene-ARHGAP45
chi-miR-1271-3p	XM_018050481.1	gene-GRIN3B
chi-miR-1271-3p	XM_018050538.1	gene-ZNF672
chi-miR-1271-3p	XM_018050539.1	gene-ZNF672
chi-miR-1271-3p	XM_018050540.1	gene-ZNF672
chi-miR-1271-3p	XM_018050541.1	gene-ZNF672
chi-miR-1271-3p	XM_018050559.1	gene-LOC108636375
chi-miR-1271-3p	XM_018050648.1	gene-DNMT3L
chi-miR-1271-3p	XM_018050663.1	gene-SEMA6A
chi-miR-1271-3p	XM_018050863.1	gene-FSD1
chi-miR-1271-3p	XM_018050865.1	gene-STAP2
chi-miR-1271-3p	XM_018050866.1	gene-STAP2
chi-miR-1271-3p	XM_018050869.1	gene-CHAF1A
chi-miR-1271-3p	XM_018050871.1	gene-CHAF1A
chi-miR-1271-3p	XM_018050888.1	gene-FEM1A
chi-miR-1271-3p	XM_018050915.1	gene-PRR22
chi-miR-1271-3p	XM_018050918.1	gene-RFX2
chi-miR-1271-3p	XM_018050929.1	gene-GTF2F1
chi-miR-1271-3p	XM_018050993.1	gene-ELAVL1
chi-miR-1271-3p	XM_018051023.1	gene-MRPL4
chi-miR-1271-3p	XM_018051081.1	gene-DNM2
chi-miR-1271-3p	XM_018051088.1	gene-LOC102186002
chi-miR-1271-3p	XM_018051089.1	gene-LOC102186002
chi-miR-1271-3p	XM_018051099.1	gene-SPC24
chi-miR-1271-3p	XM_018051226.1	gene-CACNA1A
chi-miR-1271-3p	XM_018051227.1	gene-CACNA1A
chi-miR-1271-3p	XM_018051228.1	gene-CACNA1A
chi-miR-1271-3p	XM_018051230.1	gene-CACNA1A
chi-miR-1271-3p	XM_018051231.1	gene-CACNA1A
chi-miR-1271-3p	XM_018051233.1	gene-CACNA1A
chi-miR-1271-3p	XM_018051254.1	gene-MAST1
chi-miR-1271-3p	XM_018051256.1	gene-MAST1
chi-miR-1271-3p	XM_018051487.1	gene-TM6SF2
chi-miR-1271-3p	XM_018051488.1	gene-TM6SF2
chi-miR-1271-3p	XM_018051501.1	gene-TSSK6
chi-miR-1271-3p	XM_018051596.1	gene-ADAMTS2
chi-miR-1271-3p	XM_018051608.1	gene-C7H5orf45
chi-miR-1271-3p	XM_018051616.1	gene-DSCAM
chi-miR-1271-3p	XM_018051642.1	gene-MX2
chi-miR-1271-3p	XM_018051644.1	gene-MX2
chi-miR-1271-3p	XM_018051946.1	gene-TRPM2
chi-miR-1271-3p	XM_018051992.1	gene-LOC108636550
chi-miR-1271-3p	XM_018052006.1	gene-LOC108636551
chi-miR-1271-3p	XM_018052009.1	gene-GLDC
chi-miR-1271-3p	XM_018052041.1	gene-LOC108636559
chi-miR-1271-3p	XM_018052202.1	gene-TMOD1
chi-miR-1271-3p	XM_018052203.1	gene-TMOD1
chi-miR-1271-3p	XM_018052204.1	gene-TMOD1
chi-miR-1271-3p	XM_018052205.1	gene-TMOD1
chi-miR-1271-3p	XM_018052215.1	gene-TRIM14
chi-miR-1271-3p	XM_018052216.1	gene-TRIM14
chi-miR-1271-3p	XM_018052271.1	gene-HR
chi-miR-1271-3p	XM_018052272.1	gene-HR
chi-miR-1271-3p	XM_018052274.1	gene-HR
chi-miR-1271-3p	XM_018052275.1	gene-HR
chi-miR-1271-3p	XM_018052276.1	gene-HR
chi-miR-1271-3p	XM_018052277.1	gene-HR
chi-miR-1271-3p	XM_018052320.1	gene-COL6A1
chi-miR-1271-3p	XM_018052364.1	gene-LSS
chi-miR-1271-3p	XM_018052368.1	gene-LSS
chi-miR-1271-3p	XM_018052487.1	gene-CDC14B
chi-miR-1271-3p	XM_018052564.1	gene-TMEM245
chi-miR-1271-3p	XM_018052603.1	gene-RUNX1
chi-miR-1271-3p	XM_018052628.1	gene-BSPRY
chi-miR-1271-3p	XM_018052629.1	gene-BSPRY
chi-miR-1271-3p	XM_018052702.1	gene-PHF19
chi-miR-1271-3p	XM_018052703.1	gene-PHF19
chi-miR-1271-3p	XM_018052861.1	gene-NRIP1
chi-miR-1271-3p	XM_018053051.1	gene-WISP3
chi-miR-1271-3p	XM_018053085.1	gene-LOC102179006
chi-miR-1271-3p	XM_018053086.1	gene-LOC102179006
chi-miR-1271-3p	XM_018053087.1	gene-LOC102179006
chi-miR-1271-3p	XM_018053088.1	gene-LOC102179006
chi-miR-1271-3p	XM_018053089.1	gene-LOC102179006
chi-miR-1271-3p	XM_018053092.1	gene-LOC102179006
chi-miR-1271-3p	XM_018053227.1	gene-EFHB
chi-miR-1271-3p	XM_018053424.1	gene-FNDC1
chi-miR-1271-3p	XM_018053425.1	gene-FNDC1
chi-miR-1271-3p	XM_018053426.1	gene-FNDC1
chi-miR-1271-3p	XM_018053427.1	gene-FNDC1
chi-miR-1271-3p	XM_018053537.1	gene-T
chi-miR-1271-3p	XM_018053538.1	gene-T
chi-miR-1271-3p	XM_018053556.1	gene-MYO9A
chi-miR-1271-3p	XM_018053557.1	gene-MYO9A
chi-miR-1271-3p	XM_018053558.1	gene-MYO9A
chi-miR-1271-3p	XM_018053559.1	gene-MYO9A
chi-miR-1271-3p	XM_018053560.1	gene-MYO9A
chi-miR-1271-3p	XM_018053561.1	gene-MYO9A
chi-miR-1271-3p	XM_018053562.1	gene-MYO9A
chi-miR-1271-3p	XM_018053643.1	gene-SLC24A1
chi-miR-1271-3p	XM_018053780.1	gene-LOC102176321
chi-miR-1271-3p	XM_018053801.1	gene-CHRM5
chi-miR-1271-3p	XM_018053845.1	gene-NRDE2
chi-miR-1271-3p	XM_018054088.1	gene-RTN1
chi-miR-1271-3p	XM_018054089.1	gene-RTN1
chi-miR-1271-3p	XM_018054315.1	gene-APH1B
chi-miR-1271-3p	XM_018054521.1	gene-CLCNKA
chi-miR-1271-3p	XM_018054531.1	gene-CLCNKA
chi-miR-1271-3p	XM_018054537.1	gene-CLCNKA
chi-miR-1271-3p	XM_018054546.1	gene-CLCNKA
chi-miR-1271-3p	XM_018054550.1	gene-CLCNKA
chi-miR-1271-3p	XM_018054555.1	gene-CLCNKA
chi-miR-1271-3p	XM_018054561.1	gene-CLCNKA
chi-miR-1271-3p	XM_018054562.1	gene-CLCNKA
chi-miR-1271-3p	XM_018054575.1	gene-REM2
chi-miR-1271-3p	XM_018054603.1	gene-IL25
chi-miR-1271-3p	XM_018054606.1	gene-ZFHX2
chi-miR-1271-3p	XM_018054619.1	gene-PSME1
chi-miR-1271-3p	XM_018054728.1	gene-ACTL8
chi-miR-1271-3p	XM_018054760.1	gene-ALDH4A1
chi-miR-1271-3p	XM_018054800.1	gene-FBLN7
chi-miR-1271-3p	XM_018054801.1	gene-FBLN7
chi-miR-1271-3p	XM_018054838.1	gene-ADRA2B
chi-miR-1271-3p	XM_018054871.1	gene-SEMA4C
chi-miR-1271-3p	XM_018054872.1	gene-SEMA4C
chi-miR-1271-3p	XM_018054874.1	gene-SEMA4C
chi-miR-1271-3p	XM_018054875.1	gene-SEMA4C
chi-miR-1271-3p	XM_018054876.1	gene-SEMA4C
chi-miR-1271-3p	XM_018054877.1	gene-SEMA4C
chi-miR-1271-3p	XM_018054910.1	gene-MITD1
chi-miR-1271-3p	XM_018054922.1	gene-CHST10
chi-miR-1271-3p	XM_018055043.1	gene-RAB11FIP5
chi-miR-1271-3p	XM_018055044.1	gene-RAB11FIP5
chi-miR-1271-3p	XM_018055045.1	gene-RAB11FIP5
chi-miR-1271-3p	XM_018055046.1	gene-RAB11FIP5
chi-miR-1271-3p	XM_018055047.1	gene-RAB11FIP5
chi-miR-1271-3p	XM_018055048.1	gene-RAB11FIP5
chi-miR-1271-3p	XM_018055245.1	gene-RAP1GAP
chi-miR-1271-3p	XM_018055255.1	gene-RAP1GAP
chi-miR-1271-3p	XM_018055259.1	gene-RAP1GAP
chi-miR-1271-3p	XM_018055261.1	gene-RAP1GAP
chi-miR-1271-3p	XM_018055271.1	gene-RAP1GAP
chi-miR-1271-3p	XM_018055278.1	gene-RAP1GAP
chi-miR-1271-3p	XM_018055282.1	gene-RAP1GAP
chi-miR-1271-3p	XM_018055290.1	gene-RAP1GAP
chi-miR-1271-3p	XM_018055292.1	gene-GCFC2
chi-miR-1271-3p	XM_018055298.1	gene-RAP1GAP
chi-miR-1271-3p	XM_018055306.1	gene-RAP1GAP
chi-miR-1271-3p	XM_018055313.1	gene-RAP1GAP
chi-miR-1271-3p	XM_018055474.1	gene-CAPN13
chi-miR-1271-3p	XM_018055475.1	gene-CAPN13
chi-miR-1271-3p	XM_018055559.1	gene-CENPO
chi-miR-1271-3p	XM_018055560.1	gene-CENPO
chi-miR-1271-3p	XM_018055801.1	gene-ANGPTL2
chi-miR-1271-3p	XM_018055920.1	gene-SPOUT1
chi-miR-1271-3p	XM_018055957.1	gene-TOR1A
chi-miR-1271-3p	XM_018056046.1	gene-SPACA9
chi-miR-1271-3p	XM_018056093.1	gene-GPSM1
chi-miR-1271-3p	XM_018056133.1	gene-KCNE1
chi-miR-1271-3p	XM_018056139.1	gene-SURF6
chi-miR-1271-3p	XM_018056163.1	gene-SARDH
chi-miR-1271-3p	XM_018056164.1	gene-SARDH
chi-miR-1271-3p	XM_018056165.1	gene-SARDH
chi-miR-1271-3p	XM_018056208.1	gene-EXTL1
chi-miR-1271-3p	XM_018056218.1	gene-EXTL1
chi-miR-1271-3p	XM_018056228.1	gene-EXTL1
chi-miR-1271-3p	XM_018056237.1	gene-EXTL1
chi-miR-1271-3p	XM_018056639.1	gene-STARD13
chi-miR-1271-3p	XM_018056640.1	gene-STARD13
chi-miR-1271-3p	XM_018056641.1	gene-STARD13
chi-miR-1271-3p	XM_018056642.1	gene-STARD13
chi-miR-1271-3p	XM_018056643.1	gene-STARD13
chi-miR-1271-3p	XM_018056692.1	gene-VPS36
chi-miR-1271-3p	XM_018056693.1	gene-VPS36
chi-miR-1271-3p	XM_018056841.1	gene-FAM76A
chi-miR-1271-3p	XM_018056843.1	gene-FAM76A
chi-miR-1271-3p	XM_018057203.1	gene-KIAA1462
chi-miR-1271-3p	XM_018057288.1	gene-ABHD12
chi-miR-1271-3p	XM_018057289.1	gene-ABHD12
chi-miR-1271-3p	XM_018057300.1	gene-ASB13
chi-miR-1271-3p	XM_018057332.1	gene-PITRM1
chi-miR-1271-3p	XM_018057334.1	gene-PITRM1
chi-miR-1271-3p	XM_018057515.1	gene-LIME1
chi-miR-1271-3p	XM_018057536.1	gene-KCNQ2
chi-miR-1271-3p	XM_018057537.1	gene-KCNQ2
chi-miR-1271-3p	XM_018057538.1	gene-KCNQ2
chi-miR-1271-3p	XM_018057539.1	gene-KCNQ2
chi-miR-1271-3p	XM_018057540.1	gene-KCNQ2
chi-miR-1271-3p	XM_018057541.1	gene-KCNQ2
chi-miR-1271-3p	XM_018057543.1	gene-KCNQ2
chi-miR-1271-3p	XM_018057544.1	gene-KCNQ2
chi-miR-1271-3p	XM_018057545.1	gene-KCNQ2
chi-miR-1271-3p	XM_018057610.1	gene-CTSZ
chi-miR-1271-3p	XM_018057634.1	gene-TXLNA
chi-miR-1271-3p	XM_018057639.1	gene-TXLNA
chi-miR-1271-3p	XM_018057648.1	gene-TXLNA
chi-miR-1271-3p	XM_018057654.1	gene-TXLNA
chi-miR-1271-3p	XM_018057686.1	gene-FOXS1
chi-miR-1271-3p	XM_018057711.1	gene-DNMT3B
chi-miR-1271-3p	XM_018057717.1	gene-LOC106502777
chi-miR-1271-3p	XM_018057718.1	gene-LOC106502777
chi-miR-1271-3p	XM_018057725.1	gene-ACTL10
chi-miR-1271-3p	XM_018057730.1	gene-CHMP4B
chi-miR-1271-3p	XM_018057731.1	gene-RALY
chi-miR-1271-3p	XM_018057732.1	gene-RALY
chi-miR-1271-3p	XM_018057733.1	gene-RALY
chi-miR-1271-3p	XM_018057796.1	gene-SCAND1
chi-miR-1271-3p	XM_018057865.1	gene-DHX35
chi-miR-1271-3p	XM_018057964.1	gene-SLC13A3
chi-miR-1271-3p	XM_018058087.1	gene-AK2
chi-miR-1271-3p	XM_018058169.1	gene-LOC102175598
chi-miR-1271-3p	XM_018058245.1	gene-NDUFAF6
chi-miR-1271-3p	XM_018058436.1	gene-CSPP1
chi-miR-1271-3p	XM_018058437.1	gene-CSPP1
chi-miR-1271-3p	XM_018058438.1	gene-CSPP1
chi-miR-1271-3p	XM_018058439.1	gene-CSPP1
chi-miR-1271-3p	XM_018058440.1	gene-CSPP1
chi-miR-1271-3p	XM_018058441.1	gene-CSPP1
chi-miR-1271-3p	XM_018058442.1	gene-CSPP1
chi-miR-1271-3p	XM_018058443.1	gene-CSPP1
chi-miR-1271-3p	XM_018058730.1	gene-SCRT1
chi-miR-1271-3p	XM_018058965.1	gene-SPEG
chi-miR-1271-3p	XM_018058966.1	gene-SPEG
chi-miR-1271-3p	XM_018058967.1	gene-SPEG
chi-miR-1271-3p	XM_018058968.1	gene-SPEG
chi-miR-1271-3p	XM_018058970.1	gene-SPEG
chi-miR-1271-3p	XM_018059011.1	gene-NCAPD3
chi-miR-1271-3p	XM_018059118.1	gene-MYBPC3
chi-miR-1271-3p	XM_018059119.1	gene-MYBPC3
chi-miR-1271-3p	XM_018059139.1	gene-ARHGAP1
chi-miR-1271-3p	XM_018059140.1	gene-ARHGAP1
chi-miR-1271-3p	XM_018059141.1	gene-ARHGAP1
chi-miR-1271-3p	XM_018059142.1	gene-ARHGAP1
chi-miR-1271-3p	XM_018059143.1	gene-ARHGAP1
chi-miR-1271-3p	XM_018059189.1	gene-PEX16
chi-miR-1271-3p	XM_018059232.1	gene-PRR5L
chi-miR-1271-3p	XM_018059341.1	gene-ARRB1
chi-miR-1271-3p	XM_018059404.1	gene-THYN1
chi-miR-1271-3p	XM_018059405.1	gene-THYN1
chi-miR-1271-3p	XM_018059407.1	gene-CLPB
chi-miR-1271-3p	XM_018059419.1	gene-ZNF142
chi-miR-1271-3p	XM_018059894.1	gene-BIRC2
chi-miR-1271-3p	XM_018059895.1	gene-BIRC2
chi-miR-1271-3p	XM_018060072.1	gene-C16H1orf186
chi-miR-1271-3p	XM_018060449.1	gene-CHD5
chi-miR-1271-3p	XM_018060450.1	gene-CHD5
chi-miR-1271-3p	XM_018060486.1	gene-LOC108637782
chi-miR-1271-3p	XM_018060491.1	gene-GABRD
chi-miR-1271-3p	XM_018060526.1	gene-CCNL2
chi-miR-1271-3p	XM_018060527.1	gene-CCNL2
chi-miR-1271-3p	XM_018060547.1	gene-SCNN1D
chi-miR-1271-3p	XM_018060548.1	gene-SCNN1D
chi-miR-1271-3p	XM_018060582.1	gene-ZBTB17
chi-miR-1271-3p	XM_018060583.1	gene-ZBTB17
chi-miR-1271-3p	XM_018060584.1	gene-ZBTB17
chi-miR-1271-3p	XM_018060585.1	gene-ZBTB17
chi-miR-1271-3p	XM_018060603.1	gene-PRDM2
chi-miR-1271-3p	XM_018060676.1	gene-KIAA1614
chi-miR-1271-3p	XM_018060977.1	gene-PES1
chi-miR-1271-3p	XM_018061014.1	gene-THOC5
chi-miR-1271-3p	XM_018061084.1	gene-SELPLG
chi-miR-1271-3p	XM_018061085.1	gene-SELPLG
chi-miR-1271-3p	XM_018061177.1	gene-RASAL1
chi-miR-1271-3p	XM_018061204.1	gene-CTSO
chi-miR-1271-3p	XM_018061662.1	gene-VSTM2B
chi-miR-1271-3p	XM_018061664.1	gene-MTSS1L
chi-miR-1271-3p	XM_018061665.1	gene-MTSS1L
chi-miR-1271-3p	XM_018061666.1	gene-MTSS1L
chi-miR-1271-3p	XM_018061667.1	gene-MTSS1L
chi-miR-1271-3p	XM_018061668.1	gene-MTSS1L
chi-miR-1271-3p	XM_018061692.1	gene-LOC108637950
chi-miR-1271-3p	XM_018061693.1	gene-LOC108637950
chi-miR-1271-3p	XM_018061710.1	gene-LDHD
chi-miR-1271-3p	XM_018061713.1	gene-LDHD
chi-miR-1271-3p	XM_018061773.1	gene-OSGIN1
chi-miR-1271-3p	XM_018061774.1	gene-OSGIN1
chi-miR-1271-3p	XM_018061894.1	gene-DPEP1
chi-miR-1271-3p	XM_018061895.1	gene-DPEP1
chi-miR-1271-3p	XM_018061897.1	gene-DPEP1
chi-miR-1271-3p	XM_018061898.1	gene-DPEP1
chi-miR-1271-3p	XM_018061924.1	gene-DEF8
chi-miR-1271-3p	XM_018061927.1	gene-DBNDD1
chi-miR-1271-3p	XM_018061928.1	gene-DBNDD1
chi-miR-1271-3p	XM_018062093.1	gene-CA7
chi-miR-1271-3p	XM_018062152.1	gene-FAM65A
chi-miR-1271-3p	XM_018062154.1	gene-FAM65A
chi-miR-1271-3p	XM_018062155.1	gene-FAM65A
chi-miR-1271-3p	XM_018062156.1	gene-FAM65A
chi-miR-1271-3p	XM_018062157.1	gene-FAM65A
chi-miR-1271-3p	XM_018062178.1	gene-DPEP2
chi-miR-1271-3p	XM_018062179.1	gene-DPEP2
chi-miR-1271-3p	XM_018062180.1	gene-DPEP2
chi-miR-1271-3p	XM_018062181.1	gene-DPEP2
chi-miR-1271-3p	XM_018062228.1	gene-ZNF821
chi-miR-1271-3p	XM_018062229.1	gene-ZNF821
chi-miR-1271-3p	XM_018062230.1	gene-ZNF821
chi-miR-1271-3p	XM_018062231.1	gene-ZNF821
chi-miR-1271-3p	XM_018062232.1	gene-ZNF821
chi-miR-1271-3p	XM_018062233.1	gene-ZNF821
chi-miR-1271-3p	XM_018062234.1	gene-ZNF821
chi-miR-1271-3p	XM_018062235.1	gene-ZNF821
chi-miR-1271-3p	XM_018062236.1	gene-ZNF821
chi-miR-1271-3p	XM_018062239.1	gene-MARVELD3
chi-miR-1271-3p	XM_018062395.1	gene-TIMM50
chi-miR-1271-3p	XM_018062742.1	gene-BCAT2
chi-miR-1271-3p	XM_018062743.1	gene-BCAT2
chi-miR-1271-3p	XM_018062813.1	gene-MED25
chi-miR-1271-3p	XM_018062859.1	gene-NAPSA
chi-miR-1271-3p	XM_018062877.1	gene-C18H19orf48
chi-miR-1271-3p	XM_018062878.1	gene-C18H19orf48
chi-miR-1271-3p	XM_018062879.1	gene-C18H19orf48
chi-miR-1271-3p	XM_018062949.1	gene-LOC108638013
chi-miR-1271-3p	XM_018063052.1	gene-FIZ1
chi-miR-1271-3p	XM_018063060.1	gene-NAT14
chi-miR-1271-3p	XM_018063061.1	gene-NAT14
chi-miR-1271-3p	XM_018063062.1	gene-NAT14
chi-miR-1271-3p	XM_018063063.1	gene-NAT14
chi-miR-1271-3p	XM_018063064.1	gene-NAT14
chi-miR-1271-3p	XM_018063206.1	gene-LOC108638082
chi-miR-1271-3p	XM_018063208.1	gene-LOC102170140
chi-miR-1271-3p	XM_018063282.1	gene-LOC102174506
chi-miR-1271-3p	XM_018063310.1	gene-LOC106503109
chi-miR-1271-3p	XM_018063311.1	gene-LOC106503109
chi-miR-1271-3p	XM_018063312.1	gene-LOC106503109
chi-miR-1271-3p	XM_018063377.1	gene-THAP8
chi-miR-1271-3p	XM_018063378.1	gene-THAP8
chi-miR-1271-3p	XM_018063491.1	gene-LOC102189516
chi-miR-1271-3p	XM_018063604.1	gene-BAHCC1
chi-miR-1271-3p	XM_018063617.1	gene-TEPSIN
chi-miR-1271-3p	XM_018063618.1	gene-TEPSIN
chi-miR-1271-3p	XM_018063619.1	gene-TEPSIN
chi-miR-1271-3p	XM_018063845.1	gene-OTOP2
chi-miR-1271-3p	XM_018063846.1	gene-OTOP2
chi-miR-1271-3p	XM_018064012.1	gene-DBF4B
chi-miR-1271-3p	XM_018064203.1	gene-LOC102179130
chi-miR-1271-3p	XM_018064204.1	gene-LOC102179130
chi-miR-1271-3p	XM_018064205.1	gene-LOC102179130
chi-miR-1271-3p	XM_018064206.1	gene-LOC102179130
chi-miR-1271-3p	XM_018064207.1	gene-LOC102179130
chi-miR-1271-3p	XM_018064208.1	gene-LOC102179130
chi-miR-1271-3p	XM_018064209.1	gene-LOC102179130
chi-miR-1271-3p	XM_018064210.1	gene-LOC102179130
chi-miR-1271-3p	XM_018064389.1	gene-INPP5K
chi-miR-1271-3p	XM_018064404.1	gene-DPH1
chi-miR-1271-3p	XM_018064444.1	gene-GGT6
chi-miR-1271-3p	XM_018064526.1	gene-GP1BA
chi-miR-1271-3p	XM_018064527.1	gene-GP1BA
chi-miR-1271-3p	XM_018064677.1	gene-ARHGAP44
chi-miR-1271-3p	XM_018064678.1	gene-ARHGAP44
chi-miR-1271-3p	XM_018064698.1	gene-TRPV2
chi-miR-1271-3p	XM_018064802.1	gene-NT5M
chi-miR-1271-3p	XM_018064897.1	gene-LOC108633283
chi-miR-1271-3p	XM_018064914.1	gene-PHB
chi-miR-1271-3p	XM_018065234.1	gene-SLC25A39
chi-miR-1271-3p	XM_018065235.1	gene-SLC25A39
chi-miR-1271-3p	XM_018065236.1	gene-SLC25A39
chi-miR-1271-3p	XM_018065237.1	gene-SLC25A39
chi-miR-1271-3p	XM_018065264.1	gene-FMNL1
chi-miR-1271-3p	XM_018065265.1	gene-FMNL1
chi-miR-1271-3p	XM_018065428.1	gene-LRRC45
chi-miR-1271-3p	XM_018065429.1	gene-LRRC45
chi-miR-1271-3p	XM_018065430.1	gene-LRRC45
chi-miR-1271-3p	XM_018065480.1	gene-ADAMTS16
chi-miR-1271-3p	XM_018065490.1	gene-FBXW11
chi-miR-1271-3p	XM_018065519.1	gene-SLIT3
chi-miR-1271-3p	XM_018065684.1	gene-NEURL1B
chi-miR-1271-3p	XM_018065707.1	gene-IRX4
chi-miR-1271-3p	XM_018065731.1	gene-CEP72
chi-miR-1271-3p	XM_018065786.1	gene-LOC102181163
chi-miR-1271-3p	XM_018065923.1	gene-LOC102171823
chi-miR-1271-3p	XM_018066174.1	gene-ITPK1
chi-miR-1271-3p	XM_018066175.1	gene-ITPK1
chi-miR-1271-3p	XM_018066210.1	gene-LOC108638510
chi-miR-1271-3p	XM_018066386.1	gene-ZNF839
chi-miR-1271-3p	XM_018066387.1	gene-ZNF839
chi-miR-1271-3p	XM_018066514.1	gene-ISLR
chi-miR-1271-3p	XM_018066515.1	gene-ISLR
chi-miR-1271-3p	XM_018066583.1	gene-PLD4
chi-miR-1271-3p	XM_018066584.1	gene-PLD4
chi-miR-1271-3p	XM_018066612.1	gene-SLC25A47
chi-miR-1271-3p	XM_018066616.1	gene-LOC102170554
chi-miR-1271-3p	XM_018066631.1	gene-LOC108638589
chi-miR-1271-3p	XM_018066640.1	gene-LOC102183372
chi-miR-1271-3p	XM_018066641.1	gene-LOC102183372
chi-miR-1271-3p	XM_018066843.1	gene-CRELD1
chi-miR-1271-3p	XM_018066851.1	gene-KIF9
chi-miR-1271-3p	XM_018066852.1	gene-KIF9
chi-miR-1271-3p	XM_018066853.1	gene-KIF9
chi-miR-1271-3p	XM_018066854.1	gene-KIF9
chi-miR-1271-3p	XM_018066855.1	gene-KIF9
chi-miR-1271-3p	XM_018066891.1	gene-ULK4
chi-miR-1271-3p	XM_018066892.1	gene-ULK4
chi-miR-1271-3p	XM_018066893.1	gene-ULK4
chi-miR-1271-3p	XM_018066950.1	gene-ZXDC
chi-miR-1271-3p	XM_018066972.1	gene-ATG7
chi-miR-1271-3p	XM_018066973.1	gene-ATG7
chi-miR-1271-3p	XM_018066974.1	gene-ATG7
chi-miR-1271-3p	XM_018066975.1	gene-ATG7
chi-miR-1271-3p	XM_018066976.1	gene-ATG7
chi-miR-1271-3p	XM_018066977.1	gene-ATG7
chi-miR-1271-3p	XM_018067128.1	gene-SLC38A3
chi-miR-1271-3p	XR_001295906.2	gene-LOC102191038
chi-miR-1271-3p	XR_001296150.2	gene-LOC106502531
chi-miR-1271-3p	XR_001296430.2	gene-LOC106502777
chi-miR-1271-3p	XR_001296814.2	gene-LOC102178761
chi-miR-1271-3p	XR_001296851.2	gene-LOC106503229
chi-miR-1271-3p	XR_001297154.2	gene-LOC106503461
chi-miR-1271-3p	XR_001297172.2	gene-LOC102178778
chi-miR-1271-3p	XR_001297255.2	gene-LOC102168593
chi-miR-1271-3p	XR_001917063.1	gene-VWA7
chi-miR-1271-3p	XR_001917148.1	gene-FAM210A
chi-miR-1271-3p	XR_001917190.1	gene-LOC102168593
chi-miR-1271-3p	XR_001917210.1	gene-PIGQ
chi-miR-1271-3p	XR_001917271.1	gene-LOC102189366
chi-miR-1271-3p	XR_001917505.1	gene-PANX1
chi-miR-1271-3p	XR_001917506.1	gene-LOC108634236
chi-miR-1271-3p	XR_001917580.1	gene-LOC108634356
chi-miR-1271-3p	XR_001917684.1	gene-LOC102171853
chi-miR-1271-3p	XR_001917693.1	gene-LOC108634790
chi-miR-1271-3p	XR_001917711.1	gene-LOC108634877
chi-miR-1271-3p	XR_001918029.1	gene-LOC108635995
chi-miR-1271-3p	XR_001918030.1	gene-LOC108635995
chi-miR-1271-3p	XR_001918073.1	gene-LOC108636014
chi-miR-1271-3p	XR_001918107.1	gene-CCNL1
chi-miR-1271-3p	XR_001918234.1	gene-LOC108636246
chi-miR-1271-3p	XR_001918311.1	gene-LOC102191038
chi-miR-1271-3p	XR_001918312.1	gene-LOC102191038
chi-miR-1271-3p	XR_001918313.1	gene-LOC102191038
chi-miR-1271-3p	XR_001918317.1	gene-LOC106502328
chi-miR-1271-3p	XR_001918334.1	gene-ZFR2
chi-miR-1271-3p	XR_001918348.1	gene-LOC108636397
chi-miR-1271-3p	XR_001918350.1	gene-LOC102186002
chi-miR-1271-3p	XR_001918455.1	gene-LOC102176916
chi-miR-1271-3p	XR_001918460.1	gene-LOC102176916
chi-miR-1271-3p	XR_001918526.1	gene-WISP3
chi-miR-1271-3p	XR_001918628.1	gene-PATL2
chi-miR-1271-3p	XR_001918629.1	gene-LOC108636916
chi-miR-1271-3p	XR_001918631.1	gene-LOC108636916
chi-miR-1271-3p	XR_001918645.1	gene-LOC108636940
chi-miR-1271-3p	XR_001918718.1	gene-LOC106502531
chi-miR-1271-3p	XR_001918719.1	gene-LOC106502531
chi-miR-1271-3p	XR_001918720.1	gene-LOC106502531
chi-miR-1271-3p	XR_001918721.1	gene-LOC106502531
chi-miR-1271-3p	XR_001918731.1	gene-LOC108637002
chi-miR-1271-3p	XR_001918791.1	gene-RAP1GAP
chi-miR-1271-3p	XR_001918883.1	gene-LOC102168552
chi-miR-1271-3p	XR_001918901.1	gene-SLC34A3
chi-miR-1271-3p	XR_001918909.1	gene-LOC108637189
chi-miR-1271-3p	XR_001918941.1	gene-B3GLCT
chi-miR-1271-3p	XR_001918978.1	gene-LOC108637373
chi-miR-1271-3p	XR_001918981.1	gene-LOC108637377
chi-miR-1271-3p	XR_001918987.1	gene-MLLT10
chi-miR-1271-3p	XR_001918988.1	gene-MLLT10
chi-miR-1271-3p	XR_001918989.1	gene-MLLT10
chi-miR-1271-3p	XR_001918990.1	gene-MLLT10
chi-miR-1271-3p	XR_001918991.1	gene-MLLT10
chi-miR-1271-3p	XR_001918992.1	gene-MLLT10
chi-miR-1271-3p	XR_001918993.1	gene-MLLT10
chi-miR-1271-3p	XR_001918994.1	gene-MLLT10
chi-miR-1271-3p	XR_001919036.1	gene-LOC108637402
chi-miR-1271-3p	XR_001919037.1	gene-LOC108637402
chi-miR-1271-3p	XR_001919227.1	gene-PLCD4
chi-miR-1271-3p	XR_001919355.1	gene-EMID1
chi-miR-1271-3p	XR_001919421.1	gene-LDHD
chi-miR-1271-3p	XR_001919449.1	gene-LOC102189982
chi-miR-1271-3p	XR_001919450.1	gene-LOC102189982
chi-miR-1271-3p	XR_001919451.1	gene-LOC102189982
chi-miR-1271-3p	XR_001919497.1	gene-LOC108637986
chi-miR-1271-3p	XR_001919498.1	gene-LOC108637986
chi-miR-1271-3p	XR_001919499.1	gene-LOC108637986
chi-miR-1271-3p	XR_001919551.1	gene-LOC102178761
chi-miR-1271-3p	XR_001919561.1	gene-ARL5A
chi-miR-1271-3p	XR_001919565.1	gene-ARL5A
chi-miR-1271-3p	XR_001919567.1	gene-ARL5A
chi-miR-1271-3p	XR_001919621.1	gene-LOC108638194
chi-miR-1271-3p	XR_001919806.1	gene-LOC108638415
chi-miR-1271-3p	XR_310384.3	gene-LOC102180861
chi-miR-1271-3p	XR_310755.2	gene-LOC102178761
chi-miR-1271-3p	XR_310831.3	gene-LOC102185776
chi-miR-1271-3p	XR_310857.3	gene-LOC102168203
chi-miR-1271-3p	XR_311060.3	gene-LOC102168593
novel_643	XM_005676368.3	gene-ALS2CR12
novel_643	XM_005679654.2	gene-CDK5
novel_643	XM_005679821.3	gene-SOCS2
novel_643	XM_005680129.2	gene-LOC102173446
novel_643	XM_005682869.2	gene-LOC102178444
novel_643	XM_005684325.2	gene-HDHD3
novel_643	XM_005685102.3	gene-CLPX
novel_643	XM_005695257.3	gene-LRFN5
novel_643	XM_005696788.2	gene-LOC102170569
novel_643	XM_005700704.1	gene-ARR3
novel_643	XM_018039723.1	gene-ELAC1
novel_643	XM_018039724.1	gene-ELAC1
novel_643	XM_018039799.1	gene-BOK
novel_643	XM_018039803.1	gene-BOK
novel_643	XM_018039808.1	gene-BOK
novel_643	XM_018039809.1	gene-BOK
novel_643	XM_018042630.1	gene-LOC102172438
novel_643	XM_018042631.1	gene-LOC102172438
novel_643	XM_018042632.1	gene-LOC102172438
novel_643	XM_018042633.1	gene-LOC102172438
novel_643	XM_018042634.1	gene-LOC102172438
novel_643	XM_018042636.1	gene-LOC102172438
novel_643	XM_018044899.1	gene-TM2D1
novel_643	XM_018044962.1	gene-TFDP1
novel_643	XM_018045344.1	gene-LOC108635038
novel_643	XM_018045397.1	gene-DIRAS3
novel_643	XM_018045873.1	gene-GNAI3
novel_643	XM_018047625.1	gene-SOCS2
novel_643	XM_018047626.1	gene-SOCS2
novel_643	XM_018047627.1	gene-SOCS2
novel_643	XM_018048213.1	gene-RIC8B
novel_643	XM_018050060.1	gene-RASGRF2
novel_643	XM_018050061.1	gene-RASGRF2
novel_643	XM_018051519.1	gene-PSMG1
novel_643	XM_018051673.1	gene-ZGLP1
novel_643	XM_018051735.1	gene-LOC102179939
novel_643	XM_018052180.1	gene-PAX5
novel_643	XM_018052181.1	gene-PAX5
novel_643	XM_018052183.1	gene-PAX5
novel_643	XM_018052544.1	gene-FBXO25
novel_643	XM_018052551.1	gene-FBXO25
novel_643	XM_018052555.1	gene-FBXO25
novel_643	XM_018052562.1	gene-FBXO25
novel_643	XM_018052569.1	gene-FBXO25
novel_643	XM_018052576.1	gene-FBXO25
novel_643	XM_018052583.1	gene-FBXO25
novel_643	XM_018053320.1	gene-SASH1
novel_643	XM_018053321.1	gene-SASH1
novel_643	XM_018053322.1	gene-SASH1
novel_643	XM_018053323.1	gene-SASH1
novel_643	XM_018053324.1	gene-SASH1
novel_643	XM_018054478.1	gene-SPRED1
novel_643	XM_018054479.1	gene-SPRED1
novel_643	XM_018056322.1	gene-LOC102180583
novel_643	XM_018056323.1	gene-LOC102180583
novel_643	XM_018057969.1	gene-ZMYND8
novel_643	XM_018057970.1	gene-ZMYND8
novel_643	XM_018057971.1	gene-ZMYND8
novel_643	XM_018057972.1	gene-ZMYND8
novel_643	XM_018057973.1	gene-ZMYND8
novel_643	XM_018057974.1	gene-ZMYND8
novel_643	XM_018057975.1	gene-ZMYND8
novel_643	XM_018057976.1	gene-ZMYND8
novel_643	XM_018057977.1	gene-ZMYND8
novel_643	XM_018057978.1	gene-ZMYND8
novel_643	XM_018057980.1	gene-ZMYND8
novel_643	XM_018057981.1	gene-ZMYND8
novel_643	XM_018057982.1	gene-ZMYND8
novel_643	XM_018057983.1	gene-ZMYND8
novel_643	XM_018057984.1	gene-ZMYND8
novel_643	XM_018057985.1	gene-ZMYND8
novel_643	XM_018057986.1	gene-ZMYND8
novel_643	XM_018058361.1	gene-KCNV1
novel_643	XM_018059966.1	gene-LOC108637749
novel_643	XM_018060349.1	gene-LOC102184360
novel_643	XM_018061071.1	gene-GRK3
novel_643	XM_018061412.1	gene-GLT1D1
novel_643	XM_018063118.1	gene-FMNL2
novel_643	XM_018064654.1	gene-MYH13
novel_643	XM_018066640.1	gene-LOC102183372
novel_643	XM_018066641.1	gene-LOC102183372
novel_643	XR_001919399.1	gene-PGAM5
novel_643	XR_001919400.1	gene-PGAM5
novel_604	NM_001285545.1	gene-BAC7.5
novel_604	NM_001285616.1	gene-AMELX
novel_604	NM_001285636.1	gene-FSHR
novel_604	NM_001314331.1	gene-RPLP0
novel_604	NM_001314344.1	gene-HSF1
novel_604	XM_005676684.3	gene-AK2
novel_604	XM_005677188.3	gene-NECTIN4
novel_604	XM_005677307.2	gene-LOC102185795
novel_604	XM_005677958.2	gene-MYBPHL
novel_604	XM_005678055.2	gene-PALMD
novel_604	XM_005681455.3	gene-MED28
novel_604	XM_005681660.3	gene-LOC102185163
novel_604	XM_005681753.2	gene-EPGN
novel_604	XM_005682090.3	gene-BORCS8
novel_604	XM_005682739.3	gene-NOP16
novel_604	XM_005682754.3	gene-MXD3
novel_604	XM_005683168.3	gene-CAMK2A
novel_604	XM_005683169.3	gene-CAMK2A
novel_604	XM_005683271.3	gene-ZNF692
novel_604	XM_005683544.2	gene-INTS9
novel_604	XM_005685554.2	gene-LOC102173092
novel_604	XM_005688390.2	gene-BPIFB3
novel_604	XM_005689190.3	gene-GRHL2
novel_604	XM_005689191.3	gene-GRHL2
novel_604	XM_005689192.3	gene-GRHL2
novel_604	XM_005689546.3	gene-USP2
novel_604	XM_005689549.3	gene-USP2
novel_604	XM_005689551.3	gene-USP2
novel_604	XM_005689552.3	gene-USP2
novel_604	XM_005690260.2	gene-LOC102183165
novel_604	XM_005690504.3	gene-DISP1
novel_604	XM_005691347.2	gene-DNAH10
novel_604	XM_005692049.3	gene-CNOT1
novel_604	XM_005692050.3	gene-CNOT1
novel_604	XM_005692051.3	gene-CNOT1
novel_604	XM_005692120.3	gene-C18H16orf70
novel_604	XM_005692121.3	gene-C18H16orf70
novel_604	XM_005692500.2	gene-LOC102170082
novel_604	XM_005693531.3	gene-WRAP53
novel_604	XM_005695085.3	gene-CIB2
novel_604	XM_005695088.3	gene-CIB2
novel_604	XM_005695154.3	gene-PML
novel_604	XM_005695769.3	gene-FHIT
novel_604	XM_005695770.3	gene-FHIT
novel_604	XM_005695916.3	gene-HEMK1
novel_604	XM_005695917.3	gene-HEMK1
novel_604	XM_005696467.3	gene-FANCE
novel_604	XM_005696873.3	gene-NHLRC1
novel_604	XM_005697882.3	gene-KPNA7
novel_604	XM_005698570.1	gene-C26H10orf120
novel_604	XM_005698710.3	gene-IRF2
novel_604	XM_005698711.3	gene-IRF2
novel_604	XM_005698922.3	gene-LRRC3B
novel_604	XM_005700399.2	gene-LOC102186753
novel_604	XM_005700487.2	gene-CNGA2
novel_604	XM_005701875.3	gene-CBLC
novel_604	XM_005701892.2	gene-LOC102171782
novel_604	XM_005709526.3	gene-RPLP0
novel_604	XM_013962340.2	gene-LOC106501864
novel_604	XM_013964037.2	gene-CLCN2
novel_604	XM_013965015.2	gene-BABAM1
novel_604	XM_013965399.2	gene-MXD3
novel_604	XM_013966815.2	gene-CBLN3
novel_604	XM_013967618.2	gene-WDR33
novel_604	XM_013969528.2	gene-USP2
novel_604	XM_013969529.2	gene-USP2
novel_604	XM_013969937.2	gene-LOC102185763
novel_604	XM_013970119.2	gene-DISP1
novel_604	XM_013971001.2	gene-CNOT1
novel_604	XM_013971002.2	gene-CNOT1
novel_604	XM_013971003.2	gene-CNOT1
novel_604	XM_013971322.2	gene-KCTD19
novel_604	XM_013971540.2	gene-KLK6
novel_604	XM_013971541.2	gene-KLK6
novel_604	XM_013971970.2	gene-ELP5
novel_604	XM_013972273.2	gene-LOC102184370
novel_604	XM_013972274.2	gene-LOC102184370
novel_604	XM_013972276.2	gene-LOC102184370
novel_604	XM_013972279.2	gene-LOC102184370
novel_604	XM_013973685.2	gene-FHIT
novel_604	XM_013976221.2	gene-LOC106503782
novel_604	XM_018038243.1	gene-EEFSEC
novel_604	XM_018038244.1	gene-EEFSEC
novel_604	XM_018038245.1	gene-EEFSEC
novel_604	XM_018038275.1	gene-FHIT
novel_604	XM_018038276.1	gene-FHIT
novel_604	XM_018038731.1	gene-BYSL
novel_604	XM_018038732.1	gene-BYSL
novel_604	XM_018039169.1	gene-WRNIP1
novel_604	XM_018039552.1	gene-WDR7
novel_604	XM_018039553.1	gene-WDR7
novel_604	XM_018039557.1	gene-ZBTB7C
novel_604	XM_018039558.1	gene-ZBTB7C
novel_604	XM_018039559.1	gene-ZBTB7C
novel_604	XM_018039560.1	gene-ZBTB7C
novel_604	XM_018039658.1	gene-NFATC1
novel_604	XM_018039659.1	gene-NFATC1
novel_604	XM_018039712.1	gene-PIEZO2
novel_604	XM_018039852.1	gene-PRSS33
novel_604	XM_018039953.1	gene-INO80E
novel_604	XM_018039955.1	gene-INO80E
novel_604	XM_018040409.1	gene-BAIAP3
novel_604	XM_018040412.1	gene-BAIAP3
novel_604	XM_018040777.1	gene-C25H7orf61
novel_604	XM_018040836.1	gene-MLST8
novel_604	XM_018040837.1	gene-MLST8
novel_604	XM_018040906.1	gene-C25H7orf26
novel_604	XM_018040917.1	gene-LOC102183842
novel_604	XM_018040918.1	gene-LOC102183842
novel_604	XM_018041233.1	gene-DLGAP3
novel_604	XM_018041244.1	gene-DLGAP3
novel_604	XM_018042012.1	gene-TUSC3
novel_604	XM_018042013.1	gene-TUSC3
novel_604	XM_018042178.1	gene-CDH23
novel_604	XM_018042651.1	gene-TRIM67
novel_604	XM_018042812.1	gene-TIE1
novel_604	XM_018043154.1	gene-NAV2
novel_604	XM_018043155.1	gene-NAV2
novel_604	XM_018043156.1	gene-NAV2
novel_604	XM_018043157.1	gene-NAV2
novel_604	XM_018043158.1	gene-NAV2
novel_604	XM_018043159.1	gene-NAV2
novel_604	XM_018043214.1	gene-SCYL1
novel_604	XM_018043215.1	gene-SCYL1
novel_604	XM_018043262.1	gene-ME3
novel_604	XM_018043357.1	gene-ACTN3
novel_604	XM_018043726.1	gene-LOC108634324
novel_604	XM_018044014.1	gene-NLGN4X
novel_604	XM_018044418.1	gene-RIC8A
novel_604	XM_018044419.1	gene-RIC8A
novel_604	XM_018044420.1	gene-RIC8A
novel_604	XM_018044514.1	gene-LOC108634548
novel_604	XM_018044767.1	gene-SRPK3
novel_604	XM_018045354.1	gene-RPL10
novel_604	XM_018045398.1	gene-LOC102174197
novel_604	XM_018045643.1	gene-LOC102186952
novel_604	XM_018046435.1	gene-UCK2
novel_604	XM_018046488.1	gene-LOC102190120
novel_604	XM_018046957.1	gene-CCDC136
novel_604	XM_018046958.1	gene-CCDC136
novel_604	XM_018046959.1	gene-CCDC136
novel_604	XM_018046960.1	gene-CCDC136
novel_604	XM_018046961.1	gene-CCDC136
novel_604	XM_018048225.1	gene-TIMP3
novel_604	XM_018048539.1	gene-CLSTN3
novel_604	XM_018048544.1	gene-ATN1
novel_604	XM_018048545.1	gene-ATN1
novel_604	XM_018048546.1	gene-ATN1
novel_604	XM_018048547.1	gene-ATN1
novel_604	XM_018048854.1	gene-SERHL2
novel_604	XM_018048911.1	gene-TTC38
novel_604	XM_018049595.1	gene-NAAA
novel_604	XM_018049966.1	gene-FKBP8
novel_604	XM_018049967.1	gene-FKBP8
novel_604	XM_018049968.1	gene-FKBP8
novel_604	XM_018050117.1	gene-TIMD4
novel_604	XM_018050437.1	gene-APC2
novel_604	XM_018050529.1	gene-ZNF692
novel_604	XM_018050530.1	gene-ZNF692
novel_604	XM_018050531.1	gene-ZNF692
novel_604	XM_018050532.1	gene-ZNF692
novel_604	XM_018050533.1	gene-ZNF692
novel_604	XM_018050534.1	gene-ZNF692
novel_604	XM_018050535.1	gene-ZNF692
novel_604	XM_018050536.1	gene-ZNF692
novel_604	XM_018050537.1	gene-ZNF692
novel_604	XM_018050573.1	gene-PHYKPL
novel_604	XM_018050574.1	gene-PHYKPL
novel_604	XM_018050575.1	gene-PHYKPL
novel_604	XM_018050624.1	gene-MXD3
novel_604	XM_018050810.1	gene-CELF5
novel_604	XM_018050816.1	gene-LOC102178997
novel_604	XM_018050817.1	gene-LOC102178997
novel_604	XM_018050863.1	gene-FSD1
novel_604	XM_018051001.1	gene-FBN3
novel_604	XM_018051034.1	gene-FDX1L
novel_604	XM_018051035.1	gene-FDX1L
novel_604	XM_018051371.1	gene-BABAM1
novel_604	XM_018051372.1	gene-BABAM1
novel_604	XM_018051373.1	gene-BABAM1
novel_604	XM_018051460.1	gene-GDF1
novel_604	XM_018051617.1	gene-RASGEF1C
novel_604	XM_018051752.1	gene-LOC106502257
novel_604	XM_018052094.1	gene-LOC102172766
novel_604	XM_018052100.1	gene-LOC102172766
novel_604	XM_018052180.1	gene-PAX5
novel_604	XM_018052183.1	gene-PAX5
novel_604	XM_018052222.1	gene-GABBR2
novel_604	XM_018053777.1	gene-LOC102188861
novel_604	XM_018053783.1	gene-LOC102184626
novel_604	XM_018053915.1	gene-POMT2
novel_604	XM_018053916.1	gene-POMT2
novel_604	XM_018054272.1	gene-LOC102184991
novel_604	XM_018054565.1	gene-LRP10
novel_604	XM_018054566.1	gene-LRP10
novel_604	XM_018054628.1	gene-TSSK4
novel_604	XM_018054630.1	gene-TSSK4
novel_604	XM_018054655.1	gene-CBLN3
novel_604	XM_018054714.1	gene-NT5DC4
novel_604	XM_018054856.1	gene-TMCO4
novel_604	XM_018054866.1	gene-TMCO4
novel_604	XM_018054873.1	gene-TMCO4
novel_604	XM_018055078.1	gene-VAX2
novel_604	XM_018056040.1	gene-DDX31
novel_604	XM_018056897.1	gene-SUN5
novel_604	XM_018057942.1	gene-ZNF335
novel_604	XM_018057943.1	gene-ZNF335
novel_604	XM_018057944.1	gene-ZNF335
novel_604	XM_018057945.1	gene-ZNF335
novel_604	XM_018058109.1	gene-LOC102188517
novel_604	XM_018058131.1	gene-LOC102188238
novel_604	XM_018058132.1	gene-LOC102188238
novel_604	XM_018058534.1	gene-FAM83A
novel_604	XM_018059659.1	gene-USP2
novel_604	XM_018059660.1	gene-USP2
novel_604	XM_018059945.1	gene-C16H1orf127
novel_604	XM_018059948.1	gene-CFAP74
novel_604	XM_018060190.1	gene-DISP1
novel_604	XM_018060354.1	gene-CASZ1
novel_604	XM_018060355.1	gene-CASZ1
novel_604	XM_018060356.1	gene-CASZ1
novel_604	XM_018060542.1	gene-CPTP
novel_604	XM_018060543.1	gene-CPTP
novel_604	XM_018061648.1	gene-GLI2
novel_604	XM_018061649.1	gene-GLI2
novel_604	XM_018061651.1	gene-GLI2
novel_604	XM_018061652.1	gene-GLI2
novel_604	XM_018061764.1	gene-CMIP
novel_604	XM_018061911.1	gene-CDK10
novel_604	XM_018061912.1	gene-CDK10
novel_604	XM_018061913.1	gene-CDK10
novel_604	XM_018061914.1	gene-CDK10
novel_604	XM_018061915.1	gene-CDK10
novel_604	XM_018061916.1	gene-CDK10
novel_604	XM_018061917.1	gene-CDK10
novel_604	XM_018062103.1	gene-C18H16orf70
novel_604	XM_018062515.1	gene-ETHE1
novel_604	XM_018062516.1	gene-ETHE1
novel_604	XM_018062631.1	gene-SYMPK
novel_604	XM_018062632.1	gene-SYMPK
novel_604	XM_018062633.1	gene-SYMPK
novel_604	XM_018062732.1	gene-LOC102178850
novel_604	XM_018062802.1	gene-CPT1C
novel_604	XM_018062803.1	gene-CPT1C
novel_604	XM_018062804.1	gene-CPT1C
novel_604	XM_018062805.1	gene-CPT1C
novel_604	XM_018062806.1	gene-CPT1C
novel_604	XM_018062807.1	gene-CPT1C
novel_604	XM_018062889.1	gene-KLK6
novel_604	XM_018062890.1	gene-KLK6
novel_604	XM_018062891.1	gene-KLK6
novel_604	XM_018062892.1	gene-KLK6
novel_604	XM_018062894.1	gene-KLK6
novel_604	XM_018063174.1	gene-LOC108638070
novel_604	XM_018063271.1	gene-LOC102182821
novel_604	XM_018063664.1	gene-C1QTNF1
novel_604	XM_018063665.1	gene-C1QTNF1
novel_604	XM_018063666.1	gene-C1QTNF1
novel_604	XM_018063726.1	gene-JMJD6
novel_604	XM_018063728.1	gene-JMJD6
novel_604	XM_018063992.1	gene-LOC108638210
novel_604	XM_018064010.1	gene-LOC102184553
novel_604	XM_018064017.1	gene-LOC106503207
novel_604	XM_018064332.1	gene-SEZ6
novel_604	XM_018064333.1	gene-SEZ6
novel_604	XM_018064555.1	gene-ELP5
novel_604	XM_018065137.1	gene-TUBG1
novel_604	XM_018065278.1	gene-CRHR1
novel_604	XM_018065944.1	gene-LOC102175113
novel_604	XM_018065945.1	gene-LOC102175113
novel_604	XM_018066400.1	gene-CIB2
novel_604	XM_018066401.1	gene-CIB2
novel_604	XM_018066506.1	gene-AP3B2
novel_604	XM_018066587.1	gene-LOC102183271
novel_604	XM_018066589.1	gene-LOC102183271
novel_604	XM_018066590.1	gene-LOC102183271
novel_604	XM_018066591.1	gene-LOC102183271
novel_604	XM_018066769.1	gene-PXK
novel_604	XM_018066770.1	gene-PXK
novel_604	XM_018066771.1	gene-PXK
novel_604	XM_018066772.1	gene-PXK
novel_604	XM_018066969.1	gene-PLCD1
novel_604	XM_018066970.1	gene-PLCD1
novel_604	XM_018067117.1	gene-KLF15
novel_604	XM_018067118.1	gene-KLF15
novel_604	XM_018067119.1	gene-KLF15
novel_604	XM_018067120.1	gene-KLF15
novel_604	XM_018067121.1	gene-KLF15
novel_604	XM_018067193.1	gene-DBNL
novel_604	XM_018067194.1	gene-DBNL
novel_604	XM_018067195.1	gene-DBNL
novel_604	XM_018067196.1	gene-DBNL
novel_604	XM_018067197.1	gene-DBNL
novel_604	XM_018067203.1	gene-DBNL
novel_604	XR_001917460.1	gene-TIE1
novel_604	XR_001917630.1	gene-LOC108634470
novel_604	XR_001917631.1	gene-LOC108634470
novel_604	XR_001917904.1	gene-LOC108635642
novel_604	XR_001918139.1	gene-TTC38
novel_604	XR_001918641.1	gene-LOC108636923
novel_604	XR_001918808.1	gene-CHCHD5
novel_604	XR_001919073.1	gene-LOC108637425
novel_604	XR_001919250.1	gene-TLR5
novel_604	XR_001919299.1	gene-ARHGEF16
novel_604	XR_001919301.1	gene-FAAP20
novel_604	XR_001919399.1	gene-PGAM5
novel_604	XR_001919400.1	gene-PGAM5
novel_604	XR_310562.3	gene-LOC102178464
novel_566	NM_001285577.1	gene-BAC5
novel_566	NM_001285646.1	gene-BMP4
novel_566	NM_001285647.1	gene-PRKAG3
novel_566	NM_001285651.1	gene-HMGA2
novel_566	NM_001285653.1	gene-FFAR3
novel_566	NM_001285654.1	gene-FOXP2
novel_566	NM_001285691.1	gene-MANBA
novel_566	NM_001285694.1	gene-SLC11A1
novel_566	NM_001285706.1	gene-ASL
novel_566	NM_001285717.1	gene-LOC100861381
novel_566	NM_001285733.1	gene-MYOG
novel_566	NM_001285749.1	gene-RPSA
novel_566	NM_001285758.1	gene-IL22
novel_566	NM_001287236.1	gene-NPPA
novel_566	NM_001287570.1	gene-LOC102191547
novel_566	NM_001314188.1	gene-LOC102189356
novel_566	NM_001314200.1	gene-MEF2D
novel_566	NM_001314206.1	gene-LOC102177850
novel_566	NM_001314243.1	gene-IGFBP6
novel_566	NM_001314245.1	gene-CTSB
novel_566	NM_001314312.1	gene-MFGE8
novel_566	NM_001314325.1	gene-FOXM1
novel_566	XM_005674746.3	gene-MRAP
novel_566	XM_005674953.3	gene-ARHGAP31
novel_566	XM_005674959.3	gene-PLA1A
novel_566	XM_005675036.2	gene-SEC22A
novel_566	XM_005675102.3	gene-CPN2
novel_566	XM_005675181.3	gene-THPO
novel_566	XM_005675182.3	gene-THPO
novel_566	XM_005675183.3	gene-THPO
novel_566	XM_005675307.3	gene-NCEH1
novel_566	XM_005675523.3	gene-DZIP1L
novel_566	XM_005675543.3	gene-ANAPC13
novel_566	XM_005675545.3	gene-ANAPC13
novel_566	XM_005675546.3	gene-ANAPC13
novel_566	XM_005675629.3	gene-TMPRSS2
novel_566	XM_005676006.3	gene-DHRS9
novel_566	XM_005676249.3	gene-MARCO
novel_566	XM_005676250.3	gene-MARCO
novel_566	XM_005676274.3	gene-GYPC
novel_566	XM_005676275.3	gene-GYPC
novel_566	XM_005676549.3	gene-STK36
novel_566	XM_005676550.3	gene-STK36
novel_566	XM_005676611.3	gene-KCNE4
novel_566	XM_005676708.3	gene-DCDC2B
novel_566	XM_005676718.3	gene-TMEM39B
novel_566	XM_005676724.3	gene-PEF1
novel_566	XM_005676765.3	gene-TAF12
novel_566	XM_005676783.3	gene-XKR8
novel_566	XM_005676818.3	gene-CEP85
novel_566	XM_005676845.3	gene-STPG1
novel_566	XM_005676862.3	gene-LYPLA2
novel_566	XM_005677061.2	gene-C2H1orf64
novel_566	XM_005677062.3	gene-C2H1orf64
novel_566	XM_005677118.3	gene-CCDC190
novel_566	XM_005677119.3	gene-CCDC190
novel_566	XM_005677156.3	gene-SDHC
novel_566	XM_005677342.2	gene-IQGAP3
novel_566	XM_005677386.3	gene-FDPS
novel_566	XM_005677388.3	gene-FDPS
novel_566	XM_005677389.2	gene-FDPS
novel_566	XM_005677390.3	gene-FDPS
novel_566	XM_005677401.2	gene-GBA
novel_566	XM_005677609.3	gene-PI4KB
novel_566	XM_005677610.3	gene-PI4KB
novel_566	XM_005677639.3	gene-FAM63A
novel_566	XM_005677640.2	gene-FAM63A
novel_566	XM_005677641.3	gene-FAM63A
novel_566	XM_005677705.3	gene-LOC102171944
novel_566	XM_005677755.3	gene-GJA5
novel_566	XM_005677808.3	gene-TTF2
novel_566	XM_005678145.3	gene-HS2ST1
novel_566	XM_005678147.3	gene-LOC102185525
novel_566	XM_005678234.1	gene-ASB17
novel_566	XM_005678376.3	gene-TCEANC2
novel_566	XM_005678377.3	gene-TCEANC2
novel_566	XM_005678457.2	gene-PDZK1IP1
novel_566	XM_005678458.2	gene-PDZK1IP1
novel_566	XM_005678463.3	gene-LRRIQ3
novel_566	XM_005678504.3	gene-FAAH
novel_566	XM_005678554.2	gene-KIF2C
novel_566	XM_005678556.3	gene-ERI3
novel_566	XM_005678611.3	gene-RIMKLA
novel_566	XM_005678678.3	gene-MANEAL
novel_566	XM_005678693.3	gene-STK40
novel_566	XM_005678961.3	gene-COL28A1
novel_566	XM_005679316.3	gene-TBRG4
novel_566	XM_005679335.3	gene-POLM
novel_566	XM_005679337.3	gene-BLVRA
novel_566	XM_005679429.3	gene-ARF5
novel_566	XM_005679438.3	gene-FAM71F2
novel_566	XM_005679743.3	gene-LOC102182100
novel_566	XM_005679848.3	gene-NFE2
novel_566	XM_005679907.2	gene-AAAS
novel_566	XM_005679946.3	gene-ACVR1B
novel_566	XM_005679977.3	gene-GPD1
novel_566	XM_005680013.2	gene-RND1
novel_566	XM_005680014.3	gene-DDX23
novel_566	XM_005680017.3	gene-LOC102182479
novel_566	XM_005680213.3	gene-HELB
novel_566	XM_005680281.3	gene-KIF5A
novel_566	XM_005680288.3	gene-INHBC
novel_566	XM_005680317.3	gene-ZBTB39
novel_566	XM_005680318.3	gene-ZBTB39
novel_566	XM_005680435.2	gene-LOC102170675
novel_566	XM_005680604.3	gene-LOC102170588
novel_566	XM_005680663.3	gene-IFT27
novel_566	XM_005680743.3	gene-CASC1
novel_566	XM_005680744.3	gene-CASC1
novel_566	XM_005680930.3	gene-LRRC23
novel_566	XM_005680981.3	gene-RAD51AP1
novel_566	XM_005680984.3	gene-FGF6
novel_566	XM_005680987.3	gene-PARP11
novel_566	XM_005681001.3	gene-NINJ2
novel_566	XM_005681004.3	gene-ERC1
novel_566	XM_005681055.3	gene-LGALS2
novel_566	XM_005681063.3	gene-C5H22orf23
novel_566	XM_005681079.3	gene-TOMM22
novel_566	XM_005681504.2	gene-TLR10
novel_566	XM_005681903.3	gene-C1QTNF7
novel_566	XM_005681904.3	gene-C1QTNF7
novel_566	XM_005681905.3	gene-C1QTNF7
novel_566	XM_005681906.3	gene-C1QTNF7
novel_566	XM_005681932.3	gene-AMTN
novel_566	XM_005681964.3	gene-OTOP1
novel_566	XM_005682090.3	gene-BORCS8
novel_566	XM_005682107.3	gene-LRRC25
novel_566	XM_005682108.3	gene-LRRC25
novel_566	XM_005682151.3	gene-LOC102181586
novel_566	XM_005682323.3	gene-RTBDN
novel_566	XM_005682349.3	gene-LOC102186858
novel_566	XM_005682391.3	gene-CNN1
novel_566	XM_005682424.3	gene-CD320
novel_566	XM_005682490.2	gene-ACTL9
novel_566	XM_005682526.3	gene-MYDGF
novel_566	XM_005682527.3	gene-LRG1
novel_566	XM_005682567.2	gene-CREB3L3
novel_566	XM_005682568.3	gene-CREB3L3
novel_566	XM_005682576.3	gene-MRPL54
novel_566	XM_005682579.3	gene-TBXA2R
novel_566	XM_005682605.3	gene-SF3A2
novel_566	XM_005682656.3	gene-RAX2
novel_566	XM_005682749.3	gene-RAB24
novel_566	XM_005682841.1	gene-LOC102191036
novel_566	XM_005682859.2	gene-LOC102174112
novel_566	XM_005682874.3	gene-SH3BP5L
novel_566	XM_005682875.3	gene-SH3BP5L
novel_566	XM_005682900.3	gene-POLR2E
novel_566	XM_005683014.3	gene-MZB1
novel_566	XM_005683037.3	gene-APBB3
novel_566	XM_005683116.3	gene-SPINK1
novel_566	XM_005683144.3	gene-SH3TC2
novel_566	XM_005683158.3	gene-PDE6A
novel_566	XM_005683159.3	gene-PDE6A
novel_566	XM_005683284.3	gene-FGF22
novel_566	XM_005683294.3	gene-TMEM259
novel_566	XM_005683338.3	gene-KIAA0141
novel_566	XM_005683539.2	gene-HMBOX1
novel_566	XM_005683541.2	gene-HMBOX1
novel_566	XM_005683542.2	gene-HMBOX1
novel_566	XM_005683543.2	gene-HMBOX1
novel_566	XM_005683833.3	gene-FAM166B
novel_566	XM_005683835.3	gene-SIT1
novel_566	XM_005683839.3	gene-CA9
novel_566	XM_005683907.3	gene-TBC1D2
novel_566	XM_005683910.3	gene-TBC1D2
novel_566	XM_005683911.3	gene-TBC1D2
novel_566	XM_005683986.2	gene-SFTPC
novel_566	XM_005684061.3	gene-AQP7
novel_566	XM_005684062.3	gene-AQP7
novel_566	XM_005684076.3	gene-ENHO
novel_566	XM_005684096.3	gene-CCL21
novel_566	XM_005684169.3	gene-NOL8
novel_566	XM_005684242.3	gene-MURC
novel_566	XM_005684323.3	gene-WDR31
novel_566	XM_005684379.2	gene-LOC102190786
novel_566	XM_005684569.3	gene-SLC16A10
novel_566	XM_005684605.3	gene-C9H6orf203
novel_566	XM_005684608.3	gene-RTN4IP1
novel_566	XM_005685100.3	gene-SLC51B
novel_566	XM_005685179.3	gene-PARP6
novel_566	XM_005685180.3	gene-PARP6
novel_566	XM_005685227.3	gene-RNF31
novel_566	XM_005685228.3	gene-PSME2
novel_566	XM_005685229.3	gene-PSME2
novel_566	XM_005685250.3	gene-SLC7A8
novel_566	XM_005685251.3	gene-SLC7A8
novel_566	XM_005685252.3	gene-CEBPE
novel_566	XM_005685279.3	gene-ABHD4
novel_566	XM_005685280.3	gene-ABHD4
novel_566	XM_005685281.3	gene-ABHD4
novel_566	XM_005685372.2	gene-LOC102169186
novel_566	XM_005685425.2	gene-LOC102183966
novel_566	XM_005685493.3	gene-ZFYVE19
novel_566	XM_005685578.3	gene-LOC102183332
novel_566	XM_005685609.3	gene-CHST14
novel_566	XM_005685707.3	gene-MYO1E
novel_566	XM_005685842.3	gene-PIF1
novel_566	XM_005685907.3	gene-C10H14orf105
novel_566	XM_005686081.3	gene-AREL1
novel_566	XM_005686082.2	gene-AREL1
novel_566	XM_005686083.3	gene-AREL1
novel_566	XM_005686099.3	gene-BATF
novel_566	XM_005686148.3	gene-VASH1
novel_566	XM_005686165.3	gene-VIPAS39
novel_566	XM_005686263.3	gene-ACTR1B
novel_566	XM_005686284.2	gene-LYG2
novel_566	XM_005686299.3	gene-IL1RL1
novel_566	XM_005686302.3	gene-SLC9A4
novel_566	XM_005686374.3	gene-EXOC6B
novel_566	XM_005686451.1	gene-LOC102183607
novel_566	XM_005686543.3	gene-HAAO
novel_566	XM_005686711.3	gene-GNLY
novel_566	XM_005686712.3	gene-GNLY
novel_566	XM_005686713.2	gene-LOC102191806
novel_566	XM_005686714.3	gene-LOC102191806
novel_566	XM_005686890.3	gene-ZNF513
novel_566	XM_005686918.3	gene-KHK
novel_566	XM_005686919.3	gene-KHK
novel_566	XM_005686920.3	gene-KHK
novel_566	XM_005686921.3	gene-KHK
novel_566	XM_005686948.3	gene-ADCY3
novel_566	XM_005686981.2	gene-LOC102177447
novel_566	XM_005686999.3	gene-C11H2orf50
novel_566	XM_005687007.2	gene-NOL10
novel_566	XM_005687020.3	gene-LOC102187409
novel_566	XM_005687031.3	gene-ID2
novel_566	XM_005687047.3	gene-OTX1
novel_566	XM_005687067.3	gene-PRR30
novel_566	XM_005687163.3	gene-SH2D3C
novel_566	XM_005687164.3	gene-SH2D3C
novel_566	XM_005687296.3	gene-GLT6D1
novel_566	XM_005687469.3	gene-SERPINE3
novel_566	XM_005687563.3	gene-SGCG
novel_566	XM_005687811.2	gene-ANKEF1
novel_566	XM_005687964.2	gene-RPP38
novel_566	XM_005687965.3	gene-RPP38
novel_566	XM_005687966.3	gene-RPP38
novel_566	XM_005688179.3	gene-HAO1
novel_566	XM_005688180.3	gene-HAO1
novel_566	XM_005688196.3	gene-SPEF1
novel_566	XM_005688200.3	gene-HSPA12B
novel_566	XM_005688241.2	gene-C13H20orf141
novel_566	XM_005688276.3	gene-PTK6
novel_566	XM_005688585.3	gene-PI3
novel_566	XM_005688782.3	gene-SLC52A2
novel_566	XM_005688956.3	gene-EFCAB1
novel_566	XM_005689335.2	gene-ANKRD49
novel_566	XM_005689464.2	gene-ZW10
novel_566	XM_005689523.3	gene-UPK2
novel_566	XM_005689758.3	gene-TPP1
novel_566	XM_005689773.2	gene-LOC102180781
novel_566	XM_005689836.2	gene-LOC102183619
novel_566	XM_005689837.2	gene-LOC102183891
novel_566	XM_005689890.3	gene-FOLR2
novel_566	XM_005689930.2	gene-LOC102169201
novel_566	XM_005689935.3	gene-LOC102173107
novel_566	XM_005689939.2	gene-LOC102174230
novel_566	XM_005690053.3	gene-CCDC73
novel_566	XM_005690174.3	gene-FAM180B
novel_566	XM_005690366.3	gene-ADORA1
novel_566	XM_005690371.3	gene-FMOD
novel_566	XM_005690533.3	gene-PARP1
novel_566	XM_005690536.3	gene-PSEN2
novel_566	XM_005690629.3	gene-C16H1orf112
novel_566	XM_005690657.2	gene-TNFSF18
novel_566	XM_005690671.3	gene-CLCN6
novel_566	XM_005690704.3	gene-KIAA2013
novel_566	XM_005690784.3	gene-AURKAIP1
novel_566	XM_005690785.2	gene-AURKAIP1
novel_566	XM_005690948.3	gene-RGS16
novel_566	XM_005691015.3	gene-PPP2R5A
novel_566	XM_005691157.3	gene-FGA
novel_566	XM_005691362.3	gene-RILPL2
novel_566	XM_005691477.3	gene-RITA1
novel_566	XM_005691478.2	gene-RITA1
novel_566	XM_005691547.3	gene-RPH3A
novel_566	XM_005691591.3	gene-SVOP
novel_566	XM_005691636.3	gene-DUSP18
novel_566	XM_005691668.3	gene-LOC102175427
novel_566	XM_005691841.3	gene-COTL1
novel_566	XM_005691940.3	gene-CENPBD1
novel_566	XM_005692024.3	gene-DOK4
novel_566	XM_005692028.3	gene-ADGRG1
novel_566	XM_005692122.3	gene-HSF4
novel_566	XM_005692123.3	gene-HSF4
novel_566	XM_005692124.3	gene-HSF4
novel_566	XM_005692125.3	gene-HSF4
novel_566	XM_005692161.3	gene-NRN1L
novel_566	XM_005692177.3	gene-SMPD3
novel_566	XM_005692186.3	gene-NIP7
novel_566	XM_005692274.3	gene-CLIP3
novel_566	XM_005692290.3	gene-LIN37
novel_566	XM_005692304.2	gene-ATP4A
novel_566	XM_005692314.3	gene-FFAR3
novel_566	XM_005692399.3	gene-PLEKHG2
novel_566	XM_005692412.3	gene-PLD3
novel_566	XM_005692419.3	gene-C18H19orf54
novel_566	XM_005692426.3	gene-LOC102191547
novel_566	XM_005692427.3	gene-LOC102191547
novel_566	XM_005692515.3	gene-CAPNS1
novel_566	XM_005692564.3	gene-PRR19
novel_566	XM_005692616.3	gene-SMG9
novel_566	XM_005692642.3	gene-OPA3
novel_566	XM_005692650.3	gene-NANOS2
novel_566	XM_005692653.3	gene-PPP5C
novel_566	XM_005692670.2	gene-CRX
novel_566	XM_005692673.3	gene-ELSPBP1
novel_566	XM_005692697.3	gene-DHDH
novel_566	XM_005692698.3	gene-TULP2
novel_566	XM_005692702.3	gene-RUVBL2
novel_566	XM_005692787.3	gene-RSPH6A
novel_566	XM_005692844.3	gene-RRAS
novel_566	XM_005693102.3	gene-SUPT4H1
novel_566	XM_005693158.3	gene-C19H17orf78
novel_566	XM_005693205.3	gene-SLFN11
novel_566	XM_005693207.2	gene-FNDC8
novel_566	XM_005693213.3	gene-CCL1
novel_566	XM_005693216.3	gene-LOC102175436
novel_566	XM_005693262.3	gene-PROCA1
novel_566	XM_005693263.3	gene-PROCA1
novel_566	XM_005693264.3	gene-PROCA1
novel_566	XM_005693276.3	gene-PIPOX
novel_566	XM_005693302.3	gene-MRM3
novel_566	XM_005693314.3	gene-SERPINF2
novel_566	XM_005693315.3	gene-SERPINF2
novel_566	XM_005693317.3	gene-SERPINF1
novel_566	XM_005693329.3	gene-RAP1GAP2
[truncated: 5,184 more rows]

## Sheet: Known 
miRNA_id	transcript_id	gene_id
chi-miR-146b-3p	NM_001314269.1	gene-MMP9
chi-miR-146b-3p	XM_005676557.3	gene-SLC23A3
chi-miR-146b-3p	XM_005676558.3	gene-SLC23A3
chi-miR-146b-3p	XM_005678341.3	gene-LOC102190840
chi-miR-146b-3p	XM_005678716.3	gene-KIAA0319L
chi-miR-146b-3p	XM_005680532.3	gene-IGF1
chi-miR-146b-3p	XM_005680534.3	gene-IGF1
chi-miR-146b-3p	XM_005680535.3	gene-IGF1
chi-miR-146b-3p	XM_005680607.3	gene-RBFOX2
chi-miR-146b-3p	XM_005680608.3	gene-RBFOX2
chi-miR-146b-3p	XM_005680611.3	gene-RBFOX2
chi-miR-146b-3p	XM_005682101.2	gene-KXD1
chi-miR-146b-3p	XM_005685564.3	gene-LOC102177801
chi-miR-146b-3p	XM_005685580.3	gene-LOC102183877
chi-miR-146b-3p	XM_005686075.3	gene-SYNDIG1L
chi-miR-146b-3p	XM_005690637.3	gene-FMO4
chi-miR-146b-3p	XM_005691833.2	gene-CDH13
chi-miR-146b-3p	XM_005692152.3	gene-C18H16orf86
chi-miR-146b-3p	XM_005692153.2	gene-C18H16orf86
chi-miR-146b-3p	XM_005693622.3	gene-DRC3
chi-miR-146b-3p	XM_005694801.1	gene-CAPSL
chi-miR-146b-3p	XM_005695605.2	gene-ZNF502
chi-miR-146b-3p	XM_005696574.3	gene-CLIC1
chi-miR-146b-3p	XM_005699890.3	gene-DPF2
chi-miR-146b-3p	XM_005701764.3	gene-RPL31
chi-miR-146b-3p	XM_005709596.3	gene-CCDC8
chi-miR-146b-3p	XM_013962632.2	gene-CDC7
chi-miR-146b-3p	XM_013963098.2	gene-PDCD1
chi-miR-146b-3p	XM_013964068.2	gene-RBFOX2
chi-miR-146b-3p	XM_013964076.2	gene-RBFOX2
chi-miR-146b-3p	XM_013964078.2	gene-RBFOX2
chi-miR-146b-3p	XM_013964978.2	gene-KXD1
chi-miR-146b-3p	XM_013965657.2	gene-SH3RF2
chi-miR-146b-3p	XM_013965659.2	gene-SH3RF2
chi-miR-146b-3p	XM_013966440.2	gene-SMPD2
chi-miR-146b-3p	XM_013971318.2	gene-CENPT
chi-miR-146b-3p	XM_013974828.2	gene-RBBP6
chi-miR-146b-3p	XM_013974829.2	gene-RBBP6
chi-miR-146b-3p	XM_018038940.1	gene-TTBK1
chi-miR-146b-3p	XM_018040012.1	gene-NUDT1
chi-miR-146b-3p	XM_018040551.1	gene-RBBP6
chi-miR-146b-3p	XM_018041412.1	gene-KIAA0319L
chi-miR-146b-3p	XM_018041961.1	gene-STOX2
chi-miR-146b-3p	XM_018043058.1	gene-RAB3IL1
chi-miR-146b-3p	XM_018043060.1	gene-RAB3IL1
chi-miR-146b-3p	XM_018043061.1	gene-RAB3IL1
chi-miR-146b-3p	XM_018043062.1	gene-RAB3IL1
chi-miR-146b-3p	XM_018043588.1	gene-LOC102180731
chi-miR-146b-3p	XM_018043684.1	gene-TSPAN7
chi-miR-146b-3p	XM_018044312.1	gene-IRS4
chi-miR-146b-3p	XM_018044475.1	gene-PDCD1
chi-miR-146b-3p	XM_018045087.1	gene-LOC108634813
chi-miR-146b-3p	XM_018045922.1	gene-RHOC
chi-miR-146b-3p	XM_018045923.1	gene-RHOC
chi-miR-146b-3p	XM_018045924.1	gene-RHOC
chi-miR-146b-3p	XM_018046485.1	gene-LOC102183480
chi-miR-146b-3p	XM_018048239.1	gene-RBFOX2
chi-miR-146b-3p	XM_018048240.1	gene-RBFOX2
chi-miR-146b-3p	XM_018048241.1	gene-RBFOX2
chi-miR-146b-3p	XM_018048242.1	gene-RBFOX2
chi-miR-146b-3p	XM_018048243.1	gene-RBFOX2
chi-miR-146b-3p	XM_018048244.1	gene-RBFOX2
chi-miR-146b-3p	XM_018048245.1	gene-RBFOX2
chi-miR-146b-3p	XM_018048246.1	gene-RBFOX2
chi-miR-146b-3p	XM_018048247.1	gene-RBFOX2
chi-miR-146b-3p	XM_018048248.1	gene-RBFOX2
chi-miR-146b-3p	XM_018048249.1	gene-RBFOX2
chi-miR-146b-3p	XM_018048250.1	gene-RBFOX2
chi-miR-146b-3p	XM_018048251.1	gene-RBFOX2
chi-miR-146b-3p	XM_018048252.1	gene-RBFOX2
chi-miR-146b-3p	XM_018048253.1	gene-RBFOX2
chi-miR-146b-3p	XM_018048254.1	gene-RBFOX2
chi-miR-146b-3p	XM_018048255.1	gene-RBFOX2
chi-miR-146b-3p	XM_018048642.1	gene-WASH1
chi-miR-146b-3p	XM_018051691.1	gene-LOC102187757
chi-miR-146b-3p	XM_018052159.1	gene-ADARB1
chi-miR-146b-3p	XM_018052170.1	gene-ADARB1
chi-miR-146b-3p	XM_018052786.1	gene-C8H9orf84
chi-miR-146b-3p	XM_018054093.1	gene-DACT1
chi-miR-146b-3p	XM_018056246.1	gene-GRIN1
chi-miR-146b-3p	XM_018056250.1	gene-GRIN1
chi-miR-146b-3p	XM_018057866.1	gene-MAFB
chi-miR-146b-3p	XM_018058197.1	gene-DIS3L2
chi-miR-146b-3p	XM_018059672.1	gene-NLRX1
chi-miR-146b-3p	XM_018059673.1	gene-NLRX1
chi-miR-146b-3p	XM_018059932.1	gene-LOC102185487
chi-miR-146b-3p	XM_018060673.1	gene-KIAA1614
chi-miR-146b-3p	XM_018060674.1	gene-KIAA1614
chi-miR-146b-3p	XM_018062696.1	gene-CCDC114
chi-miR-146b-3p	XM_018062697.1	gene-CCDC114
chi-miR-146b-3p	XM_018062698.1	gene-CCDC114
chi-miR-146b-3p	XM_018062699.1	gene-CCDC114
chi-miR-146b-3p	XM_018062700.1	gene-CCDC114
chi-miR-146b-3p	XM_018063066.1	gene-SHISA7
chi-miR-146b-3p	XM_018063067.1	gene-SHISA7
chi-miR-146b-3p	XM_018063068.1	gene-SHISA7
chi-miR-146b-3p	XM_018063596.1	gene-NPLOC4
chi-miR-146b-3p	XM_018063933.1	gene-FAM20A
chi-miR-146b-3p	XM_018063934.1	gene-FAM20A
chi-miR-146b-3p	XM_018064029.1	gene-KIF19
chi-miR-146b-3p	XM_018064346.1	gene-GIT1
chi-miR-146b-3p	XM_018064347.1	gene-GIT1
chi-miR-146b-3p	XM_018064348.1	gene-GIT1
chi-miR-146b-3p	XM_018066336.1	gene-WHAMM
chi-miR-146b-3p	XM_018067129.1	gene-GNAT1
chi-miR-146b-3p	XR_001917157.1	gene-SLC2A1
chi-miR-146b-3p	XR_001917316.1	gene-KIAA0319L
chi-miR-146b-3p	XR_001917367.1	gene-LOC108634086
chi-miR-146b-3p	XR_001917639.1	gene-LOC102169181
chi-miR-146b-3p	XR_001917764.1	gene-LOC108635194
chi-miR-146b-3p	XR_001917972.1	gene-LOC108635851
chi-miR-146b-3p	XR_001918236.1	gene-LOC108636247
chi-miR-146b-3p	XR_001919018.1	gene-LOC108637394
chi-miR-146b-3p	XR_001919644.1	gene-FAM20A
chi-miR-146b-3p	XR_001919851.1	gene-LOC108638502
chi-miR-133b	NM_001285560.1	gene-PAG-6
chi-miR-133b	NM_001287026.1	gene-KANSL2
chi-miR-133b	NM_001287027.1	gene-KANSL2
chi-miR-133b	XM_005675308.3	gene-TNFSF10
chi-miR-133b	XM_005677348.3	gene-GLMP
chi-miR-133b	XM_005678646.3	gene-CAP1
chi-miR-133b	XM_005678647.3	gene-CAP1
chi-miR-133b	XM_005678648.3	gene-CAP1
chi-miR-133b	XM_005681060.3	gene-GCAT
chi-miR-133b	XM_005681861.3	gene-MAPK10
chi-miR-133b	XM_005681862.2	gene-MAPK10
chi-miR-133b	XM_005681863.3	gene-MAPK10
chi-miR-133b	XM_005681903.3	gene-C1QTNF7
chi-miR-133b	XM_005681904.3	gene-C1QTNF7
chi-miR-133b	XM_005681905.3	gene-C1QTNF7
chi-miR-133b	XM_005681906.3	gene-C1QTNF7
chi-miR-133b	XM_005682084.3	gene-TM6SF2
chi-miR-133b	XM_005682085.3	gene-TM6SF2
chi-miR-133b	XM_005683229.3	gene-THG1L
chi-miR-133b	XM_005683677.3	gene-TMEM261
chi-miR-133b	XM_005684037.3	gene-PTK2B
chi-miR-133b	XM_005684038.3	gene-PTK2B
chi-miR-133b	XM_005684039.3	gene-PTK2B
chi-miR-133b	XM_005684040.3	gene-PTK2B
chi-miR-133b	XM_005684041.3	gene-PTK2B
chi-miR-133b	XM_005684823.3	gene-NT5E
chi-miR-133b	XM_005685131.3	gene-RPL4
chi-miR-133b	XM_005686006.2	gene-RDH12
chi-miR-133b	XM_005686585.3	gene-LOC102175771
chi-miR-133b	XM_005687291.3	gene-CEL
chi-miR-133b	XM_005687554.3	gene-RPL21
chi-miR-133b	XM_005688326.3	gene-LOC102171800
chi-miR-133b	XM_005688485.3	gene-GSS
chi-miR-133b	XM_005688486.3	gene-GSS
chi-miR-133b	XM_005688548.3	gene-TGM2
chi-miR-133b	XM_005690878.3	gene-LRRC38
chi-miR-133b	XM_005691570.3	gene-POP5
chi-miR-133b	XM_005693262.3	gene-PROCA1
chi-miR-133b	XM_005693263.3	gene-PROCA1
chi-miR-133b	XM_005693264.3	gene-PROCA1
chi-miR-133b	XM_005694824.3	gene-TARS
chi-miR-133b	XM_005694987.2	gene-HDDC3
chi-miR-133b	XM_005695793.3	gene-DNASE1L3
chi-miR-133b	XM_005696413.3	gene-MCM3
chi-miR-133b	XM_005696446.3	gene-PSMB9
chi-miR-133b	XM_005697335.3	gene-LOC102186172
chi-miR-133b	XM_005698276.3	gene-OPALIN
chi-miR-133b	XM_005698277.3	gene-OPALIN
chi-miR-133b	XM_005699334.3	gene-GDF2
chi-miR-133b	XM_005699694.1	gene-LOC102169559
chi-miR-133b	XM_005700702.3	gene-PDZD11
chi-miR-133b	XM_005700703.3	gene-PDZD11
chi-miR-133b	XM_005700757.3	gene-PRAF2
chi-miR-133b	XM_013963034.2	gene-COL6A3
chi-miR-133b	XM_013963665.2	gene-KANSL2
chi-miR-133b	XM_013963666.2	gene-KANSL2
chi-miR-133b	XM_013963678.1	gene-C5H12orf80
chi-miR-133b	XM_013964768.2	gene-MAPK10
chi-miR-133b	XM_013964769.2	gene-MAPK10
chi-miR-133b	XM_013964770.2	gene-MAPK10
chi-miR-133b	XM_013964774.2	gene-MAPK10
chi-miR-133b	XM_013965507.2	gene-CDC34
chi-miR-133b	XM_013965843.2	gene-HLTF
chi-miR-133b	XM_013965848.2	gene-HLTF
chi-miR-133b	XM_013965939.2	gene-TMEM261
chi-miR-133b	XM_013966139.2	gene-NOL6
chi-miR-133b	XM_013967918.2	gene-GARNL3
chi-miR-133b	XM_013967919.2	gene-GARNL3
chi-miR-133b	XM_013970321.2	gene-APOBEC4
chi-miR-133b	XM_013973596.2	gene-RBM15B
chi-miR-133b	XM_013975171.2	gene-OPALIN
chi-miR-133b	XM_013975172.2	gene-OPALIN
chi-miR-133b	XM_013976405.2	gene-TAF1
chi-miR-133b	XM_013976808.2	gene-LOC102178162
chi-miR-133b	XM_018038323.1	gene-TATDN2
chi-miR-133b	XM_018038581.1	gene-ZBTB22
chi-miR-133b	XM_018038582.1	gene-ZBTB22
chi-miR-133b	XM_018039339.1	gene-CIDEA
chi-miR-133b	XM_018039386.1	gene-LOC108633784
chi-miR-133b	XM_018040097.1	gene-SEPT12
chi-miR-133b	XM_018040098.1	gene-SEPT12
chi-miR-133b	XM_018040698.1	gene-COL6A3
chi-miR-133b	XM_018040704.1	gene-COL6A3
chi-miR-133b	XM_018040712.1	gene-COL6A3
chi-miR-133b	XM_018040719.1	gene-COL6A3
chi-miR-133b	XM_018040727.1	gene-COL6A3
chi-miR-133b	XM_018040741.1	gene-COL6A3
chi-miR-133b	XM_018040967.1	gene-SEPHS2
chi-miR-133b	XM_018040979.1	gene-SCNN1B
chi-miR-133b	XM_018040980.1	gene-SCNN1B
chi-miR-133b	XM_018041974.1	gene-MCPH1
chi-miR-133b	XM_018042390.1	gene-CSGALNACT2
chi-miR-133b	XM_018042645.1	gene-ZNF488
chi-miR-133b	XM_018042764.1	gene-LOC102188566
chi-miR-133b	XM_018043471.1	gene-BBS1
chi-miR-133b	XM_018043472.1	gene-BBS1
chi-miR-133b	XM_018043560.1	gene-SYT12
chi-miR-133b	XM_018043561.1	gene-SYT12
chi-miR-133b	XM_018043609.1	gene-LRRC10B
chi-miR-133b	XM_018045117.1	gene-UBE2U
chi-miR-133b	XM_018045240.1	gene-LOC108634914
chi-miR-133b	XM_018045289.1	gene-LOC102177285
chi-miR-133b	XM_018045395.1	gene-LOC102187810
chi-miR-133b	XM_018045693.1	gene-SEMA5B
chi-miR-133b	XM_018045888.1	gene-SLC6A17
chi-miR-133b	XM_018045889.1	gene-SLC6A17
chi-miR-133b	XM_018045890.1	gene-SLC6A17
chi-miR-133b	XM_018046200.1	gene-UBXN7
chi-miR-133b	XM_018046206.1	gene-UBXN7
chi-miR-133b	XM_018046755.1	gene-LOC102178162
chi-miR-133b	XM_018047610.1	gene-DUSP6
chi-miR-133b	XM_018047642.1	gene-ZNF385A
chi-miR-133b	XM_018047643.1	gene-ZNF385A
chi-miR-133b	XM_018047644.1	gene-ZNF385A
chi-miR-133b	XM_018047646.1	gene-ZNF385A
chi-miR-133b	XM_018047949.1	gene-RAB3IP
chi-miR-133b	XM_018047950.1	gene-RAB3IP
chi-miR-133b	XM_018047951.1	gene-RAB3IP
chi-miR-133b	XM_018047952.1	gene-RAB3IP
chi-miR-133b	XM_018048426.1	gene-MGST1
chi-miR-133b	XM_018048779.1	gene-DNAL4
chi-miR-133b	XM_018048791.1	gene-MGAT3
chi-miR-133b	XM_018049048.1	gene-TSC22D2
chi-miR-133b	XM_018049051.1	gene-TSC22D2
chi-miR-133b	XM_018049211.1	gene-ZGRF1
chi-miR-133b	XM_018049689.1	gene-MAPK10
chi-miR-133b	XM_018049691.1	gene-MAPK10
chi-miR-133b	XM_018049893.1	gene-PIGG
chi-miR-133b	XM_018049894.1	gene-PIGG
chi-miR-133b	XM_018049912.1	gene-COL25A1
chi-miR-133b	XM_018050107.1	gene-THG1L
chi-miR-133b	XM_018050108.1	gene-THG1L
chi-miR-133b	XM_018050170.1	gene-DGKG
chi-miR-133b	XM_018050471.1	gene-ABCA7
chi-miR-133b	XM_018050472.1	gene-ABCA7
chi-miR-133b	XM_018050473.1	gene-ABCA7
chi-miR-133b	XM_018050474.1	gene-ABCA7
chi-miR-133b	XM_018050475.1	gene-ABCA7
chi-miR-133b	XM_018051487.1	gene-TM6SF2
chi-miR-133b	XM_018051488.1	gene-TM6SF2
chi-miR-133b	XM_018051732.1	gene-LOC108636459
chi-miR-133b	XM_018051905.1	gene-KLHL9
chi-miR-133b	XM_018051912.1	gene-MLLT3
chi-miR-133b	XM_018051913.1	gene-MLLT3
chi-miR-133b	XM_018054139.1	gene-DUOX2
chi-miR-133b	XM_018054331.1	gene-DAPK2
chi-miR-133b	XM_018055203.1	gene-MSH6
chi-miR-133b	XM_018055204.1	gene-MSH6
chi-miR-133b	XM_018055397.1	gene-AHSA2
chi-miR-133b	XM_018055749.1	gene-NEK6
chi-miR-133b	XM_018055801.1	gene-ANGPTL2
chi-miR-133b	XM_018055802.1	gene-GARNL3
chi-miR-133b	XM_018055804.1	gene-GARNL3
chi-miR-133b	XM_018056182.1	gene-LOC108637178
chi-miR-133b	XM_018056893.1	gene-BIRC7
chi-miR-133b	XM_018057717.1	gene-LOC106502777
chi-miR-133b	XM_018057718.1	gene-LOC106502777
chi-miR-133b	XM_018057752.1	gene-GSS
chi-miR-133b	XM_018058140.1	gene-COL14A1
chi-miR-133b	XM_018058141.1	gene-COL14A1
chi-miR-133b	XM_018058142.1	gene-COL14A1
chi-miR-133b	XM_018058143.1	gene-COL14A1
chi-miR-133b	XM_018058941.1	gene-LOC102180785
chi-miR-133b	XM_018059454.1	gene-FAM160A2
chi-miR-133b	XM_018059751.1	gene-BUD13
chi-miR-133b	XM_018060095.1	gene-EIF2D
chi-miR-133b	XM_018061856.1	gene-RNF166
chi-miR-133b	XM_018062294.1	gene-GPI
chi-miR-133b	XM_018062678.1	gene-NAPA
chi-miR-133b	XM_018062859.1	gene-NAPSA
chi-miR-133b	XM_018063180.1	gene-LOC108638071
chi-miR-133b	XM_018064071.1	gene-GAST
chi-miR-133b	XM_018064478.1	gene-GAD1
chi-miR-133b	XM_018064489.1	gene-GAD1
chi-miR-133b	XM_018064523.1	gene-ARRB2
chi-miR-133b	XM_018064524.1	gene-ARRB2
chi-miR-133b	XM_018065239.1	gene-GRN
chi-miR-133b	XM_018065389.1	gene-FN3KRP
chi-miR-133b	XM_018065390.1	gene-FN3KRP
chi-miR-133b	XM_018065391.1	gene-FN3KRP
chi-miR-133b	XM_018066729.1	gene-PTH1R
chi-miR-133b	XM_018066730.1	gene-PTH1R
chi-miR-133b	XM_018066731.1	gene-PTH1R
chi-miR-133b	XM_018066733.1	gene-PTH1R
chi-miR-133b	XM_018066734.1	gene-PTH1R
chi-miR-133b	XM_018066735.1	gene-PTH1R
chi-miR-133b	XR_001296367.2	gene-LOC102185848
chi-miR-133b	XR_001296402.2	gene-LOC106502755
chi-miR-133b	XR_001296430.2	gene-LOC106502777
chi-miR-133b	XR_001296677.2	gene-LOC102168845
chi-miR-133b	XR_001917059.1	gene-ZBTB22
chi-miR-133b	XR_001917136.1	gene-LOC108633551
chi-miR-133b	XR_001918055.1	gene-RAB3IP
chi-miR-133b	XR_001918056.1	gene-RAB3IP
chi-miR-133b	XR_001918057.1	gene-RAB3IP
chi-miR-133b	XR_001918144.1	gene-TSC22D2
chi-miR-133b	XR_001918158.1	gene-HLTF
chi-miR-133b	XR_001918673.1	gene-DUOX2
chi-miR-133b	XR_001919599.1	gene-LOC106501822
chi-miR-133b	XR_310526.3	gene-LOC102190616
chi-miR-133b	XR_310616.3	gene-LOC102168845
chi-miR-133b	XR_310831.3	gene-LOC102185776
chi-miR-133b	XR_311001.3	gene-LOC102177673
chi-miR-1271-3p	NM_001285567.1	gene-HMOX1
chi-miR-1271-3p	NM_001285603.1	gene-TLR2
chi-miR-1271-3p	NM_001285760.1	gene-SP1
chi-miR-1271-3p	NM_001314239.1	gene-TNNI3
chi-miR-1271-3p	NM_001314273.1	gene-ZBTB16
chi-miR-1271-3p	XM_005674804.3	gene-PROS1
chi-miR-1271-3p	XM_005675093.3	gene-APOD
chi-miR-1271-3p	XM_005675523.3	gene-DZIP1L
chi-miR-1271-3p	XM_005675566.3	gene-CCNL1
chi-miR-1271-3p	XM_005676257.3	gene-TMEM177
chi-miR-1271-3p	XM_005676683.2	gene-AK2
chi-miR-1271-3p	XM_005676706.3	gene-FAM167B
chi-miR-1271-3p	XM_005676707.3	gene-FAM167B
chi-miR-1271-3p	XM_005676712.1	gene-CCDC28B
chi-miR-1271-3p	XM_005676796.3	gene-NUDC
chi-miR-1271-3p	XM_005676846.3	gene-GRHL3
chi-miR-1271-3p	XM_005677233.3	gene-LOC102186539
chi-miR-1271-3p	XM_005677286.2	gene-LOC102178587
chi-miR-1271-3p	XM_005677399.3	gene-MTX1
chi-miR-1271-3p	XM_005677480.3	gene-CREB3L4
chi-miR-1271-3p	XM_005677481.3	gene-CREB3L4
chi-miR-1271-3p	XM_005677517.3	gene-PGLYRP3
chi-miR-1271-3p	XM_005677518.3	gene-PGLYRP3
chi-miR-1271-3p	XM_005677572.2	gene-LOC102186542
chi-miR-1271-3p	XM_005677622.3	gene-TMOD4
chi-miR-1271-3p	XM_005677623.3	gene-TMOD4
chi-miR-1271-3p	XM_005677661.3	gene-GOLPH3L
chi-miR-1271-3p	XM_005677677.2	gene-MRPS21
chi-miR-1271-3p	XM_005677678.3	gene-MRPS21
chi-miR-1271-3p	XM_005677733.3	gene-POLR3GL
chi-miR-1271-3p	XM_005677753.3	gene-LOC102188370
chi-miR-1271-3p	XM_005677813.3	gene-CD2
chi-miR-1271-3p	XM_005677836.3	gene-CSDE1
chi-miR-1271-3p	XM_005677837.3	gene-CSDE1
chi-miR-1271-3p	XM_005677838.3	gene-CSDE1
chi-miR-1271-3p	XM_005677840.3	gene-CSDE1
chi-miR-1271-3p	XM_005677850.3	gene-OLFML3
chi-miR-1271-3p	XM_005678355.3	gene-C8A
chi-miR-1271-3p	XM_005678362.3	gene-DHCR24
chi-miR-1271-3p	XM_005678617.3	gene-EDN2
chi-miR-1271-3p	XM_005678691.2	gene-OSCP1
chi-miR-1271-3p	XM_005679457.3	gene-TNPO3
chi-miR-1271-3p	XM_005679459.3	gene-TNPO3
chi-miR-1271-3p	XM_005679941.3	gene-LOC102185150
chi-miR-1271-3p	XM_005680014.3	gene-DDX23
chi-miR-1271-3p	XM_005680542.3	gene-LOC102179170
chi-miR-1271-3p	XM_005680657.3	gene-TXN2
chi-miR-1271-3p	XM_005680853.3	gene-CLEC9A
chi-miR-1271-3p	XM_005680940.3	gene-CD4
chi-miR-1271-3p	XM_005681056.3	gene-NOL12
chi-miR-1271-3p	XM_005681057.3	gene-NOL12
chi-miR-1271-3p	XM_005681753.2	gene-EPGN
chi-miR-1271-3p	XM_005682024.2	gene-LOC102169090
chi-miR-1271-3p	XM_005682084.3	gene-TM6SF2
chi-miR-1271-3p	XM_005682085.3	gene-TM6SF2
chi-miR-1271-3p	XM_005682159.2	gene-PRSS38
chi-miR-1271-3p	XM_005682377.3	gene-ANGPTL8
chi-miR-1271-3p	XM_005683574.2	gene-LOC102186306
chi-miR-1271-3p	XM_005683761.3	gene-AK3
chi-miR-1271-3p	XM_005683789.3	gene-PCSK5
chi-miR-1271-3p	XM_005684037.3	gene-PTK2B
chi-miR-1271-3p	XM_005684038.3	gene-PTK2B
chi-miR-1271-3p	XM_005684039.3	gene-PTK2B
chi-miR-1271-3p	XM_005684040.3	gene-PTK2B
chi-miR-1271-3p	XM_005684041.3	gene-PTK2B
chi-miR-1271-3p	XM_005684137.3	gene-FBP2
chi-miR-1271-3p	XM_005684651.3	gene-PNISR
chi-miR-1271-3p	XM_005684652.3	gene-PNISR
chi-miR-1271-3p	XM_005685243.3	gene-CMTM5
chi-miR-1271-3p	XM_005685271.3	gene-MRPL52
chi-miR-1271-3p	XM_005685272.3	gene-MRPL52
chi-miR-1271-3p	XM_005685273.3	gene-MRPL52
chi-miR-1271-3p	XM_005685274.3	gene-MRPL52
chi-miR-1271-3p	XM_005685707.3	gene-MYO1E
chi-miR-1271-3p	XM_005685883.3	gene-MAPK1IP1L
chi-miR-1271-3p	XM_005686021.2	gene-SLC10A1
chi-miR-1271-3p	XM_005686081.3	gene-AREL1
chi-miR-1271-3p	XM_005686082.2	gene-AREL1
chi-miR-1271-3p	XM_005686083.3	gene-AREL1
chi-miR-1271-3p	XM_005686308.3	gene-TACR1
chi-miR-1271-3p	XM_005686884.2	gene-IFT172
chi-miR-1271-3p	XM_005686945.3	gene-CENPO
chi-miR-1271-3p	XM_005687038.2	gene-NDUFA8
chi-miR-1271-3p	XM_005687181.3	gene-PTGES2
chi-miR-1271-3p	XM_005687244.3	gene-DPM2
chi-miR-1271-3p	XM_005687357.3	gene-TPRN
chi-miR-1271-3p	XM_005688550.3	gene-LBP
chi-miR-1271-3p	XM_005688567.3	gene-GTSF1L
chi-miR-1271-3p	XM_005688804.3	gene-LY6D
chi-miR-1271-3p	XM_005688914.3	gene-PYCRL
chi-miR-1271-3p	XM_005689039.3	gene-CSPP1
chi-miR-1271-3p	XM_005689111.3	gene-PEX2
chi-miR-1271-3p	XM_005689112.3	gene-PEX2
chi-miR-1271-3p	XM_005689121.3	gene-MRPS28
chi-miR-1271-3p	XM_005689327.3	gene-CHMP4C
chi-miR-1271-3p	XM_005689523.3	gene-UPK2
chi-miR-1271-3p	XM_005689973.2	gene-POLD3
chi-miR-1271-3p	XM_005690001.2	gene-LOC102173866
chi-miR-1271-3p	XM_005690231.1	gene-LOC102170252
chi-miR-1271-3p	XM_005690291.3	gene-LOC102174140
chi-miR-1271-3p	XM_005690294.3	gene-LOC102175500
chi-miR-1271-3p	XM_005690297.3	gene-GLYATL2
chi-miR-1271-3p	XM_005690408.3	gene-C16H1orf186
chi-miR-1271-3p	XM_005690675.3	gene-DRAXIN
chi-miR-1271-3p	XM_005691074.2	gene-LOC102178473
chi-miR-1271-3p	XM_005691480.3	gene-RITA1
chi-miR-1271-3p	XM_005691599.3	gene-CMKLR1
chi-miR-1271-3p	XM_005691654.3	gene-DRG1
chi-miR-1271-3p	XM_005691687.2	gene-FOXN4
chi-miR-1271-3p	XM_005692042.2	gene-CCDC113
chi-miR-1271-3p	XM_005692043.2	gene-CCDC113
chi-miR-1271-3p	XM_005692152.3	gene-C18H16orf86
chi-miR-1271-3p	XM_005692153.2	gene-C18H16orf86
chi-miR-1271-3p	XM_005692156.3	gene-RANBP10
chi-miR-1271-3p	XM_005692211.3	gene-ZNF821
chi-miR-1271-3p	XM_005692610.3	gene-ZNF576
chi-miR-1271-3p	XM_005692611.3	gene-ZNF576
chi-miR-1271-3p	XM_005692647.2	gene-SNRPD2
chi-miR-1271-3p	XM_005692651.3	gene-LOC102174506
chi-miR-1271-3p	XM_005692956.3	gene-LOC102182340
chi-miR-1271-3p	XM_005693310.3	gene-INPP5K
chi-miR-1271-3p	XM_005693319.3	gene-OVCA2
chi-miR-1271-3p	XM_005693331.2	gene-HEATR9
chi-miR-1271-3p	XM_005693417.3	gene-ANKFY1
chi-miR-1271-3p	XM_005693418.3	gene-ANKFY1
chi-miR-1271-3p	XM_005693716.3	gene-LRRC46
chi-miR-1271-3p	XM_005693836.3	gene-TTC25
chi-miR-1271-3p	XM_005693970.2	gene-METTL2A
chi-miR-1271-3p	XM_005694142.3	gene-SLC25A19
chi-miR-1271-3p	XM_005694782.3	gene-WDR70
chi-miR-1271-3p	XM_005694967.3	gene-ABHD2
chi-miR-1271-3p	XM_005694987.2	gene-HDDC3
chi-miR-1271-3p	XM_005695057.3	gene-LOC102172393
chi-miR-1271-3p	XM_005695148.3	gene-ISLR
chi-miR-1271-3p	XM_005695765.3	gene-C22H3orf14
chi-miR-1271-3p	XM_005695766.3	gene-C22H3orf14
chi-miR-1271-3p	XM_005695939.2	gene-MON1A
chi-miR-1271-3p	XM_005696604.3	gene-LTB
chi-miR-1271-3p	XM_005696631.3	gene-IER3
chi-miR-1271-3p	XM_005696726.3	gene-PRSS16
chi-miR-1271-3p	XM_005697564.3	gene-LOC102184112
chi-miR-1271-3p	XM_005697566.3	gene-LOC102184112
chi-miR-1271-3p	XM_005697626.3	gene-IL4R
chi-miR-1271-3p	XM_005697652.3	gene-APOBR
chi-miR-1271-3p	XM_005698340.3	gene-DPCD
chi-miR-1271-3p	XM_005698447.3	gene-ITPRIP
chi-miR-1271-3p	XM_005699260.3	gene-LOC102174188
chi-miR-1271-3p	XM_005699304.3	gene-C28H10orf99
chi-miR-1271-3p	XM_005699902.3	gene-CTSW
chi-miR-1271-3p	XM_005699904.2	gene-FIBP
chi-miR-1271-3p	XM_005700713.3	gene-PJA1
chi-miR-1271-3p	XM_005700714.3	gene-PJA1
chi-miR-1271-3p	XM_005700981.2	gene-LOC102178523
chi-miR-1271-3p	XM_005701030.2	gene-LOC102191507
chi-miR-1271-3p	XM_005701122.3	gene-MID1
chi-miR-1271-3p	XM_005702139.3	gene-LOC102185085
chi-miR-1271-3p	XM_005709696.2	gene-OCSTAMP
chi-miR-1271-3p	XM_013962501.2	gene-CD2
chi-miR-1271-3p	XM_013962911.2	gene-DMAP1
chi-miR-1271-3p	XM_013963227.2	gene-LOC106502023
chi-miR-1271-3p	XM_013963490.2	gene-LOC106502056
chi-miR-1271-3p	XM_013965239.2	gene-SLC25A23
chi-miR-1271-3p	XM_013965389.2	gene-SEMA6A
chi-miR-1271-3p	XM_013965783.2	gene-ARRDC3
chi-miR-1271-3p	XM_013966032.2	gene-LOC102180040
chi-miR-1271-3p	XM_013966110.2	gene-DZIP1L
chi-miR-1271-3p	XM_013967307.2	gene-AREL1
chi-miR-1271-3p	XM_013967308.2	gene-AREL1
chi-miR-1271-3p	XM_013967310.2	gene-AREL1
chi-miR-1271-3p	XM_013967412.2	gene-ADRA2B
chi-miR-1271-3p	XM_013967476.2	gene-C11H2orf49
chi-miR-1271-3p	XM_013967627.2	gene-WDR33
chi-miR-1271-3p	XM_013967798.2	gene-IFT172
chi-miR-1271-3p	XM_013967824.2	gene-CENPO
chi-miR-1271-3p	XM_013967825.2	gene-CENPO
chi-miR-1271-3p	XM_013967826.2	gene-CENPO
chi-miR-1271-3p	XM_013967827.2	gene-CENPO
chi-miR-1271-3p	XM_013969969.2	gene-GLYATL2
chi-miR-1271-3p	XM_013970313.1	gene-LOC102176812
chi-miR-1271-3p	XM_013970902.2	gene-IL17C
chi-miR-1271-3p	XM_013971245.2	gene-LOC102173495
chi-miR-1271-3p	XM_013972060.2	gene-GP1BA
chi-miR-1271-3p	XM_013972063.2	gene-LOC106503212
chi-miR-1271-3p	XM_013972239.2	gene-SLC25A19
chi-miR-1271-3p	XM_013972478.2	gene-LRRC46
chi-miR-1271-3p	XM_013972518.2	gene-PHB
chi-miR-1271-3p	XM_013972683.2	gene-PLCD4
chi-miR-1271-3p	XM_013972691.2	gene-ZNF142
chi-miR-1271-3p	XM_013973637.2	gene-KIF9
chi-miR-1271-3p	XM_013973677.2	gene-GLYCTK
chi-miR-1271-3p	XM_013974700.2	gene-INO80E
chi-miR-1271-3p	XM_013974773.2	gene-BCKDK
chi-miR-1271-3p	XM_013975113.2	gene-SUFU
chi-miR-1271-3p	XM_013975115.2	gene-SUFU
chi-miR-1271-3p	XM_013975740.2	gene-PANX1
chi-miR-1271-3p	XM_013975903.2	gene-TAF6L
chi-miR-1271-3p	XM_013976040.2	gene-POLA2
chi-miR-1271-3p	XM_013976424.2	gene-PJA1
chi-miR-1271-3p	XM_013976691.2	gene-MID1
chi-miR-1271-3p	XM_013977123.2	gene-CREB3L4
chi-miR-1271-3p	XM_018038271.1	gene-CELSR3
chi-miR-1271-3p	XM_018038272.1	gene-CELSR3
chi-miR-1271-3p	XM_018038309.1	gene-AMT
chi-miR-1271-3p	XM_018038592.1	gene-PTK7
chi-miR-1271-3p	XM_018038593.1	gene-PTK7
chi-miR-1271-3p	XM_018038594.1	gene-PTK7
chi-miR-1271-3p	XM_018038631.1	gene-VWA7
chi-miR-1271-3p	XM_018038632.1	gene-VWA7
chi-miR-1271-3p	XM_018038633.1	gene-VWA7
chi-miR-1271-3p	XM_018038634.1	gene-VWA7
chi-miR-1271-3p	XM_018038658.1	gene-DNPH1
chi-miR-1271-3p	XM_018038788.1	gene-MAPK13
chi-miR-1271-3p	XM_018038824.1	gene-LOC102172138
chi-miR-1271-3p	XM_018038884.1	gene-LOC102185917
chi-miR-1271-3p	XM_018039024.1	gene-DUSP22
chi-miR-1271-3p	XM_018039504.1	gene-PIAS2
chi-miR-1271-3p	XM_018039507.1	gene-PIAS2
chi-miR-1271-3p	XM_018039702.1	gene-LOC108633807
chi-miR-1271-3p	XM_018039709.1	gene-LOC108633807
chi-miR-1271-3p	XM_018039719.1	gene-CDH2
chi-miR-1271-3p	XM_018039721.1	gene-FECH
chi-miR-1271-3p	XM_018039832.1	gene-STK25
chi-miR-1271-3p	XM_018039834.1	gene-STK25
chi-miR-1271-3p	XM_018039836.1	gene-STK25
chi-miR-1271-3p	XM_018039837.1	gene-STK25
chi-miR-1271-3p	XM_018039858.1	gene-C25H16orf90
chi-miR-1271-3p	XM_018039862.1	gene-LOC106503571
chi-miR-1271-3p	XM_018039954.1	gene-LOC102187452
chi-miR-1271-3p	XM_018039958.1	gene-PIGQ
chi-miR-1271-3p	XM_018039959.1	gene-PIGQ
chi-miR-1271-3p	XM_018039960.1	gene-PIGQ
chi-miR-1271-3p	XM_018039961.1	gene-PIGQ
chi-miR-1271-3p	XM_018040078.1	gene-PRM2
chi-miR-1271-3p	XM_018040105.1	gene-NTHL1
chi-miR-1271-3p	XM_018040106.1	gene-NTHL1
chi-miR-1271-3p	XM_018040107.1	gene-NTHL1
chi-miR-1271-3p	XM_018040108.1	gene-NTHL1
chi-miR-1271-3p	XM_018040109.1	gene-NTHL1
chi-miR-1271-3p	XM_018040180.1	gene-SH2B1
chi-miR-1271-3p	XM_018040197.1	gene-PER2
chi-miR-1271-3p	XM_018040201.1	gene-CPSF4
chi-miR-1271-3p	XM_018040202.1	gene-CPSF4
chi-miR-1271-3p	XM_018040203.1	gene-CPSF4
chi-miR-1271-3p	XM_018040204.1	gene-CPSF4
chi-miR-1271-3p	XM_018040205.1	gene-CPSF4
chi-miR-1271-3p	XM_018040206.1	gene-CPSF4
chi-miR-1271-3p	XM_018040208.1	gene-CPSF4
chi-miR-1271-3p	XM_018040209.1	gene-PDAP1
chi-miR-1271-3p	XM_018040263.1	gene-ANKS3
chi-miR-1271-3p	XM_018040265.1	gene-ANKS3
chi-miR-1271-3p	XM_018040268.1	gene-CLEC16A
chi-miR-1271-3p	XM_018040269.1	gene-CLEC16A
chi-miR-1271-3p	XM_018040270.1	gene-CLEC16A
chi-miR-1271-3p	XM_018040271.1	gene-CLEC16A
chi-miR-1271-3p	XM_018040272.1	gene-CLEC16A
chi-miR-1271-3p	XM_018040349.1	gene-TFR2
chi-miR-1271-3p	XM_018040350.1	gene-TFR2
chi-miR-1271-3p	XM_018040352.1	gene-TFR2
chi-miR-1271-3p	XM_018040363.1	gene-KCTD5
chi-miR-1271-3p	XM_018040394.1	gene-LOC102184306
chi-miR-1271-3p	XM_018040598.1	gene-FAM20C
chi-miR-1271-3p	XM_018040645.1	gene-IL4R
chi-miR-1271-3p	XM_018040646.1	gene-IL4R
chi-miR-1271-3p	XM_018040647.1	gene-IL4R
chi-miR-1271-3p	XM_018040648.1	gene-IL4R
chi-miR-1271-3p	XM_018040649.1	gene-IL4R
chi-miR-1271-3p	XM_018040808.1	gene-GFER
chi-miR-1271-3p	XM_018040809.1	gene-CAPN15
chi-miR-1271-3p	XM_018040810.1	gene-CAPN15
chi-miR-1271-3p	XM_018040811.1	gene-CAPN15
chi-miR-1271-3p	XM_018040812.1	gene-CAPN15
chi-miR-1271-3p	XM_018040813.1	gene-CAPN15
chi-miR-1271-3p	XM_018040814.1	gene-CAPN15
chi-miR-1271-3p	XM_018040916.1	gene-QPRT
chi-miR-1271-3p	XM_018040924.1	gene-RBFOX1
chi-miR-1271-3p	XM_018040925.1	gene-RBFOX1
chi-miR-1271-3p	XM_018040928.1	gene-RBFOX1
chi-miR-1271-3p	XM_018040981.1	gene-BCKDK
chi-miR-1271-3p	XM_018040994.1	gene-SLC5A11
chi-miR-1271-3p	XM_018041007.1	gene-CHST12
chi-miR-1271-3p	XM_018041008.1	gene-CHST12
chi-miR-1271-3p	XM_018041121.1	gene-PDZD7
chi-miR-1271-3p	XM_018041555.1	gene-TEKT2
chi-miR-1271-3p	XM_018041587.1	gene-ITPRIP
chi-miR-1271-3p	XM_018041588.1	gene-ITPRIP
chi-miR-1271-3p	XM_018041607.1	gene-MAP7D1
chi-miR-1271-3p	XM_018041610.1	gene-MAP7D1
chi-miR-1271-3p	XM_018041620.1	gene-MAP7D1
chi-miR-1271-3p	XM_018041627.1	gene-MAP7D1
chi-miR-1271-3p	XM_018041633.1	gene-MAP7D1
chi-miR-1271-3p	XM_018041643.1	gene-MAP7D1
chi-miR-1271-3p	XM_018041646.1	gene-MAP7D1
chi-miR-1271-3p	XM_018041653.1	gene-MAP7D1
chi-miR-1271-3p	XM_018041660.1	gene-MAP7D1
chi-miR-1271-3p	XM_018041670.1	gene-MAP7D1
chi-miR-1271-3p	XM_018041676.1	gene-KNDC1
chi-miR-1271-3p	XM_018041677.1	gene-KNDC1
chi-miR-1271-3p	XM_018041678.1	gene-MAP7D1
chi-miR-1271-3p	XM_018041680.1	gene-PAX2
chi-miR-1271-3p	XM_018041681.1	gene-PAX2
chi-miR-1271-3p	XM_018041682.1	gene-PAX2
chi-miR-1271-3p	XM_018041684.1	gene-PAX2
chi-miR-1271-3p	XM_018042442.1	gene-MTR
chi-miR-1271-3p	XM_018042443.1	gene-MTR
chi-miR-1271-3p	XM_018042444.1	gene-MTR
chi-miR-1271-3p	XM_018042446.1	gene-MTR
chi-miR-1271-3p	XM_018042469.1	gene-SFTPD
chi-miR-1271-3p	XM_018042470.1	gene-SFTPD
chi-miR-1271-3p	XM_018042471.1	gene-SFTPD
chi-miR-1271-3p	XM_018042627.1	gene-C28H10orf35
chi-miR-1271-3p	XM_018042764.1	gene-LOC102188566
chi-miR-1271-3p	XM_018042802.1	gene-CCDC89
chi-miR-1271-3p	XM_018042897.1	gene-HYI
chi-miR-1271-3p	XM_018042905.1	gene-CARNS1
chi-miR-1271-3p	XM_018042906.1	gene-CARNS1
chi-miR-1271-3p	XM_018042957.1	gene-TAF6L
chi-miR-1271-3p	XM_018042958.1	gene-TAF6L
chi-miR-1271-3p	XM_018043021.1	gene-PHRF1
chi-miR-1271-3p	XM_018043022.1	gene-PHRF1
chi-miR-1271-3p	XM_018043023.1	gene-PHRF1
chi-miR-1271-3p	XM_018043039.1	gene-PITPNM1
chi-miR-1271-3p	XM_018043040.1	gene-PITPNM1
chi-miR-1271-3p	XM_018043041.1	gene-PITPNM1
chi-miR-1271-3p	XM_018043072.1	gene-USP35
chi-miR-1271-3p	XM_018043230.1	gene-DMAP1
chi-miR-1271-3p	XM_018043428.1	gene-FIBP
chi-miR-1271-3p	XM_018043470.1	gene-NDUFV1
chi-miR-1271-3p	XM_018043628.1	gene-CCDC17
chi-miR-1271-3p	XM_018043677.1	gene-LOC102183950
chi-miR-1271-3p	XM_018043771.1	gene-KDM6A
chi-miR-1271-3p	XM_018043817.1	gene-MID1
chi-miR-1271-3p	XM_018043818.1	gene-MID1
chi-miR-1271-3p	XM_018043859.1	gene-TXLNG
chi-miR-1271-3p	XM_018043893.1	gene-PRKX
chi-miR-1271-3p	XM_018043894.1	gene-PRKX
chi-miR-1271-3p	XM_018043935.1	gene-PJA1
chi-miR-1271-3p	XM_018043955.1	gene-STARD8
chi-miR-1271-3p	XM_018043956.1	gene-STARD8
chi-miR-1271-3p	XM_018044091.1	gene-LOC106501902
chi-miR-1271-3p	XM_018044173.1	gene-LOC102177222
chi-miR-1271-3p	XM_018044272.1	gene-ATP1B4
chi-miR-1271-3p	XM_018044274.1	gene-ATP1B4
chi-miR-1271-3p	XM_018044277.1	gene-ATP1B4
chi-miR-1271-3p	XM_018044309.1	gene-C3H1orf123
chi-miR-1271-3p	XM_018044310.1	gene-SOWAHD
chi-miR-1271-3p	XM_018044373.1	gene-LOC108634508
chi-miR-1271-3p	XM_018044543.1	gene-LOC108634556
chi-miR-1271-3p	XM_018044548.1	gene-LOC108634558
chi-miR-1271-3p	XM_018044549.1	gene-LOC108634559
chi-miR-1271-3p	XM_018044550.1	gene-LOC108634562
chi-miR-1271-3p	XM_018044551.1	gene-LOC108634563
chi-miR-1271-3p	XM_018044706.1	gene-LOC108634654
chi-miR-1271-3p	XM_018044759.1	gene-LOC108634684
chi-miR-1271-3p	XM_018044791.1	gene-PDZD4
chi-miR-1271-3p	XM_018044818.1	gene-CUNH22orf39
chi-miR-1271-3p	XM_018044841.1	gene-GNB1L
chi-miR-1271-3p	XM_018044842.1	gene-GNB1L
chi-miR-1271-3p	XM_018044844.1	gene-GNB1L
chi-miR-1271-3p	XM_018044845.1	gene-GNB1L
chi-miR-1271-3p	XM_018044846.1	gene-GNB1L
chi-miR-1271-3p	XM_018044881.1	gene-FRMD1
chi-miR-1271-3p	XM_018044882.1	gene-FRMD1
chi-miR-1271-3p	XM_018044883.1	gene-FRMD1
chi-miR-1271-3p	XM_018044884.1	gene-FRMD1
chi-miR-1271-3p	XM_018044885.1	gene-FRMD1
chi-miR-1271-3p	XM_018044886.1	gene-FRMD1
chi-miR-1271-3p	XM_018044928.1	gene-LOC108634737
chi-miR-1271-3p	XM_018044945.1	gene-LOC108634745
chi-miR-1271-3p	XM_018044996.1	gene-F7
chi-miR-1271-3p	XM_018044998.1	gene-F7
chi-miR-1271-3p	XM_018045016.1	gene-LOC108634777
chi-miR-1271-3p	XM_018045017.1	gene-LOC108634779
chi-miR-1271-3p	XM_018045020.1	gene-LOC108634789
chi-miR-1271-3p	XM_018045021.1	gene-GUCD1
chi-miR-1271-3p	XM_018045022.1	gene-GUCD1
chi-miR-1271-3p	XM_018045023.1	gene-GUCD1
chi-miR-1271-3p	XM_018045024.1	gene-GUCD1
chi-miR-1271-3p	XM_018045025.1	gene-GUCD1
chi-miR-1271-3p	XM_018045033.1	gene-LOC108634791
chi-miR-1271-3p	XM_018045042.1	gene-LOC108634792
chi-miR-1271-3p	XM_018045051.1	gene-LOC108634797
chi-miR-1271-3p	XM_018045058.1	gene-LOC108634807
chi-miR-1271-3p	XM_018045060.1	gene-LOC108634809
chi-miR-1271-3p	XM_018045139.1	gene-CCDC22
chi-miR-1271-3p	XM_018045147.1	gene-LOC102186671
chi-miR-1271-3p	XM_018045278.1	gene-LOC108634958
chi-miR-1271-3p	XM_018045308.1	gene-LOC108634993
chi-miR-1271-3p	XM_018045345.1	gene-LOC108635041
chi-miR-1271-3p	XM_018045348.1	gene-LOC108635043
chi-miR-1271-3p	XM_018045420.1	gene-LOC108635154
chi-miR-1271-3p	XM_018045502.1	gene-LOC108635283
chi-miR-1271-3p	XM_018045512.1	gene-LOC108635304
chi-miR-1271-3p	XM_018045536.1	gene-LOC108635371
chi-miR-1271-3p	XM_018045540.1	gene-LOC108635374
chi-miR-1271-3p	XM_018045605.1	gene-LOC108635488
chi-miR-1271-3p	XM_018045606.1	gene-LOC108635488
chi-miR-1271-3p	XM_018045817.1	gene-LOC102173333
chi-miR-1271-3p	XM_018046016.1	gene-POLR3GL
chi-miR-1271-3p	XM_018046027.1	gene-PLEKHO1
chi-miR-1271-3p	XM_018046028.1	gene-PLEKHO1
chi-miR-1271-3p	XM_018046031.1	gene-MRPS21
chi-miR-1271-3p	XM_018046032.1	gene-MUC20
chi-miR-1271-3p	XM_018046125.1	gene-PGLYRP3
chi-miR-1271-3p	XM_018046126.1	gene-PGLYRP3
chi-miR-1271-3p	XM_018046152.1	gene-CREB3L4
chi-miR-1271-3p	XM_018046230.1	gene-TRIM46
chi-miR-1271-3p	XM_018046231.1	gene-TRIM46
chi-miR-1271-3p	XM_018046285.1	gene-PAQR6
chi-miR-1271-3p	XM_018046286.1	gene-PAQR6
chi-miR-1271-3p	XM_018046301.1	gene-RRNAD1
chi-miR-1271-3p	XM_018046302.1	gene-RRNAD1
chi-miR-1271-3p	XM_018046303.1	gene-RRNAD1
chi-miR-1271-3p	XM_018046315.1	gene-PEAR1
chi-miR-1271-3p	XM_018046316.1	gene-PEAR1
chi-miR-1271-3p	XM_018046317.1	gene-PEAR1
chi-miR-1271-3p	XM_018046594.1	gene-LOC102182494
chi-miR-1271-3p	XM_018046701.1	gene-WDR86
chi-miR-1271-3p	XM_018046763.1	gene-LOC102178618
chi-miR-1271-3p	XM_018046878.1	gene-KLRG2
chi-miR-1271-3p	XM_018047050.1	gene-ADCY1
chi-miR-1271-3p	XM_018047093.1	gene-CHRD
chi-miR-1271-3p	XM_018047097.1	gene-CHRD
chi-miR-1271-3p	XM_018047376.1	gene-MIOS
chi-miR-1271-3p	XM_018047377.1	gene-MIOS
chi-miR-1271-3p	XM_018047378.1	gene-MIOS
chi-miR-1271-3p	XM_018047379.1	gene-MIOS
chi-miR-1271-3p	XM_018047380.1	gene-MIOS
chi-miR-1271-3p	XM_018047381.1	gene-MIOS
chi-miR-1271-3p	XM_018047457.1	gene-COBL
chi-miR-1271-3p	XM_018047474.1	gene-LOC106501766
chi-miR-1271-3p	XM_018047546.1	gene-RERG
chi-miR-1271-3p	XM_018047656.1	gene-HOXC13
chi-miR-1271-3p	XM_018047682.1	gene-MFSD5
chi-miR-1271-3p	XM_018047810.1	gene-ASIC1
chi-miR-1271-3p	XM_018047811.1	gene-ASIC1
chi-miR-1271-3p	XM_018047852.1	gene-DDX23
chi-miR-1271-3p	XM_018048058.1	gene-BAZ2A
chi-miR-1271-3p	XM_018048059.1	gene-BAZ2A
chi-miR-1271-3p	XM_018048060.1	gene-BAZ2A
chi-miR-1271-3p	XM_018048061.1	gene-BAZ2A
chi-miR-1271-3p	XM_018048122.1	gene-BLOC1S1
chi-miR-1271-3p	XM_018048219.1	gene-PRDM4
chi-miR-1271-3p	XM_018048220.1	gene-PRDM4
chi-miR-1271-3p	XM_018048388.1	gene-KRAS
chi-miR-1271-3p	XM_018048459.1	gene-FAM234B
chi-miR-1271-3p	XM_018048460.1	gene-FAM234B
chi-miR-1271-3p	XM_018048637.1	gene-ITFG2
chi-miR-1271-3p	XM_018048638.1	gene-ITFG2
chi-miR-1271-3p	XM_018048727.1	gene-CDC42EP1
chi-miR-1271-3p	XM_018048728.1	gene-CDC42EP1
chi-miR-1271-3p	XM_018048729.1	gene-CDC42EP1
chi-miR-1271-3p	XM_018048730.1	gene-CDC42EP1
chi-miR-1271-3p	XM_018048731.1	gene-CDC42EP1
chi-miR-1271-3p	XM_018048740.1	gene-ANKRD54
chi-miR-1271-3p	XM_018048904.1	gene-PPARA
chi-miR-1271-3p	XM_018048906.1	gene-PPARA
chi-miR-1271-3p	XM_018048907.1	gene-PPARA
chi-miR-1271-3p	XM_018048913.1	gene-GTSE1
chi-miR-1271-3p	XM_018048914.1	gene-GTSE1
chi-miR-1271-3p	XM_018048935.1	gene-MLC1
chi-miR-1271-3p	XM_018049019.1	gene-LOC102172125
chi-miR-1271-3p	XM_018049069.1	gene-LOC102186863
chi-miR-1271-3p	XM_018049078.1	gene-LOC108636122
chi-miR-1271-3p	XM_018049375.1	gene-LOC108636218
chi-miR-1271-3p	XM_018049756.1	gene-LOC102188844
chi-miR-1271-3p	XM_018049791.1	gene-SH3TC1
chi-miR-1271-3p	XM_018049792.1	gene-SH3TC1
chi-miR-1271-3p	XM_018049797.1	gene-LRPAP1
chi-miR-1271-3p	XM_018049829.1	gene-ZFYVE28
chi-miR-1271-3p	XM_018049892.1	gene-PDE6B
chi-miR-1271-3p	XM_018049978.1	gene-DZIP1L
chi-miR-1271-3p	XM_018049983.1	gene-DZIP1L
chi-miR-1271-3p	XM_018050214.1	gene-PCDH12
chi-miR-1271-3p	XM_018050406.1	gene-SCAMP4
chi-miR-1271-3p	XM_018050407.1	gene-SCAMP4
chi-miR-1271-3p	XM_018050419.1	gene-ADAMTSL5
chi-miR-1271-3p	XM_018050420.1	gene-ADAMTSL5
chi-miR-1271-3p	XM_018050421.1	gene-ADAMTSL5
chi-miR-1271-3p	XM_018050422.1	gene-ADAMTSL5
chi-miR-1271-3p	XM_018050423.1	gene-ADAMTSL5
chi-miR-1271-3p	XM_018050424.1	gene-ADAMTSL5
chi-miR-1271-3p	XM_018050425.1	gene-ADAMTSL5
chi-miR-1271-3p	XM_018050426.1	gene-ADAMTSL5
chi-miR-1271-3p	XM_018050427.1	gene-ADAMTSL5
chi-miR-1271-3p	XM_018050428.1	gene-ADAMTSL5
chi-miR-1271-3p	XM_018050429.1	gene-ADAMTSL5
chi-miR-1271-3p	XM_018050449.1	gene-LOC102191038
chi-miR-1271-3p	XM_018050450.1	gene-EFNA2
chi-miR-1271-3p	XM_018050476.1	gene-ARHGAP45
chi-miR-1271-3p	XM_018050477.1	gene-ARHGAP45
chi-miR-1271-3p	XM_018050478.1	gene-ARHGAP45
chi-miR-1271-3p	XM_018050479.1	gene-ARHGAP45
chi-miR-1271-3p	XM_018050481.1	gene-GRIN3B
chi-miR-1271-3p	XM_018050538.1	gene-ZNF672
chi-miR-1271-3p	XM_018050539.1	gene-ZNF672
chi-miR-1271-3p	XM_018050540.1	gene-ZNF672
chi-miR-1271-3p	XM_018050541.1	gene-ZNF672
chi-miR-1271-3p	XM_018050559.1	gene-LOC108636375
chi-miR-1271-3p	XM_018050648.1	gene-DNMT3L
chi-miR-1271-3p	XM_018050663.1	gene-SEMA6A
chi-miR-1271-3p	XM_018050863.1	gene-FSD1
chi-miR-1271-3p	XM_018050865.1	gene-STAP2
chi-miR-1271-3p	XM_018050866.1	gene-STAP2
chi-miR-1271-3p	XM_018050869.1	gene-CHAF1A
chi-miR-1271-3p	XM_018050871.1	gene-CHAF1A
chi-miR-1271-3p	XM_018050888.1	gene-FEM1A
chi-miR-1271-3p	XM_018050915.1	gene-PRR22
chi-miR-1271-3p	XM_018050918.1	gene-RFX2
chi-miR-1271-3p	XM_018050929.1	gene-GTF2F1
chi-miR-1271-3p	XM_018050993.1	gene-ELAVL1
chi-miR-1271-3p	XM_018051023.1	gene-MRPL4
chi-miR-1271-3p	XM_018051081.1	gene-DNM2
chi-miR-1271-3p	XM_018051088.1	gene-LOC102186002
chi-miR-1271-3p	XM_018051089.1	gene-LOC102186002
chi-miR-1271-3p	XM_018051099.1	gene-SPC24
chi-miR-1271-3p	XM_018051226.1	gene-CACNA1A
chi-miR-1271-3p	XM_018051227.1	gene-CACNA1A
chi-miR-1271-3p	XM_018051228.1	gene-CACNA1A
chi-miR-1271-3p	XM_018051230.1	gene-CACNA1A
chi-miR-1271-3p	XM_018051231.1	gene-CACNA1A
chi-miR-1271-3p	XM_018051233.1	gene-CACNA1A
chi-miR-1271-3p	XM_018051254.1	gene-MAST1
chi-miR-1271-3p	XM_018051256.1	gene-MAST1
chi-miR-1271-3p	XM_018051487.1	gene-TM6SF2
chi-miR-1271-3p	XM_018051488.1	gene-TM6SF2
chi-miR-1271-3p	XM_018051501.1	gene-TSSK6
chi-miR-1271-3p	XM_018051596.1	gene-ADAMTS2
chi-miR-1271-3p	XM_018051608.1	gene-C7H5orf45
chi-miR-1271-3p	XM_018051616.1	gene-DSCAM
chi-miR-1271-3p	XM_018051642.1	gene-MX2
chi-miR-1271-3p	XM_018051644.1	gene-MX2
chi-miR-1271-3p	XM_018051946.1	gene-TRPM2
chi-miR-1271-3p	XM_018051992.1	gene-LOC108636550
chi-miR-1271-3p	XM_018052006.1	gene-LOC108636551
chi-miR-1271-3p	XM_018052009.1	gene-GLDC
chi-miR-1271-3p	XM_018052041.1	gene-LOC108636559
chi-miR-1271-3p	XM_018052202.1	gene-TMOD1
chi-miR-1271-3p	XM_018052203.1	gene-TMOD1
chi-miR-1271-3p	XM_018052204.1	gene-TMOD1
chi-miR-1271-3p	XM_018052205.1	gene-TMOD1
chi-miR-1271-3p	XM_018052215.1	gene-TRIM14
chi-miR-1271-3p	XM_018052216.1	gene-TRIM14
chi-miR-1271-3p	XM_018052271.1	gene-HR
chi-miR-1271-3p	XM_018052272.1	gene-HR
chi-miR-1271-3p	XM_018052274.1	gene-HR
chi-miR-1271-3p	XM_018052275.1	gene-HR
chi-miR-1271-3p	XM_018052276.1	gene-HR
chi-miR-1271-3p	XM_018052277.1	gene-HR
chi-miR-1271-3p	XM_018052320.1	gene-COL6A1
chi-miR-1271-3p	XM_018052364.1	gene-LSS
chi-miR-1271-3p	XM_018052368.1	gene-LSS
chi-miR-1271-3p	XM_018052487.1	gene-CDC14B
chi-miR-1271-3p	XM_018052564.1	gene-TMEM245
chi-miR-1271-3p	XM_018052603.1	gene-RUNX1
chi-miR-1271-3p	XM_018052628.1	gene-BSPRY
chi-miR-1271-3p	XM_018052629.1	gene-BSPRY
chi-miR-1271-3p	XM_018052702.1	gene-PHF19
chi-miR-1271-3p	XM_018052703.1	gene-PHF19
chi-miR-1271-3p	XM_018052861.1	gene-NRIP1
chi-miR-1271-3p	XM_018053051.1	gene-WISP3
chi-miR-1271-3p	XM_018053085.1	gene-LOC102179006
chi-miR-1271-3p	XM_018053086.1	gene-LOC102179006
chi-miR-1271-3p	XM_018053087.1	gene-LOC102179006
chi-miR-1271-3p	XM_018053088.1	gene-LOC102179006
chi-miR-1271-3p	XM_018053089.1	gene-LOC102179006
chi-miR-1271-3p	XM_018053092.1	gene-LOC102179006
chi-miR-1271-3p	XM_018053227.1	gene-EFHB
chi-miR-1271-3p	XM_018053424.1	gene-FNDC1
chi-miR-1271-3p	XM_018053425.1	gene-FNDC1
chi-miR-1271-3p	XM_018053426.1	gene-FNDC1
chi-miR-1271-3p	XM_018053427.1	gene-FNDC1
chi-miR-1271-3p	XM_018053537.1	gene-T
chi-miR-1271-3p	XM_018053538.1	gene-T
chi-miR-1271-3p	XM_018053556.1	gene-MYO9A
chi-miR-1271-3p	XM_018053557.1	gene-MYO9A
chi-miR-1271-3p	XM_018053558.1	gene-MYO9A
chi-miR-1271-3p	XM_018053559.1	gene-MYO9A
chi-miR-1271-3p	XM_018053560.1	gene-MYO9A
chi-miR-1271-3p	XM_018053561.1	gene-MYO9A
chi-miR-1271-3p	XM_018053562.1	gene-MYO9A
chi-miR-1271-3p	XM_018053643.1	gene-SLC24A1
chi-miR-1271-3p	XM_018053780.1	gene-LOC102176321
chi-miR-1271-3p	XM_018053801.1	gene-CHRM5
chi-miR-1271-3p	XM_018053845.1	gene-NRDE2
chi-miR-1271-3p	XM_018054088.1	gene-RTN1
chi-miR-1271-3p	XM_018054089.1	gene-RTN1
chi-miR-1271-3p	XM_018054315.1	gene-APH1B
chi-miR-1271-3p	XM_018054521.1	gene-CLCNKA
chi-miR-1271-3p	XM_018054531.1	gene-CLCNKA
chi-miR-1271-3p	XM_018054537.1	gene-CLCNKA
chi-miR-1271-3p	XM_018054546.1	gene-CLCNKA
chi-miR-1271-3p	XM_018054550.1	gene-CLCNKA
chi-miR-1271-3p	XM_018054555.1	gene-CLCNKA
chi-miR-1271-3p	XM_018054561.1	gene-CLCNKA
chi-miR-1271-3p	XM_018054562.1	gene-CLCNKA
chi-miR-1271-3p	XM_018054575.1	gene-REM2
chi-miR-1271-3p	XM_018054603.1	gene-IL25
chi-miR-1271-3p	XM_018054606.1	gene-ZFHX2
chi-miR-1271-3p	XM_018054619.1	gene-PSME1
chi-miR-1271-3p	XM_018054728.1	gene-ACTL8
chi-miR-1271-3p	XM_018054760.1	gene-ALDH4A1
chi-miR-1271-3p	XM_018054800.1	gene-FBLN7
chi-miR-1271-3p	XM_018054801.1	gene-FBLN7
chi-miR-1271-3p	XM_018054838.1	gene-ADRA2B
chi-miR-1271-3p	XM_018054871.1	gene-SEMA4C
chi-miR-1271-3p	XM_018054872.1	gene-SEMA4C
chi-miR-1271-3p	XM_018054874.1	gene-SEMA4C
chi-miR-1271-3p	XM_018054875.1	gene-SEMA4C
chi-miR-1271-3p	XM_018054876.1	gene-SEMA4C
chi-miR-1271-3p	XM_018054877.1	gene-SEMA4C
chi-miR-1271-3p	XM_018054910.1	gene-MITD1
chi-miR-1271-3p	XM_018054922.1	gene-CHST10
chi-miR-1271-3p	XM_018055043.1	gene-RAB11FIP5
chi-miR-1271-3p	XM_018055044.1	gene-RAB11FIP5
chi-miR-1271-3p	XM_018055045.1	gene-RAB11FIP5
chi-miR-1271-3p	XM_018055046.1	gene-RAB11FIP5
chi-miR-1271-3p	XM_018055047.1	gene-RAB11FIP5
chi-miR-1271-3p	XM_018055048.1	gene-RAB11FIP5
chi-miR-1271-3p	XM_018055245.1	gene-RAP1GAP
chi-miR-1271-3p	XM_018055255.1	gene-RAP1GAP
chi-miR-1271-3p	XM_018055259.1	gene-RAP1GAP
chi-miR-1271-3p	XM_018055261.1	gene-RAP1GAP
chi-miR-1271-3p	XM_018055271.1	gene-RAP1GAP
chi-miR-1271-3p	XM_018055278.1	gene-RAP1GAP
chi-miR-1271-3p	XM_018055282.1	gene-RAP1GAP
chi-miR-1271-3p	XM_018055290.1	gene-RAP1GAP
chi-miR-1271-3p	XM_018055292.1	gene-GCFC2
chi-miR-1271-3p	XM_018055298.1	gene-RAP1GAP
chi-miR-1271-3p	XM_018055306.1	gene-RAP1GAP
chi-miR-1271-3p	XM_018055313.1	gene-RAP1GAP
chi-miR-1271-3p	XM_018055474.1	gene-CAPN13
chi-miR-1271-3p	XM_018055475.1	gene-CAPN13
chi-miR-1271-3p	XM_018055559.1	gene-CENPO
chi-miR-1271-3p	XM_018055560.1	gene-CENPO
chi-miR-1271-3p	XM_018055801.1	gene-ANGPTL2
chi-miR-1271-3p	XM_018055920.1	gene-SPOUT1
chi-miR-1271-3p	XM_018055957.1	gene-TOR1A
chi-miR-1271-3p	XM_018056046.1	gene-SPACA9
chi-miR-1271-3p	XM_018056093.1	gene-GPSM1
chi-miR-1271-3p	XM_018056133.1	gene-KCNE1
chi-miR-1271-3p	XM_018056139.1	gene-SURF6
chi-miR-1271-3p	XM_018056163.1	gene-SARDH
chi-miR-1271-3p	XM_018056164.1	gene-SARDH
chi-miR-1271-3p	XM_018056165.1	gene-SARDH
chi-miR-1271-3p	XM_018056208.1	gene-EXTL1
chi-miR-1271-3p	XM_018056218.1	gene-EXTL1
chi-miR-1271-3p	XM_018056228.1	gene-EXTL1
chi-miR-1271-3p	XM_018056237.1	gene-EXTL1
chi-miR-1271-3p	XM_018056639.1	gene-STARD13
chi-miR-1271-3p	XM_018056640.1	gene-STARD13
chi-miR-1271-3p	XM_018056641.1	gene-STARD13
chi-miR-1271-3p	XM_018056642.1	gene-STARD13
chi-miR-1271-3p	XM_018056643.1	gene-STARD13
chi-miR-1271-3p	XM_018056692.1	gene-VPS36
chi-miR-1271-3p	XM_018056693.1	gene-VPS36
chi-miR-1271-3p	XM_018056841.1	gene-FAM76A
chi-miR-1271-3p	XM_018056843.1	gene-FAM76A
chi-miR-1271-3p	XM_018057203.1	gene-KIAA1462
chi-miR-1271-3p	XM_018057288.1	gene-ABHD12
chi-miR-1271-3p	XM_018057289.1	gene-ABHD12
chi-miR-1271-3p	XM_018057300.1	gene-ASB13
chi-miR-1271-3p	XM_018057332.1	gene-PITRM1
chi-miR-1271-3p	XM_018057334.1	gene-PITRM1
chi-miR-1271-3p	XM_018057515.1	gene-LIME1
chi-miR-1271-3p	XM_018057536.1	gene-KCNQ2
chi-miR-1271-3p	XM_018057537.1	gene-KCNQ2
chi-miR-1271-3p	XM_018057538.1	gene-KCNQ2
chi-miR-1271-3p	XM_018057539.1	gene-KCNQ2
chi-miR-1271-3p	XM_018057540.1	gene-KCNQ2
chi-miR-1271-3p	XM_018057541.1	gene-KCNQ2
chi-miR-1271-3p	XM_018057543.1	gene-KCNQ2
chi-miR-1271-3p	XM_018057544.1	gene-KCNQ2
chi-miR-1271-3p	XM_018057545.1	gene-KCNQ2
chi-miR-1271-3p	XM_018057610.1	gene-CTSZ
chi-miR-1271-3p	XM_018057634.1	gene-TXLNA
chi-miR-1271-3p	XM_018057639.1	gene-TXLNA
chi-miR-1271-3p	XM_018057648.1	gene-TXLNA
chi-miR-1271-3p	XM_018057654.1	gene-TXLNA
chi-miR-1271-3p	XM_018057686.1	gene-FOXS1
chi-miR-1271-3p	XM_018057711.1	gene-DNMT3B
chi-miR-1271-3p	XM_018057717.1	gene-LOC106502777
chi-miR-1271-3p	XM_018057718.1	gene-LOC106502777
chi-miR-1271-3p	XM_018057725.1	gene-ACTL10
chi-miR-1271-3p	XM_018057730.1	gene-CHMP4B
chi-miR-1271-3p	XM_018057731.1	gene-RALY
chi-miR-1271-3p	XM_018057732.1	gene-RALY
chi-miR-1271-3p	XM_018057733.1	gene-RALY
chi-miR-1271-3p	XM_018057796.1	gene-SCAND1
chi-miR-1271-3p	XM_018057865.1	gene-DHX35
chi-miR-1271-3p	XM_018057964.1	gene-SLC13A3
chi-miR-1271-3p	XM_018058087.1	gene-AK2
chi-miR-1271-3p	XM_018058169.1	gene-LOC102175598
chi-miR-1271-3p	XM_018058245.1	gene-NDUFAF6
chi-miR-1271-3p	XM_018058436.1	gene-CSPP1
chi-miR-1271-3p	XM_018058437.1	gene-CSPP1
chi-miR-1271-3p	XM_018058438.1	gene-CSPP1
chi-miR-1271-3p	XM_018058439.1	gene-CSPP1
chi-miR-1271-3p	XM_018058440.1	gene-CSPP1
chi-miR-1271-3p	XM_018058441.1	gene-CSPP1
chi-miR-1271-3p	XM_018058442.1	gene-CSPP1
chi-miR-1271-3p	XM_018058443.1	gene-CSPP1
chi-miR-1271-3p	XM_018058730.1	gene-SCRT1
chi-miR-1271-3p	XM_018058965.1	gene-SPEG
chi-miR-1271-3p	XM_018058966.1	gene-SPEG
chi-miR-1271-3p	XM_018058967.1	gene-SPEG
chi-miR-1271-3p	XM_018058968.1	gene-SPEG
chi-miR-1271-3p	XM_018058970.1	gene-SPEG
chi-miR-1271-3p	XM_018059011.1	gene-NCAPD3
chi-miR-1271-3p	XM_018059118.1	gene-MYBPC3
chi-miR-1271-3p	XM_018059119.1	gene-MYBPC3
chi-miR-1271-3p	XM_018059139.1	gene-ARHGAP1
chi-miR-1271-3p	XM_018059140.1	gene-ARHGAP1
chi-miR-1271-3p	XM_018059141.1	gene-ARHGAP1
chi-miR-1271-3p	XM_018059142.1	gene-ARHGAP1
chi-miR-1271-3p	XM_018059143.1	gene-ARHGAP1
chi-miR-1271-3p	XM_018059189.1	gene-PEX16
chi-miR-1271-3p	XM_018059232.1	gene-PRR5L
chi-miR-1271-3p	XM_018059341.1	gene-ARRB1
chi-miR-1271-3p	XM_018059404.1	gene-THYN1
chi-miR-1271-3p	XM_018059405.1	gene-THYN1
chi-miR-1271-3p	XM_018059407.1	gene-CLPB
chi-miR-1271-3p	XM_018059419.1	gene-ZNF142
chi-miR-1271-3p	XM_018059894.1	gene-BIRC2
chi-miR-1271-3p	XM_018059895.1	gene-BIRC2
chi-miR-1271-3p	XM_018060072.1	gene-C16H1orf186
chi-miR-1271-3p	XM_018060449.1	gene-CHD5
chi-miR-1271-3p	XM_018060450.1	gene-CHD5
chi-miR-1271-3p	XM_018060486.1	gene-LOC108637782
chi-miR-1271-3p	XM_018060491.1	gene-GABRD
chi-miR-1271-3p	XM_018060526.1	gene-CCNL2
chi-miR-1271-3p	XM_018060527.1	gene-CCNL2
chi-miR-1271-3p	XM_018060547.1	gene-SCNN1D
chi-miR-1271-3p	XM_018060548.1	gene-SCNN1D
chi-miR-1271-3p	XM_018060582.1	gene-ZBTB17
chi-miR-1271-3p	XM_018060583.1	gene-ZBTB17
chi-miR-1271-3p	XM_018060584.1	gene-ZBTB17
chi-miR-1271-3p	XM_018060585.1	gene-ZBTB17
chi-miR-1271-3p	XM_018060603.1	gene-PRDM2
chi-miR-1271-3p	XM_018060676.1	gene-KIAA1614
chi-miR-1271-3p	XM_018060977.1	gene-PES1
chi-miR-1271-3p	XM_018061014.1	gene-THOC5
chi-miR-1271-3p	XM_018061084.1	gene-SELPLG
chi-miR-1271-3p	XM_018061085.1	gene-SELPLG
chi-miR-1271-3p	XM_018061177.1	gene-RASAL1
chi-miR-1271-3p	XM_018061204.1	gene-CTSO
chi-miR-1271-3p	XM_018061662.1	gene-VSTM2B
chi-miR-1271-3p	XM_018061664.1	gene-MTSS1L
chi-miR-1271-3p	XM_018061665.1	gene-MTSS1L
chi-miR-1271-3p	XM_018061666.1	gene-MTSS1L
chi-miR-1271-3p	XM_018061667.1	gene-MTSS1L
chi-miR-1271-3p	XM_018061668.1	gene-MTSS1L
chi-miR-1271-3p	XM_018061692.1	gene-LOC108637950
chi-miR-1271-3p	XM_018061693.1	gene-LOC108637950
chi-miR-1271-3p	XM_018061710.1	gene-LDHD
chi-miR-1271-3p	XM_018061713.1	gene-LDHD
chi-miR-1271-3p	XM_018061773.1	gene-OSGIN1
chi-miR-1271-3p	XM_018061774.1	gene-OSGIN1
chi-miR-1271-3p	XM_018061894.1	gene-DPEP1
chi-miR-1271-3p	XM_018061895.1	gene-DPEP1
chi-miR-1271-3p	XM_018061897.1	gene-DPEP1
chi-miR-1271-3p	XM_018061898.1	gene-DPEP1
chi-miR-1271-3p	XM_018061924.1	gene-DEF8
chi-miR-1271-3p	XM_018061927.1	gene-DBNDD1
chi-miR-1271-3p	XM_018061928.1	gene-DBNDD1
chi-miR-1271-3p	XM_018062093.1	gene-CA7
chi-miR-1271-3p	XM_018062152.1	gene-FAM65A
chi-miR-1271-3p	XM_018062154.1	gene-FAM65A
chi-miR-1271-3p	XM_018062155.1	gene-FAM65A
chi-miR-1271-3p	XM_018062156.1	gene-FAM65A
chi-miR-1271-3p	XM_018062157.1	gene-FAM65A
chi-miR-1271-3p	XM_018062178.1	gene-DPEP2
chi-miR-1271-3p	XM_018062179.1	gene-DPEP2
chi-miR-1271-3p	XM_018062180.1	gene-DPEP2
chi-miR-1271-3p	XM_018062181.1	gene-DPEP2
chi-miR-1271-3p	XM_018062228.1	gene-ZNF821
chi-miR-1271-3p	XM_018062229.1	gene-ZNF821
chi-miR-1271-3p	XM_018062230.1	gene-ZNF821
chi-miR-1271-3p	XM_018062231.1	gene-ZNF821
chi-miR-1271-3p	XM_018062232.1	gene-ZNF821
chi-miR-1271-3p	XM_018062233.1	gene-ZNF821
chi-miR-1271-3p	XM_018062234.1	gene-ZNF821
chi-miR-1271-3p	XM_018062235.1	gene-ZNF821
chi-miR-1271-3p	XM_018062236.1	gene-ZNF821
chi-miR-1271-3p	XM_018062239.1	gene-MARVELD3
chi-miR-1271-3p	XM_018062395.1	gene-TIMM50
chi-miR-1271-3p	XM_018062742.1	gene-BCAT2
chi-miR-1271-3p	XM_018062743.1	gene-BCAT2
chi-miR-1271-3p	XM_018062813.1	gene-MED25
chi-miR-1271-3p	XM_018062859.1	gene-NAPSA
chi-miR-1271-3p	XM_018062877.1	gene-C18H19orf48
chi-miR-1271-3p	XM_018062878.1	gene-C18H19orf48
chi-miR-1271-3p	XM_018062879.1	gene-C18H19orf48
chi-miR-1271-3p	XM_018062949.1	gene-LOC108638013
chi-miR-1271-3p	XM_018063052.1	gene-FIZ1
chi-miR-1271-3p	XM_018063060.1	gene-NAT14
chi-miR-1271-3p	XM_018063061.1	gene-NAT14
chi-miR-1271-3p	XM_018063062.1	gene-NAT14
chi-miR-1271-3p	XM_018063063.1	gene-NAT14
chi-miR-1271-3p	XM_018063064.1	gene-NAT14
chi-miR-1271-3p	XM_018063206.1	gene-LOC108638082
chi-miR-1271-3p	XM_018063208.1	gene-LOC102170140
chi-miR-1271-3p	XM_018063282.1	gene-LOC102174506
chi-miR-1271-3p	XM_018063310.1	gene-LOC106503109
chi-miR-1271-3p	XM_018063311.1	gene-LOC106503109
chi-miR-1271-3p	XM_018063312.1	gene-LOC106503109
chi-miR-1271-3p	XM_018063377.1	gene-THAP8
chi-miR-1271-3p	XM_018063378.1	gene-THAP8
chi-miR-1271-3p	XM_018063491.1	gene-LOC102189516
chi-miR-1271-3p	XM_018063604.1	gene-BAHCC1
chi-miR-1271-3p	XM_018063617.1	gene-TEPSIN
chi-miR-1271-3p	XM_018063618.1	gene-TEPSIN
chi-miR-1271-3p	XM_018063619.1	gene-TEPSIN
chi-miR-1271-3p	XM_018063845.1	gene-OTOP2
chi-miR-1271-3p	XM_018063846.1	gene-OTOP2
chi-miR-1271-3p	XM_018064012.1	gene-DBF4B
chi-miR-1271-3p	XM_018064203.1	gene-LOC102179130
chi-miR-1271-3p	XM_018064204.1	gene-LOC102179130
chi-miR-1271-3p	XM_018064205.1	gene-LOC102179130
chi-miR-1271-3p	XM_018064206.1	gene-LOC102179130
chi-miR-1271-3p	XM_018064207.1	gene-LOC102179130
chi-miR-1271-3p	XM_018064208.1	gene-LOC102179130
chi-miR-1271-3p	XM_018064209.1	gene-LOC102179130
chi-miR-1271-3p	XM_018064210.1	gene-LOC102179130
chi-miR-1271-3p	XM_018064389.1	gene-INPP5K
chi-miR-1271-3p	XM_018064404.1	gene-DPH1
chi-miR-1271-3p	XM_018064444.1	gene-GGT6
chi-miR-1271-3p	XM_018064526.1	gene-GP1BA
chi-miR-1271-3p	XM_018064527.1	gene-GP1BA
chi-miR-1271-3p	XM_018064677.1	gene-ARHGAP44
chi-miR-1271-3p	XM_018064678.1	gene-ARHGAP44
chi-miR-1271-3p	XM_018064698.1	gene-TRPV2
chi-miR-1271-3p	XM_018064802.1	gene-NT5M
chi-miR-1271-3p	XM_018064897.1	gene-LOC108633283
chi-miR-1271-3p	XM_018064914.1	gene-PHB
chi-miR-1271-3p	XM_018065234.1	gene-SLC25A39
chi-miR-1271-3p	XM_018065235.1	gene-SLC25A39
chi-miR-1271-3p	XM_018065236.1	gene-SLC25A39
chi-miR-1271-3p	XM_018065237.1	gene-SLC25A39
chi-miR-1271-3p	XM_018065264.1	gene-FMNL1
chi-miR-1271-3p	XM_018065265.1	gene-FMNL1
chi-miR-1271-3p	XM_018065428.1	gene-LRRC45
chi-miR-1271-3p	XM_018065429.1	gene-LRRC45
chi-miR-1271-3p	XM_018065430.1	gene-LRRC45
chi-miR-1271-3p	XM_018065480.1	gene-ADAMTS16
chi-miR-1271-3p	XM_018065490.1	gene-FBXW11
chi-miR-1271-3p	XM_018065519.1	gene-SLIT3
chi-miR-1271-3p	XM_018065684.1	gene-NEURL1B
chi-miR-1271-3p	XM_018065707.1	gene-IRX4
chi-miR-1271-3p	XM_018065731.1	gene-CEP72
chi-miR-1271-3p	XM_018065786.1	gene-LOC102181163
chi-miR-1271-3p	XM_018065923.1	gene-LOC102171823
chi-miR-1271-3p	XM_018066174.1	gene-ITPK1
chi-miR-1271-3p	XM_018066175.1	gene-ITPK1
chi-miR-1271-3p	XM_018066210.1	gene-LOC108638510
chi-miR-1271-3p	XM_018066386.1	gene-ZNF839
chi-miR-1271-3p	XM_018066387.1	gene-ZNF839
chi-miR-1271-3p	XM_018066514.1	gene-ISLR
chi-miR-1271-3p	XM_018066515.1	gene-ISLR
chi-miR-1271-3p	XM_018066583.1	gene-PLD4
chi-miR-1271-3p	XM_018066584.1	gene-PLD4
chi-miR-1271-3p	XM_018066612.1	gene-SLC25A47
chi-miR-1271-3p	XM_018066616.1	gene-LOC102170554
chi-miR-1271-3p	XM_018066631.1	gene-LOC108638589
chi-miR-1271-3p	XM_018066640.1	gene-LOC102183372
chi-miR-1271-3p	XM_018066641.1	gene-LOC102183372
chi-miR-1271-3p	XM_018066843.1	gene-CRELD1
chi-miR-1271-3p	XM_018066851.1	gene-KIF9
chi-miR-1271-3p	XM_018066852.1	gene-KIF9
chi-miR-1271-3p	XM_018066853.1	gene-KIF9
chi-miR-1271-3p	XM_018066854.1	gene-KIF9
chi-miR-1271-3p	XM_018066855.1	gene-KIF9
chi-miR-1271-3p	XM_018066891.1	gene-ULK4
chi-miR-1271-3p	XM_018066892.1	gene-ULK4
chi-miR-1271-3p	XM_018066893.1	gene-ULK4
chi-miR-1271-3p	XM_018066950.1	gene-ZXDC
chi-miR-1271-3p	XM_018066972.1	gene-ATG7
chi-miR-1271-3p	XM_018066973.1	gene-ATG7
chi-miR-1271-3p	XM_018066974.1	gene-ATG7
chi-miR-1271-3p	XM_018066975.1	gene-ATG7
chi-miR-1271-3p	XM_018066976.1	gene-ATG7
chi-miR-1271-3p	XM_018066977.1	gene-ATG7
chi-miR-1271-3p	XM_018067128.1	gene-SLC38A3
chi-miR-1271-3p	XR_001295906.2	gene-LOC102191038
chi-miR-1271-3p	XR_001296150.2	gene-LOC106502531
chi-miR-1271-3p	XR_001296430.2	gene-LOC106502777
chi-miR-1271-3p	XR_001296814.2	gene-LOC102178761
chi-miR-1271-3p	XR_001296851.2	gene-LOC106503229
chi-miR-1271-3p	XR_001297154.2	gene-LOC106503461
chi-miR-1271-3p	XR_001297172.2	gene-LOC102178778
chi-miR-1271-3p	XR_001297255.2	gene-LOC102168593
chi-miR-1271-3p	XR_001917063.1	gene-VWA7
chi-miR-1271-3p	XR_001917148.1	gene-FAM210A
chi-miR-1271-3p	XR_001917190.1	gene-LOC102168593
chi-miR-1271-3p	XR_001917210.1	gene-PIGQ
chi-miR-1271-3p	XR_001917271.1	gene-LOC102189366
chi-miR-1271-3p	XR_001917505.1	gene-PANX1
chi-miR-1271-3p	XR_001917506.1	gene-LOC108634236
chi-miR-1271-3p	XR_001917580.1	gene-LOC108634356
chi-miR-1271-3p	XR_001917684.1	gene-LOC102171853
chi-miR-1271-3p	XR_001917693.1	gene-LOC108634790
chi-miR-1271-3p	XR_001917711.1	gene-LOC108634877
chi-miR-1271-3p	XR_001918029.1	gene-LOC108635995
chi-miR-1271-3p	XR_001918030.1	gene-LOC108635995
chi-miR-1271-3p	XR_001918073.1	gene-LOC108636014
chi-miR-1271-3p	XR_001918107.1	gene-CCNL1
chi-miR-1271-3p	XR_001918234.1	gene-LOC108636246
chi-miR-1271-3p	XR_001918311.1	gene-LOC102191038
chi-miR-1271-3p	XR_001918312.1	gene-LOC102191038
chi-miR-1271-3p	XR_001918313.1	gene-LOC102191038
chi-miR-1271-3p	XR_001918317.1	gene-LOC106502328
chi-miR-1271-3p	XR_001918334.1	gene-ZFR2
chi-miR-1271-3p	XR_001918348.1	gene-LOC108636397
chi-miR-1271-3p	XR_001918350.1	gene-LOC102186002
chi-miR-1271-3p	XR_001918455.1	gene-LOC102176916
chi-miR-1271-3p	XR_001918460.1	gene-LOC102176916
chi-miR-1271-3p	XR_001918526.1	gene-WISP3
chi-miR-1271-3p	XR_001918628.1	gene-PATL2
chi-miR-1271-3p	XR_001918629.1	gene-LOC108636916
chi-miR-1271-3p	XR_001918631.1	gene-LOC108636916
chi-miR-1271-3p	XR_001918645.1	gene-LOC108636940
chi-miR-1271-3p	XR_001918718.1	gene-LOC106502531
chi-miR-1271-3p	XR_001918719.1	gene-LOC106502531
chi-miR-1271-3p	XR_001918720.1	gene-LOC106502531
chi-miR-1271-3p	XR_001918721.1	gene-LOC106502531
chi-miR-1271-3p	XR_001918731.1	gene-LOC108637002
chi-miR-1271-3p	XR_001918791.1	gene-RAP1GAP
chi-miR-1271-3p	XR_001918883.1	gene-LOC102168552
chi-miR-1271-3p	XR_001918901.1	gene-SLC34A3
chi-miR-1271-3p	XR_001918909.1	gene-LOC108637189
chi-miR-1271-3p	XR_001918941.1	gene-B3GLCT
chi-miR-1271-3p	XR_001918978.1	gene-LOC108637373
chi-miR-1271-3p	XR_001918981.1	gene-LOC108637377
chi-miR-1271-3p	XR_001918987.1	gene-MLLT10
chi-miR-1271-3p	XR_001918988.1	gene-MLLT10
chi-miR-1271-3p	XR_001918989.1	gene-MLLT10
chi-miR-1271-3p	XR_001918990.1	gene-MLLT10
chi-miR-1271-3p	XR_001918991.1	gene-MLLT10
chi-miR-1271-3p	XR_001918992.1	gene-MLLT10
chi-miR-1271-3p	XR_001918993.1	gene-MLLT10
chi-miR-1271-3p	XR_001918994.1	gene-MLLT10
chi-miR-1271-3p	XR_001919036.1	gene-LOC108637402
chi-miR-1271-3p	XR_001919037.1	gene-LOC108637402
chi-miR-1271-3p	XR_001919227.1	gene-PLCD4
chi-miR-1271-3p	XR_001919355.1	gene-EMID1
chi-miR-1271-3p	XR_001919421.1	gene-LDHD
chi-miR-1271-3p	XR_001919449.1	gene-LOC102189982
chi-miR-1271-3p	XR_001919450.1	gene-LOC102189982
chi-miR-1271-3p	XR_001919451.1	gene-LOC102189982
chi-miR-1271-3p	XR_001919497.1	gene-LOC108637986
chi-miR-1271-3p	XR_001919498.1	gene-LOC108637986
chi-miR-1271-3p	XR_001919499.1	gene-LOC108637986
chi-miR-1271-3p	XR_001919551.1	gene-LOC102178761
chi-miR-1271-3p	XR_001919561.1	gene-ARL5A
chi-miR-1271-3p	XR_001919565.1	gene-ARL5A
chi-miR-1271-3p	XR_001919567.1	gene-ARL5A
chi-miR-1271-3p	XR_001919621.1	gene-LOC108638194
chi-miR-1271-3p	XR_001919806.1	gene-LOC108638415
chi-miR-1271-3p	XR_310384.3	gene-LOC102180861
chi-miR-1271-3p	XR_310755.2	gene-LOC102178761
chi-miR-1271-3p	XR_310831.3	gene-LOC102185776
chi-miR-1271-3p	XR_310857.3	gene-LOC102168203
chi-miR-1271-3p	XR_311060.3	gene-LOC102168593

## Sheet: Novel 
miRNA_id	transcript_id	gene_id
novel_643	XM_005676368.3	gene-ALS2CR12
novel_643	XM_005679654.2	gene-CDK5
novel_643	XM_005679821.3	gene-SOCS2
novel_643	XM_005680129.2	gene-LOC102173446
novel_643	XM_005682869.2	gene-LOC102178444
novel_643	XM_005684325.2	gene-HDHD3
novel_643	XM_005685102.3	gene-CLPX
novel_643	XM_005695257.3	gene-LRFN5
novel_643	XM_005696788.2	gene-LOC102170569
novel_643	XM_005700704.1	gene-ARR3
novel_643	XM_018039723.1	gene-ELAC1
novel_643	XM_018039724.1	gene-ELAC1
novel_643	XM_018039799.1	gene-BOK
novel_643	XM_018039803.1	gene-BOK
novel_643	XM_018039808.1	gene-BOK
novel_643	XM_018039809.1	gene-BOK
novel_643	XM_018042630.1	gene-LOC102172438
novel_643	XM_018042631.1	gene-LOC102172438
novel_643	XM_018042632.1	gene-LOC102172438
novel_643	XM_018042633.1	gene-LOC102172438
novel_643	XM_018042634.1	gene-LOC102172438
novel_643	XM_018042636.1	gene-LOC102172438
novel_643	XM_018044899.1	gene-TM2D1
novel_643	XM_018044962.1	gene-TFDP1
novel_643	XM_018045344.1	gene-LOC108635038
novel_643	XM_018045397.1	gene-DIRAS3
novel_643	XM_018045873.1	gene-GNAI3
novel_643	XM_018047625.1	gene-SOCS2
novel_643	XM_018047626.1	gene-SOCS2
novel_643	XM_018047627.1	gene-SOCS2
novel_643	XM_018048213.1	gene-RIC8B
novel_643	XM_018050060.1	gene-RASGRF2
novel_643	XM_018050061.1	gene-RASGRF2
novel_643	XM_018051519.1	gene-PSMG1
novel_643	XM_018051673.1	gene-ZGLP1
novel_643	XM_018051735.1	gene-LOC102179939
novel_643	XM_018052180.1	gene-PAX5
novel_643	XM_018052181.1	gene-PAX5
novel_643	XM_018052183.1	gene-PAX5
novel_643	XM_018052544.1	gene-FBXO25
novel_643	XM_018052551.1	gene-FBXO25
novel_643	XM_018052555.1	gene-FBXO25
novel_643	XM_018052562.1	gene-FBXO25
novel_643	XM_018052569.1	gene-FBXO25
novel_643	XM_018052576.1	gene-FBXO25
novel_643	XM_018052583.1	gene-FBXO25
novel_643	XM_018053320.1	gene-SASH1
novel_643	XM_018053321.1	gene-SASH1
novel_643	XM_018053322.1	gene-SASH1
novel_643	XM_018053323.1	gene-SASH1
novel_643	XM_018053324.1	gene-SASH1
novel_643	XM_018054478.1	gene-SPRED1
novel_643	XM_018054479.1	gene-SPRED1
novel_643	XM_018056322.1	gene-LOC102180583
novel_643	XM_018056323.1	gene-LOC102180583
novel_643	XM_018057969.1	gene-ZMYND8
novel_643	XM_018057970.1	gene-ZMYND8
novel_643	XM_018057971.1	gene-ZMYND8
novel_643	XM_018057972.1	gene-ZMYND8
novel_643	XM_018057973.1	gene-ZMYND8
novel_643	XM_018057974.1	gene-ZMYND8
novel_643	XM_018057975.1	gene-ZMYND8
novel_643	XM_018057976.1	gene-ZMYND8
novel_643	XM_018057977.1	gene-ZMYND8
novel_643	XM_018057978.1	gene-ZMYND8
novel_643	XM_018057980.1	gene-ZMYND8
novel_643	XM_018057981.1	gene-ZMYND8
novel_643	XM_018057982.1	gene-ZMYND8
novel_643	XM_018057983.1	gene-ZMYND8
novel_643	XM_018057984.1	gene-ZMYND8
novel_643	XM_018057985.1	gene-ZMYND8
novel_643	XM_018057986.1	gene-ZMYND8
novel_643	XM_018058361.1	gene-KCNV1
novel_643	XM_018059966.1	gene-LOC108637749
novel_643	XM_018060349.1	gene-LOC102184360
novel_643	XM_018061071.1	gene-GRK3
novel_643	XM_018061412.1	gene-GLT1D1
novel_643	XM_018063118.1	gene-FMNL2
novel_643	XM_018064654.1	gene-MYH13
novel_643	XM_018066640.1	gene-LOC102183372
novel_643	XM_018066641.1	gene-LOC102183372
novel_643	XR_001919399.1	gene-PGAM5
novel_643	XR_001919400.1	gene-PGAM5
novel_604	NM_001285545.1	gene-BAC7.5
novel_604	NM_001285616.1	gene-AMELX
novel_604	NM_001285636.1	gene-FSHR
novel_604	NM_001314331.1	gene-RPLP0
novel_604	NM_001314344.1	gene-HSF1
novel_604	XM_005676684.3	gene-AK2
novel_604	XM_005677188.3	gene-NECTIN4
novel_604	XM_005677307.2	gene-LOC102185795
novel_604	XM_005677958.2	gene-MYBPHL
novel_604	XM_005678055.2	gene-PALMD
novel_604	XM_005681455.3	gene-MED28
novel_604	XM_005681660.3	gene-LOC102185163
novel_604	XM_005681753.2	gene-EPGN
novel_604	XM_005682090.3	gene-BORCS8
novel_604	XM_005682739.3	gene-NOP16
novel_604	XM_005682754.3	gene-MXD3
novel_604	XM_005683168.3	gene-CAMK2A
novel_604	XM_005683169.3	gene-CAMK2A
novel_604	XM_005683271.3	gene-ZNF692
novel_604	XM_005683544.2	gene-INTS9
novel_604	XM_005685554.2	gene-LOC102173092
novel_604	XM_005688390.2	gene-BPIFB3
novel_604	XM_005689190.3	gene-GRHL2
novel_604	XM_005689191.3	gene-GRHL2
novel_604	XM_005689192.3	gene-GRHL2
novel_604	XM_005689546.3	gene-USP2
novel_604	XM_005689549.3	gene-USP2
novel_604	XM_005689551.3	gene-USP2
novel_604	XM_005689552.3	gene-USP2
novel_604	XM_005690260.2	gene-LOC102183165
novel_604	XM_005690504.3	gene-DISP1
novel_604	XM_005691347.2	gene-DNAH10
novel_604	XM_005692049.3	gene-CNOT1
novel_604	XM_005692050.3	gene-CNOT1
novel_604	XM_005692051.3	gene-CNOT1
novel_604	XM_005692120.3	gene-C18H16orf70
novel_604	XM_005692121.3	gene-C18H16orf70
novel_604	XM_005692500.2	gene-LOC102170082
novel_604	XM_005693531.3	gene-WRAP53
novel_604	XM_005695085.3	gene-CIB2
novel_604	XM_005695088.3	gene-CIB2
novel_604	XM_005695154.3	gene-PML
novel_604	XM_005695769.3	gene-FHIT
novel_604	XM_005695770.3	gene-FHIT
novel_604	XM_005695916.3	gene-HEMK1
novel_604	XM_005695917.3	gene-HEMK1
novel_604	XM_005696467.3	gene-FANCE
novel_604	XM_005696873.3	gene-NHLRC1
novel_604	XM_005697882.3	gene-KPNA7
novel_604	XM_005698570.1	gene-C26H10orf120
novel_604	XM_005698710.3	gene-IRF2
novel_604	XM_005698711.3	gene-IRF2
novel_604	XM_005698922.3	gene-LRRC3B
novel_604	XM_005700399.2	gene-LOC102186753
novel_604	XM_005700487.2	gene-CNGA2
novel_604	XM_005701875.3	gene-CBLC
novel_604	XM_005701892.2	gene-LOC102171782
novel_604	XM_005709526.3	gene-RPLP0
novel_604	XM_013962340.2	gene-LOC106501864
novel_604	XM_013964037.2	gene-CLCN2
novel_604	XM_013965015.2	gene-BABAM1
novel_604	XM_013965399.2	gene-MXD3
novel_604	XM_013966815.2	gene-CBLN3
novel_604	XM_013967618.2	gene-WDR33
novel_604	XM_013969528.2	gene-USP2
novel_604	XM_013969529.2	gene-USP2
novel_604	XM_013969937.2	gene-LOC102185763
novel_604	XM_013970119.2	gene-DISP1
novel_604	XM_013971001.2	gene-CNOT1
novel_604	XM_013971002.2	gene-CNOT1
novel_604	XM_013971003.2	gene-CNOT1
novel_604	XM_013971322.2	gene-KCTD19
novel_604	XM_013971540.2	gene-KLK6
novel_604	XM_013971541.2	gene-KLK6
novel_604	XM_013971970.2	gene-ELP5
novel_604	XM_013972273.2	gene-LOC102184370
novel_604	XM_013972274.2	gene-LOC102184370
novel_604	XM_013972276.2	gene-LOC102184370
novel_604	XM_013972279.2	gene-LOC102184370
novel_604	XM_013973685.2	gene-FHIT
novel_604	XM_013976221.2	gene-LOC106503782
novel_604	XM_018038243.1	gene-EEFSEC
novel_604	XM_018038244.1	gene-EEFSEC
novel_604	XM_018038245.1	gene-EEFSEC
novel_604	XM_018038275.1	gene-FHIT
novel_604	XM_018038276.1	gene-FHIT
novel_604	XM_018038731.1	gene-BYSL
novel_604	XM_018038732.1	gene-BYSL
novel_604	XM_018039169.1	gene-WRNIP1
novel_604	XM_018039552.1	gene-WDR7
novel_604	XM_018039553.1	gene-WDR7
novel_604	XM_018039557.1	gene-ZBTB7C
novel_604	XM_018039558.1	gene-ZBTB7C
novel_604	XM_018039559.1	gene-ZBTB7C
novel_604	XM_018039560.1	gene-ZBTB7C
novel_604	XM_018039658.1	gene-NFATC1
novel_604	XM_018039659.1	gene-NFATC1
novel_604	XM_018039712.1	gene-PIEZO2
novel_604	XM_018039852.1	gene-PRSS33
novel_604	XM_018039953.1	gene-INO80E
novel_604	XM_018039955.1	gene-INO80E
novel_604	XM_018040409.1	gene-BAIAP3
novel_604	XM_018040412.1	gene-BAIAP3
novel_604	XM_018040777.1	gene-C25H7orf61
novel_604	XM_018040836.1	gene-MLST8
novel_604	XM_018040837.1	gene-MLST8
novel_604	XM_018040906.1	gene-C25H7orf26
novel_604	XM_018040917.1	gene-LOC102183842
novel_604	XM_018040918.1	gene-LOC102183842
novel_604	XM_018041233.1	gene-DLGAP3
novel_604	XM_018041244.1	gene-DLGAP3
novel_604	XM_018042012.1	gene-TUSC3
novel_604	XM_018042013.1	gene-TUSC3
novel_604	XM_018042178.1	gene-CDH23
novel_604	XM_018042651.1	gene-TRIM67
novel_604	XM_018042812.1	gene-TIE1
novel_604	XM_018043154.1	gene-NAV2
novel_604	XM_018043155.1	gene-NAV2
novel_604	XM_018043156.1	gene-NAV2
novel_604	XM_018043157.1	gene-NAV2
novel_604	XM_018043158.1	gene-NAV2
novel_604	XM_018043159.1	gene-NAV2
novel_604	XM_018043214.1	gene-SCYL1
novel_604	XM_018043215.1	gene-SCYL1
novel_604	XM_018043262.1	gene-ME3
novel_604	XM_018043357.1	gene-ACTN3
novel_604	XM_018043726.1	gene-LOC108634324
novel_604	XM_018044014.1	gene-NLGN4X
novel_604	XM_018044418.1	gene-RIC8A
novel_604	XM_018044419.1	gene-RIC8A
novel_604	XM_018044420.1	gene-RIC8A
novel_604	XM_018044514.1	gene-LOC108634548
novel_604	XM_018044767.1	gene-SRPK3
novel_604	XM_018045354.1	gene-RPL10
novel_604	XM_018045398.1	gene-LOC102174197
novel_604	XM_018045643.1	gene-LOC102186952
novel_604	XM_018046435.1	gene-UCK2
novel_604	XM_018046488.1	gene-LOC102190120
novel_604	XM_018046957.1	gene-CCDC136
novel_604	XM_018046958.1	gene-CCDC136
novel_604	XM_018046959.1	gene-CCDC136
novel_604	XM_018046960.1	gene-CCDC136
novel_604	XM_018046961.1	gene-CCDC136
novel_604	XM_018048225.1	gene-TIMP3
novel_604	XM_018048539.1	gene-CLSTN3
novel_604	XM_018048544.1	gene-ATN1
novel_604	XM_018048545.1	gene-ATN1
novel_604	XM_018048546.1	gene-ATN1
novel_604	XM_018048547.1	gene-ATN1
novel_604	XM_018048854.1	gene-SERHL2
novel_604	XM_018048911.1	gene-TTC38
novel_604	XM_018049595.1	gene-NAAA
novel_604	XM_018049966.1	gene-FKBP8
novel_604	XM_018049967.1	gene-FKBP8
novel_604	XM_018049968.1	gene-FKBP8
novel_604	XM_018050117.1	gene-TIMD4
novel_604	XM_018050437.1	gene-APC2
novel_604	XM_018050529.1	gene-ZNF692
novel_604	XM_018050530.1	gene-ZNF692
novel_604	XM_018050531.1	gene-ZNF692
novel_604	XM_018050532.1	gene-ZNF692
novel_604	XM_018050533.1	gene-ZNF692
novel_604	XM_018050534.1	gene-ZNF692
novel_604	XM_018050535.1	gene-ZNF692
novel_604	XM_018050536.1	gene-ZNF692
novel_604	XM_018050537.1	gene-ZNF692
novel_604	XM_018050573.1	gene-PHYKPL
novel_604	XM_018050574.1	gene-PHYKPL
novel_604	XM_018050575.1	gene-PHYKPL
novel_604	XM_018050624.1	gene-MXD3
novel_604	XM_018050810.1	gene-CELF5
novel_604	XM_018050816.1	gene-LOC102178997
novel_604	XM_018050817.1	gene-LOC102178997
novel_604	XM_018050863.1	gene-FSD1
novel_604	XM_018051001.1	gene-FBN3
novel_604	XM_018051034.1	gene-FDX1L
novel_604	XM_018051035.1	gene-FDX1L
novel_604	XM_018051371.1	gene-BABAM1
novel_604	XM_018051372.1	gene-BABAM1
novel_604	XM_018051373.1	gene-BABAM1
novel_604	XM_018051460.1	gene-GDF1
novel_604	XM_018051617.1	gene-RASGEF1C
novel_604	XM_018051752.1	gene-LOC106502257
novel_604	XM_018052094.1	gene-LOC102172766
novel_604	XM_018052100.1	gene-LOC102172766
novel_604	XM_018052180.1	gene-PAX5
novel_604	XM_018052183.1	gene-PAX5
novel_604	XM_018052222.1	gene-GABBR2
novel_604	XM_018053777.1	gene-LOC102188861
novel_604	XM_018053783.1	gene-LOC102184626
novel_604	XM_018053915.1	gene-POMT2
novel_604	XM_018053916.1	gene-POMT2
novel_604	XM_018054272.1	gene-LOC102184991
novel_604	XM_018054565.1	gene-LRP10
novel_604	XM_018054566.1	gene-LRP10
novel_604	XM_018054628.1	gene-TSSK4
novel_604	XM_018054630.1	gene-TSSK4
novel_604	XM_018054655.1	gene-CBLN3
novel_604	XM_018054714.1	gene-NT5DC4
novel_604	XM_018054856.1	gene-TMCO4
novel_604	XM_018054866.1	gene-TMCO4
novel_604	XM_018054873.1	gene-TMCO4
novel_604	XM_018055078.1	gene-VAX2
novel_604	XM_018056040.1	gene-DDX31
novel_604	XM_018056897.1	gene-SUN5
novel_604	XM_018057942.1	gene-ZNF335
novel_604	XM_018057943.1	gene-ZNF335
novel_604	XM_018057944.1	gene-ZNF335
novel_604	XM_018057945.1	gene-ZNF335
novel_604	XM_018058109.1	gene-LOC102188517
novel_604	XM_018058131.1	gene-LOC102188238
novel_604	XM_018058132.1	gene-LOC102188238
novel_604	XM_018058534.1	gene-FAM83A
novel_604	XM_018059659.1	gene-USP2
novel_604	XM_018059660.1	gene-USP2
novel_604	XM_018059945.1	gene-C16H1orf127
novel_604	XM_018059948.1	gene-CFAP74
novel_604	XM_018060190.1	gene-DISP1
novel_604	XM_018060354.1	gene-CASZ1
novel_604	XM_018060355.1	gene-CASZ1
novel_604	XM_018060356.1	gene-CASZ1
novel_604	XM_018060542.1	gene-CPTP
novel_604	XM_018060543.1	gene-CPTP
novel_604	XM_018061648.1	gene-GLI2
novel_604	XM_018061649.1	gene-GLI2
novel_604	XM_018061651.1	gene-GLI2
novel_604	XM_018061652.1	gene-GLI2
novel_604	XM_018061764.1	gene-CMIP
novel_604	XM_018061911.1	gene-CDK10
novel_604	XM_018061912.1	gene-CDK10
novel_604	XM_018061913.1	gene-CDK10
novel_604	XM_018061914.1	gene-CDK10
novel_604	XM_018061915.1	gene-CDK10
novel_604	XM_018061916.1	gene-CDK10
novel_604	XM_018061917.1	gene-CDK10
novel_604	XM_018062103.1	gene-C18H16orf70
novel_604	XM_018062515.1	gene-ETHE1
novel_604	XM_018062516.1	gene-ETHE1
novel_604	XM_018062631.1	gene-SYMPK
novel_604	XM_018062632.1	gene-SYMPK
novel_604	XM_018062633.1	gene-SYMPK
novel_604	XM_018062732.1	gene-LOC102178850
novel_604	XM_018062802.1	gene-CPT1C
novel_604	XM_018062803.1	gene-CPT1C
novel_604	XM_018062804.1	gene-CPT1C
novel_604	XM_018062805.1	gene-CPT1C
novel_604	XM_018062806.1	gene-CPT1C
novel_604	XM_018062807.1	gene-CPT1C
novel_604	XM_018062889.1	gene-KLK6
novel_604	XM_018062890.1	gene-KLK6
novel_604	XM_018062891.1	gene-KLK6
novel_604	XM_018062892.1	gene-KLK6
novel_604	XM_018062894.1	gene-KLK6
novel_604	XM_018063174.1	gene-LOC108638070
novel_604	XM_018063271.1	gene-LOC102182821
novel_604	XM_018063664.1	gene-C1QTNF1
novel_604	XM_018063665.1	gene-C1QTNF1
novel_604	XM_018063666.1	gene-C1QTNF1
novel_604	XM_018063726.1	gene-JMJD6
novel_604	XM_018063728.1	gene-JMJD6
novel_604	XM_018063992.1	gene-LOC108638210
novel_604	XM_018064010.1	gene-LOC102184553
novel_604	XM_018064017.1	gene-LOC106503207
novel_604	XM_018064332.1	gene-SEZ6
novel_604	XM_018064333.1	gene-SEZ6
novel_604	XM_018064555.1	gene-ELP5
novel_604	XM_018065137.1	gene-TUBG1
novel_604	XM_018065278.1	gene-CRHR1
novel_604	XM_018065944.1	gene-LOC102175113
novel_604	XM_018065945.1	gene-LOC102175113
novel_604	XM_018066400.1	gene-CIB2
novel_604	XM_018066401.1	gene-CIB2
novel_604	XM_018066506.1	gene-AP3B2
novel_604	XM_018066587.1	gene-LOC102183271
novel_604	XM_018066589.1	gene-LOC102183271
novel_604	XM_018066590.1	gene-LOC102183271
novel_604	XM_018066591.1	gene-LOC102183271
novel_604	XM_018066769.1	gene-PXK
novel_604	XM_018066770.1	gene-PXK
novel_604	XM_018066771.1	gene-PXK
novel_604	XM_018066772.1	gene-PXK
novel_604	XM_018066969.1	gene-PLCD1
novel_604	XM_018066970.1	gene-PLCD1
novel_604	XM_018067117.1	gene-KLF15
novel_604	XM_018067118.1	gene-KLF15
novel_604	XM_018067119.1	gene-KLF15
novel_604	XM_018067120.1	gene-KLF15
novel_604	XM_018067121.1	gene-KLF15
novel_604	XM_018067193.1	gene-DBNL
novel_604	XM_018067194.1	gene-DBNL
novel_604	XM_018067195.1	gene-DBNL
novel_604	XM_018067196.1	gene-DBNL
novel_604	XM_018067197.1	gene-DBNL
novel_604	XM_018067203.1	gene-DBNL
novel_604	XR_001917460.1	gene-TIE1
novel_604	XR_001917630.1	gene-LOC108634470
novel_604	XR_001917631.1	gene-LOC108634470
novel_604	XR_001917904.1	gene-LOC108635642
novel_604	XR_001918139.1	gene-TTC38
novel_604	XR_001918641.1	gene-LOC108636923
novel_604	XR_001918808.1	gene-CHCHD5
novel_604	XR_001919073.1	gene-LOC108637425
novel_604	XR_001919250.1	gene-TLR5
novel_604	XR_001919299.1	gene-ARHGEF16
novel_604	XR_001919301.1	gene-FAAP20
novel_604	XR_001919399.1	gene-PGAM5
novel_604	XR_001919400.1	gene-PGAM5
novel_604	XR_310562.3	gene-LOC102178464
novel_566	NM_001285577.1	gene-BAC5
novel_566	NM_001285646.1	gene-BMP4
novel_566	NM_001285647.1	gene-PRKAG3
novel_566	NM_001285651.1	gene-HMGA2
novel_566	NM_001285653.1	gene-FFAR3
novel_566	NM_001285654.1	gene-FOXP2
novel_566	NM_001285691.1	gene-MANBA
novel_566	NM_001285694.1	gene-SLC11A1
novel_566	NM_001285706.1	gene-ASL
novel_566	NM_001285717.1	gene-LOC100861381
novel_566	NM_001285733.1	gene-MYOG
novel_566	NM_001285749.1	gene-RPSA
novel_566	NM_001285758.1	gene-IL22
novel_566	NM_001287236.1	gene-NPPA
novel_566	NM_001287570.1	gene-LOC102191547
novel_566	NM_001314188.1	gene-LOC102189356
novel_566	NM_001314200.1	gene-MEF2D
novel_566	NM_001314206.1	gene-LOC102177850
novel_566	NM_001314243.1	gene-IGFBP6
novel_566	NM_001314245.1	gene-CTSB
novel_566	NM_001314312.1	gene-MFGE8
novel_566	NM_001314325.1	gene-FOXM1
novel_566	XM_005674746.3	gene-MRAP
novel_566	XM_005674953.3	gene-ARHGAP31
novel_566	XM_005674959.3	gene-PLA1A
novel_566	XM_005675036.2	gene-SEC22A
novel_566	XM_005675102.3	gene-CPN2
novel_566	XM_005675181.3	gene-THPO
novel_566	XM_005675182.3	gene-THPO
novel_566	XM_005675183.3	gene-THPO
novel_566	XM_005675307.3	gene-NCEH1
novel_566	XM_005675523.3	gene-DZIP1L
novel_566	XM_005675543.3	gene-ANAPC13
novel_566	XM_005675545.3	gene-ANAPC13
novel_566	XM_005675546.3	gene-ANAPC13
novel_566	XM_005675629.3	gene-TMPRSS2
novel_566	XM_005676006.3	gene-DHRS9
novel_566	XM_005676249.3	gene-MARCO
novel_566	XM_005676250.3	gene-MARCO
novel_566	XM_005676274.3	gene-GYPC
novel_566	XM_005676275.3	gene-GYPC
novel_566	XM_005676549.3	gene-STK36
novel_566	XM_005676550.3	gene-STK36
novel_566	XM_005676611.3	gene-KCNE4
novel_566	XM_005676708.3	gene-DCDC2B
novel_566	XM_005676718.3	gene-TMEM39B
novel_566	XM_005676724.3	gene-PEF1
novel_566	XM_005676765.3	gene-TAF12
novel_566	XM_005676783.3	gene-XKR8
novel_566	XM_005676818.3	gene-CEP85
novel_566	XM_005676845.3	gene-STPG1
novel_566	XM_005676862.3	gene-LYPLA2
novel_566	XM_005677061.2	gene-C2H1orf64
novel_566	XM_005677062.3	gene-C2H1orf64
novel_566	XM_005677118.3	gene-CCDC190
novel_566	XM_005677119.3	gene-CCDC190
novel_566	XM_005677156.3	gene-SDHC
novel_566	XM_005677342.2	gene-IQGAP3
novel_566	XM_005677386.3	gene-FDPS
novel_566	XM_005677388.3	gene-FDPS
novel_566	XM_005677389.2	gene-FDPS
novel_566	XM_005677390.3	gene-FDPS
novel_566	XM_005677401.2	gene-GBA
novel_566	XM_005677609.3	gene-PI4KB
novel_566	XM_005677610.3	gene-PI4KB
novel_566	XM_005677639.3	gene-FAM63A
novel_566	XM_005677640.2	gene-FAM63A
novel_566	XM_005677641.3	gene-FAM63A
novel_566	XM_005677705.3	gene-LOC102171944
novel_566	XM_005677755.3	gene-GJA5
novel_566	XM_005677808.3	gene-TTF2
novel_566	XM_005678145.3	gene-HS2ST1
novel_566	XM_005678147.3	gene-LOC102185525
novel_566	XM_005678234.1	gene-ASB17
novel_566	XM_005678376.3	gene-TCEANC2
novel_566	XM_005678377.3	gene-TCEANC2
novel_566	XM_005678457.2	gene-PDZK1IP1
novel_566	XM_005678458.2	gene-PDZK1IP1
novel_566	XM_005678463.3	gene-LRRIQ3
novel_566	XM_005678504.3	gene-FAAH
novel_566	XM_005678554.2	gene-KIF2C
novel_566	XM_005678556.3	gene-ERI3
novel_566	XM_005678611.3	gene-RIMKLA
novel_566	XM_005678678.3	gene-MANEAL
novel_566	XM_005678693.3	gene-STK40
novel_566	XM_005678961.3	gene-COL28A1
novel_566	XM_005679316.3	gene-TBRG4
novel_566	XM_005679335.3	gene-POLM
novel_566	XM_005679337.3	gene-BLVRA
novel_566	XM_005679429.3	gene-ARF5
novel_566	XM_005679438.3	gene-FAM71F2
novel_566	XM_005679743.3	gene-LOC102182100
novel_566	XM_005679848.3	gene-NFE2
novel_566	XM_005679907.2	gene-AAAS
novel_566	XM_005679946.3	gene-ACVR1B
novel_566	XM_005679977.3	gene-GPD1
novel_566	XM_005680013.2	gene-RND1
novel_566	XM_005680014.3	gene-DDX23
novel_566	XM_005680017.3	gene-LOC102182479
novel_566	XM_005680213.3	gene-HELB
novel_566	XM_005680281.3	gene-KIF5A
novel_566	XM_005680288.3	gene-INHBC
novel_566	XM_005680317.3	gene-ZBTB39
novel_566	XM_005680318.3	gene-ZBTB39
novel_566	XM_005680435.2	gene-LOC102170675
novel_566	XM_005680604.3	gene-LOC102170588
novel_566	XM_005680663.3	gene-IFT27
novel_566	XM_005680743.3	gene-CASC1
novel_566	XM_005680744.3	gene-CASC1
novel_566	XM_005680930.3	gene-LRRC23
novel_566	XM_005680981.3	gene-RAD51AP1
novel_566	XM_005680984.3	gene-FGF6
novel_566	XM_005680987.3	gene-PARP11
novel_566	XM_005681001.3	gene-NINJ2
novel_566	XM_005681004.3	gene-ERC1
novel_566	XM_005681055.3	gene-LGALS2
novel_566	XM_005681063.3	gene-C5H22orf23
novel_566	XM_005681079.3	gene-TOMM22
novel_566	XM_005681504.2	gene-TLR10
novel_566	XM_005681903.3	gene-C1QTNF7
novel_566	XM_005681904.3	gene-C1QTNF7
novel_566	XM_005681905.3	gene-C1QTNF7
novel_566	XM_005681906.3	gene-C1QTNF7
novel_566	XM_005681932.3	gene-AMTN
novel_566	XM_005681964.3	gene-OTOP1
novel_566	XM_005682090.3	gene-BORCS8
novel_566	XM_005682107.3	gene-LRRC25
novel_566	XM_005682108.3	gene-LRRC25
novel_566	XM_005682151.3	gene-LOC102181586
novel_566	XM_005682323.3	gene-RTBDN
novel_566	XM_005682349.3	gene-LOC102186858
novel_566	XM_005682391.3	gene-CNN1
novel_566	XM_005682424.3	gene-CD320
novel_566	XM_005682490.2	gene-ACTL9
novel_566	XM_005682526.3	gene-MYDGF
novel_566	XM_005682527.3	gene-LRG1
novel_566	XM_005682567.2	gene-CREB3L3
novel_566	XM_005682568.3	gene-CREB3L3
novel_566	XM_005682576.3	gene-MRPL54
novel_566	XM_005682579.3	gene-TBXA2R
novel_566	XM_005682605.3	gene-SF3A2
novel_566	XM_005682656.3	gene-RAX2
novel_566	XM_005682749.3	gene-RAB24
novel_566	XM_005682841.1	gene-LOC102191036
novel_566	XM_005682859.2	gene-LOC102174112
novel_566	XM_005682874.3	gene-SH3BP5L
novel_566	XM_005682875.3	gene-SH3BP5L
novel_566	XM_005682900.3	gene-POLR2E
novel_566	XM_005683014.3	gene-MZB1
novel_566	XM_005683037.3	gene-APBB3
novel_566	XM_005683116.3	gene-SPINK1
novel_566	XM_005683144.3	gene-SH3TC2
novel_566	XM_005683158.3	gene-PDE6A
novel_566	XM_005683159.3	gene-PDE6A
novel_566	XM_005683284.3	gene-FGF22
novel_566	XM_005683294.3	gene-TMEM259
novel_566	XM_005683338.3	gene-KIAA0141
novel_566	XM_005683539.2	gene-HMBOX1
novel_566	XM_005683541.2	gene-HMBOX1
novel_566	XM_005683542.2	gene-HMBOX1
novel_566	XM_005683543.2	gene-HMBOX1
novel_566	XM_005683833.3	gene-FAM166B
novel_566	XM_005683835.3	gene-SIT1
novel_566	XM_005683839.3	gene-CA9
novel_566	XM_005683907.3	gene-TBC1D2
novel_566	XM_005683910.3	gene-TBC1D2
novel_566	XM_005683911.3	gene-TBC1D2
novel_566	XM_005683986.2	gene-SFTPC
novel_566	XM_005684061.3	gene-AQP7
novel_566	XM_005684062.3	gene-AQP7
novel_566	XM_005684076.3	gene-ENHO
novel_566	XM_005684096.3	gene-CCL21
novel_566	XM_005684169.3	gene-NOL8
novel_566	XM_005684242.3	gene-MURC
novel_566	XM_005684323.3	gene-WDR31
novel_566	XM_005684379.2	gene-LOC102190786
novel_566	XM_005684569.3	gene-SLC16A10
novel_566	XM_005684605.3	gene-C9H6orf203
novel_566	XM_005684608.3	gene-RTN4IP1
novel_566	XM_005685100.3	gene-SLC51B
novel_566	XM_005685179.3	gene-PARP6
novel_566	XM_005685180.3	gene-PARP6
novel_566	XM_005685227.3	gene-RNF31
novel_566	XM_005685228.3	gene-PSME2
novel_566	XM_005685229.3	gene-PSME2
novel_566	XM_005685250.3	gene-SLC7A8
novel_566	XM_005685251.3	gene-SLC7A8
novel_566	XM_005685252.3	gene-CEBPE
novel_566	XM_005685279.3	gene-ABHD4
novel_566	XM_005685280.3	gene-ABHD4
novel_566	XM_005685281.3	gene-ABHD4
novel_566	XM_005685372.2	gene-LOC102169186
novel_566	XM_005685425.2	gene-LOC102183966
novel_566	XM_005685493.3	gene-ZFYVE19
novel_566	XM_005685578.3	gene-LOC102183332
novel_566	XM_005685609.3	gene-CHST14
novel_566	XM_005685707.3	gene-MYO1E
novel_566	XM_005685842.3	gene-PIF1
novel_566	XM_005685907.3	gene-C10H14orf105
novel_566	XM_005686081.3	gene-AREL1
novel_566	XM_005686082.2	gene-AREL1
novel_566	XM_005686083.3	gene-AREL1
novel_566	XM_005686099.3	gene-BATF
novel_566	XM_005686148.3	gene-VASH1
novel_566	XM_005686165.3	gene-VIPAS39
novel_566	XM_005686263.3	gene-ACTR1B
novel_566	XM_005686284.2	gene-LYG2
novel_566	XM_005686299.3	gene-IL1RL1
novel_566	XM_005686302.3	gene-SLC9A4
novel_566	XM_005686374.3	gene-EXOC6B
novel_566	XM_005686451.1	gene-LOC102183607
novel_566	XM_005686543.3	gene-HAAO
novel_566	XM_005686711.3	gene-GNLY
novel_566	XM_005686712.3	gene-GNLY
novel_566	XM_005686713.2	gene-LOC102191806
novel_566	XM_005686714.3	gene-LOC102191806
novel_566	XM_005686890.3	gene-ZNF513
novel_566	XM_005686918.3	gene-KHK
novel_566	XM_005686919.3	gene-KHK
novel_566	XM_005686920.3	gene-KHK
novel_566	XM_005686921.3	gene-KHK
novel_566	XM_005686948.3	gene-ADCY3
novel_566	XM_005686981.2	gene-LOC102177447
novel_566	XM_005686999.3	gene-C11H2orf50
novel_566	XM_005687007.2	gene-NOL10
novel_566	XM_005687020.3	gene-LOC102187409
novel_566	XM_005687031.3	gene-ID2
novel_566	XM_005687047.3	gene-OTX1
novel_566	XM_005687067.3	gene-PRR30
novel_566	XM_005687163.3	gene-SH2D3C
novel_566	XM_005687164.3	gene-SH2D3C
novel_566	XM_005687296.3	gene-GLT6D1
novel_566	XM_005687469.3	gene-SERPINE3
novel_566	XM_005687563.3	gene-SGCG
novel_566	XM_005687811.2	gene-ANKEF1
novel_566	XM_005687964.2	gene-RPP38
novel_566	XM_005687965.3	gene-RPP38
novel_566	XM_005687966.3	gene-RPP38
novel_566	XM_005688179.3	gene-HAO1
novel_566	XM_005688180.3	gene-HAO1
novel_566	XM_005688196.3	gene-SPEF1
novel_566	XM_005688200.3	gene-HSPA12B
novel_566	XM_005688241.2	gene-C13H20orf141
novel_566	XM_005688276.3	gene-PTK6
novel_566	XM_005688585.3	gene-PI3
novel_566	XM_005688782.3	gene-SLC52A2
novel_566	XM_005688956.3	gene-EFCAB1
novel_566	XM_005689335.2	gene-ANKRD49
novel_566	XM_005689464.2	gene-ZW10
novel_566	XM_005689523.3	gene-UPK2
novel_566	XM_005689758.3	gene-TPP1
novel_566	XM_005689773.2	gene-LOC102180781
novel_566	XM_005689836.2	gene-LOC102183619
novel_566	XM_005689837.2	gene-LOC102183891
novel_566	XM_005689890.3	gene-FOLR2
novel_566	XM_005689930.2	gene-LOC102169201
novel_566	XM_005689935.3	gene-LOC102173107
novel_566	XM_005689939.2	gene-LOC102174230
novel_566	XM_005690053.3	gene-CCDC73
novel_566	XM_005690174.3	gene-FAM180B
novel_566	XM_005690366.3	gene-ADORA1
novel_566	XM_005690371.3	gene-FMOD
novel_566	XM_005690533.3	gene-PARP1
novel_566	XM_005690536.3	gene-PSEN2
novel_566	XM_005690629.3	gene-C16H1orf112
novel_566	XM_005690657.2	gene-TNFSF18
novel_566	XM_005690671.3	gene-CLCN6
novel_566	XM_005690704.3	gene-KIAA2013
novel_566	XM_005690784.3	gene-AURKAIP1
novel_566	XM_005690785.2	gene-AURKAIP1
novel_566	XM_005690948.3	gene-RGS16
novel_566	XM_005691015.3	gene-PPP2R5A
novel_566	XM_005691157.3	gene-FGA
novel_566	XM_005691362.3	gene-RILPL2
novel_566	XM_005691477.3	gene-RITA1
novel_566	XM_005691478.2	gene-RITA1
novel_566	XM_005691547.3	gene-RPH3A
novel_566	XM_005691591.3	gene-SVOP
novel_566	XM_005691636.3	gene-DUSP18
novel_566	XM_005691668.3	gene-LOC102175427
novel_566	XM_005691841.3	gene-COTL1
novel_566	XM_005691940.3	gene-CENPBD1
novel_566	XM_005692024.3	gene-DOK4
novel_566	XM_005692028.3	gene-ADGRG1
novel_566	XM_005692122.3	gene-HSF4
novel_566	XM_005692123.3	gene-HSF4
novel_566	XM_005692124.3	gene-HSF4
novel_566	XM_005692125.3	gene-HSF4
novel_566	XM_005692161.3	gene-NRN1L
novel_566	XM_005692177.3	gene-SMPD3
novel_566	XM_005692186.3	gene-NIP7
novel_566	XM_005692274.3	gene-CLIP3
novel_566	XM_005692290.3	gene-LIN37
novel_566	XM_005692304.2	gene-ATP4A
novel_566	XM_005692314.3	gene-FFAR3
novel_566	XM_005692399.3	gene-PLEKHG2
novel_566	XM_005692412.3	gene-PLD3
novel_566	XM_005692419.3	gene-C18H19orf54
novel_566	XM_005692426.3	gene-LOC102191547
novel_566	XM_005692427.3	gene-LOC102191547
novel_566	XM_005692515.3	gene-CAPNS1
novel_566	XM_005692564.3	gene-PRR19
novel_566	XM_005692616.3	gene-SMG9
novel_566	XM_005692642.3	gene-OPA3
novel_566	XM_005692650.3	gene-NANOS2
novel_566	XM_005692653.3	gene-PPP5C
novel_566	XM_005692670.2	gene-CRX
novel_566	XM_005692673.3	gene-ELSPBP1
novel_566	XM_005692697.3	gene-DHDH
novel_566	XM_005692698.3	gene-TULP2
novel_566	XM_005692702.3	gene-RUVBL2
novel_566	XM_005692787.3	gene-RSPH6A
novel_566	XM_005692844.3	gene-RRAS
novel_566	XM_005693102.3	gene-SUPT4H1
novel_566	XM_005693158.3	gene-C19H17orf78
novel_566	XM_005693205.3	gene-SLFN11
novel_566	XM_005693207.2	gene-FNDC8
novel_566	XM_005693213.3	gene-CCL1
novel_566	XM_005693216.3	gene-LOC102175436
novel_566	XM_005693262.3	gene-PROCA1
novel_566	XM_005693263.3	gene-PROCA1
novel_566	XM_005693264.3	gene-PROCA1
novel_566	XM_005693276.3	gene-PIPOX
novel_566	XM_005693302.3	gene-MRM3
novel_566	XM_005693314.3	gene-SERPINF2
novel_566	XM_005693315.3	gene-SERPINF2
novel_566	XM_005693317.3	gene-SERPINF1
novel_566	XM_005693329.3	gene-RAP1GAP2
novel_566	XM_005693420.3	gene-GGT6
novel_566	XM_005693517.3	gene-CD68
novel_566	XM_005693519.2	gene-EIF4A1
novel_566	XM_005693522.3	gene-MPDU1
novel_566	XM_005693675.3	gene-SGCA
novel_566	XM_005693715.3	gene-SCRN2
novel_566	XM_005693716.3	gene-LRRC46
novel_566	XM_005693736.3	gene-CACNB1
novel_566	XM_005693737.2	gene-CACNB1
novel_566	XM_005693739.1	gene-CACNB1
novel_566	XM_005693748.3	gene-STARD3
novel_566	XM_005693897.2	gene-ARL4D
novel_566	XM_005693919.3	gene-TMUB2
novel_566	XM_005693920.3	gene-TMUB2
novel_566	XM_005694063.3	gene-MRPL12
novel_566	XM_005694119.3	gene-SRP68
novel_566	XM_005694130.2	gene-SAP30BP
novel_566	XM_005694131.2	gene-SAP30BP
novel_566	XM_005694133.3	gene-SAP30BP
novel_566	XM_005694224.3	gene-GLP2R
novel_566	XM_005694349.2	gene-LOC102191176
novel_566	XM_005694375.3	gene-LOC102176073
novel_566	XM_005694380.3	gene-RFNG
novel_566	XM_005694463.3	gene-C19H17orf80
novel_566	XM_005694464.3	gene-C19H17orf80
novel_566	XM_005694465.3	gene-C19H17orf80
novel_566	XM_005694557.3	gene-ANKRA2
novel_566	XM_005694936.3	gene-SV2B
novel_566	XM_005694979.3	gene-ZNF710
novel_566	XM_005695000.3	gene-NMB
novel_566	XM_005695003.3	gene-SLC28A1
novel_566	XM_005695085.3	gene-CIB2
novel_566	XM_005695088.3	gene-CIB2
novel_566	XM_005695120.2	gene-SNUPN
novel_566	XM_005695130.3	gene-SCAMP2
novel_566	XM_005695131.3	gene-SCAMP2
novel_566	XM_005695154.3	gene-PML
novel_566	XM_005695155.3	gene-PML
novel_566	XM_005695290.3	gene-TGM5
novel_566	XM_005695308.3	gene-SERINC4
novel_566	XM_005695409.3	gene-LOC102191280
novel_566	XM_005695486.3	gene-UBE2D4
novel_566	XM_005695520.3	gene-CNOT10
novel_566	XM_005695559.3	gene-CX3CR1
novel_566	XM_005695592.3	gene-LOC102173339
novel_566	XM_005695707.2	gene-SUMF1
novel_566	XM_005695710.2	gene-SUMF1
novel_566	XM_005695740.3	gene-MITF
novel_566	XM_005695774.3	gene-FAM107A
novel_566	XM_005695775.3	gene-FAM107A
novel_566	XM_005695777.3	gene-FAM107A
novel_566	XM_005695778.3	gene-FAM107A
novel_566	XM_005695780.3	gene-FAM107A
novel_566	XM_005695921.3	gene-TMEM115
novel_566	XM_005696031.3	gene-RTP3
novel_566	XM_005696206.3	gene-LOC102187356
novel_566	XM_005696265.3	gene-C23H6orf89
novel_566	XM_005696266.3	gene-C23H6orf89
novel_566	XM_005696299.2	gene-TREML1
novel_566	XM_005696310.3	gene-GUCA1B
novel_566	XM_005696317.3	gene-RPL7L1
novel_566	XM_005696467.3	gene-FANCE
novel_566	XM_005696526.3	gene-LOC102189356
novel_566	XM_005696532.3	gene-GPSM3
novel_566	XM_005696533.3	gene-GPSM3
novel_566	XM_005696562.3	gene-C2
novel_566	XM_005696563.3	gene-C2
novel_566	XM_005696569.3	gene-LOC102177850
novel_566	XM_005696570.3	gene-LOC102177850
novel_566	XM_005696583.3	gene-LY6G5B
novel_566	XM_005696602.3	gene-NCR3
novel_566	XM_005696626.3	gene-NRM
novel_566	XM_005696656.2	gene-LOC102176653
novel_566	XM_005696664.2	gene-LY6G6F
novel_566	XM_005696726.3	gene-PRSS16
novel_566	XM_005696784.3	gene-ALDH5A1
novel_566	XM_005697494.3	gene-PMM2
novel_566	XM_005697627.3	gene-IL21R
novel_566	XM_005697685.3	gene-ASPHD1
novel_566	XM_005697689.3	gene-PRRT2
novel_566	XM_005697698.3	gene-LOC102169822
novel_566	XM_005697716.3	gene-ORAI3
novel_566	XM_005697823.3	gene-AGFG2
novel_566	XM_005697824.3	gene-AGFG2
novel_566	XM_005697826.3	gene-AGFG2
novel_566	XM_005698088.3	gene-LOC102169246
novel_566	XM_005698279.2	gene-LCOR
novel_566	XM_005698351.3	gene-LDB1
novel_566	XM_005698356.2	gene-ELOVL3
novel_566	XM_005698361.3	gene-GBF1
novel_566	XM_005698362.3	gene-GBF1
novel_566	XM_005698363.3	gene-GBF1
novel_566	XM_005698364.3	gene-GBF1
novel_566	XM_005698381.3	gene-PDLIM1
novel_566	XM_005698387.3	gene-SFRP5
novel_566	XM_005698404.3	gene-FBXW4
novel_566	XM_005698548.3	gene-WDR11
novel_566	XM_005698549.3	gene-WDR11
novel_566	XM_005698550.3	gene-WDR11
novel_566	XM_005698585.3	gene-CPXM2
novel_566	XM_005698716.3	gene-ACSL1
novel_566	XM_005698717.3	gene-ACSL1
novel_566	XM_005698718.3	gene-ACSL1
novel_566	XM_005698886.3	gene-GINS4
novel_566	XM_005699090.2	gene-LOC102179266
novel_566	XM_005699135.3	gene-TACR2
novel_566	XM_005699171.3	gene-ASCC1
novel_566	XM_005699172.3	gene-ASCC1
novel_566	XM_005699174.3	gene-DNAJB12
novel_566	XM_005699175.3	gene-DNAJB12
novel_566	XM_005699176.3	gene-DNAJB12
novel_566	XM_005699189.2	gene-NUDT13
novel_566	XM_005699200.3	gene-MRPS16
novel_566	XM_005699206.3	gene-MSS51
novel_566	XM_005699221.3	gene-PLAU
novel_566	XM_005699423.2	gene-LOC102180826
novel_566	XM_005699431.3	gene-RAB38
novel_566	XM_005699547.2	gene-LOC102169738
novel_566	XM_005699614.3	gene-FAM118B
novel_566	XM_005699617.3	gene-FOXRED1
novel_566	XM_005699629.3	gene-KCNJ5
novel_566	XM_005699636.3	gene-TMEM45B
novel_566	XM_005699659.3	gene-CD5
novel_566	XM_005699684.2	gene-LOC102190107
novel_566	XM_005699685.2	gene-LOC102190385
novel_566	XM_005699686.2	gene-LOC102190667
novel_566	XM_005699844.3	gene-TRPT1
novel_566	XM_005699853.3	gene-GPR137
novel_566	XM_005699854.3	gene-GPR137
novel_566	XM_005699859.3	gene-ESRRA
novel_566	XM_005699866.3	gene-PPP2R5B
novel_566	XM_005699870.3	gene-BATF2
novel_566	XM_005699875.3	gene-LOC102187109
novel_566	XM_005699876.3	gene-LOC102187109
novel_566	XM_005699890.3	gene-DPF2
novel_566	XM_005699910.3	gene-EIF1AD
novel_566	XM_005699932.3	gene-CCDC87
novel_566	XM_005699968.3	gene-PPP1R14B
novel_566	XM_005700144.2	gene-RPL36A
novel_566	XM_005700219.3	gene-VSIG1
novel_566	XM_005700302.3	gene-MOSPD1
novel_566	XM_005700381.2	gene-GPR119
novel_566	XM_005700487.2	gene-CNGA2
novel_566	XM_005700505.1	gene-LOC102178610
novel_566	XM_005700508.3	gene-MAGEA10
novel_566	XM_005700560.2	gene-LOC102172246
novel_566	XM_005700681.3	gene-IL2RG
novel_566	XM_005700762.2	gene-GRIPAP1
novel_566	XM_005700764.3	gene-PIM2
novel_566	XM_005700836.3	gene-TIMP1
novel_566	XM_005700924.3	gene-LOC102175938
novel_566	XM_005701268.2	gene-LOC102180749
novel_566	XM_005701299.3	gene-APEX2
novel_566	XM_005701300.3	gene-APEX2
novel_566	XM_005701334.3	gene-LOC102169661
novel_566	XM_005701423.2	gene-LOC102177051
novel_566	XM_005701449.2	gene-LOC102191789
novel_566	XM_005701496.2	gene-LOC102188211
novel_566	XM_005701497.3	gene-LOC102188491
novel_566	XM_005701499.2	gene-LOC102189027
novel_566	XM_005701503.2	gene-LOC102190401
novel_566	XM_005701596.3	gene-ARSA
novel_566	XM_005701601.3	gene-LOC102189751
novel_566	XM_005701875.3	gene-CBLC
novel_566	XM_005701917.2	gene-LOC102185740
novel_566	XM_005702074.3	gene-LOC102185270
novel_566	XM_005709564.3	gene-RPP25
novel_566	XM_005709696.2	gene-OCSTAMP
novel_566	XM_013962427.2	gene-FAM63A
novel_566	XM_013962468.2	gene-GJA5
novel_566	XM_013962655.2	gene-DNASE2B
novel_566	XM_013962661.1	gene-ASB17
novel_566	XM_013962724.2	gene-PLA1A
novel_566	XM_013962734.2	gene-PLA1A
novel_566	XM_013962885.2	gene-FAAH
novel_566	XM_013962886.2	gene-FAAH
novel_566	XM_013962903.2	gene-PLK3
novel_566	XM_013962912.2	gene-ERI3
novel_566	XM_013962913.2	gene-ERI3
novel_566	XM_013962990.2	gene-STK40
novel_566	XM_013963011.2	gene-SMIM12
novel_566	XM_013963385.2	gene-TBRG4
novel_566	XM_013963787.2	gene-ACVR1B
novel_566	XM_013963798.2	gene-POU6F1
novel_566	XM_013963958.2	gene-IKZF4
novel_566	XM_013963982.2	gene-LOC102170588
novel_566	XM_013964034.2	gene-STAB2
novel_566	XM_013964117.2	gene-CLIC6
novel_566	XM_013964200.2	gene-LAMP3
novel_566	XM_013964246.2	gene-ANO2
novel_566	XM_013964330.2	gene-LGALS2
novel_566	XM_013965015.2	gene-BABAM1
novel_566	XM_013965149.1	gene-EIF3G
novel_566	XM_013965298.2	gene-SMIM24
novel_566	XM_013965316.2	gene-LOC106502316
novel_566	XM_013965622.2	gene-LOC102191519
novel_566	XM_013965623.2	gene-LOC102191519
novel_566	XM_013965624.2	gene-LOC102191519
novel_566	XM_013965625.2	gene-LOC102191519
novel_566	XM_013965626.2	gene-LOC102191519
novel_566	XM_013965630.2	gene-LOC102191519
novel_566	XM_013965635.2	gene-LOC102191519
novel_566	XM_013965636.2	gene-LOC102191519
novel_566	XM_013965675.2	gene-SH3TC2
novel_566	XM_013965852.2	gene-HMBOX1
novel_566	XM_013965853.2	gene-HMBOX1
novel_566	XM_013965857.2	gene-ZNF395
novel_566	XM_013966030.2	gene-FAM221B
novel_566	XM_013966031.2	gene-FAM221B
novel_566	XM_013966110.2	gene-DZIP1L
novel_566	XM_013966188.2	gene-NOL8
novel_566	XM_013966192.2	gene-FGD3
novel_566	XM_013966193.2	gene-FGD3
novel_566	XM_013966639.2	gene-MAS1
novel_566	XM_013966650.2	gene-CCR6
novel_566	XM_013966670.2	gene-TMPRSS2
novel_566	XM_013966746.2	gene-PARP16
novel_566	XM_013966776.2	gene-SMAD3
novel_566	XM_013966805.2	gene-PARP6
novel_566	XM_013966877.2	gene-SLC7A8
novel_566	XM_013966981.2	gene-ZFYVE19
novel_566	XM_013967056.2	gene-LOC102172669
novel_566	XM_013967205.2	gene-C10H14orf105
novel_566	XM_013967307.2	gene-AREL1
novel_566	XM_013967308.2	gene-AREL1
novel_566	XM_013967310.2	gene-AREL1
novel_566	XM_013967472.2	gene-IL1RL1
novel_566	XM_013967506.2	gene-SFXN5
novel_566	XM_013967507.2	gene-SFXN5
novel_566	XM_013967592.2	gene-HAAO
novel_566	XM_013967593.2	gene-HAAO
novel_566	XM_013967594.2	gene-HAAO
novel_566	XM_013967618.2	gene-WDR33
novel_566	XM_013967810.2	gene-PREB
novel_566	XM_013967811.2	gene-KHK
novel_566	XM_013967812.2	gene-KHK
novel_566	XM_013967813.2	gene-KHK
novel_566	XM_013967874.2	gene-LOC102177447
novel_566	XM_013967875.2	gene-LOC102177447
novel_566	XM_013968059.2	gene-MED22
novel_566	XM_013968554.2	gene-PRKCQ
novel_566	XM_013968650.2	gene-UBOX5
novel_566	XM_013968651.2	gene-UBOX5
novel_566	XM_013968785.2	gene-SRXN1
novel_566	XM_013968863.2	gene-TP53TG5
novel_566	XM_013968979.2	gene-SNAI1
novel_566	XM_013969044.2	gene-C14H8orf33
novel_566	XM_013969218.2	gene-TRIM55
novel_566	XM_013969390.2	gene-GPR83
novel_566	XM_013969454.2	gene-LOC102191155
novel_566	XM_013969468.2	gene-CEP164
novel_566	XM_013969683.2	gene-LOC102172829
novel_566	XM_013969700.2	gene-LOC102184454
novel_566	XM_013969756.2	gene-SLCO2B1
novel_566	XM_013969757.2	gene-SLCO2B1
novel_566	XM_013969760.2	gene-SLCO2B1
novel_566	XM_013969851.2	gene-C15H11orf49
novel_566	XM_013969949.2	gene-LOC102191259
novel_566	XM_013970164.2	gene-C16H1orf112
novel_566	XM_013970212.2	gene-KLHL17
novel_566	XM_013970213.2	gene-KLHL17
novel_566	XM_013970321.2	gene-APOBEC4
novel_566	XM_013970393.2	gene-MARCO
novel_566	XM_013970415.2	gene-LOC102190537
novel_566	XM_013970417.2	gene-LOC102190537
novel_566	XM_013970619.2	gene-RILPL1
novel_566	XM_013970800.2	gene-RPH3A
novel_566	XM_013970801.2	gene-RPH3A
novel_566	XM_013970802.2	gene-RPH3A
novel_566	XM_013970803.2	gene-RPH3A
novel_566	XM_013971025.2	gene-ADGRG1
novel_566	XM_013971101.2	gene-PLEKHG2
novel_566	XM_013971113.2	gene-PLD3
novel_566	XM_013971172.2	gene-CLIP3
novel_566	XM_013971174.2	gene-CLIP3
novel_566	XM_013971226.1	gene-POLR2I
novel_566	XM_013971252.2	gene-HSF4
novel_566	XM_013971446.2	gene-BAX
novel_566	XM_013971573.2	gene-RTN2
novel_566	XM_013971877.2	gene-PIPOX
novel_566	XM_013972054.2	gene-GLTPD2
novel_566	XM_013972068.2	gene-KRT39
novel_566	XM_013972148.2	gene-MPDU1
novel_566	XM_013972228.2	gene-GRB7
novel_566	XM_013972229.2	gene-GRB7
novel_566	XM_013972230.2	gene-GRB7
novel_566	XM_013972463.2	gene-SAP30BP
novel_566	XM_013972464.2	gene-SAP30BP
novel_566	XM_013972478.2	gene-LRRC46
novel_566	XM_013972519.2	gene-PPY
novel_566	XM_013972612.2	gene-TMEM102
novel_566	XM_013972613.2	gene-TMEM102
novel_566	XM_013972739.2	gene-STK36
novel_566	XM_013972912.2	gene-NTRK3
novel_566	XM_013972920.2	gene-LOC102186246
novel_566	XM_013972955.2	gene-NMB
novel_566	XM_013972966.2	gene-TICRR
novel_566	XM_013972991.2	gene-SLC28A1
novel_566	XM_013973009.2	gene-LOC108633178
novel_566	XM_013973033.2	gene-PML
novel_566	XM_013973310.2	gene-RPSA
novel_566	XM_013973425.2	gene-XIRP1
novel_566	XM_013973500.2	gene-LOC102179246
novel_566	XM_013973631.2	gene-FAM107A
novel_566	XM_013973632.2	gene-FAM107A
novel_566	XM_013973641.2	gene-MITF
novel_566	XM_013973727.2	gene-KBTBD12
novel_566	XM_013973851.2	gene-C23H6orf89
novel_566	XM_013973852.2	gene-C23H6orf89
novel_566	XM_013973946.2	gene-TREML2
novel_566	XM_013974002.2	gene-C2
novel_566	XM_013974500.2	gene-C1QC
novel_566	XM_013974707.2	gene-IL32
novel_566	XM_013974851.2	gene-PMM2
novel_566	XM_013974985.2	gene-ATF7IP2
novel_566	XM_013974996.2	gene-TRIM72
novel_566	XM_013975126.2	gene-GBF1
novel_566	XM_013975140.2	gene-SEC31B
novel_566	XM_013975141.2	gene-SEC31B
novel_566	XM_013975142.2	gene-SEC31B
novel_566	XM_013975217.2	gene-ILDR2
novel_566	XM_013975664.1	gene-NUDT13
novel_566	XM_013975666.1	gene-NUDT13
novel_566	XM_013975687.2	gene-PTPN20
novel_566	XM_013975795.2	gene-LOC102169262
novel_566	XM_013975822.2	gene-LOC102189280
novel_566	XM_013975908.2	gene-TKFC
novel_566	XM_013975955.2	gene-BATF2
novel_566	XM_013976000.2	gene-RAD9A
novel_566	XM_013976044.2	gene-GPR137
novel_566	XM_013976598.2	gene-LOC102172981
novel_566	XM_013977066.2	gene-CDSN
novel_566	XM_013977256.2	gene-LOC102180392
novel_566	XM_018038205.1	gene-C22H3orf18
novel_566	XM_018038206.1	gene-C22H3orf18
novel_566	XM_018038251.1	gene-FAM107A
novel_566	XM_018038252.1	gene-FAM107A
novel_566	XM_018038367.1	gene-TUSC2
novel_566	XM_018038380.1	gene-GP9
novel_566	XM_018038396.1	gene-SCN5A
novel_566	XM_018038397.1	gene-SCN5A
novel_566	XM_018038398.1	gene-SCN5A
novel_566	XM_018038400.1	gene-MST1R
novel_566	XM_018038404.1	gene-HDAC11
novel_566	XM_018038405.1	gene-HDAC11
novel_566	XM_018038417.1	gene-EFCC1
novel_566	XM_018038423.1	gene-KBTBD12
novel_566	XM_018038448.1	gene-RAD18
novel_566	XM_018038492.1	gene-SIDT1
novel_566	XM_018038558.1	gene-COL11A2
novel_566	XM_018038559.1	gene-COL11A2
novel_566	XM_018038560.1	gene-COL11A2
novel_566	XM_018038561.1	gene-COL11A2
novel_566	XM_018038562.1	gene-COL11A2
novel_566	XM_018038563.1	gene-BRD2
novel_566	XM_018038565.1	gene-BRD2
novel_566	XM_018038566.1	gene-BRD2
novel_566	XM_018038567.1	gene-BRD2
novel_566	XM_018038568.1	gene-BRD2
novel_566	XM_018038569.1	gene-BRD2
novel_566	XM_018038570.1	gene-BRD2
novel_566	XM_018038592.1	gene-PTK7
novel_566	XM_018038593.1	gene-PTK7
novel_566	XM_018038594.1	gene-PTK7
novel_566	XM_018038608.1	gene-PEX6
novel_566	XM_018038614.1	gene-CSNK2B
novel_566	XM_018038657.1	gene-CAPN11
novel_566	XM_018038713.1	gene-GTPBP2
novel_566	XM_018038714.1	gene-GTPBP2
novel_566	XM_018038715.1	gene-GTPBP2
novel_566	XM_018038720.1	gene-ZFAND3
novel_566	XM_018038773.1	gene-SLC35B2
novel_566	XM_018038793.1	gene-MAPK14
novel_566	XM_018038837.1	gene-RNF39
novel_566	XM_018038903.1	gene-TAP2
novel_566	XM_018038905.1	gene-TEAD3
novel_566	XM_018038906.1	gene-TEAD3
novel_566	XM_018039024.1	gene-DUSP22
novel_566	XM_018039044.1	gene-PPARD
novel_566	XM_018039074.1	gene-SYNGAP1
novel_566	XM_018039075.1	gene-SYNGAP1
novel_566	XM_018039076.1	gene-SYNGAP1
novel_566	XM_018039081.1	gene-SYNGAP1
novel_566	XM_018039082.1	gene-SYNGAP1
novel_566	XM_018039109.1	gene-DLK2
novel_566	XM_018039110.1	gene-DLK2
novel_566	XM_018039111.1	gene-DLK2
novel_566	XM_018039135.1	gene-TJAP1
novel_566	XM_018039136.1	gene-TJAP1
novel_566	XM_018039137.1	gene-TJAP1
novel_566	XM_018039138.1	gene-TJAP1
novel_566	XM_018039139.1	gene-TJAP1
novel_566	XM_018039155.1	gene-HMGA1
novel_566	XM_018039156.1	gene-HMGA1
novel_566	XM_018039176.1	gene-LTA
novel_566	XM_018039177.1	gene-LTA
novel_566	XM_018039182.1	gene-RPL7L1
novel_566	XM_018039187.1	gene-FGD2
novel_566	XM_018039236.1	gene-PACSIN1
novel_566	XM_018039237.1	gene-PACSIN1
novel_566	XM_018039238.1	gene-PACSIN1
novel_566	XM_018039239.1	gene-PACSIN1
novel_566	XM_018039245.1	gene-AARS2
novel_566	XM_018039246.1	gene-AARS2
novel_566	XM_018039259.1	gene-MYLK4
novel_566	XM_018039260.1	gene-MYLK4
novel_566	XM_018039261.1	gene-MYLK4
novel_566	XM_018039262.1	gene-MYLK4
novel_566	XM_018039264.1	gene-PPP1R3G
novel_566	XM_018039275.1	gene-CPNE5
novel_566	XM_018039276.1	gene-CPNE5
novel_566	XM_018039277.1	gene-CPNE5
novel_566	XM_018039278.1	gene-CPNE5
novel_566	XM_018039282.1	gene-SPDEF
novel_566	XM_018039284.1	gene-MDFI
novel_566	XM_018039285.1	gene-MDFI
novel_566	XM_018039286.1	gene-MDFI
novel_566	XM_018039287.1	gene-MDFI
novel_566	XM_018039288.1	gene-MDFI
novel_566	XM_018039536.1	gene-SMAD4
novel_566	XM_018039556.1	gene-TUBB6
novel_566	XM_018039677.1	gene-EPB41L3
novel_566	XM_018039678.1	gene-EPB41L3
novel_566	XM_018039679.1	gene-EPB41L3
novel_566	XM_018039680.1	gene-EPB41L3
novel_566	XM_018039681.1	gene-EPB41L3
novel_566	XM_018039682.1	gene-EPB41L3
novel_566	XM_018039683.1	gene-EPB41L3
novel_566	XM_018039684.1	gene-EPB41L3
novel_566	XM_018039685.1	gene-EPB41L3
novel_566	XM_018039686.1	gene-EPB41L3
novel_566	XM_018039706.1	gene-INO80C
novel_566	XM_018039756.1	gene-MYOM1
novel_566	XM_018039757.1	gene-MYOM1
novel_566	XM_018039799.1	gene-BOK
novel_566	XM_018039803.1	gene-BOK
novel_566	XM_018039808.1	gene-BOK
novel_566	XM_018039809.1	gene-BOK
novel_566	XM_018039817.1	gene-ADCYAP1
novel_566	XM_018039818.1	gene-FARP2
novel_566	XM_018039820.1	gene-FARP2
novel_566	XM_018039821.1	gene-FARP2
novel_566	XM_018039823.1	gene-FARP2
novel_566	XM_018039845.1	gene-LOC102178685
novel_566	XM_018039859.1	gene-LOC102171679
novel_566	XM_018039869.1	gene-TAF6
novel_566	XM_018039870.1	gene-TAF6
novel_566	XM_018039871.1	gene-TAF6
novel_566	XM_018039917.1	gene-ADAP1
novel_566	XM_018039957.1	gene-PRR35
novel_566	XM_018039967.1	gene-WDR24
novel_566	XM_018039980.1	gene-MCRIP2
novel_566	XM_018039992.1	gene-SH2B2
novel_566	XM_018039993.1	gene-NAT16
novel_566	XM_018040004.1	gene-LOC102168685
novel_566	XM_018040011.1	gene-LOC102169725
novel_566	XM_018040030.1	gene-CAPN10
novel_566	XM_018040062.1	gene-SPSB3
novel_566	XM_018040063.1	gene-SPSB3
novel_566	XM_018040064.1	gene-SPSB3
novel_566	XM_018040065.1	gene-SPSB3
novel_566	XM_018040068.1	gene-DUSP28
novel_566	XM_018040075.1	gene-DUSP28
novel_566	XM_018040078.1	gene-PRM2
novel_566	XM_018040103.1	gene-PKD1
novel_566	XM_018040137.1	gene-LOC108633877
novel_566	XM_018040138.1	gene-LOC108633877
novel_566	XM_018040150.1	gene-SRRM2
novel_566	XM_018040157.1	gene-WBSCR28
novel_566	XM_018040178.1	gene-SH2B1
novel_566	XM_018040179.1	gene-SH2B1
novel_566	XM_018040181.1	gene-SH2B1
novel_566	XM_018040183.1	gene-SH2B1
novel_566	XM_018040189.1	gene-ATXN2L
novel_566	XM_018040229.1	gene-HES6
novel_566	XM_018040268.1	gene-CLEC16A
novel_566	XM_018040269.1	gene-CLEC16A
novel_566	XM_018040270.1	gene-CLEC16A
novel_566	XM_018040271.1	gene-CLEC16A
novel_566	XM_018040272.1	gene-CLEC16A
novel_566	XM_018040284.1	gene-SNX8
novel_566	XM_018040285.1	gene-SNX8
novel_566	XM_018040338.1	gene-GIGYF1
novel_566	XM_018040339.1	gene-GIGYF1
novel_566	XM_018040340.1	gene-GIGYF1
novel_566	XM_018040342.1	gene-GIGYF1
novel_566	XM_018040343.1	gene-GIGYF1
novel_566	XM_018040344.1	gene-GIGYF1
novel_566	XM_018040345.1	gene-GIGYF1
novel_566	XM_018040346.1	gene-GIGYF1
novel_566	XM_018040348.1	gene-GIGYF1
novel_566	XM_018040379.1	gene-PCOLCE
novel_566	XM_018040380.1	gene-SAP25
novel_566	XM_018040384.1	gene-NMRAL1
novel_566	XM_018040385.1	gene-NMRAL1
novel_566	XM_018040386.1	gene-NMRAL1
novel_566	XM_018040393.1	gene-LOC102184306
novel_566	XM_018040420.1	gene-GNPTG
novel_566	XM_018040422.1	gene-GNPTG
novel_566	XM_018040494.1	gene-GLIS2
novel_566	XM_018040546.1	gene-HIP1
novel_566	XM_018040547.1	gene-HIP1
novel_566	XM_018040548.1	gene-HIP1
novel_566	XM_018040549.1	gene-HIP1
novel_566	XM_018040562.1	gene-ARMC5
novel_566	XM_018040603.1	gene-SUMF2
novel_566	XM_018040604.1	gene-SUMF2
novel_566	XM_018040625.1	gene-PRSS36
novel_566	XM_018040628.1	gene-PRSS8
novel_566	XM_018040629.1	gene-PRSS8
novel_566	XM_018040669.1	gene-PMM2
novel_566	XM_018040670.1	gene-PMM2
novel_566	XM_018040720.1	gene-TECPR1
novel_566	XM_018040721.1	gene-TECPR1
novel_566	XM_018040723.1	gene-BHLHA15
novel_566	XM_018040728.1	gene-EIF4H
novel_566	XM_018040729.1	gene-ADCY9
novel_566	XM_018040731.1	gene-PPP1R35
novel_566	XM_018040743.1	gene-KDM8
novel_566	XM_018040760.1	gene-LOC102177581
novel_566	XM_018040761.1	gene-LOC102177581
novel_566	XM_018040765.1	gene-LOC102178129
novel_566	XM_018040790.1	gene-LOC106503617
novel_566	XM_018040845.1	gene-KIAA0556
novel_566	XM_018040846.1	gene-KIAA0556
novel_566	XM_018040875.1	gene-BCL7C
novel_566	XM_018040885.1	gene-TRIM56
novel_566	XM_018040886.1	gene-TRIM56
novel_566	XM_018040887.1	gene-RCC1L
novel_566	XM_018040919.1	gene-DECR2
novel_566	XM_018040988.1	gene-C25H16orf59
novel_566	XM_018040989.1	gene-C25H16orf59
novel_566	XM_018040990.1	gene-C25H16orf59
novel_566	XM_018040991.1	gene-C25H16orf59
novel_566	XM_018041004.1	gene-TFAP4
novel_566	XM_018041014.1	gene-CHTF18
novel_566	XM_018041017.1	gene-SLC29A4
novel_566	XM_018041018.1	gene-SLC29A4
novel_566	XM_018041019.1	gene-SLC29A4
novel_566	XM_018041022.1	gene-NYAP1
novel_566	XM_018041036.1	gene-DGKD
novel_566	XM_018041038.1	gene-STX1A
novel_566	XM_018041039.1	gene-STX1A
novel_566	XM_018041043.1	gene-DGKD
novel_566	XM_018041044.1	gene-TMEM130
novel_566	XM_018041045.1	gene-TMEM130
novel_566	XM_018041047.1	gene-IL21R
novel_566	XM_018041050.1	gene-DGKD
novel_566	XM_018041060.1	gene-GRID2IP
novel_566	XM_018041062.1	gene-SYNGR3
novel_566	XM_018041104.1	gene-LOC102170020
novel_566	XM_018041142.1	gene-FBXW4
novel_566	XM_018041217.1	gene-SMIM12
novel_566	XM_018041233.1	gene-DLGAP3
novel_566	XM_018041244.1	gene-DLGAP3
novel_566	XM_018041248.1	gene-UROS
novel_566	XM_018041249.1	gene-UROS
novel_566	XM_018041250.1	gene-UROS
novel_566	XM_018041251.1	gene-UROS
novel_566	XM_018041303.1	gene-UBTD1
novel_566	XM_018041304.1	gene-UBTD1
novel_566	XM_018041309.1	gene-LDB1
novel_566	XM_018041310.1	gene-LDB1
novel_566	XM_018041312.1	gene-MARVELD1
novel_566	XM_018041313.1	gene-B4GALT4
novel_566	XM_018041314.1	gene-AVPI1
novel_566	XM_018041315.1	gene-AVPI1
novel_566	XM_018041316.1	gene-AVPI1
novel_566	XM_018041329.1	gene-GBF1
novel_566	XM_018041330.1	gene-GBF1
novel_566	XM_018041331.1	gene-GBF1
novel_566	XM_018041357.1	gene-HPS1
novel_566	XM_018041358.1	gene-HPS1
novel_566	XM_018041359.1	gene-HPS1
novel_566	XM_018041361.1	gene-HPS1
novel_566	XM_018041364.1	gene-HPS1
novel_566	XM_018041382.1	gene-B4GALT4
novel_566	XM_018041427.1	gene-NCDN
novel_566	XM_018041442.1	gene-B4GALT4
novel_566	XM_018041454.1	gene-TFAP2E
novel_566	XM_018041473.1	gene-C3H1orf216
novel_566	XM_018041508.1	gene-SEC31B
novel_566	XM_018041509.1	gene-SEC31B
novel_566	XM_018041510.1	gene-SEC31B
novel_566	XM_018041511.1	gene-SEC31B
novel_566	XM_018041512.1	gene-SEC31B
novel_566	XM_018041513.1	gene-SEC31B
novel_566	XM_018041514.1	gene-SEC31B
novel_566	XM_018041515.1	gene-SEC31B
novel_566	XM_018041550.1	gene-PTPRE
novel_566	XM_018041551.1	gene-PTPRE
novel_566	XM_018041552.1	gene-PTPRE
novel_566	XM_018041607.1	gene-MAP7D1
novel_566	XM_018041609.1	gene-DPYSL4
novel_566	XM_018041610.1	gene-MAP7D1
novel_566	XM_018041620.1	gene-MAP7D1
novel_566	XM_018041627.1	gene-MAP7D1
novel_566	XM_018041628.1	gene-LOC106503891
novel_566	XM_018041633.1	gene-MAP7D1
novel_566	XM_018041643.1	gene-MAP7D1
novel_566	XM_018041646.1	gene-MAP7D1
novel_566	XM_018041653.1	gene-MAP7D1
novel_566	XM_018041654.1	gene-CPXM2
novel_566	XM_018041657.1	gene-EBF3
novel_566	XM_018041658.1	gene-EBF3
novel_566	XM_018041659.1	gene-EBF3
novel_566	XM_018041660.1	gene-MAP7D1
novel_566	XM_018041661.1	gene-EBF3
novel_566	XM_018041662.1	gene-EBF3
novel_566	XM_018041663.1	gene-EBF3
novel_566	XM_018041664.1	gene-EBF3
novel_566	XM_018041665.1	gene-EBF3
novel_566	XM_018041670.1	gene-MAP7D1
novel_566	XM_018041672.1	gene-LRRC27
novel_566	XM_018041673.1	gene-LRRC27
novel_566	XM_018041674.1	gene-LRRC27
novel_566	XM_018041675.1	gene-LRRC27
novel_566	XM_018041678.1	gene-MAP7D1
novel_566	XM_018041698.1	gene-ADGRA1
novel_566	XM_018041704.1	gene-PRAP1
novel_566	XM_018041705.1	gene-PRAP1
novel_566	XM_018041706.1	gene-PRAP1
novel_566	XM_018041713.1	gene-LOC100861186
novel_566	XM_018041731.1	gene-STK40
novel_566	XM_018041744.1	gene-STK40
novel_566	XM_018041756.1	gene-CSF3R
novel_566	XM_018041759.1	gene-ZMAT4
novel_566	XM_018041760.1	gene-CSF3R
novel_566	XM_018041881.1	gene-ACSL1
novel_566	XM_018041882.1	gene-ACSL1
novel_566	XM_018041966.1	gene-ADGRA2
novel_566	XM_018041967.1	gene-ADGRA2
novel_566	XM_018041969.1	gene-ADGRA2
novel_566	XM_018042053.1	gene-SH2D4A
novel_566	XM_018042054.1	gene-SH2D4A
novel_566	XM_018042182.1	gene-LRIT1
novel_566	XM_018042193.1	gene-LDB3
novel_566	XM_018042194.1	gene-LDB3
novel_566	XM_018042195.1	gene-LDB3
novel_566	XM_018042197.1	gene-BMP8B
novel_566	XM_018042283.1	gene-COG2
novel_566	XM_018042284.1	gene-COG2
novel_566	XM_018042285.1	gene-COG2
novel_566	XM_018042300.1	gene-CXCL12
novel_566	XM_018042318.1	gene-COL9A2
novel_566	XM_018042331.1	gene-SMAP2
novel_566	XM_018042472.1	gene-LOC102175187
novel_566	XM_018042486.1	gene-KCNQ4
novel_566	XM_018042487.1	gene-TSPAN15
novel_566	XM_018042488.1	gene-TSPAN15
novel_566	XM_018042580.1	gene-ADAMTS14
novel_566	XM_018042581.1	gene-ADAMTS14
novel_566	XM_018042582.1	gene-ADAMTS14
novel_566	XM_018042583.1	gene-ADAMTS14
novel_566	XM_018042644.1	gene-CDHR1
novel_566	XM_018042678.1	gene-LOC108634192
novel_566	XM_018042708.1	gene-RPLP2
novel_566	XM_018042717.1	gene-CEND1
novel_566	XM_018042718.1	gene-CEND1
novel_566	XM_018042725.1	gene-DEAF1
novel_566	XM_018042739.1	gene-PPP1R32
novel_566	XM_018042756.1	gene-SLC22A12
novel_566	XM_018042761.1	gene-LRRC56
novel_566	XM_018042784.1	gene-TRPT1
novel_566	XM_018042785.1	gene-VEGFB
novel_566	XM_018042789.1	gene-PLCB3
novel_566	XM_018042862.1	gene-MAP3K11
novel_566	XM_018042863.1	gene-KCNK7
novel_566	XM_018042867.1	gene-LOC102190382
novel_566	XM_018042871.1	gene-GRK2
novel_566	XM_018042897.1	gene-HYI
novel_566	XM_018042904.1	gene-HYI
novel_566	XM_018042905.1	gene-CARNS1
novel_566	XM_018042906.1	gene-CARNS1
novel_566	XM_018042918.1	gene-ALDH3B1
novel_566	XM_018042919.1	gene-ALDH3B1
novel_566	XM_018042933.1	gene-LSP1
novel_566	XM_018042934.1	gene-LSP1
novel_566	XM_018042937.1	gene-LSP1
novel_566	XM_018042938.1	gene-LSP1
novel_566	XM_018042939.1	gene-LSP1
novel_566	XM_018042940.1	gene-LSP1
novel_566	XM_018042941.1	gene-LSP1
novel_566	XM_018042942.1	gene-LSP1
novel_566	XM_018042943.1	gene-LSP1
novel_566	XM_018042944.1	gene-LSP1
novel_566	XM_018042945.1	gene-LSP1
novel_566	XM_018042946.1	gene-LSP1
novel_566	XM_018043006.1	gene-TRPM5
novel_566	XM_018043007.1	gene-TRPM5
novel_566	XM_018043021.1	gene-PHRF1
novel_566	XM_018043022.1	gene-PHRF1
novel_566	XM_018043042.1	gene-CDK2AP2
novel_566	XM_018043044.1	gene-ST3GAL3
novel_566	XM_018043045.1	gene-CDK2AP2
novel_566	XM_018043046.1	gene-CDK2AP2
novel_566	XM_018043059.1	gene-ST3GAL3
novel_566	XM_018043070.1	gene-ARTN
novel_566	XM_018043084.1	gene-SPTBN2
novel_566	XM_018043085.1	gene-SPTBN2
novel_566	XM_018043086.1	gene-SPTBN2
novel_566	XM_018043093.1	gene-TKFC
novel_566	XM_018043147.1	gene-ANO1
novel_566	XM_018043196.1	gene-RCOR2
novel_566	XM_018043197.1	gene-RCOR2
novel_566	XM_018043201.1	gene-TMEM132A
novel_566	XM_018043202.1	gene-TMEM132A
novel_566	XM_018043203.1	gene-SLC15A3
novel_566	XM_018043223.1	gene-NFRKB
novel_566	XM_018043224.1	gene-NFRKB
novel_566	XM_018043225.1	gene-NFRKB
novel_566	XM_018043226.1	gene-NFRKB
novel_566	XM_018043249.1	gene-ERI3
novel_566	XM_018043259.1	gene-ERI3
novel_566	XM_018043266.1	gene-ERI3
novel_566	XM_018043272.1	gene-ERI3
novel_566	XM_018043277.1	gene-ERI3
novel_566	XM_018043283.1	gene-BRSK2
novel_566	XM_018043286.1	gene-ERI3
novel_566	XM_018043293.1	gene-ESRRA
novel_566	XM_018043294.1	gene-ERI3
novel_566	XM_018043300.1	gene-ERI3
novel_566	XM_018043312.1	gene-NAA40
novel_566	XM_018043313.1	gene-NAA40
novel_566	XM_018043328.1	gene-ATG2A
novel_566	XM_018043329.1	gene-ATG2A
novel_566	XM_018043335.1	gene-EHD1
novel_566	XM_018043359.1	gene-SART1
novel_566	XM_018043360.1	gene-SART1
novel_566	XM_018043392.1	gene-RAD9A
novel_566	XM_018043394.1	gene-PPP1CA
novel_566	XM_018043433.1	gene-MYRF
novel_566	XM_018043434.1	gene-MYRF
novel_566	XM_018043435.1	gene-MYRF
novel_566	XM_018043436.1	gene-MYRF
novel_566	XM_018043438.1	gene-MYRF
novel_566	XM_018043439.1	gene-MYRF
novel_566	XM_018043440.1	gene-MYRF
novel_566	XM_018043452.1	gene-PPP2R5B
novel_566	XM_018043454.1	gene-PPP2R5B
novel_566	XM_018043465.1	gene-INCENP
novel_566	XM_018043467.1	gene-INCENP
novel_566	XM_018043475.1	gene-PTGDR2
novel_566	XM_018043476.1	gene-PTGDR2
novel_566	XM_018043487.1	gene-PRPF19
novel_566	XM_018043498.1	gene-FAT3
novel_566	XM_018043506.1	gene-HECTD3
novel_566	XM_018043515.1	gene-C29H11orf24
novel_566	XM_018043516.1	gene-C29H11orf24
novel_566	XM_018043519.1	gene-TMEM86A
novel_566	XM_018043532.1	gene-FOLH1B
novel_566	XM_018043535.1	gene-SLC37A2
novel_566	XM_018043536.1	gene-SLC37A2
novel_566	XM_018043544.1	gene-HEPHL1
novel_566	XM_018043560.1	gene-SYT12
novel_566	XM_018043561.1	gene-SYT12
novel_566	XM_018043579.1	gene-TESK2
novel_566	XM_018043593.1	gene-LOC102183216
novel_566	XM_018043609.1	gene-LRRC10B
novel_566	XM_018043622.1	gene-NHSL2
novel_566	XM_018043651.1	gene-UBA1
novel_566	XM_018043652.1	gene-UBA1
novel_566	XM_018043653.1	gene-UBA1
novel_566	XM_018043673.1	gene-ITIH6
novel_566	XM_018043710.1	gene-LOC108634310
novel_566	XM_018043711.1	gene-LOC108634311
novel_566	XM_018043741.1	gene-XG
novel_566	XM_018043742.1	gene-XG
novel_566	XM_018043743.1	gene-XG
novel_566	XM_018043744.1	gene-XG
novel_566	XM_018043746.1	gene-SYN1
novel_566	XM_018043747.1	gene-SYN1
novel_566	XM_018043835.1	gene-PDK3
novel_566	XM_018043836.1	gene-PDK3
novel_566	XM_018043917.1	gene-LOC102181106
novel_566	XM_018043918.1	gene-FOXE3
novel_566	XM_018043978.1	gene-APEX2
novel_566	XM_018044093.1	gene-RAB3B
novel_566	XM_018044103.1	gene-LOC108634439
novel_566	XM_018044105.1	gene-LOC108634441
novel_566	XM_018044106.1	gene-LOC108634442
novel_566	XM_018044173.1	gene-LOC102177222
novel_566	XM_018044185.1	gene-FAM127A
novel_566	XM_018044186.1	gene-LOC108634461
novel_566	XM_018044195.1	gene-BCORL1
novel_566	XM_018044196.1	gene-BCORL1
novel_566	XM_018044197.1	gene-BCORL1
novel_566	XM_018044230.1	gene-FBXO40
novel_566	XM_018044320.1	gene-LOC102179458
novel_566	XM_018044324.1	gene-GABRE
novel_566	XM_018044351.1	gene-TMEM175
novel_566	XM_018044353.1	gene-GAK
novel_566	XM_018044354.1	gene-GAK
novel_566	XM_018044356.1	gene-GAK
novel_566	XM_018044357.1	gene-GAK
novel_566	XM_018044358.1	gene-TPRA1
novel_566	XM_018044359.1	gene-TPRA1
novel_566	XM_018044360.1	gene-TPRA1
novel_566	XM_018044361.1	gene-TPRA1
novel_566	XM_018044362.1	gene-TPRA1
novel_566	XM_018044394.1	gene-CCDC116
novel_566	XM_018044403.1	gene-SNAP29
novel_566	XM_018044406.1	gene-LOC102184932
novel_566	XM_018044407.1	gene-LOC102184932
novel_566	XM_018044408.1	gene-LOC102184932
novel_566	XM_018044410.1	gene-RAB36
novel_566	XM_018044438.1	gene-ZBED1
novel_566	XM_018044439.1	gene-ZBED1
novel_566	XM_018044440.1	gene-ZBED1
novel_566	XM_018044442.1	gene-DHRSX
novel_566	XM_018044467.1	gene-CERK
novel_566	XM_018044484.1	gene-LOC108633229
novel_566	XM_018044492.1	gene-LOC102183974
novel_566	XM_018044507.1	gene-LOC102172862
novel_566	XM_018044520.1	gene-LOC108633195
novel_566	XM_018044529.1	gene-LOC102172622
novel_566	XM_018044563.1	gene-GPR173
novel_566	XM_018044569.1	gene-NYX
novel_566	XM_018044592.1	gene-MAMLD1
novel_566	XM_018044602.1	gene-LOC102186391
novel_566	XM_018044609.1	gene-IRAK1
novel_566	XM_018044625.1	gene-LOC106503803
novel_566	XM_018044632.1	gene-LZTR1
novel_566	XM_018044633.1	gene-LZTR1
novel_566	XM_018044634.1	gene-LZTR1
novel_566	XM_018044637.1	gene-THAP7
novel_566	XM_018044651.1	gene-ZNF275
novel_566	XM_018044653.1	gene-ZNF275
novel_566	XM_018044654.1	gene-ZNF275
novel_566	XM_018044655.1	gene-ZNF275
novel_566	XM_018044679.1	gene-PSCA
novel_566	XM_018044680.1	gene-LOC102190425
novel_566	XM_018044709.1	gene-LOC108633300
novel_566	XM_018044746.1	gene-LOC102171530
novel_566	XM_018044767.1	gene-SRPK3
novel_566	XM_018044768.1	gene-SRPK3
novel_566	XM_018044795.1	gene-LOC102171593
novel_566	XM_018044800.1	gene-TXNRD2
novel_566	XM_018044801.1	gene-TXNRD2
novel_566	XM_018044802.1	gene-TXNRD2
novel_566	XM_018044843.1	gene-GNB1L
novel_566	XM_018044865.1	gene-ZDHHC8
novel_566	XM_018044872.1	gene-GSC2
novel_566	XM_018044877.1	gene-SUV39H1
novel_566	XM_018044881.1	gene-FRMD1
novel_566	XM_018044882.1	gene-FRMD1
novel_566	XM_018044883.1	gene-FRMD1
novel_566	XM_018044884.1	gene-FRMD1
novel_566	XM_018044885.1	gene-FRMD1
novel_566	XM_018044886.1	gene-FRMD1
novel_566	XM_018044907.1	gene-SPECC1L
novel_566	XM_018044908.1	gene-SPECC1L
novel_566	XM_018044909.1	gene-SPECC1L
novel_566	XM_018044910.1	gene-SPECC1L
novel_566	XM_018044991.1	gene-ATP4B
novel_566	XM_018044993.1	gene-ATP4B
novel_566	XM_018045015.1	gene-LOC108634776
novel_566	XM_018045027.1	gene-SNRPD3
novel_566	XM_018045153.1	gene-TMEM184A
novel_566	XM_018045154.1	gene-TMEM184A
novel_566	XM_018045155.1	gene-TMEM184A
novel_566	XM_018045156.1	gene-TMEM184A
novel_566	XM_018045261.1	gene-LOC108634941
novel_566	XM_018045262.1	gene-LOC108634942
novel_566	XM_018045289.1	gene-LOC102177285
novel_566	XM_018045343.1	gene-LOC108635037
novel_566	XM_018045466.1	gene-LOC108635220
novel_566	XM_018045530.1	gene-LOC102189936
novel_566	XM_018045543.1	gene-LOC108635377
novel_566	XM_018045559.1	gene-LOC108635404
novel_566	XM_018045629.1	gene-LOC108635518
novel_566	XM_018045671.1	gene-TTLL7
novel_566	XM_018045674.1	gene-DNASE2B
novel_566	XM_018045693.1	gene-SEMA5B
novel_566	XM_018045698.1	gene-HS2ST1
novel_566	XM_018045723.1	gene-SEC22A
novel_566	XM_018045739.1	gene-SEC22A
novel_566	XM_018045860.1	gene-ATXN7L2
novel_566	XM_018045861.1	gene-ATXN7L2
novel_566	XM_018045885.1	gene-STRIP1
novel_566	XM_018045894.1	gene-KCNC4
novel_566	XM_018045970.1	gene-TTF2
novel_566	XM_018046012.1	gene-NUDT17
novel_566	XM_018046026.1	gene-SF3B4
novel_566	XM_018046070.1	gene-ZNF687
novel_566	XM_018046071.1	gene-ZNF687
novel_566	XM_018046105.1	gene-LINGO4
novel_566	XM_018046143.1	gene-NPR1
novel_566	XM_018046188.1	gene-C3H1orf43
novel_566	XM_018046189.1	gene-C3H1orf43
novel_566	XM_018046230.1	gene-TRIM46
novel_566	XM_018046231.1	gene-TRIM46
novel_566	XM_018046285.1	gene-PAQR6
novel_566	XM_018046286.1	gene-PAQR6
novel_566	XM_018046301.1	gene-RRNAD1
novel_566	XM_018046302.1	gene-RRNAD1
novel_566	XM_018046303.1	gene-RRNAD1
novel_566	XM_018046311.1	gene-INSRR
novel_566	XM_018046312.1	gene-NTRK1
novel_566	XM_018046313.1	gene-NTRK1
novel_566	XM_018046365.1	gene-IGSF9
novel_566	XM_018046366.1	gene-SLAMF9
novel_566	XM_018046450.1	gene-MPZL1
novel_566	XM_018046470.1	gene-ANO7
novel_566	XM_018046471.1	gene-KIF1A
novel_566	XM_018046524.1	gene-RUSC1-AS1
novel_566	XM_018046554.1	gene-GBX2
novel_566	XM_018046575.1	gene-FNDC7
novel_566	XM_018046590.1	gene-ETV3L
novel_566	XM_018046647.1	gene-RBM33
novel_566	XM_018046648.1	gene-RBM33
novel_566	XM_018046649.1	gene-RBM33
novel_566	XM_018046651.1	gene-RBM33
novel_566	XM_018046720.1	gene-AGAP3
novel_566	XM_018046725.1	gene-KCNH2
novel_566	XM_018046733.1	gene-LOC102187124
novel_566	XM_018046762.1	gene-TMEM176A
novel_566	XM_018046816.1	gene-ZNF398
novel_566	XM_018046817.1	gene-ZNF398
novel_566	XM_018046836.1	gene-LOC102184120
novel_566	XM_018046837.1	gene-LOC102184120
novel_566	XM_018046838.1	gene-LOC102184120
novel_566	XM_018046839.1	gene-EPHA1
novel_566	XM_018046840.1	gene-EPHA1
novel_566	XM_018046951.1	gene-LOC108635835
novel_566	XM_018047007.1	gene-POLM
novel_566	XM_018047008.1	gene-POLM
novel_566	XM_018047025.1	gene-NUDCD3
novel_566	XM_018047031.1	gene-ZMIZ2
novel_566	XM_018047198.1	gene-STARD3NL
novel_566	XM_018047199.1	gene-STARD3NL
novel_566	XM_018047235.1	gene-ECE2
novel_566	XM_018047241.1	gene-ECE2
novel_566	XM_018047260.1	gene-ECE2
novel_566	XM_018047321.1	gene-KLHL7
novel_566	XM_018047322.1	gene-KLHL7
novel_566	XM_018047323.1	gene-KLHL7
novel_566	XM_018047324.1	gene-KLHL7
novel_566	XM_018047325.1	gene-KLHL7
novel_566	XM_018047432.1	gene-GATAD1
novel_566	XM_018047433.1	gene-GATAD1
novel_566	XM_018047446.1	gene-C4H7orf57
novel_566	XM_018047466.1	gene-IQCA1L
novel_566	XM_018047477.1	gene-SSPO
novel_566	XM_018047478.1	gene-NOBOX
novel_566	XM_018047517.1	gene-FEZF1
novel_566	XM_018047518.1	gene-FEZF1
novel_566	XM_018047657.1	gene-CALCOCO1
novel_566	XM_018047658.1	gene-CALCOCO1
novel_566	XM_018047659.1	gene-CALCOCO1
novel_566	XM_018047693.1	gene-ZNF740
novel_566	XM_018047694.1	gene-ZNF740
novel_566	XM_018047702.1	gene-TNS2
novel_566	XM_018047703.1	gene-TNS2
novel_566	XM_018047704.1	gene-TNS2
novel_566	XM_018047705.1	gene-TNS2
novel_566	XM_018047706.1	gene-TNS2
novel_566	XM_018047707.1	gene-TNS2
novel_566	XM_018047738.1	gene-ACVR1B
novel_566	XM_018047739.1	gene-ACVRL1
novel_566	XM_018047740.1	gene-ACVRL1
novel_566	XM_018047741.1	gene-ANKRD33
novel_566	XM_018047742.1	gene-ANKRD33
novel_566	XM_018047756.1	gene-POU6F1
novel_566	XM_018047757.1	gene-POU6F1
novel_566	XM_018047758.1	gene-POU6F1
novel_566	XM_018047759.1	gene-POU6F1
novel_566	XM_018047810.1	gene-ASIC1
novel_566	XM_018047811.1	gene-ASIC1
novel_566	XM_018047815.1	gene-FAIM2
novel_566	XM_018047818.1	gene-NCKAP5L
novel_566	XM_018047852.1	gene-DDX23
novel_566	XM_018047874.1	gene-HDAC7
novel_566	XM_018047875.1	gene-HDAC7
novel_566	XM_018047876.1	gene-HDAC7
novel_566	XM_018047877.1	gene-HDAC7
novel_566	XM_018047878.1	gene-HDAC7
novel_566	XM_018047879.1	gene-HDAC7
novel_566	XM_018047880.1	gene-HDAC7
novel_566	XM_018047881.1	gene-SLC48A1
novel_566	XM_018047977.1	gene-HELB
novel_566	XM_018047982.1	gene-TBC1D30
novel_566	XM_018047986.1	gene-TBC1D30
novel_566	XM_018047995.1	gene-PPM1H
novel_566	XM_018048003.1	gene-MARCH9
novel_566	XM_018048008.1	gene-OS9
novel_566	XM_018048009.1	gene-OS9
novel_566	XM_018048013.1	gene-DTX3
novel_566	XM_018048014.1	gene-DTX3
novel_566	XM_018048050.1	gene-LRP1
novel_566	XM_018048051.1	gene-LRP1
novel_566	XM_018048055.1	gene-ZBTB39
novel_566	XM_018048080.1	gene-ANKRD52
novel_566	XM_018048092.1	gene-IKZF4
novel_566	XM_018048093.1	gene-IKZF4
novel_566	XM_018048211.1	gene-CKAP4
novel_566	XM_018048283.1	gene-MYH9
novel_566	XM_018048289.1	gene-IFT27
novel_566	XM_018048298.1	gene-KCTD17
novel_566	XM_018048299.1	gene-KCTD17
novel_566	XM_018048300.1	gene-KCTD17
novel_566	XM_018048449.1	gene-GUCY2C
novel_566	XM_018048540.1	gene-LOC102186466
novel_566	XM_018048541.1	gene-LOC102188569
novel_566	XM_018048549.1	gene-SPSB2
novel_566	XM_018048556.1	gene-GPR162
novel_566	XM_018048598.1	gene-VAMP1
novel_566	XM_018048608.1	gene-NTF3
novel_566	XM_018048616.1	gene-PARP11
novel_566	XM_018048617.1	gene-PARP11
novel_566	XM_018048618.1	gene-PARP11
novel_566	XM_018048619.1	gene-PARP11
novel_566	XM_018048642.1	gene-WASH1
novel_566	XM_018048646.1	gene-IQSEC3
novel_566	XM_018048674.1	gene-ERC1
novel_566	XM_018048675.1	gene-ERC1
novel_566	XM_018048677.1	gene-ERC1
novel_566	XM_018048678.1	gene-ERC1
novel_566	XM_018048679.1	gene-ERC1
novel_566	XM_018048680.1	gene-ERC1
novel_566	XM_018048703.1	gene-CECR5
novel_566	XM_018048704.1	gene-CECR5
novel_566	XM_018048734.1	gene-SH3BP1
novel_566	XM_018048741.1	gene-MICALL1
novel_566	XM_018048744.1	gene-C5H22orf23
novel_566	XM_018048754.1	gene-MAFF
novel_566	XM_018048765.1	gene-DDX17
novel_566	XM_018048791.1	gene-MGAT3
novel_566	XM_018048803.1	gene-MKL1
novel_566	XM_018048804.1	gene-MKL1
novel_566	XM_018048823.1	gene-ACO2
novel_566	XM_018048844.1	gene-LOC102169002
novel_566	XM_018048860.1	gene-LOC102173645
novel_566	XM_018048861.1	gene-LOC102173645
novel_566	XM_018048872.1	gene-TSPO
novel_566	XM_018048873.1	gene-TSPO
novel_566	XM_018048874.1	gene-TSPO
novel_566	XM_018048878.1	gene-MPPED1
novel_566	XM_018048888.1	gene-ARHGAP8
novel_566	XM_018048889.1	gene-ARHGAP8
novel_566	XM_018048890.1	gene-PRR5
novel_566	XM_018048891.1	gene-PRR5
novel_566	XM_018048911.1	gene-TTC38
novel_566	XM_018048932.1	gene-ALG12
novel_566	XM_018048939.1	gene-TRABD
novel_566	XM_018048940.1	gene-TRABD
novel_566	XM_018048961.1	gene-PPP6R2
novel_566	XM_018048962.1	gene-PPP6R2
novel_566	XM_018048963.1	gene-PPP6R2
novel_566	XM_018048964.1	gene-PPP6R2
novel_566	XM_018048965.1	gene-PPP6R2
novel_566	XM_018048970.1	gene-DENND6B
novel_566	XM_018048971.1	gene-DENND6B
novel_566	XM_018048972.1	gene-DENND6B
novel_566	XM_018048973.1	gene-DENND6B
novel_566	XM_018048975.1	gene-DENND6B
novel_566	XM_018048978.1	gene-DENND6B
novel_566	XM_018048980.1	gene-DENND6B
novel_566	XM_018048984.1	gene-LMF2
novel_566	XM_018048991.1	gene-LOC102189751
novel_566	XM_018049079.1	gene-TTLL8
novel_566	XM_018049082.1	gene-LOC102182100
novel_566	XM_018049122.1	gene-PNPLA5
novel_566	XM_018049123.1	gene-PNPLA5
novel_566	XM_018049294.1	gene-METAP1
novel_566	XM_018049315.1	gene-HERC6
novel_566	XM_018049316.1	gene-HERC6
novel_566	XM_018049727.1	gene-WDR1
novel_566	XM_018049776.1	gene-AFAP1
novel_566	XM_018049778.1	gene-AFAP1
novel_566	XM_018049789.1	gene-SPSB4
novel_566	XM_018049790.1	gene-ABLIM2
novel_566	XM_018049799.1	gene-RGS12
novel_566	XM_018049800.1	gene-RGS12
novel_566	XM_018049801.1	gene-RGS12
novel_566	XM_018049802.1	gene-HGFAC
novel_566	XM_018049803.1	gene-HGFAC
novel_566	XM_018049804.1	gene-HGFAC
novel_566	XM_018049805.1	gene-HGFAC
novel_566	XM_018049813.1	gene-WHSC1
novel_566	XM_018049814.1	gene-WHSC1
novel_566	XM_018049815.1	gene-WHSC1
novel_566	XM_018049816.1	gene-WHSC1
novel_566	XM_018049826.1	gene-MXD4
novel_566	XM_018049830.1	gene-CFAP99
novel_566	XM_018049876.1	gene-SLC26A1
novel_566	XM_018049877.1	gene-SLC26A1
novel_566	XM_018049878.1	gene-SLC26A1
novel_566	XM_018049879.1	gene-SLC26A1
novel_566	XM_018049880.1	gene-IDUA
novel_566	XM_018049881.1	gene-IDUA
novel_566	XM_018049885.1	gene-CPLX1
novel_566	XM_018049887.1	gene-MFSD7
novel_566	XM_018049978.1	gene-DZIP1L
novel_566	XM_018049983.1	gene-DZIP1L
novel_566	XM_018050065.1	gene-ANKRD34B
novel_566	XM_018050078.1	gene-LOC102174159
novel_566	XM_018050115.1	gene-FNDC9
novel_566	XM_018050162.1	gene-PDGFRB
novel_566	XM_018050163.1	gene-PDGFRB
novel_566	XM_018050215.1	gene-KIAA0141
novel_566	XM_018050216.1	gene-PCDH1
novel_566	XM_018050217.1	gene-PCDH1
novel_566	XM_018050219.1	gene-ARAP3
novel_566	XM_018050227.1	gene-DIAPH1
novel_566	XM_018050228.1	gene-DIAPH1
novel_566	XM_018050231.1	gene-LOC102191519
novel_566	XM_018050232.1	gene-LOC102191519
novel_566	XM_018050233.1	gene-LOC102191519
novel_566	XM_018050234.1	gene-LOC102191519
novel_566	XM_018050235.1	gene-LOC102191519
novel_566	XM_018050236.1	gene-LOC102191519
novel_566	XM_018050237.1	gene-LOC102191519
novel_566	XM_018050238.1	gene-LOC102191519
novel_566	XM_018050239.1	gene-LOC102191519
novel_566	XM_018050241.1	gene-LOC102191519
novel_566	XM_018050242.1	gene-LOC102191519
novel_566	XM_018050243.1	gene-LOC102191519
novel_566	XM_018050272.1	gene-TMCO6
novel_566	XM_018050273.1	gene-TMCO6
novel_566	XM_018050279.1	gene-APBB3
novel_566	XM_018050280.1	gene-APBB3
novel_566	XM_018050281.1	gene-APBB3
novel_566	XM_018050358.1	gene-PITX1
novel_566	XM_018050359.1	gene-PITX1
novel_566	XM_018050393.1	gene-FSTL4
novel_566	XM_018050430.1	gene-REEP6
novel_566	XM_018050431.1	gene-REEP6
novel_566	XM_018050437.1	gene-APC2
novel_566	XM_018050441.1	gene-DAZAP1
novel_566	XM_018050456.1	gene-MIDN
novel_566	XM_018050457.1	gene-MIDN
novel_566	XM_018050458.1	gene-MIDN
novel_566	XM_018050470.1	gene-POLR2E
novel_566	XM_018050482.1	gene-TMEM259
novel_566	XM_018050483.1	gene-TMEM259
novel_566	XM_018050484.1	gene-TMEM259
novel_566	XM_018050492.1	gene-MED16
novel_566	XM_018050498.1	gene-ELANE
novel_566	XM_018050505.1	gene-FSTL3
novel_566	XM_018050519.1	gene-LOC108636372
novel_566	XM_018050543.1	gene-TRIM41
novel_566	XM_018050544.1	gene-TRIM41
novel_566	XM_018050565.1	gene-COL23A1
novel_566	XM_018050566.1	gene-COL23A1
novel_566	XM_018050567.1	gene-COL23A1
novel_566	XM_018050568.1	gene-COL23A1
novel_566	XM_018050569.1	gene-COL23A1
novel_566	XM_018050570.1	gene-COL23A1
novel_566	XM_018050572.1	gene-COL23A1
novel_566	XM_018050580.1	gene-LOC102191084
novel_566	XM_018050614.1	gene-SLC34A1
novel_566	XM_018050615.1	gene-SLC34A1
novel_566	XM_018050633.1	gene-UNC5A
novel_566	XM_018050634.1	gene-UNC5A
novel_566	XM_018050643.1	gene-RNF44
novel_566	XM_018050644.1	gene-RNF44
novel_566	XM_018050645.1	gene-RNF44
novel_566	XM_018050646.1	gene-RNF44
novel_566	XM_018050647.1	gene-RNF44
novel_566	XM_018050649.1	gene-RNF44
novel_566	XM_018050652.1	gene-RNF44
novel_566	XM_018050653.1	gene-RNF44
novel_566	XM_018050706.1	gene-FBN2
novel_566	XM_018050750.1	gene-MOB3A
novel_566	XM_018050773.1	gene-SPPL2B
novel_566	XM_018050774.1	gene-SPPL2B
novel_566	XM_018050782.1	gene-SGTA
novel_566	XM_018050799.1	gene-AES
novel_566	XM_018050804.1	gene-NCLN
novel_566	XM_018050805.1	gene-NCLN
novel_566	XM_018050831.1	gene-TBXA2R
novel_566	XM_018050851.1	gene-PIAS4
novel_566	XM_018050857.1	gene-CREB3L3
novel_566	XM_018050861.1	gene-ANKRD24
novel_566	XM_018050862.1	gene-ANKRD24
novel_566	XM_018050864.1	gene-TMIGD2
novel_566	XM_018050890.1	gene-UHRF1
novel_566	XM_018050891.1	gene-UHRF1
novel_566	XM_018050909.1	gene-SAFB2
novel_566	XM_018050915.1	gene-PRR22
novel_566	XM_018050916.1	gene-RFX2
novel_566	XM_018050917.1	gene-RFX2
novel_566	XM_018050919.1	gene-RFX2
novel_566	XM_018050927.1	gene-CLPP
novel_566	XM_018050954.1	gene-EVI5L
novel_566	XM_018050955.1	gene-EVI5L
novel_566	XM_018050987.1	gene-MAP2K7
novel_566	XM_018050988.1	gene-MAP2K7
novel_566	XM_018051001.1	gene-FBN3
novel_566	XM_018051006.1	gene-PIN1
novel_566	XM_018051016.1	gene-LOC102186858
novel_566	XM_018051045.1	gene-PDE4A
novel_566	XM_018051047.1	gene-PDE4A
novel_566	XM_018051048.1	gene-PDE4A
novel_566	XM_018051049.1	gene-PDE4A
novel_566	XM_018051050.1	gene-PDE4A
novel_566	XM_018051073.1	gene-DNM2
novel_566	XM_018051075.1	gene-DNM2
novel_566	XM_018051076.1	gene-DNM2
novel_566	XM_018051077.1	gene-DNM2
novel_566	XM_018051078.1	gene-DNM2
novel_566	XM_018051079.1	gene-DNM2
novel_566	XM_018051080.1	gene-DNM2
novel_566	XM_018051088.1	gene-LOC102186002
novel_566	XM_018051125.1	gene-PRKCSH
novel_566	XM_018051126.1	gene-PRKCSH
novel_566	XM_018051130.1	gene-ELOF1
novel_566	XM_018051134.1	gene-INSR
novel_566	XM_018051135.1	gene-INSR
novel_566	XM_018051138.1	gene-LOC102170412
novel_566	XM_018051139.1	gene-LOC102170412
novel_566	XM_018051150.1	gene-PNPLA6
novel_566	XM_018051151.1	gene-PNPLA6
novel_566	XM_018051152.1	gene-PNPLA6
novel_566	XM_018051153.1	gene-PNPLA6
novel_566	XM_018051154.1	gene-PNPLA6
novel_566	XM_018051155.1	gene-PNPLA6
novel_566	XM_018051156.1	gene-PNPLA6
novel_566	XM_018051157.1	gene-PNPLA6
novel_566	XM_018051158.1	gene-PNPLA6
novel_566	XM_018051182.1	gene-PTGER1
novel_566	XM_018051183.1	gene-ADGRE5
novel_566	XM_018051184.1	gene-ADGRE5
novel_566	XM_018051185.1	gene-ADGRE5
novel_566	XM_018051196.1	gene-PALM3
novel_566	XM_018051197.1	gene-PALM3
novel_566	XM_018051199.1	gene-PALM3
novel_566	XM_018051210.1	gene-LOC102190399
novel_566	XM_018051212.1	gene-C7H19orf57
novel_566	XM_018051215.1	gene-ZSWIM4
novel_566	XM_018051238.1	gene-CACNA1A
novel_566	XM_018051251.1	gene-TMEM108
novel_566	XM_018051257.1	gene-RTBDN
novel_566	XM_018051347.1	gene-C7H19orf44
novel_566	XM_018051371.1	gene-BABAM1
novel_566	XM_018051372.1	gene-BABAM1
novel_566	XM_018051373.1	gene-BABAM1
novel_566	XM_018051381.1	gene-MVB12A
novel_566	XM_018051386.1	gene-PGLS
novel_566	XM_018051390.1	gene-UNC13A
novel_566	XM_018051391.1	gene-UNC13A
novel_566	XM_018051392.1	gene-UNC13A
novel_566	XM_018051394.1	gene-UNC13A
novel_566	XM_018051395.1	gene-UNC13A
novel_566	XM_018051396.1	gene-UNC13A
novel_566	XM_018051403.1	gene-JAK3
novel_566	XM_018051434.1	gene-PGPEP1
novel_566	XM_018051435.1	gene-PGPEP1
novel_566	XM_018051463.1	gene-HOMER3
novel_566	XM_018051578.1	gene-IBA57
novel_566	XM_018051594.1	gene-TRIM17
novel_566	XM_018051608.1	gene-C7H5orf45
novel_566	XM_018051609.1	gene-C7H5orf45
novel_566	XM_018051651.1	gene-ATP8B3
novel_566	XM_018051652.1	gene-PLK5
novel_566	XM_018051672.1	gene-LOC108633275
novel_566	XM_018051693.1	gene-TMPRSS15
novel_566	XM_018051720.1	gene-CDX1
novel_566	XM_018051753.1	gene-TMEM221
novel_566	XM_018051754.1	gene-TMEM221
novel_566	XM_018051766.1	gene-PLIN2
novel_566	XM_018051767.1	gene-PLIN2
novel_566	XM_018051861.1	gene-PWP2
novel_566	XM_018051863.1	gene-ZNF395
novel_566	XM_018051864.1	gene-ZNF395
novel_566	XM_018051865.1	gene-ZNF395
novel_566	XM_018051874.1	gene-SCARA3
novel_566	XM_018052009.1	gene-GLDC
novel_566	XM_018052050.1	gene-TJP2
novel_566	XM_018052051.1	gene-TJP2
novel_566	XM_018052052.1	gene-TJP2
novel_566	XM_018052053.1	gene-TJP2
novel_566	XM_018052055.1	gene-LOC108636561
novel_566	XM_018052059.1	gene-LOC108636562
novel_566	XM_018052094.1	gene-LOC102172766
novel_566	XM_018052100.1	gene-LOC102172766
novel_566	XM_018052132.1	gene-CA9
novel_566	XM_018052133.1	gene-CA9
novel_566	XM_018052140.1	gene-SIT1
[truncated: 3,904 more rows]
