# Supplementary material for: Hypothalamic Transcriptome Analysis Reveals the Crucial MicroRNAs and mRNAs Affecting Litter Size in Goats
Source: Front Vet Sci. 2021 Nov 1;8:747100. doi: 10.3389/fvets.2021.747100 (PMC8591166; doi:10.3389/fvets.2021.747100)
Supplement: Supplementary file 9 [file Table_9.XLSX]

## Sheet: GO
GO_class	GO ID	GO_term	Hit_number	Background number	P-Value	Q-Value	Gene IDs
Cellular Component	GO:0005853	eukaryotic translation elongation factor 1 complex	15	76	3.52275e-10	1.47655e-06	Novel_012726,Novel_025037,Novel_012744,Novel_012741,Novel_025040,Novel_016416,Novel_012739,Novel_012725,Novel_028248,Novel_016420,Novel_016421,Novel_012740,Novel_028249,Novel_028253,Novel_012735
Cellular Component	GO:0098574	cytoplasmic side of lysosomal membrane	15	77	4.278e-10	1.47655e-06	Novel_028248,Novel_016421,Novel_016420,Novel_028249,Novel_028253,Novel_012735,Novel_012740,Novel_012726,Novel_025037,Novel_012744,Novel_016416,Novel_012741,Novel_025040,Novel_012725,Novel_012739
Molecular Function	GO:0000049	tRNA binding	21	179	2.80741e-09	6.45986e-06	Novel_019804,Novel_012744,Novel_006629,Novel_012726,Novel_021979,Novel_012725,Novel_012741,Novel_025040,Novel_021978,Novel_021972,Novel_012735,Novel_028253,Novel_028249,Novel_025037,Novel_021987,Novel_012739,Novel_016416,Novel_028248,Novel_012740,Novel_016420,Novel_016421
Biological Process	GO:1904714	regulation of chaperone-mediated autophagy	15	95	8.94144e-09	1.54307e-05	Novel_012740,Novel_028249,Novel_028253,Novel_012735,Novel_016420,Novel_016421,Novel_028248,Novel_012739,Novel_012725,Novel_025040,Novel_012741,Novel_016416,Novel_012744,Novel_012726,Novel_025037
Biological Process	GO:0061684	chaperone-mediated autophagy	15	102	2.41594e-08	2.77955e-05	Novel_016416,Novel_025040,Novel_012741,Novel_012725,Novel_012739,Novel_012726,Novel_025037,Novel_012744,Novel_016421,Novel_016420,Novel_012735,Novel_028253,Novel_028249,Novel_012740,Novel_028248
Cellular Component	GO:0043209	myelin sheath	34	475	2.40965e-08	2.77955e-05	Novel_018263,Novel_012204,XM_005680477.3,Novel_012740,Novel_016421,Novel_016420,Novel_025037,Novel_012739,Novel_012212,Novel_028253,Novel_028249,Novel_024864,XM_018055365.1,Novel_012208,Novel_009182,Novel_007882,Novel_025040,Novel_028248,Novel_007793,Novel_023576,Novel_004099,XM_018055364.1,NM_001314303.1,Novel_011136,Novel_007884,Novel_021069,Novel_016416,Novel_012735,Novel_012209,Novel_012744,N…
Molecular Function	GO:0003746	translation elongation factor activity	17	141	5.94386e-08	5.86149e-05	Novel_016416,Novel_012739,Novel_025037,Novel_028252,Novel_016421,Novel_016420,Novel_012740,Novel_028248,Novel_012741,Novel_025040,Novel_012725,Novel_012726,Novel_019369,Novel_012744,Novel_028253,Novel_012735,Novel_028249
Biological Process	GO:0071364	cellular response to epidermal growth factor stimulus	15	114	1.10372e-07	9.52373e-05	Novel_028248,Novel_012740,Novel_012735,Novel_028253,Novel_028249,Novel_016420,Novel_016421,Novel_012744,Novel_025037,Novel_012726,Novel_012739,Novel_012725,Novel_012741,Novel_025040,Novel_016416
Biological Process	GO:0070849	response to epidermal growth factor	15	117	1.56372e-07	0.000112322	Novel_028248,Novel_028253,Novel_012735,Novel_028249,Novel_012740,Novel_016421,Novel_016420,Novel_012744,Novel_012726,Novel_025037,Novel_012725,Novel_012739,Novel_016416,Novel_025040,Novel_012741
Molecular Function	GO:0030504	inorganic diphosphate transmembrane transporter activity	5	7	1.62714e-07	0.000112322	Novel_021023,Novel_021025,Novel_021022,Novel_021026,Novel_021024
Biological Process	GO:1904669	ATP export	5	8	4.25238e-07	0.000266856	Novel_021022,Novel_021026,Novel_021024,Novel_021025,Novel_021023
Biological Process	GO:0030505	inorganic diphosphate transport	5	9	9.37688e-07	0.000539405	Novel_021024,Novel_021026,Novel_021022,Novel_021023,Novel_021025
Cellular Component	GO:0098562	cytoplasmic side of membrane	33	551	2.15322e-06	0.00114336	XR_001917122.1,Novel_007808,XM_013972474.2,Novel_025040,XM_013970277.2,XM_013970422.2,Novel_024864,Novel_028253,Novel_028249,Novel_025037,XM_018051036.1,Novel_012739,Novel_018263,Novel_018207,Novel_016447,Novel_002816,Novel_016421,Novel_016420,Novel_012740,Novel_012726,Novel_012744,Novel_020510,Novel_012741,Novel_012725,Novel_000236,XM_005690923.3,Novel_020745,Novel_015504,Novel_012735,Novel_0024…
Molecular Function	GO:0036505	prosaposin receptor activity	6	18	2.80272e-06	0.00138194	Novel_004740,Novel_004747,Novel_004745,Novel_004739,Novel_004749,Novel_004742
Biological Process	GO:0010256	endomembrane system organization	53	1136	4.8887e-06	0.00224978	XM_005687268.3,XM_005699057.3,Novel_009606,Novel_012208,Novel_012212,XM_005693140.3,Novel_002149,Novel_024864,XM_018058773.1,XM_018050175.1,XM_018048531.1,Novel_022269,Novel_003825,Novel_004122,XM_018040653.1,Novel_016452,Novel_012204,Novel_020682,Novel_023547,XM_018046190.1,Novel_022064,XM_013971802.2,Novel_013222,Novel_014521,XM_018060296.1,Novel_005356,Novel_011422,Novel_017991,XM_018058727.1,…
Molecular Function	GO:0005315	inorganic phosphate transmembrane transporter activity	6	20	5.6151e-06	0.00242256	Novel_021026,Novel_021024,Novel_021022,Novel_021025,Novel_021023,Novel_012766
Cellular Component	GO:0044459	plasma membrane part	150	4401	8.93876e-06	0.00362966	Novel_004817,Novel_016447,Novel_016421,XM_005701580.3,Novel_017971,Novel_008484,Novel_012204,Novel_000712,Novel_004122,XM_018051036.1,Novel_025037,Novel_000522,Novel_012212,Novel_016183,Novel_025040,XM_005680539.3,Novel_000964,XM_005693503.2,Novel_006216,Novel_021891,Novel_016416,Novel_006697,XM_018043179.1,Novel_003820,NM_001314303.1,Novel_011136,Novel_013834,XM_013972199.2,Novel_024791,Novel_01…
Biological Process	GO:0045915	positive regulation of catecholamine metabolic process	6	23	1.37465e-05	0.00431329	Novel_004749,Novel_004742,Novel_004745,Novel_004739,Novel_004740,Novel_004747
Biological Process	GO:0045964	positive regulation of dopamine metabolic process	6	23	1.37465e-05	0.00431329	Novel_004747,Novel_004740,Novel_004742,Novel_004749,Novel_004739,Novel_004745
Cellular Component	GO:0030864	cortical actin cytoskeleton	16	186	1.28729e-05	0.00431329	Novel_004867,Novel_025037,Novel_012739,Novel_016416,Novel_028248,Novel_012740,Novel_016420,Novel_016421,Novel_012744,Novel_012726,Novel_012725,Novel_025040,Novel_012741,Novel_028253,Novel_028249,Novel_012735
Cellular Component	GO:0031253	cell projection membrane	32	572	1.22098e-05	0.00431329	Novel_012208,Novel_025040,Novel_023696,Novel_028249,Novel_028253,Novel_006482,Novel_012212,XM_018054676.1,Novel_012739,Novel_025037,Novel_012740,Novel_016421,Novel_016420,XM_018053304.1,Novel_012204,Novel_000712,Novel_023702,Novel_012725,Novel_012741,XM_018048999.1,Novel_012744,Novel_023704,Novel_012726,Novel_012735,Novel_012209,Novel_005533,Novel_016416,XM_005685187.3,Novel_021891,Novel_011136,N…
Cellular Component	GO:0032587	ruffle membrane	17	207	1.28534e-05	0.00431329	Novel_025040,Novel_012741,Novel_012725,Novel_012726,Novel_012744,Novel_028253,Novel_028249,Novel_012735,Novel_016416,Novel_021891,Novel_012739,Novel_025037,Novel_011136,Novel_016421,Novel_016420,Novel_012740,Novel_028248
Biological Process	GO:0033240	positive regulation of cellular amine metabolic process	6	25	2.31432e-05	0.00694599	Novel_004749,Novel_004742,Novel_004745,Novel_004739,Novel_004740,Novel_004747
Cellular Component	GO:0097458	neuron part	97	2644	2.81059e-05	0.00808395	Novel_008065,Novel_016767,Novel_023546,Novel_004099,XM_018047646.1,Novel_004835,XM_005691547.3,Novel_027229,XM_018051805.1,Novel_007884,XM_018049501.1,Novel_018285,XM_005685187.3,Novel_004197,Novel_005930,Novel_003062,Novel_005533,Novel_024119,XM_013965606.2,XM_018048999.1,Novel_019174,Novel_023547,Novel_005972,XM_018048677.1,Novel_001894,Novel_015884,Novel_005816,Novel_000326,Novel_011282,Novel_…
Biological Process	GO:0065007	biological regulation	636	23773	3.28586e-05	0.0090729	XM_018050215.1,XM_018048156.1,XM_018063648.1,Novel_027738,Novel_022942,XM_018056902.1,Novel_010751,Novel_004531,XM_018065886.1,XR_309793.3,XM_018051018.1,XM_018042216.1,Novel_012726,XM_018048397.1,Novel_010664,Novel_013157,Novel_003445,XM_018063739.1,Novel_022064,Novel_011363,XM_018061615.1,Novel_001081,Novel_008021,XR_001918100.1,Novel_028253,XM_005686290.2,Novel_022781,Novel_027708,Novel_019905…
Biological Process	GO:0120035	regulation of plasma membrane bounded cell projection organization	49	1108	4.30709e-05	0.0114353	Novel_023546,XM_018043182.1,Novel_014628,XM_013971823.2,Novel_000964,XM_018043180.1,Novel_011136,Novel_001050,Novel_010751,Novel_027106,Novel_024721,XM_005685187.3,Novel_004197,XM_005690923.3,Novel_018326,Novel_024791,Novel_012735,Novel_013222,XM_018048999.1,Novel_010760,Novel_012726,Novel_010664,Novel_020562,Novel_014521,Novel_012741,Novel_018207,Novel_019117,Novel_000173,Novel_023547,Novel_0058…
Molecular Function	GO:0030544	Hsp70 protein binding	10	87	4.74639e-05	0.0121349	Novel_004745,Novel_004749,Novel_001483,Novel_004740,XM_018060296.1,Novel_004747,Novel_004739,XM_018062751.1,Novel_004742,XM_005699057.3
Biological Process	GO:0031344	regulation of cell projection organization	49	1118	5.37176e-05	0.0132433	Novel_018207,Novel_019117,Novel_000173,Novel_023547,Novel_005816,Novel_016421,Novel_022269,XM_018056248.1,Novel_005600,XM_018054676.1,Novel_010763,XM_005693140.3,Novel_006482,Novel_014621,Novel_024864,Novel_024722,XM_013976688.2,XR_001917122.1,Novel_018257,Novel_014629,Novel_009182,Novel_005519,Novel_010757,Novel_011730,XM_018043182.1,Novel_023546,Novel_014628,XM_013971823.2,Novel_000964,XM_01804…
Cellular Component	GO:0042995	cell projection	123	3603	5.90471e-05	0.0140552	Novel_023696,XR_001917122.1,Novel_006400,Novel_011730,Novel_025040,Novel_021232,Novel_013677,Novel_014629,Novel_012212,Novel_020880,XM_018058773.1,Novel_024722,Novel_014621,Novel_028249,Novel_006482,Novel_025037,Novel_019611,Novel_027704,XM_018056248.1,Novel_006424,XM_018053304.1,Novel_016452,Novel_018263,Novel_012204,Novel_009231,Novel_000173,Novel_000712,Novel_019117,Novel_018207,Novel_005588,N…
Biological Process	GO:0050789	regulation of biological process	603	22502	6.93074e-05	0.0159476	Novel_008287,Novel_008065,XM_013966526.2,XM_018065974.1,Novel_003956,Novel_027229,Novel_016522,Novel_000236,Novel_017018,XM_018060044.1,Novel_023704,Novel_007641,Novel_023702,Novel_015615,XM_005683338.3,Novel_000921,Novel_022659,XM_018046866.1,XM_018051384.1,XM_005678085.3,XM_018063743.1,XM_005683657.3,Novel_004587,XM_018061013.1,XM_018043855.1,XM_018050175.1,XM_013966824.2,XM_018065844.1,Novel_0…
Biological Process	GO:0045687	positive regulation of glial cell differentiation	8	58	7.32296e-05	0.0163066	Novel_010760,Novel_010751,Novel_010757,Novel_010763,XM_018065679.1,Novel_024606,Novel_001894,XM_018065703.1
Cellular Component	GO:0043005	neuron projection	80	2149	9.03489e-05	0.0194899	Novel_014344,Novel_024864,Novel_027718,Novel_002205,XM_005683657.3,XM_013964656.2,Novel_002149,XM_013970422.2,Novel_007882,Novel_005519,Novel_009182,Novel_026270,Novel_013675,Novel_027670,Novel_005816,Novel_001894,Novel_005972,Novel_023547,XM_018054676.1,Novel_005600,Novel_011282,Novel_000326,Novel_005533,Novel_003062,Novel_019174,XM_018048999.1,XM_013965606.2,XM_018047646.1,Novel_004099,Novel_02…
Molecular Function	GO:0008135	translation factor activity, RNA binding	22	366	9.67805e-05	0.0202252	XM_005699249.3,Novel_028248,Novel_016421,Novel_016420,Novel_012740,XM_018038249.1,Novel_025037,Novel_028252,Novel_016416,Novel_012739,Novel_028253,Novel_000299,Novel_028249,Novel_012735,Novel_019369,Novel_012726,Novel_006326,Novel_012744,Novel_021802,Novel_025040,Novel_012741,Novel_012725
Molecular Function	GO:0015114	phosphate ion transmembrane transporter activity	6	32	0.000102547	0.0202252	Novel_021022,Novel_021024,Novel_021026,Novel_012766,Novel_021023,Novel_021025
Molecular Function	GO:1901677	phosphate transmembrane transporter activity	6	32	0.000102547	0.0202252	Novel_021023,Novel_012766,Novel_021025,Novel_021024,Novel_021026,Novel_021022
Biological Process	GO:0051962	positive regulation of nervous system development	40	877	0.000111787	0.0214352	Novel_005816,Novel_016421,Novel_001894,Novel_019117,Novel_000173,Novel_024606,Novel_005052,Novel_010763,Novel_022269,Novel_005623,Novel_006482,Novel_024722,Novel_009182,Novel_010757,Novel_011730,XM_018043180.1,XM_018065974.1,Novel_025737,XM_018065703.1,XM_018043182.1,XM_018052918.1,Novel_015040,Novel_004197,XM_018065679.1,Novel_010751,XM_018039406.1,Novel_020602,Novel_024721,Novel_023612,Novel_02…
Biological Process	GO:0014015	positive regulation of gliogenesis	9	79	0.000120801	0.0225375	Novel_010763,XM_018065679.1,Novel_010757,Novel_024606,Novel_010760,Novel_005623,Novel_010751,XM_018065703.1,Novel_001894
Biological Process	GO:0007030	Golgi organization	18	273	0.000130313	0.0228215	Novel_021891,XM_005688307.3,Novel_014029,Novel_010481,Novel_010482,XM_013971823.2,Novel_008258,XM_018046190.1,Novel_023547,Novel_023546,Novel_016452,Novel_015311,Novel_009606,Novel_014521,XM_005699057.3,XM_018050175.1,XM_005693140.3,Novel_017991
Cellular Component	GO:0005730	nucleolus	68	1775	0.000135547	0.0228215	Novel_021398,Novel_028253,XM_018065603.1,XM_018062196.1,XM_005683657.3,XM_005693140.3,XM_018061770.1,Novel_026578,XM_018047312.1,Novel_006326,Novel_017655,XR_001295467.2,XM_005697054.3,XM_005680477.3,Novel_012740,Novel_016420,Novel_001589,Novel_000528,Novel_012739,Novel_007177,Novel_020794,Novel_012735,Novel_003062,Novel_016212,Novel_027699,XM_018042329.1,Novel_004490,Novel_012726,XM_013971823.2,…
Molecular Function	GO:0017076	purine nucleotide binding	154	4796	0.000135203	0.0228215	XM_018046866.1,XM_018053017.1,Novel_020819,Novel_021140,XM_018061103.1,Novel_016420,Novel_017899,Novel_013513,XM_018056299.1,XM_005699057.3,Novel_027670,Novel_019804,XM_018040733.1,Novel_021606,XM_018066411.1,Novel_012208,XM_018051644.1,Novel_017462,XM_013966824.2,Novel_013071,Novel_021398,XM_018050175.1,Novel_002140,Novel_005410,XM_018065341.1,Novel_007884,Novel_026653,XM_018051136.1,Novel_00970…
Molecular Function	GO:0035639	purine ribonucleoside triphosphate binding	151	4684	0.000132046	0.0228215	XM_018042431.1,XM_018059053.1,Novel_004393,Novel_000496,Novel_025040,XM_018061434.1,Novel_002646,XM_018062674.1,Novel_012212,Novel_019109,Novel_006621,Novel_019710,Novel_016721,Novel_017900,Novel_026489,Novel_025037,Novel_017474,Novel_022707,Novel_000522,Novel_021608,XM_018051036.1,Novel_000173,Novel_000712,Novel_012204,Novel_016452,Novel_009231,XM_018047740.1,Novel_022469,XM_018055912.1,Novel_01…
Biological Process	GO:0006414	translational elongation	22	376	0.00014229	0.0233864	XM_005685272.3,XM_018058139.1,Novel_028253,Novel_012735,Novel_028249,Novel_012726,Novel_019369,Novel_019804,Novel_012744,Novel_006629,Novel_012741,Novel_025040,Novel_012725,XM_018058137.1,Novel_028248,Novel_016420,Novel_016421,Novel_012740,Novel_025037,Novel_028252,Novel_016416,Novel_012739
Biological Process	GO:0015867	ATP transport	5	22	0.00015095	0.0240164	Novel_021024,Novel_021026,Novel_021022,Novel_021025,Novel_021023
Cellular Component	GO:0120025	plasma membrane bounded cell projection	118	3508	0.000153082	0.0240164	XM_018063036.1,Novel_006697,Novel_021891,XM_018047608.1,XM_018065679.1,Novel_001580,Novel_016416,Novel_011136,Novel_001050,Novel_020602,XM_018063393.1,Novel_024721,Novel_005928,Novel_007226,Novel_026317,XM_018065703.1,Novel_002996,XM_018055454.1,Novel_011839,Novel_023576,XM_018051958.1,Novel_018519,Novel_012725,Novel_012741,Novel_012744,Novel_027705,Novel_026234,XM_005700785.3,Novel_005209,Novel_…
Cellular Component	GO:0044463	cell projection part	73	1953	0.000162334	0.0243607	Novel_011282,XM_018054676.1,Novel_005600,Novel_012739,Novel_001894,Novel_012740,Novel_016420,Novel_013675,Novel_027670,Novel_009182,Novel_005519,Novel_012208,Novel_007882,Novel_002149,Novel_027708,Novel_027718,Novel_028253,Novel_024864,Novel_018285,Novel_007884,Novel_027229,XM_005685187.3,Novel_028248,Novel_023546,Novel_004099,XM_018048999.1,Novel_023704,Novel_012726,Novel_023702,Novel_005533,Nov…
Cellular Component	GO:0120038	plasma membrane bounded cell projection part	73	1953	0.000162334	0.0243607	XM_005685187.3,Novel_007884,Novel_027229,Novel_018285,Novel_004099,Novel_023546,Novel_028248,Novel_023702,Novel_012726,XM_018048999.1,Novel_023704,Novel_012735,Novel_005533,Novel_005600,XM_018054676.1,Novel_012739,Novel_011282,Novel_016420,Novel_012740,Novel_001894,Novel_012208,Novel_005519,Novel_009182,Novel_007882,Novel_027670,Novel_013675,Novel_024864,Novel_028253,Novel_002149,Novel_027708,Nov…
Cellular Component	GO:0098552	side of membrane	39	864	0.000167183	0.0245546	Novel_016416,Novel_002448,XM_018051805.1,Novel_028248,Novel_016767,Novel_000239,Novel_023702,Novel_012725,Novel_020510,Novel_012741,Novel_023704,Novel_012744,Novel_012726,Novel_012735,Novel_015504,XM_005690923.3,Novel_020745,Novel_000236,Novel_012739,XM_018051036.1,Novel_025037,Novel_012740,Novel_016420,Novel_016447,Novel_016421,Novel_002816,Novel_018207,Novel_023706,Novel_018263,XM_013970422.2,X…
Biological Process	GO:0009987	cellular process	822	32099	0.000178278	0.0251154	XR_001917611.1,XR_001917122.1,Novel_024232,XM_018053731.1,XM_018061958.1,Novel_006400,Novel_020663,Novel_021232,XM_018048765.1,Novel_023346,Novel_021979,Novel_011338,Novel_001889,Novel_003546,Novel_006482,Novel_026331,Novel_009967,Novel_001797,XM_018059693.1,Novel_011603,Novel_018207,Novel_009593,Novel_001372,Novel_002816,XM_018055552.1,XM_018043780.1,Novel_025962,XM_018050813.1,Novel_009549,Nove…
Molecular Function	GO:0032555	purine ribonucleotide binding	153	4786	0.000175118	0.0251154	XM_005687138.3,Novel_007793,Novel_007813,XM_018043182.1,XM_018055454.1,Novel_009705,Novel_018965,Novel_022470,XM_018063036.1,Novel_002616,XM_013969732.2,XM_018064090.1,Novel_020602,Novel_028252,Novel_004532,Novel_012209,Novel_006623,Novel_000890,XM_005690923.3,Novel_012741,Novel_017950,Novel_016217,XM_018059054.1,Novel_018263,XM_018046190.1,Novel_027704,Novel_028249,Novel_011335,Novel_003695,XM_0…
Biological Process	GO:1901032	negative regulation of response to reactive oxygen species	6	36	0.000203058	0.026956	Novel_004739,Novel_004745,Novel_004742,Novel_004749,Novel_004747,Novel_004740
Biological Process	GO:1903206	negative regulation of hydrogen peroxide-induced cell death	6	36	0.000203058	0.026956	Novel_004747,Novel_004740,Novel_004739,Novel_004745,Novel_004742,Novel_004749
Cellular Component	GO:0098590	plasma membrane region	67	1766	0.000198998	0.026956	XM_005685187.3,XM_018051136.1,XM_018043619.1,XM_018042394.1,Novel_004835,Novel_023546,Novel_028248,Novel_023702,Novel_019488,Novel_012726,XM_018048999.1,Novel_020695,Novel_023704,Novel_019174,Novel_012735,XM_018060044.1,Novel_005533,XM_005692684.3,XM_018054676.1,Novel_012739,XM_018059852.1,Novel_005816,Novel_016420,Novel_012740,Novel_023547,Novel_005972,Novel_023706,XM_018048677.1,Novel_015884,XM…
Biological Process	GO:0031346	positive regulation of cell projection organization	29	579	0.000208651	0.0271758	Novel_005816,XM_018043180.1,Novel_016421,XM_013971823.2,XM_018043182.1,Novel_000173,Novel_019117,Novel_010763,XM_005685187.3,Novel_004197,XM_018054676.1,Novel_024721,Novel_022269,Novel_010751,Novel_024722,Novel_024791,Novel_012735,Novel_006482,XM_005693140.3,XM_005690923.3,Novel_018326,Novel_012741,Novel_010757,Novel_011730,Novel_009182,Novel_010760,Novel_012726,Novel_020562,XM_018048999.1
Biological Process	GO:0035435	phosphate ion transmembrane transport	5	24	0.000234091	0.0288559	Novel_021023,Novel_021025,Novel_021024,Novel_021026,Novel_021022
Cellular Component	GO:0055038	recycling endosome membrane	10	105	0.000232064	0.0288559	Novel_006328,Novel_012208,Novel_019460,Novel_027229,Novel_011136,Novel_013222,Novel_012209,Novel_024791,Novel_012212,Novel_012204
Molecular Function	GO:0032553	ribonucleotide binding	153	4814	0.000228741	0.0288559	Novel_023546,XM_018066244.1,Novel_027085,XM_018043180.1,Novel_017811,Novel_013332,Novel_004531,Novel_004197,Novel_021408,Novel_013222,Novel_012726,Novel_021777,Novel_016212,XM_013966825.2,Novel_009707,Novel_023547,Novel_012740,Novel_026488,Novel_012739,Novel_004392,Novel_022437,Novel_027708,Novel_018494,XR_001919614.1,Novel_028253,Novel_014512,Novel_007882,XM_018060813.1,XM_018043182.1,XM_0180554…
Cellular Component	GO:0031256	leading edge membrane	19	313	0.000248681	0.0301166	Novel_016421,Novel_016420,Novel_012740,Novel_028248,Novel_016416,Novel_021891,Novel_012739,Novel_025037,Novel_011136,Novel_028253,Novel_012735,Novel_028249,Novel_004175,Novel_005533,Novel_025040,Novel_012741,Novel_012725,Novel_012726,Novel_012744
Cellular Component	GO:0030424	axon	39	885	0.00026974	0.0321037	Novel_005519,Novel_009182,Novel_007882,Novel_013677,Novel_011730,Novel_026270,Novel_013675,Novel_027670,Novel_014344,XM_013964656.2,Novel_002149,XM_005683657.3,Novel_005600,Novel_000326,Novel_004817,Novel_001372,Novel_005816,Novel_001894,Novel_005588,Novel_018519,XM_018051958.1,Novel_005209,Novel_024791,XM_018051954.1,XM_018060296.1,Novel_006697,XM_018065679.1,Novel_005930,Novel_020602,XM_0180495…
Cellular Component	GO:0030863	cortical cytoskeleton	16	241	0.000279155	0.0326611	Novel_025040,Novel_012741,Novel_012725,Novel_012726,Novel_012744,Novel_028249,Novel_012735,Novel_028253,Novel_016416,Novel_012739,Novel_025037,Novel_004867,Novel_016421,Novel_016420,Novel_012740,Novel_028248
Molecular Function	GO:0003924	GTPase activity	31	648	0.000284902	0.032778	Novel_017991,XM_018051644.1,Novel_005356,Novel_028253,Novel_012735,Novel_028249,Novel_005357,Novel_022706,Novel_013222,Novel_012744,Novel_012726,Novel_012725,Novel_007882,Novel_002646,Novel_025040,Novel_012741,Novel_028248,Novel_007813,Novel_018263,Novel_012740,Novel_016421,Novel_016635,Novel_016420,Novel_027085,Novel_028252,Novel_011136,Novel_007884,Novel_022707,Novel_025037,Novel_012739,Novel_0…
Biological Process	GO:1903205	regulation of hydrogen peroxide-induced cell death	6	39	0.000319869	0.0361976	Novel_004747,Novel_004740,Novel_004739,Novel_004745,Novel_004742,Novel_004749
Biological Process	GO:0031987	locomotion involved in locomotory behavior	6	40	0.000368698	0.0410503	Novel_004747,Novel_004740,Novel_004739,Novel_004745,Novel_004742,Novel_004749
Molecular Function	GO:0031072	heat shock protein binding	14	200	0.000386842	0.0423868	Novel_004742,Novel_005600,XM_018062751.1,Novel_004739,Novel_002730,XM_005699057.3,Novel_001483,Novel_026488,Novel_026489,Novel_004749,Novel_004745,Novel_004747,XM_018060296.1,Novel_004740
Biological Process	GO:0051503	adenine nucleotide transport	5	27	0.000418781	0.0444745	Novel_021022,Novel_021026,Novel_021024,Novel_021025,Novel_021023
Cellular Component	GO:0030425	dendrite	40	936	0.000416504	0.0444745	Novel_018263,Novel_005972,Novel_000173,Novel_005588,Novel_004817,Novel_011282,XM_018056248.1,Novel_006424,Novel_020880,Novel_002205,Novel_024722,Novel_024864,Novel_006482,Novel_027670,XR_001917122.1,Novel_013675,Novel_011730,Novel_005519,XM_013970422.2,Novel_013677,Novel_016767,Novel_008065,XM_018047646.1,Novel_002996,Novel_026317,Novel_007226,Novel_027229,Novel_024721,XM_018063393.1,Novel_020602…
Cellular Component	GO:0044425	membrane part	397	14357	0.000427013	0.0446617	Novel_007808,Novel_005519,Novel_000665,XM_018066411.1,XM_018054443.1,XM_013970422.2,XM_018040733.1,Novel_013939,Novel_006200,Novel_004740,Novel_026295,XM_013967804.2,Novel_021023,Novel_020926,XM_018065603.1,XM_018057131.1,Novel_000370,XM_018059852.1,Novel_008503,XM_018054676.1,Novel_021140,Novel_005600,Novel_003196,Novel_005052,XM_018067249.1,Novel_020682,XM_018056299.1,Novel_013513,Novel_022332,…
Biological Process	GO:0006862	nucleotide transport	6	42	0.000483706	0.04851	Novel_021022,Novel_021026,Novel_021024,Novel_021023,XR_001918224.1,Novel_021025
Biological Process	GO:0042176	regulation of protein catabolic process	34	758	0.000475707	0.04851	XM_018054680.1,Novel_016416,XM_018063036.1,XM_005684922.3,Novel_021081,Novel_028248,Novel_008258,XM_018061046.1,Novel_012726,Novel_012744,Novel_012741,Novel_012725,Novel_000499,Novel_020500,Novel_014773,Novel_012735,Novel_025037,Novel_002730,Novel_009401,Novel_012739,Novel_000173,Novel_016421,Novel_016420,Novel_012740,XM_005699057.3,Novel_017655,Novel_025040,XM_018065603.1,Novel_024864,Novel_0282…
Biological Process	GO:1902894	negative regulation of pri-miRNA transcription from RNA polymerase II promoter	4	16	0.000484889	0.04851	XM_005683657.3,Novel_021757,XM_018051954.1,XM_018051958.1
Biological Process	GO:0010976	positive regulation of neuron projection development	24	467	0.000493062	0.0485891	Novel_010763,Novel_004197,Novel_024721,Novel_010751,Novel_022269,Novel_005816,Novel_016421,XM_018043180.1,XM_018043182.1,Novel_000173,Novel_019117,Novel_010757,Novel_012741,Novel_011730,Novel_009182,Novel_010760,Novel_012726,XM_018048999.1,Novel_024722,Novel_024791,Novel_006482,Novel_012735,XM_005690923.3,Novel_018326
Biological Process	GO:0015868	purine ribonucleotide transport	5	28	0.000499758	0.0485891	Novel_021026,Novel_021024,Novel_021022,Novel_021025,Novel_021023
Biological Process	GO:0048699	generation of neurons	92	2697	0.000538456	0.0516245	XM_018065703.1,XM_018043182.1,Novel_014690,Novel_000964,Novel_020602,Novel_014691,Novel_011136,Novel_000034,Novel_003820,Novel_008072,Novel_024721,Novel_001580,XM_018065679.1,XM_018051954.1,XM_005690923.3,Novel_018326,XM_018060296.1,XM_018048077.1,Novel_024791,XM_005696537.3,Novel_010760,XM_018051958.1,Novel_000023,Novel_012741,Novel_019117,Novel_000031,Novel_005588,Novel_000173,Novel_016421,Nove…
Biological Process	GO:0061024	membrane organization	59	1569	0.000584232	0.0552459	Novel_006328,Novel_002767,Novel_021891,XM_018062751.1,Novel_006216,Novel_011136,Novel_003956,XM_005688307.3,Novel_014029,Novel_010481,XM_018050121.1,Novel_000964,Novel_010482,XM_018055364.1,Novel_006050,XM_018063648.1,XM_018048156.1,Novel_026317,XM_013970335.2,Novel_016635,XM_005691547.3,Novel_023546,XM_005693503.2,Novel_008065,XM_018048154.1,Novel_014521,XM_018048999.1,Novel_011431,Novel_013222,…
Biological Process	GO:0010975	regulation of neuron projection development	36	831	0.000620397	0.05635	XM_005690923.3,Novel_018326,Novel_012735,Novel_024791,Novel_010664,Novel_012726,Novel_010760,XM_018048999.1,Novel_013222,Novel_012741,XM_018043182.1,XM_018043180.1,Novel_000964,Novel_024721,Novel_027106,Novel_011136,Novel_010751,Novel_004197,Novel_024722,Novel_024864,Novel_006482,XR_001917122.1,XM_013976688.2,Novel_011730,Novel_010757,Novel_005519,Novel_009182,Novel_018257,Novel_000173,Novel_0191…
Biological Process	GO:0050794	regulation of cellular process	563	21213	0.000617714	0.05635	Novel_020819,XM_018059852.1,Novel_011282,XM_013969812.2,Novel_016521,Novel_000665,XM_005699057.3,XM_018058152.1,Novel_017655,XM_013974688.2,XM_018043213.1,XM_018065603.1,XM_013970357.2,Novel_007476,XM_018051644.1,Novel_004740,Novel_016123,XM_018051136.1,Novel_014398,Novel_023612,XM_018048467.1,XM_018049501.1,Novel_016635,Novel_003366,Novel_009709,XM_005690080.3,Novel_009345,XM_018042329.1,Novel_0…
Cellular Component	GO:0044448	cell cortex part	19	337	0.000616841	0.05635	Novel_012741,Novel_025040,Novel_012725,Novel_012726,Novel_012744,Novel_028253,Novel_028249,Novel_012735,Novel_024827,Novel_016416,Novel_021891,Novel_012739,Novel_025037,Novel_004867,Novel_016421,Novel_016420,Novel_012740,Novel_004099,Novel_028248
Molecular Function	GO:0005525	GTP binding	44	1083	0.000628773	0.0563691	Novel_007226,Novel_016635,Novel_027085,Novel_028248,Novel_007793,Novel_007813,Novel_016416,Novel_011136,Novel_028252,Novel_007884,Novel_012735,Novel_005357,Novel_012209,Novel_022706,Novel_012475,Novel_017991,Novel_005356,Novel_012725,Novel_012741,Novel_013222,Novel_012744,Novel_012726,Novel_012740,Novel_017899,Novel_016421,Novel_016420,Novel_019117,Novel_012204,Novel_018263,Novel_000712,Novel_012…
Cellular Component	GO:0001726	ruffle	20	366	0.000664343	0.0587944	Novel_016420,Novel_016421,Novel_012740,Novel_028248,Novel_021891,Novel_004103,Novel_016416,Novel_012739,Novel_025037,Novel_011136,Novel_019611,Novel_028249,Novel_028253,Novel_012735,Novel_002205,Novel_012741,Novel_025040,Novel_012725,Novel_012726,Novel_012744
Biological Process	GO:0042053	regulation of dopamine metabolic process	6	45	0.000706432	0.0602037	Novel_004747,Novel_004740,Novel_004739,Novel_004745,Novel_004742,Novel_004749
Biological Process	GO:0042069	regulation of catecholamine metabolic process	6	45	0.000706432	0.0602037	Novel_004747,Novel_004740,Novel_004742,Novel_004749,Novel_004739,Novel_004745
Molecular Function	GO:0032550	purine ribonucleoside binding	44	1088	0.000689797	0.0602037	Novel_025040,Novel_002646,Novel_007882,Novel_012208,Novel_006400,Novel_017900,Novel_028249,Novel_028253,Novel_012212,XM_018051644.1,Novel_012739,Novel_025037,Novel_022707,XM_018046866.1,Novel_016420,Novel_016421,Novel_017899,Novel_012740,Novel_018263,Novel_012204,Novel_000712,Novel_019117,Novel_012741,Novel_012725,Novel_012726,Novel_012744,Novel_013222,Novel_012209,Novel_022706,Novel_012475,Novel…
Biological Process	GO:0010001	glial cell differentiation	20	372	0.000811345	0.0638459	Novel_001894,XM_018065703.1,Novel_000031,Novel_000020,XM_018065679.1,Novel_010763,Novel_024606,Novel_000034,Novel_010751,Novel_005623,Novel_024864,XM_005683657.3,XM_018051954.1,Novel_010757,Novel_000027,Novel_000023,XM_018051958.1,Novel_018257,Novel_010760,XM_005699057.3
Biological Process	GO:0015865	purine nucleotide transport	5	31	0.000813913	0.0638459	Novel_021022,Novel_021026,Novel_021024,Novel_021025,Novel_021023
Biological Process	GO:0036474	cell death in response to hydrogen peroxide	6	46	0.000795999	0.0638459	Novel_004745,Novel_004739,Novel_004749,Novel_004742,Novel_004740,Novel_004747
Molecular Function	GO:0001883	purine nucleoside binding	44	1096	0.000798407	0.0638459	Novel_019117,Novel_012204,Novel_018263,Novel_000712,Novel_012740,Novel_017899,Novel_016421,Novel_016420,XM_018046866.1,Novel_022707,Novel_025037,Novel_012739,XM_018051644.1,Novel_012212,Novel_028253,Novel_028249,Novel_017900,Novel_006400,Novel_012208,Novel_007882,Novel_002646,Novel_025040,Novel_028248,Novel_007813,Novel_007793,Novel_007226,Novel_016635,Novel_027085,Novel_011136,Novel_028252,Novel…
Molecular Function	GO:0003886	DNA (cytosine-5-)-methyltransferase activity	4	18	0.000784539	0.0638459	XR_001918836.1,XM_018055551.1,XM_018055552.1,XM_018051018.1
Molecular Function	GO:0009008	DNA-methyltransferase activity	4	18	0.000784539	0.0638459	XM_018055552.1,XM_018055551.1,XR_001918836.1,XM_018051018.1
Molecular Function	GO:0032549	ribonucleoside binding	44	1096	0.000798407	0.0638459	Novel_017900,Novel_028249,Novel_028253,Novel_012212,XM_018051644.1,Novel_007882,Novel_002646,Novel_012208,Novel_025040,Novel_006400,Novel_012740,Novel_016420,Novel_017899,Novel_016421,Novel_019117,Novel_012204,Novel_018263,Novel_000712,Novel_012739,XM_018046866.1,Novel_025037,Novel_022707,Novel_012735,Novel_005357,Novel_012209,Novel_022706,Novel_012475,Novel_017991,Novel_005356,Novel_012725,Novel…
Cellular Component	GO:0017053	transcriptional repressor complex	12	168	0.000824578	0.0639558	XM_005697054.3,XM_018048073.1,Novel_016217,XM_018045337.1,XM_018052219.1,Novel_016212,XM_013962755.2,Novel_016802,Novel_016803,Novel_003099,XM_018041155.1,XM_018048077.1
Biological Process	GO:0009713	catechol-containing compound biosynthetic process	7	64	0.000872245	0.0654468	Novel_011035,Novel_004740,Novel_004747,Novel_004745,Novel_004739,Novel_004749,Novel_004742
Biological Process	GO:0042423	catecholamine biosynthetic process	7	64	0.000872245	0.0654468	Novel_004739,Novel_004745,Novel_004742,Novel_004749,Novel_004747,Novel_011035,Novel_004740
Biological Process	GO:0050769	positive regulation of neurogenesis	32	723	0.000856086	0.0654468	Novel_000173,Novel_001894,Novel_019117,Novel_005816,Novel_016421,Novel_022269,Novel_005623,Novel_010763,Novel_005052,Novel_024606,Novel_024722,Novel_006482,Novel_010757,Novel_011730,Novel_009182,XM_018043182.1,XM_018065703.1,XM_018043180.1,XM_018065974.1,Novel_024721,Novel_010751,XM_018039406.1,Novel_004197,XM_018065679.1,XM_005690923.3,Novel_018326,Novel_024791,Novel_012735,Novel_010760,Novel_01…
Biological Process	GO:0035697	CD8-positive, alpha-beta T cell extravasation	3	9	0.00105269	0.0726675	XM_013966824.2,Novel_026760,Novel_026762
Biological Process	GO:0035698	CD8-positive, alpha-beta cytotoxic T cell extravasation	3	9	0.00105269	0.0726675	XM_013966824.2,Novel_026762,Novel_026760
Biological Process	GO:0070265	necrotic cell death	10	127	0.00104866	0.0726675	XM_018062751.1,Novel_014058,XM_018062797.1,Novel_018257,XM_013966824.2,XM_018061453.1,Novel_016447,Novel_026760,Novel_018207,Novel_026762
Biological Process	GO:2000407	regulation of T cell extravasation	3	9	0.00105269	0.0726675	XM_013966824.2,Novel_026762,Novel_026760
Biological Process	GO:2000449	regulation of CD8-positive, alpha-beta T cell extravasation	3	9	0.00105269	0.0726675	Novel_026760,Novel_026762,XM_013966824.2
Biological Process	GO:2000452	regulation of CD8-positive, alpha-beta cytotoxic T cell extravasation	3	9	0.00105269	0.0726675	XM_013966824.2,Novel_026762,Novel_026760
Cellular Component	GO:0060987	lipid tube	3	9	0.00105269	0.0726675	XM_018065703.1,Novel_001894,XM_018065679.1
Molecular Function	GO:0001882	nucleoside binding	44	1109	0.00100739	0.0726675	Novel_012739,Novel_025037,Novel_022707,XM_018046866.1,Novel_016420,Novel_017899,Novel_016421,Novel_012740,Novel_018263,Novel_012204,Novel_000712,Novel_019117,Novel_025040,Novel_002646,Novel_007882,Novel_012208,Novel_006400,Novel_017900,Novel_028253,Novel_028249,Novel_012212,XM_018051644.1,Novel_016416,Novel_007884,Novel_011136,Novel_028252,Novel_027085,Novel_016635,Novel_007226,Novel_007813,Novel…
Molecular Function	GO:0036094	small molecule binding	208	7076	0.00110391	0.0754482	Novel_001086,Novel_002767,Novel_004197,Novel_013332,Novel_017811,Novel_004531,Novel_008594,Novel_011035,XM_018066244.1,Novel_027085,XR_001917385.1,XM_018043180.1,Novel_023546,Novel_016212,XM_013966825.2,Novel_011095,Novel_009707,Novel_013222,Novel_021777,Novel_012726,Novel_004702,Novel_021408,XM_018051018.1,Novel_012739,Novel_004392,Novel_001081,Novel_022437,Novel_012740,Novel_026488,Novel_023547…
Biological Process	GO:0006817	phosphate ion transport	6	49	0.0011179	0.0756558	Novel_021026,Novel_021024,Novel_021022,Novel_021025,Novel_012766,Novel_021023
Biological Process	GO:0045685	regulation of glial cell differentiation	9	107	0.00115864	0.0776513	Novel_001894,XM_018065703.1,Novel_010760,XM_005699057.3,Novel_010751,Novel_010757,Novel_010763,XM_018065679.1,Novel_024606
Biological Process	GO:0042538	hyperosmotic salinity response	4	20	0.00119547	0.0785935	Novel_023702,Novel_023696,Novel_023704,XM_005680539.3
Biological Process	GO:0048170	positive regulation of long-term neuronal synaptic plasticity	4	20	0.00119547	0.0785935	Novel_024722,Novel_006482,Novel_024721,XM_018048999.1
Molecular Function	GO:0008144	drug binding	11	153	0.00126972	0.0826877	Novel_018257,Novel_013677,Novel_005600,Novel_012741,Novel_013675,XM_005694739.3,Novel_012726,XM_013971107.2,Novel_012735,Novel_016421,Novel_003387
Biological Process	GO:0014013	regulation of gliogenesis	11	154	0.00133823	0.0835148	Novel_005623,Novel_010751,Novel_010760,XM_005699057.3,Novel_024606,Novel_010757,XM_018065679.1,Novel_010763,Novel_001894,XM_018065703.1,XM_018060296.1
Biological Process	GO:0016043	cellular component organization	308	11006	0.0013464	0.0835148	Novel_023447,XM_018051018.1,Novel_011422,XM_013966825.2,Novel_013222,XM_018042216.1,Novel_010664,Novel_012726,Novel_021777,Novel_015811,XM_005691547.3,XM_018043180.1,XM_018063648.1,XM_018048156.1,Novel_002767,Novel_006328,Novel_027738,XM_018056902.1,Novel_004103,Novel_022942,Novel_024309,Novel_010751,Novel_027824,Novel_014029,XM_018065886.1,XM_013964656.2,Novel_014876,Novel_019905,Novel_018072,XM…
Biological Process	GO:0021730	trigeminal sensory nucleus development	3	10	0.00147693	0.0835148	XM_018051958.1,XM_005683657.3,XM_018051954.1
Biological Process	GO:0021740	principal sensory nucleus of trigeminal nerve development	3	10	0.00147693	0.0835148	XM_018051958.1,XM_005683657.3,XM_018051954.1
Biological Process	GO:0042063	gliogenesis	22	448	0.00147912	0.0835148	Novel_010760,XM_005699057.3,Novel_010757,Novel_000023,Novel_000027,Novel_018257,XM_018051958.1,XM_018060296.1,XM_005683657.3,XM_018051954.1,Novel_024864,Novel_010751,Novel_005623,Novel_000034,Novel_000020,Novel_010763,XM_018065679.1,Novel_024606,Novel_001894,XM_018065703.1,Novel_000031,Novel_007486
Biological Process	GO:0043279	response to alkaloid	10	133	0.0014881	0.0835148	XM_018050175.1,XM_013972199.2,Novel_006623,XM_018060296.1,Novel_011839,XM_005693503.2,Novel_019109,Novel_008258,Novel_006621,XM_018063036.1
Biological Process	GO:0060491	regulation of cell projection assembly	17	308	0.00146194	0.0835148	Novel_014629,Novel_014521,Novel_020562,Novel_024722,Novel_014621,XM_005693140.3,XM_018054676.1,XM_005685187.3,Novel_001050,Novel_011136,Novel_024721,XM_013971823.2,Novel_019117,Novel_018207,Novel_023547,Novel_014628,Novel_023546
Biological Process	GO:0060988	lipid tube assembly	3	10	0.00147693	0.0835148	XM_018065679.1,Novel_001894,XM_018065703.1
Biological Process	GO:0072683	T cell extravasation	3	10	0.00147693	0.0835148	Novel_026762,Novel_026760,XM_013966824.2
Biological Process	GO:0097300	programmed necrotic cell death	9	110	0.00140795	0.0835148	Novel_016447,XM_018061453.1,XM_013966824.2,Novel_026762,Novel_018207,Novel_026760,XM_018062797.1,Novel_014058,XM_018062751.1
Biological Process	GO:0120032	regulation of plasma membrane bounded cell projection assembly	17	308	0.00146194	0.0835148	XM_013971823.2,Novel_023547,Novel_023546,Novel_014628,Novel_019117,Novel_018207,XM_005685187.3,XM_018054676.1,Novel_024721,Novel_001050,Novel_011136,Novel_024722,Novel_014621,XM_005693140.3,Novel_014521,Novel_014629,Novel_020562
Biological Process	GO:2000795	negative regulation of epithelial cell proliferation involved in lung morphogenesis	3	10	0.00147693	0.0835148	XM_018051958.1,XM_018051954.1,XM_005683657.3
Cellular Component	GO:0044437	vacuolar part	31	716	0.00144326	0.0835148	Novel_025040,Novel_012741,XM_018061434.1,Novel_002646,Novel_012725,Novel_009606,Novel_012726,Novel_012744,XM_018041167.1,Novel_028253,Novel_028249,Novel_012735,Novel_005533,Novel_016416,Novel_012739,XM_018040653.1,Novel_015089,Novel_002155,Novel_025037,XM_013964217.2,Novel_024011,Novel_017811,Novel_016420,Novel_026317,Novel_001372,Novel_016421,Novel_015811,Novel_004835,Novel_000424,Novel_012740,N…
Cellular Component	GO:0098588	bounding membrane of organelle	101	3099	0.00130692	0.0835148	Novel_005533,Novel_012735,Novel_010911,XM_018048999.1,Novel_013222,Novel_012726,Novel_028248,Novel_008258,Novel_001013,Novel_010482,Novel_010425,Novel_003716,Novel_004835,Novel_016635,Novel_015811,Novel_024309,Novel_017811,Novel_027229,Novel_006328,XM_018062751.1,Novel_004197,XM_005685187.3,Novel_019905,Novel_002149,Novel_023866,XR_001918100.1,XM_018050175.1,Novel_028253,Novel_014344,Novel_027496…
Molecular Function	GO:0017111	nucleoside-triphosphatase activity	64	1794	0.0013029	0.0835148	Novel_028253,Novel_021398,XM_018051644.1,Novel_007882,XM_018040733.1,Novel_027670,XM_018056299.1,Novel_012740,Novel_013513,Novel_016420,Novel_023547,XM_018054676.1,Novel_009401,Novel_012739,Novel_004392,XM_013962531.2,Novel_021408,Novel_012735,Novel_022706,Novel_016212,Novel_013222,XM_018042329.1,Novel_012726,Novel_021777,Novel_016635,Novel_027085,Novel_028248,Novel_023546,XM_005685187.3,Novel_00…
Molecular Function	GO:0019001	guanyl nucleotide binding	44	1131	0.00147226	0.0835148	Novel_016416,Novel_007884,Novel_028252,Novel_011136,Novel_016635,Novel_027085,Novel_007226,Novel_007793,Novel_007813,Novel_028248,Novel_012741,Novel_012725,Novel_012726,Novel_013222,Novel_012744,Novel_012209,Novel_022706,Novel_012475,Novel_005357,Novel_012735,Novel_005356,Novel_017991,Novel_012739,Novel_022707,Novel_025037,XM_018046866.1,Novel_017899,Novel_016421,Novel_016420,Novel_012740,Novel_0…
Molecular Function	GO:0032561	guanyl ribonucleotide binding	44	1131	0.00147226	0.0835148	Novel_002646,Novel_007882,Novel_012208,Novel_025040,Novel_006400,Novel_017900,Novel_028253,Novel_028249,Novel_012212,XM_018051644.1,Novel_012739,XM_018046866.1,Novel_025037,Novel_022707,Novel_012740,Novel_016420,Novel_017899,Novel_016421,Novel_019117,Novel_018263,Novel_012204,Novel_000712,Novel_012725,Novel_012741,Novel_012744,Novel_013222,Novel_012726,Novel_012735,Novel_005357,Novel_022706,Novel…
Biological Process	GO:0042416	dopamine biosynthetic process	6	52	0.00153117	0.0845575	Novel_004740,Novel_004747,Novel_004749,Novel_004742,Novel_004745,Novel_004739
Molecular Function	GO:0008757	S-adenosylmethionine-dependent methyltransferase activity	20	392	0.00152073	0.0845575	XM_018052530.1,XM_018039233.1,XR_001918836.1,XM_018050755.1,XM_018055551.1,XM_018055552.1,XM_018065134.1,Novel_021987,Novel_012497,Novel_001208,Novel_016522,Novel_019799,XM_018051018.1,Novel_019800,Novel_021978,Novel_021972,XM_018066255.1,XM_005688969.3,Novel_026442,Novel_021979
Biological Process	GO:0021955	central nervous system neuron axonogenesis	7	71	0.00161523	0.0884916	XM_018051954.1,Novel_020602,Novel_013332,Novel_019117,XM_005683657.3,XM_018051958.1,Novel_024864
Biological Process	GO:0071840	cellular component organization or biogenesis	318	11437	0.00164257	0.0885831	XM_005680539.3,Novel_017109,XM_018055676.1,Novel_019090,XM_018061434.1,Novel_018026,XM_018044988.1,Novel_012212,Novel_026489,Novel_001483,Novel_002155,Novel_004122,Novel_005277,Novel_019117,Novel_000173,Novel_016452,Novel_000712,Novel_012204,Novel_005661,Novel_016421,Novel_003099,Novel_011431,Novel_006716,Novel_010760,Novel_018519,XM_018058727.1,Novel_020745,Novel_021757,XR_001918224.1,Novel_0053…
Cellular Component	GO:0046930	pore complex	5	36	0.0016352	0.0885831	Novel_023702,XM_018062751.1,Novel_019091,Novel_023704,Novel_023696
Biological Process	GO:0016576	histone dephosphorylation	2	3	0.0017141	0.0894895	XM_005676781.3,XM_013966526.2
Biological Process	GO:0060509	Type I pneumocyte differentiation	4	22	0.00173716	0.0894895	XM_005683657.3,XM_018051954.1,XM_018060296.1,XM_018051958.1
Biological Process	GO:1902230	negative regulation of intrinsic apoptotic signaling pathway in response to DNA damage	6	53	0.00169191	0.0894895	Novel_009401,Novel_017675,XM_018065974.1,XM_018059432.1,XM_018047646.1,XM_018052686.1
Cellular Component	GO:0020016	ciliary pocket	4	22	0.00173716	0.0894895	Novel_012209,Novel_012208,Novel_012212,Novel_012204
Cellular Component	GO:0020018	ciliary pocket membrane	4	22	0.00173716	0.0894895	Novel_012204,Novel_012212,Novel_012209,Novel_012208
Molecular Function	GO:0097159	organic cyclic compound binding	375	13723	0.00172402	0.0894895	XM_013962755.2,Novel_011335,Novel_006400,XR_001917611.1,Novel_021979,XM_018048765.1,Novel_013677,Novel_013265,XM_018046217.1,Novel_024026,XM_018046190.1,XM_018059054.1,XM_018055552.1,Novel_021987,Novel_011603,Novel_001797,XM_018051954.1,Novel_006623,Novel_012209,Novel_004532,XM_018057447.1,XM_018051958.1,XM_018050813.1,XM_018055454.1,Novel_007793,Novel_006714,Novel_007813,Novel_014690,XM_00568713…
Biological Process	GO:0008219	cell death	111	3493	0.00176541	0.0902715	XM_018052444.1,Novel_026588,Novel_011136,Novel_020602,Novel_018027,Novel_014691,XM_018052686.1,Novel_024721,Novel_012109,Novel_002616,XM_018063036.1,Novel_014058,XM_018062596.1,Novel_006323,XM_018065679.1,XM_018065703.1,Novel_004747,Novel_026760,Novel_014690,XM_018039339.1,XM_018042458.1,XM_018052558.1,Novel_010760,XM_018061046.1,Novel_002254,Novel_012741,XM_018055233.1,XM_018060296.1,Novel_00382…
Biological Process	GO:0051960	regulation of nervous system development	55	1510	0.00178469	0.090586	Novel_024722,Novel_024864,Novel_006482,XR_001917122.1,XM_013976688.2,XM_005699057.3,Novel_011730,Novel_010757,Novel_005519,Novel_009182,Novel_018257,Novel_000173,Novel_019117,Novel_001894,Novel_016421,Novel_005816,Novel_005623,Novel_022269,Novel_010763,Novel_005052,XM_018056248.1,Novel_005600,Novel_024606,XM_018060296.1,Novel_018326,XM_005690923.3,Novel_012735,Novel_023608,Novel_024791,Novel_0106…
Biological Process	GO:0060547	negative regulation of necrotic cell death	5	37	0.00185359	0.0931398	Novel_014058,Novel_018257,Novel_016447,Novel_026762,Novel_026760
Molecular Function	GO:1901363	heterocyclic compound binding	372	13617	0.00186199	0.0931398	XM_005690923.3,Novel_002317,Novel_000890,Novel_021978,XR_001918069.1,Novel_019834,XM_018052701.1,Novel_006629,XM_005700785.3,Novel_019369,Novel_002254,Novel_016217,Novel_017950,Novel_012741,XM_018043182.1,Novel_018941,Novel_028252,XM_018052686.1,XM_013969732.2,XM_018063036.1,XM_018047144.1,Novel_007635,Novel_018965,Novel_001580,Novel_009705,XM_013976537.2,Novel_018931,XM_005678336.3,Novel_003695,…
Cellular Component	GO:0036477	somatodendritic compartment	49	1313	0.00192048	0.0953744	Novel_024721,Novel_027229,Novel_007884,XM_018063393.1,Novel_020602,Novel_006216,Novel_001580,Novel_004197,XM_018063036.1,Novel_006697,Novel_023576,Novel_016767,Novel_008065,XM_018047646.1,Novel_002996,Novel_026317,Novel_007226,XM_013965606.2,XM_018048999.1,XM_005700785.3,Novel_003062,XM_018058727.1,Novel_005533,Novel_024791,Novel_000326,Novel_011282,Novel_006424,XM_018056248.1,Novel_018263,Novel_…
Cellular Component	GO:0016020	membrane	509	19203	0.00194787	0.096044	Novel_005930,Novel_021026,XM_018038493.1,XM_018051136.1,Novel_018588,XM_018049501.1,Novel_018285,XM_018057627.1,XM_013970335.2,XM_018042394.1,Novel_016635,Novel_017478,XM_018055364.1,Novel_009709,Novel_000239,XM_013971802.2,Novel_000089,Novel_003197,Novel_021022,Novel_012735,XM_018053495.1,Novel_010057,Novel_025952,Novel_003196,Novel_005052,XM_018054676.1,Novel_005600,Novel_021140,Novel_009401,No…
Biological Process	GO:0006884	cell volume homeostasis	8	94	0.00199135	0.096279	Novel_006482,XM_018042394.1,Novel_023706,Novel_023702,XM_018048999.1,Novel_023704,Novel_023696,XM_018051805.1
Biological Process	GO:1903589	positive regulation of blood vessel endothelial cell proliferation involved in sprouting angiogenesis	3	11	0.00199448	0.096279	Novel_014621,Novel_014629,Novel_014628
Cellular Component	GO:0097427	microtubule bundle	3	11	0.00199448	0.096279	XM_018043180.1,XM_018039584.1,XM_018043182.1
Biological Process	GO:0098661	inorganic anion transmembrane transport	12	187	0.00205964	0.0980529	Novel_021025,XM_018051805.1,Novel_006697,Novel_001461,Novel_021024,Novel_021026,Novel_027521,Novel_021023,XM_018048154.1,Novel_021022,XM_018048156.1,Novel_006050
Biological Process	GO:1901031	regulation of response to reactive oxygen species	6	55	0.00205146	0.0980529	Novel_004747,Novel_004740,Novel_004742,Novel_004749,Novel_004739,Novel_004745
Biological Process	GO:0010941	regulation of cell death	87	2645	0.00217088	0.102641	Novel_012726,Novel_016708,XM_013966825.2,Novel_018045,Novel_003062,Novel_010057,Novel_015371,Novel_004745,Novel_012735,XM_018052707.1,Novel_001208,Novel_010751,XM_018062751.1,Novel_002767,XM_018052530.1,XM_018047646.1,XM_018042394.1,XM_018065974.1,XM_018050215.1,XM_013966526.2,XM_005699057.3,Novel_014179,Novel_023062,Novel_010757,XM_018059432.1,Novel_004739,Novel_009182,Novel_018134,XM_018065844.…
Biological Process	GO:0022008	neurogenesis	93	2862	0.00219959	0.102927	XM_018065703.1,XM_018043182.1,Novel_007486,Novel_014690,Novel_000964,Novel_014691,Novel_020602,Novel_011136,Novel_000034,Novel_003820,Novel_024721,Novel_008072,Novel_001580,XM_018065679.1,XM_018051954.1,Novel_018326,XM_005690923.3,XM_018060296.1,XM_018048077.1,Novel_024791,XM_005696537.3,Novel_010760,XM_018051958.1,Novel_000023,Novel_012741,Novel_000031,Novel_019117,Novel_005588,Novel_000173,Nove…
Biological Process	GO:1900408	negative regulation of cellular response to oxidative stress	6	56	0.00225149	0.102927	Novel_004740,Novel_004747,Novel_004749,Novel_004742,Novel_004745,Novel_004739
Biological Process	GO:1902883	negative regulation of response to oxidative stress	6	56	0.00225149	0.102927	Novel_004749,Novel_004742,Novel_004745,Novel_004739,Novel_004740,Novel_004747
Biological Process	GO:1903202	negative regulation of oxidative stress-induced cell death	6	56	0.00225149	0.102927	Novel_004740,Novel_004747,Novel_004745,Novel_004739,Novel_004749,Novel_004742
Molecular Function	GO:0033038	bitter taste receptor activity	21	434	0.00223062	0.102927	Novel_026384,Novel_026311,Novel_018694,Novel_000077,Novel_007445,Novel_009408,Novel_020518,Novel_027254,Novel_023335,Novel_020926,Novel_023832,Novel_000089,Novel_016834,Novel_010336,Novel_000079,Novel_000998,Novel_000665,Novel_000083,Novel_016606,Novel_022616,Novel_000074
Cellular Component	GO:0005774	vacuolar membrane	30	708	0.00234807	0.106636	Novel_012740,Novel_016420,Novel_026317,Novel_016421,Novel_015811,Novel_000424,Novel_004835,Novel_028248,Novel_012739,Novel_015089,XM_018040653.1,Novel_016416,Novel_017811,Novel_002155,Novel_025037,Novel_024011,XM_013964217.2,Novel_012735,Novel_028253,Novel_028249,Novel_005533,Novel_002646,Novel_009606,Novel_012725,Novel_025040,Novel_012741,XM_018061434.1,Novel_012744,XM_018041167.1,Novel_012726
Cellular Component	GO:0044300	cerebellar mossy fiber	4	24	0.00242887	0.108873	XM_018051954.1,XM_005683657.3,Novel_018519,XM_018051958.1
Molecular Function	GO:0015288	porin activity	4	24	0.00242887	0.108873	Novel_023696,Novel_019091,Novel_023704,Novel_023702
Biological Process	GO:0033363	secretory granule organization	6	57	0.00246586	0.109818	XM_018058773.1,Novel_014521,XM_018060296.1,XM_018047646.1,XM_018058727.1,Novel_002149
Biological Process	GO:0033210	leptin-mediated signaling pathway	3	12	0.00261183	0.112391	XM_005685187.3,Novel_018257,XM_018054676.1
Biological Process	GO:0046548	retinal rod cell development	3	12	0.00261183	0.112391	XM_005685187.3,Novel_009535,XM_018054676.1
Biological Process	GO:0060510	Type II pneumocyte differentiation	3	12	0.00261183	0.112391	XM_018051958.1,XM_005683657.3,XM_018051954.1
Biological Process	GO:0060548	negative regulation of cell death	56	1570	0.00255349	0.112391	Novel_010760,Novel_015371,XM_018060296.1,Novel_003062,Novel_004745,XM_018052444.1,Novel_010751,Novel_018027,Novel_020602,Novel_014691,Novel_012109,XM_018052686.1,Novel_002616,XM_018063036.1,Novel_014058,Novel_002767,XM_018062751.1,XM_018047646.1,Novel_004747,Novel_026760,XM_013966526.2,Novel_014690,XM_018065974.1,XM_018052558.1,XM_005680539.3,XR_001917122.1,XM_018042431.1,Novel_014179,XM_00569905…
Biological Process	GO:0061141	lung ciliated cell differentiation	3	12	0.00261183	0.112391	XM_005683657.3,XM_018051954.1,XM_018051958.1
Molecular Function	GO:0008527	taste receptor activity	21	440	0.00262131	0.112391	Novel_000077,Novel_026311,Novel_018694,Novel_026384,Novel_023335,Novel_027254,Novel_020518,Novel_007445,Novel_009408,Novel_020926,Novel_016606,Novel_000074,Novel_022616,Novel_000665,Novel_000998,Novel_000083,Novel_000079,Novel_016834,Novel_000089,Novel_010336,Novel_023832
Biological Process	GO:0044802	single-organism membrane organization	50	1371	0.0027497	0.116627	XM_018040653.1,Novel_004122,Novel_003825,Novel_022269,XM_018048531.1,Novel_022215,Novel_022064,Novel_005816,Novel_020682,Novel_023547,Novel_012204,Novel_000173,Novel_012208,Novel_009606,Novel_018257,XM_018055365.1,XM_005699057.3,Novel_006482,Novel_024864,Novel_012212,Novel_006328,XM_018062751.1,Novel_006216,Novel_021891,XM_005688307.3,Novel_011136,Novel_003956,Novel_014029,XM_018055364.1,Novel_00…
Molecular Function	GO:0043168	anion binding	193	6634	0.00275391	0.116627	XR_001917204.1,Novel_026489,Novel_017900,Novel_016482,Novel_019710,XM_018039218.1,Novel_016721,Novel_006621,Novel_019109,Novel_007616,Novel_012212,Novel_002646,XM_018062674.1,XM_018061434.1,Novel_004393,Novel_025040,Novel_000496,XM_018059053.1,XM_018042431.1,Novel_017479,Novel_016421,Novel_019117,XM_018055912.1,XM_018047740.1,Novel_000173,Novel_009231,Novel_000712,Novel_022469,Novel_012204,Novel_…
Molecular Function	GO:0005488	binding	694	27028	0.0028022	0.117948	Novel_002646,Novel_009606,Novel_000496,Novel_004393,Novel_014432,XM_018059053.1,XM_018049725.1,XM_013973781.2,Novel_002749,XM_005692322.3,Novel_016803,Novel_003717,Novel_023245,Novel_025714,Novel_019611,Novel_005479,Novel_022269,Novel_003825,XM_005694739.3,XM_013964217.2,Novel_017474,Novel_017971,Novel_014819,Novel_016447,Novel_009231,XM_018066255.1,Novel_000023,Novel_019091,XM_018039661.1,Novel_…
Biological Process	GO:0007399	nervous system development	127	4137	0.00281998	0.11797	XM_018048077.1,Novel_023608,Novel_024791,XM_005696537.3,XM_018051954.1,XM_005690923.3,Novel_018326,XM_018060296.1,Novel_002317,XM_018066180.1,XM_018051958.1,Novel_018519,Novel_000023,Novel_012741,Novel_005209,Novel_010760,Novel_018083,Novel_007486,Novel_014690,Novel_000964,XM_018065703.1,Novel_025737,Novel_023576,XM_018043182.1,XM_018063036.1,XM_018065679.1,Novel_001580,Novel_006216,Novel_020602,…
Biological Process	GO:0086036	regulation of cardiac muscle cell membrane potential	4	25	0.00283687	0.11797	Novel_012209,Novel_012208,Novel_012204,Novel_012212
Biological Process	GO:0008361	regulation of cell size	19	386	0.00292487	0.120261	Novel_023704,XM_018048999.1,XM_013976688.2,Novel_023696,Novel_018257,Novel_023702,Novel_015371,XM_018060296.1,Novel_017018,Novel_024791,Novel_006482,Novel_024864,Novel_022269,Novel_027106,Novel_002019,XM_018051805.1,Novel_023706,Novel_000173,XM_018042394.1
Biological Process	GO:0009651	response to salt stress	5	41	0.00294424	0.120261	Novel_023702,XM_018062751.1,XM_005680539.3,Novel_023704,Novel_023696
Molecular Function	GO:0005030	neurotrophin receptor activity	5	41	0.00294424	0.120261	Novel_021140,XM_018066411.1,Novel_009705,Novel_009707,Novel_009709
Biological Process	GO:0048709	oligodendrocyte differentiation	12	196	0.00303095	0.122998	Novel_024864,Novel_000031,Novel_024606,Novel_010763,Novel_000023,Novel_000027,Novel_010757,Novel_000020,Novel_010751,Novel_000034,Novel_005623,Novel_010760
Molecular Function	GO:0097367	carbohydrate derivative binding	162	5464	0.00304688	0.122998	Novel_017811,Novel_013332,Novel_004531,Novel_004197,Novel_023546,XM_005687492.3,XM_018066244.1,XM_018043180.1,Novel_027085,Novel_013222,Novel_012726,Novel_021777,XM_013966825.2,Novel_016212,Novel_009707,Novel_021408,Novel_012739,Novel_022437,Novel_004392,Novel_023547,Novel_026488,Novel_012740,Novel_014512,Novel_007882,XM_018060813.1,Novel_018494,Novel_027708,Novel_028253,XR_001919614.1,Novel_0206…
Biological Process	GO:0031175	neuron projection development	61	1757	0.00307656	0.123474	Novel_010763,XM_018056248.1,XM_018054676.1,Novel_011603,Novel_005600,Novel_006424,Novel_022269,Novel_019611,Novel_016421,Novel_005816,Novel_000173,Novel_007282,Novel_005972,Novel_019117,Novel_011730,XM_018061434.1,Novel_010757,Novel_005519,Novel_009182,Novel_018257,XR_001917122.1,Novel_017109,XM_013976688.2,XM_018060398.1,Novel_024722,Novel_024864,Novel_006482,Novel_017253,Novel_014876,Novel_0022…
Biological Process	GO:0001580	detection of chemical stimulus involved in sensory perception of bitter taste	21	447	0.00314846	0.125629	Novel_026384,Novel_018694,Novel_026311,Novel_000077,Novel_009408,Novel_007445,Novel_020518,Novel_027254,Novel_023335,Novel_020926,Novel_023832,Novel_010336,Novel_000089,Novel_016834,Novel_000079,Novel_000665,Novel_000998,Novel_000083,Novel_022616,Novel_000074,Novel_016606
Cellular Component	GO:0060170	ciliary membrane	9	124	0.00319918	0.126919	Novel_000712,Novel_012212,Novel_012204,Novel_006482,Novel_012209,XM_018048999.1,Novel_012208,XM_018054676.1,XM_005685187.3
Biological Process	GO:0021960	anterior commissure morphogenesis	3	13	0.00333483	0.127891	XM_018051958.1,XM_005683657.3,XM_018051954.1
Biological Process	GO:0060689	cell differentiation involved in salivary gland development	3	13	0.00333483	0.127891	XM_005683657.3,XM_018051954.1,XM_018051958.1
Biological Process	GO:2000790	regulation of mesenchymal cell proliferation involved in lung development	3	13	0.00333483	0.127891	XM_018051958.1,XM_005683657.3,XM_018051954.1
Biological Process	GO:2000791	negative regulation of mesenchymal cell proliferation involved in lung development	3	13	0.00333483	0.127891	XM_005683657.3,XM_018051954.1,XM_018051958.1
Molecular Function	GO:0017154	semaphorin receptor activity	4	26	0.00328938	0.127891	XM_018067248.1,XM_018067249.1,Novel_022515,Novel_017253
Molecular Function	GO:0019899	enzyme binding	126	4117	0.00324608	0.127891	XM_005686363.3,Novel_013834,XM_018060296.1,Novel_018326,Novel_021757,Novel_022616,Novel_012741,Novel_012725,Novel_014521,Novel_020562,XM_018061046.1,Novel_019369,Novel_001737,Novel_012744,XM_018038353.1,XM_018062456.1,XM_013968612.2,Novel_014690,Novel_007813,Novel_026760,Novel_004747,XM_018065703.1,Novel_001580,XM_018065679.1,Novel_027254,Novel_016416,Novel_024701,Novel_002307,Novel_012109,Novel_…
Biological Process	GO:0010720	positive regulation of cell development	34	854	0.00338491	0.129094	XM_018065679.1,Novel_004197,Novel_012109,Novel_024721,Novel_010751,XM_018039406.1,XM_018043180.1,XM_018065974.1,XM_018043182.1,XM_018065703.1,Novel_012741,Novel_012726,Novel_010760,XM_018048999.1,Novel_024791,Novel_012735,Novel_018326,XM_005690923.3,Novel_010763,Novel_005052,Novel_024606,Novel_022269,Novel_005623,Novel_005816,Novel_016421,Novel_000173,Novel_001894,Novel_019117,Novel_010757,Novel_…
Biological Process	GO:0050913	sensory perception of bitter taste	21	451	0.00348769	0.132283	Novel_023335,Novel_027254,Novel_020518,Novel_009408,Novel_007445,Novel_000077,Novel_018694,Novel_026311,Novel_026384,Novel_000074,Novel_022616,Novel_016606,Novel_000998,Novel_000079,Novel_000665,Novel_000083,Novel_010336,Novel_000089,Novel_016834,Novel_023832,Novel_020926
Biological Process	GO:0006914	autophagy	40	1053	0.00354874	0.133863	Novel_016416,Novel_001086,Novel_026588,XM_018043180.1,Novel_000964,XM_018043182.1,Novel_028248,Novel_012741,XM_018057447.1,Novel_012725,Novel_012726,Novel_027705,Novel_012744,Novel_019091,Novel_023318,Novel_023447,Novel_012735,Novel_015371,Novel_002317,Novel_017991,Novel_005533,XM_005690923.3,Novel_027704,Novel_001081,Novel_012739,XM_018040653.1,Novel_025037,Novel_002155,Novel_016420,Novel_016421…
Biological Process	GO:0050767	regulation of neurogenesis	47	1290	0.00368896	0.136908	XM_018060296.1,XM_005690923.3,Novel_018326,Novel_012735,Novel_024791,Novel_010664,Novel_010760,Novel_012726,XM_018048999.1,Novel_013222,Novel_012741,XM_018043182.1,XM_018065703.1,XM_018043180.1,XM_018065974.1,Novel_000964,Novel_024721,Novel_008072,Novel_027106,XM_018039406.1,Novel_010751,Novel_011136,XM_018065679.1,Novel_004197,Novel_024722,Novel_024864,Novel_006482,XM_005699057.3,XR_001917122.1,…
Biological Process	GO:0050912	detection of chemical stimulus involved in sensory perception of taste	21	453	0.00366844	0.136908	Novel_016606,Novel_000074,Novel_022616,Novel_000998,Novel_000665,Novel_000079,Novel_000083,Novel_000089,Novel_016834,Novel_010336,Novel_023832,Novel_020926,Novel_023335,Novel_027254,Novel_020518,Novel_007445,Novel_009408,Novel_000077,Novel_026311,Novel_018694,Novel_026384
Biological Process	GO:2000378	negative regulation of reactive oxygen species metabolic process	7	82	0.00367975	0.136908	Novel_018257,Novel_023037,Novel_012735,Novel_012741,Novel_016421,XM_018039218.1,Novel_012726
Biological Process	GO:0060255	regulation of macromolecule metabolic process	327	11948	0.00373249	0.137783	XM_018062751.1,XM_005685187.3,XM_018038916.1,Novel_001208,Novel_027085,Novel_010482,Novel_023546,Novel_008976,Novel_000499,Novel_027699,Novel_016212,Novel_004702,XM_018051811.1,Novel_017008,Novel_021408,Novel_020500,Novel_015371,Novel_003062,Novel_014773,Novel_000154,Novel_000020,Novel_022437,Novel_008445,Novel_002730,Novel_015239,Novel_012739,XM_018040653.1,Novel_026488,Novel_023547,Novel_005652…
Biological Process	GO:0015793	glycerol transport	4	27	0.00378861	0.137897	Novel_023702,Novel_023696,Novel_023704,Novel_023706
Biological Process	GO:0030182	neuron differentiation	81	2484	0.00380689	0.137897	Novel_010760,XM_018051958.1,Novel_012741,Novel_000023,XM_005690923.3,XM_018051954.1,Novel_018326,XM_018060296.1,Novel_024791,XM_018048077.1,XM_005696537.3,Novel_011136,Novel_000034,Novel_020602,Novel_014691,Novel_024721,Novel_003820,Novel_001580,XM_018065679.1,XM_018065703.1,XM_018043182.1,Novel_000964,Novel_014690,XM_018060398.1,XR_001917122.1,Novel_017109,Novel_011730,XM_018061434.1,Novel_01725…
Molecular Function	GO:0000166	nucleotide binding	185	6375	0.00379064	0.137897	Novel_017474,Novel_022707,Novel_025037,Novel_000522,Novel_021608,XM_018051036.1,Novel_005277,Novel_009231,XM_018047740.1,Novel_000173,Novel_012204,Novel_016452,Novel_000712,Novel_022469,Novel_019117,XM_018055912.1,Novel_017479,Novel_016421,XM_018042431.1,XM_018059053.1,XM_018061434.1,Novel_000496,Novel_004393,Novel_025040,XM_018062674.1,Novel_002646,Novel_019109,Novel_012212,Novel_020880,Novel_01…
Molecular Function	GO:1901265	nucleoside phosphate binding	185	6376	0.00381548	0.137897	Novel_012726,Novel_021777,Novel_004702,Novel_013222,Novel_009707,Novel_016212,Novel_011095,XM_013966825.2,XM_018051018.1,Novel_021408,Novel_004531,Novel_008594,Novel_017811,Novel_013332,Novel_004197,Novel_002767,Novel_023546,Novel_027085,XR_001917385.1,XM_018043180.1,XM_018066244.1,Novel_014512,Novel_023848,XM_018060813.1,Novel_007882,Novel_027708,Novel_018494,XM_018061822.1,XR_001919614.1,Novel_…
Biological Process	GO:0007163	establishment or maintenance of cell polarity	17	339	0.00392581	0.141145	XM_018043180.1,XM_013971823.2,Novel_015311,XM_018043182.1,Novel_019117,Novel_021891,Novel_012109,XM_018059852.1,Novel_003825,Novel_011136,XM_018059131.1,XM_005693140.3,XM_018039584.1,XM_018055773.1,Novel_010664,Novel_013222,Novel_019174
Molecular Function	GO:0022829	wide pore channel activity	5	44	0.00402139	0.143833	Novel_023702,Novel_023704,Novel_013268,Novel_019091,Novel_023696
Biological Process	GO:0045666	positive regulation of neuron differentiation	26	611	0.00418003	0.14652	Novel_010763,Novel_005052,Novel_004197,XM_018039406.1,Novel_022269,Novel_010751,Novel_024721,Novel_016421,XM_018043180.1,Novel_005816,Novel_019117,Novel_000173,XM_018043182.1,Novel_009182,Novel_011730,Novel_012741,Novel_010757,XM_018048999.1,Novel_012726,Novel_010760,Novel_006482,Novel_012735,Novel_024791,Novel_024722,Novel_018326,XM_005690923.3
Biological Process	GO:0051489	regulation of filopodium assembly	8	106	0.00419828	0.14652	Novel_024721,Novel_011136,Novel_014629,Novel_014628,XM_005693140.3,Novel_014621,Novel_024722,XM_013971823.2
Cellular Component	GO:0033269	internode region of axon	3	14	0.00416875	0.14652	Novel_007882,Novel_007884,Novel_023576
Molecular Function	GO:0003723	RNA binding	88	2745	0.00412404	0.14652	Novel_027738,Novel_010751,XR_309793.3,XR_001917385.1,XM_018047646.1,Novel_028248,XM_018058137.1,Novel_000239,Novel_012726,Novel_004702,XM_013962531.2,XM_018063598.1,Novel_012735,Novel_021408,Novel_021972,Novel_003062,XM_018051018.1,Novel_012739,Novel_010763,Novel_007177,XM_018038847.1,Novel_022659,XM_018038743.1,Novel_009747,Novel_012740,Novel_025307,Novel_007952,Novel_016420,Novel_001589,Novel_0…
Molecular Function	GO:0015103	inorganic anion transmembrane transporter activity	15	285	0.00420265	0.14652	Novel_021025,XM_018051805.1,Novel_008503,Novel_006697,Novel_021026,Novel_021024,Novel_001461,Novel_027521,XM_018048154.1,Novel_008496,Novel_021023,Novel_012766,XM_018048156.1,Novel_006050,Novel_021022
Biological Process	GO:0009966	regulation of signal transduction	143	4791	0.00427729	0.148289	XM_018062797.1,Novel_018257,XM_018039288.1,XM_018055773.1,XM_013970277.2,XM_018059432.1,Novel_013675,Novel_023062,Novel_004749,Novel_002205,Novel_019905,Novel_014876,Novel_011363,XM_018053567.1,Novel_002730,Novel_005623,Novel_011014,Novel_000326,XM_018063739.1,Novel_005330,Novel_000499,XM_013966825.2,XM_018059036.1,Novel_013222,Novel_013157,Novel_015371,XM_018062751.1,XM_018056902.1,Novel_017811,…
Biological Process	GO:0043517	positive regulation of DNA damage response, signal transduction by p53 class mediator	4	28	0.00433676	0.148289	XM_018047646.1,Novel_001737,Novel_017474,Novel_017479
Biological Process	GO:0072201	negative regulation of mesenchymal cell proliferation	4	28	0.00433676	0.148289	XM_018051954.1,Novel_003825,XM_005683657.3,XM_018051958.1
Cellular Component	GO:0055037	recycling endosome	15	286	0.00433933	0.148289	Novel_012208,Novel_006328,XM_018048837.1,Novel_027229,Novel_002155,Novel_019460,Novel_003431,Novel_013222,Novel_011136,Novel_012209,Novel_000964,Novel_024791,Novel_012212,Novel_012204,Novel_005972
Biological Process	GO:0008630	intrinsic apoptotic signaling pathway in response to DNA damage	11	181	0.00468251	0.158636	XM_018042329.1,Novel_026588,XM_018052686.1,XM_018061046.1,Novel_009401,Novel_017675,XM_018059432.1,XM_018062751.1,XM_018047646.1,Novel_020682,XM_018065974.1
Molecular Function	GO:0043167	ion binding	376	13962	0.00468807	0.158636	Novel_025962,Novel_023241,Novel_006623,Novel_012209,Novel_004532,Novel_001050,Novel_020602,XM_018064090.1,Novel_024721,Novel_002616,Novel_009471,Novel_023906,Novel_022470,XM_018055039.1,XM_005679509.3,XM_018055454.1,Novel_007813,Novel_007793,XM_005687138.3,Novel_026317,Novel_000424,Novel_006400,XM_005684505.3,Novel_024232,XM_018061958.1,XM_018053731.1,Novel_013677,XM_018048765.1,Novel_023346,XM_0…
Cellular Component	GO:0012505	endomembrane system	209	7340	0.00478756	0.161212	Novel_000236,Novel_017018,Novel_024119,Novel_005533,Novel_022706,Novel_004745,XM_013965606.2,XM_013971802.2,Novel_010911,Novel_023318,Novel_020132,Novel_000239,Novel_008065,Novel_008258,Novel_003716,XM_013970335.2,Novel_010425,Novel_012324,Novel_017478,Novel_027229,XM_005688307.3,XM_018038493.1,XM_018051644.1,Novel_006112,Novel_004740,Novel_002149,XM_013970357.2,XM_018065603.1,Novel_023866,XM_018…
Biological Process	GO:0023051	regulation of signaling	160	5455	0.00487009	0.162817	Novel_020682,Novel_005816,XM_018041155.1,Novel_011282,Novel_009401,XM_005678085.3,Novel_004742,Novel_020819,XM_018063743.1,Novel_005052,Novel_017675,Novel_004740,XM_018050175.1,Novel_014073,XM_018065603.1,Novel_024864,XM_013966824.2,Novel_000854,XM_005699057.3,Novel_005519,XM_013970422.2,XM_018065844.1,XM_013966062.2,Novel_000439,Novel_004739,Novel_008258,XM_018047646.1,XM_018052530.1,Novel_00806…
Biological Process	GO:0032933	SREBP signaling pathway	4	29	0.00493592	0.162817	XM_018067068.1,Novel_003825,Novel_022550,XM_018067071.1
Biological Process	GO:0060605	tube lumen cavitation	3	15	0.00511825	0.162817	XM_005683657.3,XM_018051954.1,XM_018051958.1
Biological Process	GO:0060662	salivary gland cavitation	3	15	0.00511825	0.162817	XM_018051958.1,XM_005683657.3,XM_018051954.1
Biological Process	GO:0071501	cellular response to sterol depletion	4	29	0.00493592	0.162817	XM_018067068.1,Novel_003825,Novel_022550,XM_018067071.1
Molecular Function	GO:0000827	inositol-1,3,4,5,6-pentakisphosphate kinase activity	3	15	0.00511825	0.162817	Novel_022470,XM_018066244.1,Novel_022469
Molecular Function	GO:0000828	inositol hexakisphosphate kinase activity	3	15	0.00511825	0.162817	Novel_022469,XM_018066244.1,Novel_022470
Molecular Function	GO:0000829	inositol heptakisphosphate kinase activity	3	15	0.00511825	0.162817	Novel_022470,XM_018066244.1,Novel_022469
Molecular Function	GO:0000832	inositol hexakisphosphate 5-kinase activity	3	15	0.00511825	0.162817	Novel_022469,Novel_022470,XM_018066244.1
Molecular Function	GO:0016462	pyrophosphatase activity	64	1903	0.00499239	0.162817	Novel_025037,Novel_017474,Novel_022707,Novel_000522,Novel_016421,Novel_017479,Novel_009231,Novel_018263,Novel_016452,XM_018046190.1,Novel_004393,Novel_025040,Novel_023548,XM_018062674.1,XM_018048765.1,Novel_002646,Novel_003695,Novel_028249,Novel_006621,Novel_016416,XM_013969732.2,Novel_011136,XM_018054269.1,Novel_028252,Novel_007813,Novel_012741,Novel_012725,Novel_016217,Novel_012744,Novel_005357…
Molecular Function	GO:0052723	inositol hexakisphosphate 1-kinase activity	3	15	0.00511825	0.162817	XM_018066244.1,Novel_022470,Novel_022469
Molecular Function	GO:0052724	inositol hexakisphosphate 3-kinase activity	3	15	0.00511825	0.162817	Novel_022470,XM_018066244.1,Novel_022469
Biological Process	GO:0030030	cell projection organization	80	2479	0.00519618	0.164538	XM_018056920.1,Novel_020562,Novel_010760,Novel_014521,XM_018051958.1,Novel_012741,XM_018051954.1,Novel_018326,XM_005690923.3,XM_018060296.1,Novel_024791,XM_005696537.3,XM_018063393.1,Novel_020602,Novel_015644,Novel_001050,Novel_011136,Novel_003820,Novel_024721,Novel_001580,XM_018047608.1,XM_018043182.1,Novel_014628,Novel_000964,XM_018060398.1,XR_001917122.1,Novel_017109,Novel_014629,Novel_011730,…
Cellular Component	GO:0016234	inclusion body	9	134	0.00532677	0.167903	Novel_000367,Novel_022659,XM_018038743.1,Novel_001483,Novel_012105,Novel_000370,XM_018054680.1,XM_005678054.3,Novel_018257
Biological Process	GO:0006991	response to sterol depletion	4	30	0.00558816	0.169189	XM_018067071.1,XM_018067068.1,Novel_003825,Novel_022550
Biological Process	GO:0010646	regulation of cell communication	158	5398	0.00555234	0.169189	Novel_021232,XM_018048765.1,Novel_014629,Novel_013677,Novel_024232,XR_001917122.1,XM_018061958.1,XM_013972474.2,Novel_009561,Novel_014621,Novel_024722,Novel_024964,Novel_006482,Novel_026762,XM_018056248.1,XM_005700426.3,Novel_018207,XM_018054069.1,Novel_001737,Novel_004532,Novel_002317,Novel_006323,Novel_024577,XM_018052686.1,Novel_024721,Novel_002616,Novel_001050,Novel_020602,Novel_026317,XM_018…
Biological Process	GO:0021756	striatum development	4	30	0.00558816	0.169189	XM_018054676.1,Novel_006482,XM_005685187.3,XM_018048999.1
Biological Process	GO:0032456	endocytic recycling	6	67	0.00554004	0.169189	Novel_012212,Novel_012204,Novel_012208,Novel_006328,Novel_023447,Novel_012209
Biological Process	GO:0072574	hepatocyte proliferation	4	30	0.00558816	0.169189	Novel_014691,Novel_012109,Novel_014690,XM_018065844.1
Biological Process	GO:0072575	epithelial cell proliferation involved in liver morphogenesis	4	30	0.00558816	0.169189	Novel_014691,Novel_012109,XM_018065844.1,Novel_014690
Biological Process	GO:1901798	positive regulation of signal transduction by p53 class mediator	4	30	0.00558816	0.169189	Novel_017479,Novel_017474,XM_018047646.1,Novel_001737
Cellular Component	GO:0071008	U2-type post-mRNA release spliceosomal complex	2	5	0.00553238	0.169189	Novel_006621,Novel_006623
Molecular Function	GO:0045183	translation factor activity, non-nucleic acid binding	2	5	0.00553238	0.169189	Novel_024721,Novel_024722
Biological Process	GO:0032535	regulation of cellular component size	30	754	0.0057171	0.172337	Novel_023704,XM_018048999.1,XM_013976688.2,Novel_023696,Novel_020562,Novel_018257,Novel_023702,Novel_009182,Novel_002205,Novel_011338,XM_018060296.1,Novel_015371,Novel_017018,Novel_024791,Novel_006482,Novel_024864,Novel_022269,Novel_011136,Novel_001050,Novel_027106,Novel_002019,XM_018051805.1,XM_018054676.1,XM_005685187.3,Novel_001580,Novel_019117,Novel_023706,Novel_015311,Novel_000173,XM_0180423…
Molecular Function	GO:0016818	hydrolase activity, acting on acid anhydrides, in phosphorus-containing anhydrides	64	1916	0.00577397	0.173294	Novel_000522,Novel_022707,Novel_017474,Novel_025037,Novel_016421,Novel_017479,XM_018046190.1,Novel_016452,Novel_018263,Novel_009231,XM_018062674.1,XM_018048765.1,Novel_023548,Novel_002646,Novel_025040,Novel_004393,Novel_028249,Novel_003695,Novel_006621,Novel_016416,XM_018054269.1,Novel_011136,Novel_028252,XM_013969732.2,Novel_007813,Novel_012725,Novel_012741,Novel_012744,Novel_016217,Novel_005357…
Biological Process	GO:0000910	cytokinesis	16	325	0.00599253	0.178105	Novel_027708,Novel_020745,Novel_018072,Novel_027705,Novel_012684,Novel_017008,Novel_023318,Novel_009436,Novel_004867,Novel_019460,Novel_018066,Novel_002345,XM_018054676.1,Novel_027704,Novel_015115,XM_005685187.3
Biological Process	GO:0015791	polyol transport	4	31	0.00629546	0.178105	Novel_023696,Novel_023704,Novel_023706,Novel_023702
Biological Process	GO:0031329	regulation of cellular catabolic process	47	1328	0.00622514	0.178105	XM_018039339.1,Novel_008258,Novel_028248,Novel_021081,XM_018063036.1,Novel_001086,Novel_016416,XM_018062751.1,XM_018054680.1,Novel_012735,XM_005690923.3,Novel_017991,Novel_020500,Novel_015371,Novel_002317,Novel_012725,XM_018057447.1,Novel_012741,Novel_012744,Novel_012726,Novel_012740,Novel_016421,Novel_016420,Novel_000173,Novel_009401,XM_018040653.1,Novel_012739,Novel_001081,Novel_025037,XM_01805…
Biological Process	GO:0048711	positive regulation of astrocyte differentiation	3	16	0.00618749	0.178105	XM_018065703.1,Novel_001894,XM_018065679.1
Biological Process	GO:0060486	Clara cell differentiation	3	16	0.00618749	0.178105	XM_018051954.1,XM_005683657.3,XM_018051958.1
Biological Process	GO:0060546	negative regulation of necroptotic process	4	31	0.00629546	0.178105	Novel_016447,Novel_014058,Novel_026760,Novel_026762
Biological Process	GO:1903587	regulation of blood vessel endothelial cell proliferation involved in sprouting angiogenesis	3	16	0.00618749	0.178105	Novel_014629,Novel_014621,Novel_014628
Biological Process	GO:1990440	positive regulation of transcription from RNA polymerase II promoter in response to endoplasmic reticulum stress	3	16	0.00618749	0.178105	XM_018038916.1,Novel_014690,Novel_014691
Cellular Component	GO:0061617	MICOS complex	3	16	0.00618749	0.178105	XM_018055365.1,XM_018055364.1,Novel_022215
Cellular Component	GO:0097342	ripoptosome	4	31	0.00629546	0.178105	Novel_026760,Novel_026762,XM_013966824.2,XM_013966825.2
Cellular Component	GO:0098805	whole membrane	82	2567	0.00603826	0.178105	XM_018054443.1,Novel_012208,Novel_026578,XM_018067071.1,Novel_000439,Novel_013675,Novel_027496,Novel_028253,XR_001918100.1,XM_018065603.1,Novel_019905,Novel_002149,Novel_012739,XM_018040653.1,Novel_005623,XM_018048531.1,Novel_012740,Novel_016420,Novel_005816,XM_005679960.3,Novel_005972,Novel_019488,Novel_013222,Novel_012726,Novel_012735,Novel_005533,Novel_015371,Novel_000236,XM_018051136.1,Novel_…
Molecular Function	GO:0015168	glycerol transmembrane transporter activity	4	31	0.00629546	0.178105	Novel_023702,Novel_023706,Novel_023704,Novel_023696
Molecular Function	GO:0015250	water channel activity	4	31	0.00629546	0.178105	Novel_023702,Novel_023696,Novel_023704,Novel_023706
Molecular Function	GO:0015254	glycerol channel activity	4	31	0.00629546	0.178105	Novel_023702,Novel_023706,Novel_023704,Novel_023696
Molecular Function	GO:0005089	Rho guanyl-nucleotide exchange factor activity	11	190	0.00668644	0.188394	Novel_020819,Novel_021232,Novel_013157,XM_018054069.1,Novel_027328,Novel_028303,Novel_014876,Novel_002205,XM_018054637.1,XM_005700426.3,Novel_005330
Biological Process	GO:0043085	positive regulation of catalytic activity	81	2543	0.00678742	0.190462	XM_013966824.2,Novel_024864,Novel_002140,Novel_014876,Novel_002205,Novel_027708,XM_005693140.3,XM_018060813.1,XM_018039584.1,Novel_018257,XM_013970422.2,XM_018039288.1,XM_005688362.3,XM_005699057.3,Novel_013675,Novel_017655,Novel_000921,Novel_017675,XM_005678085.3,XM_018051384.1,XM_018060044.1,XM_018054637.1,Novel_014773,XM_013966825.2,XM_018042329.1,Novel_015811,XM_013970335.2,XM_018043180.1,XM_…
Biological Process	GO:0044380	protein localization to cytoskeleton	6	70	0.00685189	0.191492	XM_018044988.1,Novel_013675,Novel_000173,Novel_013677,XM_018054676.1,XM_005685187.3
Molecular Function	GO:0016817	hydrolase activity, acting on acid anhydrides	64	1933	0.00695224	0.193514	Novel_016635,Novel_027085,Novel_023546,Novel_028248,XM_005685187.3,Novel_007884,Novel_022706,Novel_021408,Novel_012735,XM_013962531.2,Novel_016212,Novel_021777,Novel_012726,Novel_013222,XM_018042329.1,Novel_016420,XM_018056299.1,Novel_012740,Novel_013513,Novel_023547,Novel_004392,Novel_009401,XM_018054676.1,Novel_012739,Novel_028253,Novel_021398,XM_018051644.1,XM_018040733.1,Novel_007882,Novel_02…
Biological Process	GO:0015698	inorganic anion transport	15	302	0.00706377	0.195045	Novel_021026,Novel_021024,Novel_001461,Novel_008503,Novel_006697,XM_018051805.1,Novel_021025,XM_018048156.1,Novel_006050,Novel_021022,Novel_008496,XM_018048154.1,Novel_021023,Novel_012766,Novel_027521
Biological Process	GO:0120036	plasma membrane bounded cell projection organization	78	2438	0.00705098	0.195045	XM_018051958.1,Novel_014521,Novel_012741,XM_018056920.1,Novel_010760,Novel_020562,Novel_024791,XM_005696537.3,XM_018051954.1,Novel_018326,XM_005690923.3,XM_018060296.1,Novel_001580,XM_018047608.1,Novel_011136,Novel_001050,XM_018063393.1,Novel_020602,Novel_015644,Novel_024721,Novel_003820,Novel_000964,Novel_014628,XM_018043182.1,Novel_014629,Novel_011730,XM_018061434.1,XM_018060398.1,XR_001917122.…
Biological Process	GO:0046847	filopodium assembly	8	116	0.00718215	0.197523	Novel_024721,Novel_011136,Novel_014629,Novel_014628,XM_005693140.3,Novel_014621,Novel_024722,XM_013971823.2
Biological Process	GO:0016358	dendrite development	21	482	0.00729522	0.199837	Novel_018326,Novel_014876,Novel_006482,Novel_024864,Novel_024722,XM_018060398.1,Novel_013222,XM_018048999.1,Novel_017109,Novel_000173,Novel_005972,Novel_000964,Novel_011136,Novel_013332,Novel_024721,Novel_027229,XM_018054676.1,XM_018056248.1,Novel_001580,XM_005685187.3,Novel_004197
Biological Process	GO:0048854	brain morphogenesis	6	71	0.00733527	0.20014	XM_018048999.1,Novel_017018,XM_018054676.1,Novel_006482,XM_005685187.3,Novel_024864
Biological Process	GO:0060354	negative regulation of cell adhesion molecule production	3	17	0.00738009	0.20057	Novel_023702,Novel_023696,Novel_023704
Cellular Component	GO:0005783	endoplasmic reticulum	90	2883	0.00748095	0.202514	Novel_005533,Novel_011422,Novel_004745,Novel_010712,XM_013971802.2,XM_013969550.2,Novel_023570,Novel_010710,XM_018058608.1,XM_018052918.1,Novel_023546,Novel_012324,Novel_010482,Novel_010425,XM_013970335.2,Novel_003716,XM_005688307.3,Novel_007253,Novel_014029,XM_018038916.1,Novel_002767,Novel_001086,Novel_004197,XM_018038493.1,XM_018062751.1,Novel_004740,Novel_004749,XR_001919614.1,XR_001918100.1,…
Cellular Component	GO:0071944	cell periphery	243	8752	0.00757826	0.204347	Novel_021891,Novel_006216,Novel_016416,Novel_006697,Novel_002345,XM_018050640.1,Novel_012109,XM_018043179.1,Novel_003820,Novel_024011,NM_001314303.1,Novel_011136,Novel_006050,Novel_000964,XM_005693503.2,Novel_020510,XM_005682965.2,Novel_012725,Novel_005209,Novel_012744,Novel_011431,Novel_013834,XM_013972199.2,Novel_024791,Novel_005357,Novel_016358,Novel_005356,Novel_027521,XM_018054428.1,XM_01805…
Biological Process	GO:0002432	granuloma formation	2	6	0.00816626	0.205123	Novel_014691,Novel_014690
Biological Process	GO:0006666	3-keto-sphinganine metabolic process	2	6	0.00816626	0.205123	Novel_023571,Novel_023570
Biological Process	GO:0006924	activation-induced cell death of T cells	4	33	0.00788277	0.205123	XM_013966824.2,Novel_003062,Novel_026760,Novel_026762
Biological Process	GO:0032095	regulation of response to food	4	33	0.00788277	0.205123	XM_018063036.1,Novel_018257,XM_018054676.1,XM_005685187.3
Biological Process	GO:0038108	negative regulation of appetite by leptin-mediated signaling pathway	2	6	0.00816626	0.205123	XM_005685187.3,XM_018054676.1
Biological Process	GO:0044106	cellular amine metabolic process	20	454	0.00774744	0.205123	XM_005694095.3,Novel_003914,Novel_004747,Novel_027341,Novel_019398,Novel_011035,Novel_004742,Novel_021641,Novel_027744,Novel_025482,Novel_014773,Novel_004740,Novel_023069,Novel_022961,Novel_004749,Novel_008217,Novel_004745,Novel_002075,Novel_004739,Novel_014192
Biological Process	GO:0045664	regulation of neuron differentiation	41	1139	0.00776817	0.205123	Novel_010763,Novel_005052,Novel_005600,XM_018056248.1,Novel_022269,Novel_016421,Novel_005816,Novel_000173,Novel_019117,Novel_001894,Novel_011730,Novel_010757,Novel_009182,Novel_005519,Novel_018257,XM_013976688.2,XR_001917122.1,Novel_024722,Novel_024864,Novel_006482,XM_018065679.1,Novel_004197,Novel_024721,XM_018039406.1,Novel_027106,Novel_011136,Novel_010751,XM_018043180.1,Novel_000964,XM_0180431…
Biological Process	GO:0060295	regulation of cilium movement involved in cell motility	2	6	0.00816626	0.205123	XM_018054676.1,XM_005685187.3
Biological Process	GO:0060296	regulation of cilium beat frequency involved in ciliary motility	2	6	0.00816626	0.205123	XM_005685187.3,XM_018054676.1
Biological Process	GO:0097193	intrinsic apoptotic signaling pathway	22	518	0.00813781	0.205123	XM_018052686.1,Novel_017474,Novel_026588,Novel_014691,Novel_020602,XM_018062751.1,Novel_017675,Novel_015981,Novel_009401,Novel_000173,Novel_020682,Novel_018207,XM_018047646.1,XM_018065974.1,Novel_017479,Novel_014690,XM_018061046.1,XM_018061958.1,XM_018042329.1,XM_018059432.1,XM_013966825.2,XM_013966824.2
Biological Process	GO:1902019	regulation of cilium-dependent cell motility	2	6	0.00816626	0.205123	XM_018054676.1,XM_005685187.3
Cellular Component	GO:0005886	plasma membrane	237	8530	0.00817164	0.205123	Novel_015504,Novel_012209,Novel_004532,XM_013965722.2,Novel_018326,XM_005690923.3,Novel_012741,Novel_020562,Novel_001737,Novel_026317,Novel_013451,Novel_026760,XM_018055454.1,XM_018043182.1,Novel_014628,Novel_011839,Novel_004747,Novel_023576,Novel_007813,XM_018065703.1,Novel_002996,Novel_009705,XM_018065679.1,Novel_021024,Novel_023906,XM_018063036.1,XM_005681252.3,Novel_024721,Novel_009471,XM_018…
Cellular Component	GO:0036488	CHOP-C/EBP complex	2	6	0.00816626	0.205123	Novel_014690,Novel_014691
Cellular Component	GO:1990851	Wnt-Frizzled-LRP5/6 complex	2	6	0.00816626	0.205123	Novel_013834,Novel_006216
Molecular Function	GO:0010698	acetyltransferase activator activity	2	6	0.00816626	0.205123	XM_013971823.2,XM_005693140.3
Molecular Function	GO:0033142	progesterone receptor binding	2	6	0.00816626	0.205123	XM_018052530.1,Novel_001208
Molecular Function	GO:0047560	3-dehydrosphinganine reductase activity	2	6	0.00816626	0.205123	Novel_023571,Novel_023570
Molecular Function	GO:0052836	inositol 5-diphosphate pentakisphosphate 5-kinase activity	2	6	0.00816626	0.205123	Novel_022469,Novel_022470
Molecular Function	GO:0052839	inositol diphosphate tetrakisphosphate kinase activity	2	6	0.00816626	0.205123	Novel_022469,Novel_022470
Biological Process	GO:0042759	long-chain fatty acid biosynthetic process	5	52	0.00822287	0.205661	Novel_010760,Novel_010751,Novel_010757,Novel_010763,Novel_024782
Biological Process	GO:0009894	regulation of catabolic process	53	1564	0.00873943	0.215353	XM_018061046.1,Novel_012726,Novel_012744,Novel_012741,Novel_012725,XM_018057447.1,Novel_000499,Novel_002317,Novel_020500,Novel_015371,XM_005690923.3,Novel_014773,Novel_017991,Novel_012735,XM_018054680.1,Novel_016416,XM_018062751.1,XM_018063036.1,Novel_001086,XM_005684922.3,Novel_021081,Novel_008258,Novel_028248,XM_018039339.1,XM_005699057.3,Novel_012684,Novel_017655,Novel_013675,Novel_006356,XM_0…
Biological Process	GO:0072576	liver morphogenesis	4	34	0.00876637	0.215353	XM_018065844.1,Novel_014690,Novel_012109,Novel_014691
Biological Process	GO:1902043	positive regulation of extrinsic apoptotic signaling pathway via death domain receptors	4	34	0.00876637	0.215353	Novel_024864,Novel_002730,Novel_026760,Novel_026762
Molecular Function	GO:0015166	polyol transmembrane transporter activity	4	34	0.00876637	0.215353	Novel_023702,Novel_023704,Novel_023706,Novel_023696
Molecular Function	GO:0015665	alcohol transmembrane transporter activity	4	34	0.00876637	0.215353	Novel_023702,Novel_023704,Novel_023706,Novel_023696
Cellular Component	GO:0044456	synapse part	49	1426	0.00896654	0.21949	XM_013972199.2,Novel_027521,Novel_024119,XM_013965606.2,Novel_026234,XM_018048999.1,Novel_015039,Novel_021594,Novel_019174,XM_005691547.3,Novel_004835,Novel_026317,XM_018038353.1,Novel_007226,Novel_008065,Novel_015040,XM_018055454.1,Novel_011839,XM_005693503.2,Novel_004197,Novel_002345,XM_018063036.1,Novel_006697,Novel_027229,XM_018051805.1,Novel_024721,Novel_018285,XM_018063393.1,Novel_013332,No…
Biological Process	GO:0072657	protein localization to membrane	36	980	0.00901611	0.219923	Novel_012212,Novel_019905,Novel_006482,XR_001917122.1,XM_018039584.1,Novel_018026,Novel_012208,Novel_020682,XM_005699249.3,Novel_012204,Novel_000712,Novel_022064,Novel_005661,Novel_015488,Novel_007177,Novel_000370,Novel_022269,XM_018040653.1,Novel_004122,Novel_003062,Novel_011422,Novel_000367,Novel_012209,Novel_024791,XM_013971802.2,XM_018048999.1,Novel_013222,Novel_019174,Novel_000964,Novel_0180…
Biological Process	GO:0070266	necroptotic process	7	97	0.00914021	0.221386	Novel_026762,Novel_018207,Novel_026760,Novel_014058,XM_018061453.1,Novel_016447,XM_013966824.2
Molecular Function	GO:0017137	Rab GTPase binding	15	311	0.00911356	0.221386	Novel_017179,Novel_000854,Novel_019460,Novel_010481,Novel_006328,Novel_014521,XM_018061434.1,Novel_018326,Novel_002205,XM_018048677.1,Novel_012927,Novel_010650,Novel_010482,XM_005691547.3,XM_018063648.1
Biological Process	GO:0008625	extrinsic apoptotic signaling pathway via death domain receptors	8	122	0.0096114	0.228684	XM_018062751.1,Novel_002730,Novel_026762,Novel_026760,Novel_020682,XM_005683338.3,XM_018050215.1,Novel_024864
Biological Process	GO:0009308	amine metabolic process	20	464	0.0096916	0.228684	Novel_011035,Novel_019398,Novel_021641,Novel_004742,Novel_027341,Novel_004747,Novel_003914,XM_005694095.3,Novel_014192,Novel_004739,Novel_023069,Novel_004740,Novel_014773,Novel_027744,Novel_025482,Novel_004745,Novel_002075,Novel_008217,Novel_004749,Novel_022961
Biological Process	GO:0010664	negative regulation of striated muscle cell apoptotic process	4	35	0.00971219	0.228684	Novel_010760,Novel_010751,Novel_010757,Novel_010763
Biological Process	GO:0010667	negative regulation of cardiac muscle cell apoptotic process	4	35	0.00971219	0.228684	Novel_010763,Novel_010757,Novel_010760,Novel_010751
Biological Process	GO:0012501	programmed cell death	100	3285	0.00973967	0.228684	XM_005688362.3,XR_001919484.1,XM_005699057.3,Novel_014179,XM_018065844.1,Novel_018257,XM_018062797.1,XM_018054443.1,Novel_018134,Novel_009182,XM_018059432.1,Novel_010757,XM_013966824.2,Novel_024864,XM_018065603.1,Novel_005623,Novel_011014,Novel_009401,XM_018040653.1,XM_018053567.1,XM_018061615.1,Novel_002730,Novel_017675,Novel_010763,Novel_001894,Novel_020682,XM_005683338.3,XM_018042329.1,XM_0180…
Biological Process	GO:0060850	regulation of transcription involved in cell fate commitment	5	54	0.00962134	0.228684	XM_018048073.1,Novel_014691,XM_018048077.1,Novel_014690,Novel_024606
Biological Process	GO:0072595	maintenance of protein localization in organelle	4	35	0.00971219	0.228684	XM_005685187.3,Novel_012324,XM_018054676.1,XM_005687138.3
Biological Process	GO:1903427	negative regulation of reactive oxygen species biosynthetic process	4	35	0.00971219	0.228684	Novel_012726,Novel_012735,Novel_012741,Novel_016421
Molecular Function	GO:0005372	water transmembrane transporter activity	4	35	0.00971219	0.228684	Novel_023702,Novel_023696,Novel_023704,Novel_023706
Biological Process	GO:0048666	neuron development	64	1966	0.00982918	0.230003	Novel_016421,Novel_019117,Novel_000173,XM_018056248.1,Novel_011603,Novel_006424,Novel_022269,Novel_019611,Novel_006482,Novel_024722,Novel_017253,Novel_011730,XM_018061434.1,XM_018060398.1,XR_001917122.1,Novel_017109,Novel_000964,XM_018043182.1,Novel_001580,Novel_020602,Novel_011136,Novel_003820,Novel_024721,Novel_024791,XM_005696537.3,XM_018051954.1,Novel_018326,XM_005690923.3,XM_018060296.1,XM_0…
Molecular Function	GO:0008168	methyltransferase activity	23	559	0.00989067	0.23066	XM_018051018.1,Novel_019800,Novel_021978,Novel_021972,Novel_017279,Novel_011697,Novel_021979,XM_018066255.1,Novel_026442,XM_005688969.3,XM_018052530.1,XM_018039233.1,Novel_024640,XR_001918836.1,XM_018055551.1,XM_018050755.1,XM_018055552.1,XM_018065134.1,Novel_021987,Novel_012497,Novel_001208,Novel_016522,Novel_019799
Biological Process	GO:0030423	targeting of mRNA for destruction involved in RNA interference	3	19	0.0101475	0.231183	XM_018059054.1,XM_018059053.1,Novel_021408
Biological Process	GO:0034614	cellular response to reactive oxygen species	11	201	0.00998348	0.231183	XM_005699057.3,Novel_004739,Novel_018257,Novel_004742,Novel_004740,Novel_004747,XM_013967804.2,Novel_017899,Novel_004745,Novel_004749,Novel_017900
Biological Process	GO:0050909	sensory perception of taste	21	497	0.0100931	0.231183	Novel_026384,Novel_018694,Novel_026311,Novel_000077,Novel_009408,Novel_007445,Novel_020518,Novel_023335,Novel_027254,Novel_020926,Novel_023832,Novel_010336,Novel_000089,Novel_016834,Novel_000079,Novel_000665,Novel_000998,Novel_000083,Novel_022616,Novel_000074,Novel_016606
Biological Process	GO:0070235	regulation of activation-induced cell death of T cells	3	19	0.0101475	0.231183	Novel_026760,Novel_026762,XM_013966824.2
Biological Process	GO:0071679	commissural neuron axon guidance	3	19	0.0101475	0.231183	XM_018051954.1,XM_005683657.3,XM_018051958.1
Biological Process	GO:2000026	regulation of multicellular organismal development	99	3251	0.00999551	0.231183	Novel_010760,Novel_002254,Novel_012741,Novel_022616,Novel_018519,XM_018051958.1,XM_018060296.1,XM_005690923.3,XM_018051954.1,Novel_018326,Novel_023608,Novel_024791,Novel_008072,Novel_024721,Novel_012109,Novel_014691,Novel_020602,Novel_011136,Novel_021024,XM_018065679.1,Novel_027254,Novel_006216,Novel_021891,Novel_024577,XM_018043182.1,Novel_026760,Novel_014628,XM_018065703.1,Novel_025737,Novel_00…
Cellular Component	GO:0031090	organelle membrane	139	4762	0.0100858	0.231183	XM_018040653.1,Novel_012739,Novel_005623,Novel_009906,Novel_008336,XM_005680477.3,Novel_012740,XM_005679960.3,XM_018048677.1,XM_018067071.1,XM_018059432.1,Novel_026578,Novel_027496,XR_001919614.1,XR_001918100.1,Novel_028253,Novel_009304,Novel_019905,Novel_006328,XM_005685187.3,Novel_004197,XM_018062751.1,Novel_017811,Novel_024309,XM_018051805.1,Novel_010482,Novel_015811,Novel_004835,XM_018058137.…
Biological Process	GO:0007009	plasma membrane organization	24	593	0.0103099	0.234108	Novel_024791,Novel_012209,Novel_024864,Novel_012212,Novel_011422,Novel_012208,Novel_013222,XM_013971802.2,Novel_000964,Novel_026317,XM_018048156.1,Novel_006050,Novel_022064,Novel_020682,XM_018048154.1,Novel_012204,XM_018040653.1,Novel_006328,Novel_004122,Novel_021891,Novel_006216,Novel_022269,Novel_011136,Novel_003956
Biological Process	GO:0051716	cellular response to stimulus	358	13409	0.0103935	0.234596	XM_018059693.1,Novel_015981,Novel_002816,Novel_018207,Novel_024026,Novel_021232,Novel_011730,Novel_014629,XM_018048765.1,Novel_013677,Novel_024232,XR_001917122.1,XM_018061958.1,Novel_023696,Novel_003871,Novel_003546,Novel_024964,Novel_006482,XM_018055110.1,XM_013962755.2,Novel_019721,Novel_010375,Novel_024577,Novel_024721,XM_018064090.1,Novel_002616,Novel_020602,Novel_014690,Novel_004747,XM_01805…
Biological Process	GO:2000112	regulation of cellular macromolecule biosynthetic process	226	8143	0.0103993	0.234596	Novel_009401,Novel_019799,Novel_000146,Novel_005052,Novel_016521,Novel_000528,Novel_020682,XM_013969812.2,Novel_022659,XM_018041155.1,Novel_016420,XM_018058152.1,Novel_019804,XM_013974688.2,Novel_006326,XM_005699057.3,XR_001919484.1,XR_001295467.2,XM_018062196.1,XM_005693140.3,Novel_027718,XM_005683657.3,Novel_002149,Novel_004587,Novel_016123,XM_018061013.1,Novel_024802,XM_018043855.1,Novel_02486…
Biological Process	GO:0006972	hyperosmotic response	4	36	0.0107218	0.237983	XM_005680539.3,Novel_023704,Novel_023696,Novel_023702
Biological Process	GO:0015748	organophosphate ester transport	10	176	0.0107064	0.237983	Novel_021022,Novel_023546,Novel_021023,Novel_023547,XR_001918224.1,XM_018046190.1,Novel_021024,Novel_021026,Novel_023548,Novel_021025
Biological Process	GO:0050808	synapse organization	22	531	0.0106382	0.237983	Novel_015039,XM_018048999.1,Novel_018519,Novel_002205,XM_013964656.2,XM_005678336.3,XM_013972199.2,Novel_023608,Novel_006482,Novel_024864,Novel_009561,Novel_024722,XM_018049501.1,Novel_020602,Novel_024721,Novel_023612,Novel_027229,Novel_004197,Novel_025737,XM_005693503.2,Novel_015040,XM_018052918.1
Biological Process	GO:0061614	pri-miRNA transcription from RNA polymerase II promoter	4	36	0.0107218	0.237983	XM_018051958.1,XM_018051954.1,Novel_021757,XM_005683657.3
Biological Process	GO:1902893	regulation of pri-miRNA transcription from RNA polymerase II promoter	4	36	0.0107218	0.237983	XM_005683657.3,Novel_021757,XM_018051954.1,XM_018051958.1
Biological Process	GO:0034248	regulation of cellular amide metabolic process	32	858	0.010846	0.239968	Novel_016421,Novel_016420,Novel_001373,Novel_012740,Novel_025037,Novel_010763,Novel_012739,Novel_028253,Novel_028249,XM_013973846.2,Novel_006326,Novel_019804,Novel_021802,Novel_025040,Novel_010757,XM_018047646.1,Novel_028248,Novel_025737,Novel_020602,Novel_010751,Novel_016416,Novel_021408,XM_013962531.2,Novel_012735,Novel_012726,Novel_010760,Novel_006629,XM_005700785.3,Novel_011431,Novel_012744,N…
Biological Process	GO:0002317	plasma cell differentiation	2	7	0.0112508	0.24252	Novel_006323,Novel_006321
Biological Process	GO:0010939	regulation of necrotic cell death	5	56	0.0111751	0.24252	Novel_014058,Novel_018257,Novel_016447,Novel_026762,Novel_026760
Biological Process	GO:0097190	apoptotic signaling pathway	39	1096	0.0110071	0.24252	Novel_003825,Novel_017474,Novel_015981,Novel_009401,Novel_025714,XM_018053567.1,Novel_002730,Novel_017675,Novel_018207,Novel_000173,Novel_020682,XM_005683338.3,Novel_017479,XM_005680539.3,XM_018061958.1,XM_018059432.1,Novel_026762,XM_013966824.2,Novel_024864,Novel_026588,Novel_017811,Novel_020602,Novel_014691,XM_018052686.1,XM_018052707.1,Novel_014058,XM_018062751.1,XM_018047646.1,Novel_026760,XM…
Biological Process	GO:2000409	positive regulation of T cell extravasation	2	7	0.0112508	0.24252	Novel_026760,Novel_026762
Biological Process	GO:2000451	positive regulation of CD8-positive, alpha-beta T cell extravasation	2	7	0.0112508	0.24252	Novel_026762,Novel_026760
Biological Process	GO:2000454	positive regulation of CD8-positive, alpha-beta cytotoxic T cell extravasation	2	7	0.0112508	0.24252	Novel_026760,Novel_026762
Cellular Component	GO:0030315	T-tubule	7	101	0.0112776	0.24252	Novel_023702,Novel_004817,XM_018065679.1,Novel_001894,Novel_023704,XM_018065703.1,Novel_023696
Cellular Component	GO:0071014	post-mRNA release spliceosomal complex	2	7	0.0112508	0.24252	Novel_006623,Novel_006621
Molecular Function	GO:0004698	calcium-dependent protein kinase C activity	2	7	0.0112508	0.24252	XM_018063036.1,Novel_020602
Biological Process	GO:1903201	regulation of oxidative stress-induced cell death	6	78	0.0114305	0.245045	Novel_004740,Novel_004747,Novel_004745,Novel_004739,Novel_004749,Novel_004742
Biological Process	GO:0001539	cilium or flagellum-dependent cell motility	3	20	0.0117273	0.246766	XM_018052027.1,XM_018054676.1,XM_005685187.3
Biological Process	GO:0009992	cellular water homeostasis	4	37	0.0117967	0.246766	Novel_023696,Novel_023706,Novel_023704,Novel_023702
Biological Process	GO:0033148	positive regulation of intracellular estrogen receptor signaling pathway	3	20	0.0117273	0.246766	Novel_017474,Novel_017479,XM_018048765.1
Biological Process	GO:0035087	siRNA loading onto RISC involved in RNA interference	3	20	0.0117273	0.246766	Novel_021408,XM_018059054.1,XM_018059053.1
Biological Process	GO:0044260	cellular macromolecule metabolic process	464	17754	0.0116896	0.246766	Novel_006591,Novel_012735,Novel_010057,Novel_003015,Novel_019800,XM_005682343.2,Novel_000027,XM_005695946.3,XM_013971802.2,Novel_016708,XM_018042329.1,Novel_017478,Novel_003366,XM_018063469.1,Novel_009436,XM_005690080.3,Novel_009709,Novel_014398,XM_018051136.1,XM_018065341.1,Novel_005410,XM_018048467.1,XM_018039406.1,Novel_025963,Novel_026653,XM_018051598.1,XM_018065603.1,XM_013976483.2,Novel_007…
Biological Process	GO:0060285	cilium-dependent cell motility	3	20	0.0117273	0.246766	XM_005685187.3,XM_018054676.1,XM_018052027.1
Biological Process	GO:0060544	regulation of necroptotic process	4	37	0.0117967	0.246766	Novel_026760,Novel_026762,Novel_016447,Novel_014058
Biological Process	GO:0072661	protein targeting to plasma membrane	4	37	0.0117967	0.246766	Novel_012212,Novel_012204,Novel_012209,Novel_012208
Biological Process	GO:0050793	regulation of developmental process	128	4367	0.0118548	0.247231	XM_018048999.1,Novel_016708,Novel_012735,Novel_021022,Novel_010057,XM_018051136.1,Novel_021026,Novel_027106,XM_018039406.1,Novel_023612,Novel_005410,Novel_009535,XM_018065974.1,XM_005690080.3,Novel_008258,XM_018065844.1,Novel_005519,Novel_009182,Novel_018134,XM_005699057.3,XM_018050175.1,XM_018043213.1,Novel_015336,Novel_024864,XM_018065603.1,XM_005683657.3,Novel_021023,Novel_005600,XM_018054676.…
Cellular Component	GO:0031252	cell leading edge	30	799	0.0122362	0.254418	Novel_012739,XM_018056902.1,Novel_016416,Novel_001580,Novel_004103,Novel_021891,Novel_011136,Novel_019611,Novel_025037,XM_018059852.1,Novel_012740,XM_013971823.2,Novel_016421,Novel_016420,Novel_028248,XM_018055454.1,Novel_005519,Novel_012725,Novel_025040,Novel_012741,Novel_012744,Novel_012726,Novel_028249,Novel_028253,Novel_012735,Novel_004175,Novel_005533,Novel_002205,XM_005693140.3,Novel_011338
Biological Process	GO:0043547	positive regulation of GTPase activity	34	934	0.0123643	0.256309	Novel_021232,XM_018055792.1,XM_013970422.2,XR_001917122.1,XM_013972474.2,XM_018061453.1,XM_018058773.1,Novel_024964,Novel_002140,XM_018055110.1,XM_018045786.1,XM_005693140.3,Novel_014876,XM_005678085.3,Novel_018263,Novel_000173,Novel_019117,Novel_020510,Novel_014521,XM_018054637.1,Novel_020745,XM_018058727.1,Novel_018326,Novel_004197,Novel_002345,Novel_012109,Novel_017179,XM_018063648.1,Novel_015…
Biological Process	GO:0044699	single-organism process	682	26855	0.0124711	0.257748	Novel_001167,Novel_017991,Novel_023571,Novel_023608,Novel_019091,XM_018039661.1,XM_018061046.1,XM_018066180.1,XM_018066255.1,Novel_000023,XM_005682965.2,Novel_007486,XM_018039339.1,Novel_010590,XM_018052558.1,Novel_007702,XM_018052444.1,Novel_011136,Novel_018066,Novel_024011,Novel_008072,Novel_010481,Novel_005178,XM_018045337.1,Novel_024311,Novel_003717,XM_005709413.3,Novel_013372,XM_018059053.1,…
Biological Process	GO:0000302	response to reactive oxygen species	13	265	0.012779	0.262688	Novel_004739,Novel_004742,Novel_018257,XM_005699057.3,Novel_020602,Novel_004745,Novel_017899,Novel_017900,Novel_004749,Novel_004747,XM_013967804.2,Novel_004740,Novel_002149
Biological Process	GO:0006833	water transport	4	38	0.0129384	0.262688	Novel_023696,Novel_023706,Novel_023704,Novel_023702
Biological Process	GO:0007265	Ras protein signal transduction	27	703	0.0129133	0.262688	Novel_014876,Novel_002205,XM_018054637.1,Novel_007616,XM_018055110.1,XM_018051018.1,XM_013972474.2,Novel_013222,Novel_013157,XM_018054069.1,Novel_020562,XR_001917122.1,XM_018055773.1,XM_018055792.1,Novel_021232,Novel_020510,Novel_028303,XM_005700426.3,Novel_005330,Novel_015311,Novel_017478,Novel_011136,Novel_027328,Novel_020819,XM_018056902.1,Novel_001580,Novel_024701
Biological Process	GO:0021544	subpallium development	4	38	0.0129384	0.262688	Novel_006482,XM_018054676.1,XM_005685187.3,XM_018048999.1
Biological Process	GO:0030952	establishment or maintenance of cytoskeleton polarity	4	38	0.0129384	0.262688	XM_018059131.1,XM_018055773.1,Novel_019117,Novel_003825
Biological Process	GO:0048714	positive regulation of oligodendrocyte differentiation	4	38	0.0129384	0.262688	Novel_010757,Novel_010763,Novel_010751,Novel_010760
Biological Process	GO:0050790	regulation of catalytic activity	114	3851	0.0131586	0.266374	Novel_020682,Novel_026488,Novel_003445,XM_005683338.3,Novel_000921,XM_018038847.1,XM_018051384.1,XM_018054676.1,XM_005678085.3,XM_018040653.1,Novel_017675,Novel_014876,XM_005693140.3,Novel_027708,Novel_002205,Novel_019905,Novel_002140,XM_013976483.2,Novel_024864,XM_013966824.2,Novel_017655,Novel_013675,XM_005688362.3,XM_005699057.3,XM_013970277.2,XM_018039288.1,Novel_018257,XM_013970422.2,XM_0180…
Biological Process	GO:0044087	regulation of cellular component biogenesis	51	1531	0.0134134	0.268924	XM_013971823.2,Novel_015040,XM_018052918.1,Novel_015311,Novel_023546,Novel_014628,Novel_025737,Novel_001580,XM_005685187.3,Novel_015115,Novel_021891,XM_018062751.1,Novel_021069,Novel_024721,Novel_023612,Novel_012109,Novel_020602,Novel_001050,Novel_011136,NM_001314303.1,Novel_023608,XM_018060296.1,Novel_018326,Novel_017991,Novel_024119,Novel_021068,Novel_018519,Novel_014521,Novel_020562,XM_0180489…
Biological Process	GO:0044320	cellular response to leptin stimulus	3	21	0.0134404	0.268924	XM_005685187.3,Novel_018257,XM_018054676.1
Molecular Function	GO:0004571	mannosyl-oligosaccharide 1,2-alpha-mannosidase activity	3	21	0.0134404	0.268924	Novel_003716,Novel_010425,Novel_003717
Molecular Function	GO:0015924	mannosyl-oligosaccharide mannosidase activity	3	21	0.0134404	0.268924	Novel_003717,Novel_003716,Novel_010425
Biological Process	GO:0006605	protein targeting	47	1391	0.0136227	0.271785	XM_013970357.2,Novel_008021,Novel_012212,Novel_027708,Novel_019905,Novel_018026,XM_018039584.1,Novel_019090,Novel_018257,Novel_012208,XM_005699057.3,Novel_017109,Novel_017655,Novel_004817,Novel_017479,Novel_005661,Novel_012204,XM_005699249.3,Novel_000712,Novel_000173,Novel_020682,Novel_018207,Novel_027704,Novel_002730,Novel_017675,Novel_015488,XM_018048531.1,Novel_017474,Novel_022269,Novel_000370…
Biological Process	GO:0048515	spermatid differentiation	12	239	0.01384	0.274534	Novel_013372,XM_018058773.1,XM_018058727.1,XM_018054676.1,Novel_014521,XM_005685187.3,Novel_010763,XM_018062751.1,Novel_010757,NM_001314303.1,Novel_010751,Novel_010760
Biological Process	GO:0048592	eye morphogenesis	12	239	0.01384	0.274534	Novel_000712,Novel_019117,Novel_021757,Novel_009535,XM_018055265.1,XM_018056902.1,XM_005685187.3,Novel_006216,XM_018062751.1,XM_018054676.1,Novel_000499,Novel_014521
Biological Process	GO:0006915	apoptotic process	98	3257	0.013996	0.276042	XM_018059432.1,Novel_010757,XM_018065844.1,Novel_018257,XM_018054443.1,Novel_009182,Novel_018134,XR_001919484.1,Novel_014179,XM_005688362.3,XM_005699057.3,XM_013966824.2,Novel_024864,XM_018065603.1,XM_018053567.1,XM_018061615.1,Novel_010763,Novel_002730,Novel_017675,Novel_009401,XM_018040653.1,Novel_011014,Novel_005623,XM_005683338.3,Novel_020682,Novel_001894,XM_013966825.2,Novel_016708,XM_018063…
Biological Process	GO:0010769	regulation of cell morphogenesis involved in differentiation	22	545	0.0139869	0.276042	Novel_024864,Novel_024791,Novel_006482,Novel_018326,Novel_018257,Novel_005519,Novel_009182,XR_001917122.1,XM_013976688.2,Novel_010664,XM_018048999.1,Novel_013222,XM_018043180.1,Novel_000964,XM_018043182.1,Novel_000173,Novel_019117,Novel_004197,XM_018056248.1,Novel_012109,Novel_022269,Novel_027106
Cellular Component	GO:0005790	smooth endoplasmic reticulum	4	39	0.0141481	0.278247	Novel_011282,Novel_009606,Novel_004817,Novel_022064
Biological Process	GO:0002693	positive regulation of cellular extravasation	2	8	0.0147629	0.279968	Novel_026760,Novel_026762
Biological Process	GO:0003352	regulation of cilium movement	2	8	0.0147629	0.279968	XM_018054676.1,XM_005685187.3
Biological Process	GO:0003356	regulation of cilium beat frequency	2	8	0.0147629	0.279968	XM_018054676.1,XM_005685187.3
Biological Process	GO:0030100	regulation of endocytosis	18	421	0.0146789	0.279968	Novel_001890,XM_018063036.1,XM_018065679.1,Novel_020602,Novel_011136,Novel_008977,Novel_026317,XM_018065703.1,Novel_001894,XM_018055454.1,Novel_008979,Novel_008976,Novel_005357,XM_018065603.1,Novel_024864,XM_005690923.3,Novel_001889,Novel_005356
Biological Process	GO:0035095	behavioral response to nicotine	2	8	0.0147629	0.279968	XM_005693503.2,XM_013972199.2
Biological Process	GO:0042981	regulation of apoptotic process	76	2445	0.0146322	0.279968	Novel_005623,XM_018061615.1,Novel_002730,Novel_017675,Novel_010763,Novel_009401,XM_018040653.1,Novel_020682,Novel_001894,XM_005683338.3,Novel_014179,XM_005699057.3,Novel_010757,XM_018059432.1,Novel_009182,Novel_018134,Novel_018257,XM_018065844.1,XM_018065603.1,XM_013966824.2,Novel_024864,XM_018052707.1,Novel_001208,Novel_010751,XM_018062751.1,Novel_002767,XM_018052530.1,XM_018047646.1,XM_01804239…
Biological Process	GO:0043087	regulation of GTPase activity	37	1048	0.0145367	0.279968	XR_001917122.1,XM_013972474.2,Novel_021232,XM_018055792.1,XM_013970422.2,XM_018055110.1,XM_018045786.1,Novel_002205,XM_005693140.3,Novel_014876,XM_018058773.1,XM_018061453.1,Novel_002140,Novel_024964,XM_005678085.3,XM_018054676.1,Novel_018263,Novel_000173,Novel_019117,Novel_020510,Novel_014521,XM_018054637.1,Novel_020745,XM_018058727.1,Novel_018326,Novel_012109,Novel_017179,XM_005685187.3,Novel_0…
Biological Process	GO:0048731	system development	223	8088	0.0143758	0.279968	Novel_012726,XM_018048397.1,Novel_010664,XM_018042216.1,Novel_015039,Novel_013222,Novel_017956,Novel_000499,XM_018042477.1,XM_013966825.2,Novel_015371,Novel_003062,Novel_010751,Novel_013332,XM_018062751.1,XM_018056902.1,Novel_004197,XM_005685187.3,Novel_006328,Novel_002767,Novel_023546,Novel_004099,Novel_021081,XM_018052918.1,Novel_017969,Novel_015040,XM_018043180.1,Novel_023062,XM_013976688.2,XM…
Biological Process	GO:0060294	cilium movement involved in cell motility	2	8	0.0147629	0.279968	XM_005685187.3,XM_018054676.1
Biological Process	GO:1902229	regulation of intrinsic apoptotic signaling pathway in response to DNA damage	6	82	0.0143842	0.279968	XM_018052686.1,XM_018047646.1,XM_018059432.1,XM_018065974.1,Novel_017675,Novel_009401
Biological Process	GO:1902269	positive regulation of polyamine transmembrane transport	2	8	0.0147629	0.279968	Novel_014773,Novel_002075
Molecular Function	GO:0004704	NF-kappaB-inducing kinase activity	2	8	0.0147629	0.279968	XM_013966825.2,XM_013966824.2
Molecular Function	GO:0042978	ornithine decarboxylase activator activity	2	8	0.0147629	0.279968	Novel_002075,Novel_014773
Biological Process	GO:0014072	response to isoquinoline alkaloid	4	40	0.0154272	0.283228	Novel_019109,Novel_008258,XM_018050175.1,XM_018063036.1
Biological Process	GO:0015670	carbon dioxide transport	3	22	0.0152882	0.283228	Novel_023702,Novel_023704,Novel_023696
Biological Process	GO:0030150	protein import into mitochondrial matrix	3	22	0.0152882	0.283228	Novel_019091,Novel_019090,Novel_008624
Biological Process	GO:0042407	cristae formation	3	22	0.0152882	0.283228	XM_018055365.1,Novel_022215,XM_018055364.1
Biological Process	GO:0043278	response to morphine	4	40	0.0154272	0.283228	Novel_008258,Novel_019109,XM_018050175.1,XM_018063036.1
Biological Process	GO:0046189	phenol-containing compound biosynthetic process	7	107	0.0151301	0.283228	Novel_011035,Novel_004740,Novel_004747,Novel_004749,Novel_004742,Novel_004745,Novel_004739
Biological Process	GO:0046578	regulation of Ras protein signal transduction	20	486	0.0153531	0.283228	XM_018054637.1,Novel_007616,Novel_014876,Novel_002205,Novel_021232,Novel_020510,XM_018055773.1,XM_018055792.1,Novel_013157,XM_018054069.1,XR_001917122.1,XM_013972474.2,XM_005700426.3,Novel_005330,Novel_015311,Novel_028303,Novel_024701,Novel_020819,Novel_027328,Novel_011136
Biological Process	GO:0060284	regulation of cell development	50	1506	0.015065	0.283228	XM_018060296.1,XM_005690923.3,Novel_018326,Novel_012735,Novel_024791,Novel_010664,Novel_012726,Novel_010760,XM_018048999.1,Novel_013222,Novel_012741,XM_018043182.1,XM_018065703.1,XM_018065974.1,XM_018043180.1,Novel_000964,Novel_024721,Novel_008072,Novel_012109,XM_018039406.1,Novel_027106,Novel_010751,Novel_011136,Novel_004197,XM_018065679.1,XM_018052027.1,Novel_024722,Novel_024864,Novel_015336,No…
Biological Process	GO:0060644	mammary gland epithelial cell differentiation	3	22	0.0152882	0.283228	Novel_014690,Novel_014691,XM_005690080.3
Biological Process	GO:0061589	calcium activated phosphatidylserine scrambling	3	22	0.0152882	0.283228	XM_018048156.1,Novel_006050,XM_018048154.1
Biological Process	GO:2001014	regulation of skeletal muscle cell differentiation	4	40	0.0154272	0.283228	Novel_017474,XM_018048765.1,XM_013973846.2,Novel_017479
Molecular Function	GO:0004714	transmembrane receptor protein tyrosine kinase activity	9	159	0.0153683	0.283228	Novel_002140,Novel_009709,Novel_009707,Novel_009705,XM_018051136.1,XM_018066411.1,Novel_021140,XM_018055265.1,Novel_003820
Biological Process	GO:0120034	positive regulation of plasma membrane bounded cell projection assembly	8	133	0.0155785	0.285248	XM_005693140.3,Novel_019117,Novel_024722,XM_013971823.2,Novel_024721,Novel_020562,XM_005685187.3,XM_018054676.1
Biological Process	GO:0010468	regulation of gene expression	248	9094	0.0156284	0.28527	Novel_005052,Novel_000146,XM_018054676.1,Novel_019799,Novel_009401,XM_005699249.3,Novel_000528,Novel_020682,Novel_016521,XM_018041155.1,Novel_016420,XM_013969812.2,Novel_022659,XR_001919484.1,XM_005699057.3,XR_001295467.2,Novel_019804,XM_018058152.1,Novel_006326,XM_013974688.2,XM_018047312.1,Novel_024802,XM_018061013.1,Novel_027718,XM_018062196.1,XM_005693140.3,XM_005683657.3,Novel_004587,Novel_0…
Biological Process	GO:0010506	regulation of autophagy	27	715	0.0157339	0.28527	XM_005690923.3,Novel_017991,Novel_002317,Novel_015371,Novel_028249,Novel_028253,Novel_012735,Novel_012744,Novel_012726,Novel_012725,Novel_002646,XM_018057447.1,Novel_018257,XM_018061434.1,XM_018039584.1,Novel_012741,Novel_025040,Novel_028248,Novel_012740,Novel_016421,Novel_016420,Novel_025037,XM_018040653.1,Novel_001086,Novel_012739,Novel_001081,Novel_016416
Biological Process	GO:0034260	negative regulation of GTPase activity	5	61	0.0157864	0.28527	XM_005685187.3,XM_018054676.1,XM_013971823.2,Novel_015311,XM_005693140.3
Biological Process	GO:0044089	positive regulation of cellular component biogenesis	30	815	0.0156639	0.28527	Novel_026578,Novel_021068,Novel_018519,Novel_020562,Novel_015039,Novel_024722,Novel_023608,XM_018060296.1,Novel_011338,Novel_019905,XM_005693140.3,XM_005685187.3,Novel_002730,Novel_001580,XM_018062751.1,Novel_021891,XM_018054676.1,Novel_021069,Novel_012109,Novel_024721,Novel_023612,Novel_020602,Novel_001050,Novel_011136,XM_013971823.2,Novel_015040,XM_018052918.1,Novel_000173,Novel_019117,Novel_02…
Biological Process	GO:0060627	regulation of vesicle-mediated transport	32	883	0.0157623	0.28527	Novel_001890,Novel_001894,Novel_005816,Novel_000854,Novel_026578,Novel_008979,Novel_019905,Novel_001889,Novel_010650,Novel_024864,XM_018065603.1,Novel_011136,Novel_001050,Novel_020602,XM_018063036.1,Novel_021891,XM_018065679.1,XM_018065703.1,XM_018055454.1,Novel_008977,XM_018038353.1,Novel_026317,XM_018063648.1,XM_005691547.3,Novel_014521,Novel_008976,Novel_017991,Novel_024119,XM_005690923.3,Nove…
Molecular Function	GO:0016741	transferase activity, transferring one-carbon groups	23	584	0.0158415	0.285519	XM_005688969.3,XM_018066255.1,Novel_021979,Novel_026442,Novel_011697,Novel_017279,Novel_021972,XM_018051018.1,Novel_019800,Novel_021978,Novel_019799,Novel_016522,Novel_001208,XM_018065134.1,Novel_021987,Novel_012497,XM_018055552.1,XR_001918836.1,XM_018050755.1,XM_018055551.1,XM_018039233.1,Novel_024640,XM_018052530.1
Biological Process	GO:0044763	single-organism cellular process	513	19851	0.0159106	0.286017	Novel_014029,Novel_024309,Novel_027824,Novel_001461,Novel_004103,Novel_002767,Novel_001013,Novel_004099,XM_005691547.3,XM_018043180.1,Novel_021777,Novel_013222,XM_018063405.1,Novel_018077,XM_013966825.2,Novel_023570,Novel_011422,Novel_023617,Novel_005623,Novel_010763,Novel_017958,Novel_023706,Novel_008336,Novel_023848,Novel_013675,Novel_012684,Novel_026578,Novel_018072,Novel_024721,Novel_020602,N…
Biological Process	GO:0033238	regulation of cellular amine metabolic process	6	84	0.0160437	0.286101	Novel_004747,Novel_004740,Novel_004739,Novel_004745,Novel_004742,Novel_004749
Biological Process	GO:0042417	dopamine metabolic process	6	84	0.0160437	0.286101	Novel_004740,Novel_004747,Novel_004749,Novel_004742,Novel_004745,Novel_004739
Biological Process	GO:0051094	positive regulation of developmental process	69	2199	0.0161224	0.286101	XM_005686088.3,XM_018043213.1,XM_018065603.1,Novel_013675,XM_005699057.3,Novel_009182,Novel_010757,Novel_001894,Novel_005816,Novel_005623,XM_018048531.1,XM_018054676.1,Novel_005052,Novel_010763,Novel_010057,Novel_012735,Novel_015039,XM_018048999.1,Novel_012726,XM_018048397.1,XM_018052918.1,Novel_015040,XM_018065974.1,XM_018043180.1,Novel_010751,XM_018039406.1,Novel_023612,XM_018062751.1,Novel_004…
Cellular Component	GO:0031301	integral component of organelle membrane	15	333	0.0161198	0.286101	XM_018058015.1,XM_018055365.1,Novel_019091,Novel_006172,XM_018049227.1,Novel_017811,Novel_019090,Novel_006697,Novel_014521,XM_018040653.1,Novel_014998,Novel_022215,Novel_023866,Novel_018651,XM_018055364.1
Molecular Function	GO:0048487	beta-tubulin binding	6	84	0.0160437	0.286101	XM_018054676.1,XM_013971823.2,XM_005685187.3,Novel_005533,Novel_011850,XM_005693140.3
Biological Process	GO:0043069	negative regulation of programmed cell death	48	1443	0.016462	0.291377	Novel_000173,Novel_020682,Novel_016447,Novel_005623,Novel_003825,XM_018040653.1,Novel_011603,Novel_009401,Novel_017675,Novel_010763,Novel_016721,Novel_026762,XM_005685282.3,Novel_024864,XM_018065603.1,XM_005680539.3,XR_001917122.1,Novel_014179,XM_018042431.1,XM_005699057.3,XM_018065844.1,Novel_018257,Novel_018134,Novel_009182,XM_018059432.1,Novel_010757,Novel_018026,XM_018047646.1,Novel_026760,No…
Molecular Function	GO:0030554	adenyl nucleotide binding	110	3732	0.0165074	0.291433	XM_018042431.1,XM_005687268.3,XM_018059053.1,XM_018061434.1,Novel_000496,Novel_004393,XM_018062674.1,Novel_023548,XM_018048765.1,XM_013974027.2,Novel_019109,Novel_019710,Novel_016721,Novel_006621,Novel_026489,XR_001917204.1,Novel_011335,Novel_003695,Novel_017474,Novel_000522,Novel_021608,Novel_027704,XM_018051036.1,XM_018047740.1,XM_018059054.1,Novel_022469,Novel_009231,Novel_016452,Novel_000173,…
Biological Process	GO:0007275	multicellular organism development	243	8908	0.0165705	0.291801	Novel_010751,Novel_013332,XM_018062751.1,XM_018056902.1,Novel_004197,XM_005685187.3,Novel_006328,Novel_002767,Novel_023546,Novel_021081,Novel_004099,XM_018052918.1,Novel_017969,Novel_015040,XM_018043180.1,Novel_012726,XM_018048397.1,Novel_010664,Novel_015039,XM_018042216.1,Novel_017956,Novel_013222,Novel_018077,Novel_000499,XM_018042477.1,XM_013966825.2,XM_018051018.1,Novel_015371,Novel_003062,No…
Biological Process	GO:0046006	regulation of activated T cell proliferation	4	41	0.0167767	0.292448	Novel_026762,Novel_026760,XM_013966825.2,XM_013966824.2
Biological Process	GO:0051345	positive regulation of hydrolase activity	49	1480	0.0167299	0.292448	XM_018054637.1,Novel_018326,XM_018058727.1,Novel_020745,Novel_020510,Novel_014521,Novel_002254,XM_018063648.1,XM_013970335.2,Novel_015811,XM_013971823.2,Novel_012927,Novel_026760,Novel_015311,Novel_016767,Novel_028303,XM_018062751.1,Novel_016522,Novel_004197,Novel_002345,Novel_012109,Novel_001050,NM_001314303.1,Novel_017179,XM_018058773.1,XM_018061453.1,Novel_002140,Novel_024964,XM_018055110.1,XM…
Cellular Component	GO:0035098	ESC/E(Z) complex	4	41	0.0167767	0.292448	Novel_022942,Novel_019799,Novel_019800,XM_018065134.1
Molecular Function	GO:0016423	tRNA (guanine) methyltransferase activity	4	41	0.0167767	0.292448	Novel_021972,Novel_021979,Novel_021978,Novel_021987
Biological Process	GO:0036462	TRAIL-activated apoptotic signaling pathway	3	23	0.017272	0.297329	Novel_026760,Novel_026762,Novel_024864
Biological Process	GO:0043066	negative regulation of apoptotic process	47	1411	0.0171117	0.297329	Novel_026762,Novel_016721,XM_005685282.3,XM_018065603.1,Novel_024864,XM_005680539.3,XM_018042431.1,XR_001917122.1,XM_005699057.3,Novel_014179,Novel_018134,Novel_009182,XM_018065844.1,Novel_018257,XM_018059432.1,Novel_010757,Novel_018026,Novel_020682,Novel_000173,Novel_016447,Novel_003825,Novel_005623,XM_018040653.1,Novel_011603,Novel_009401,Novel_017675,Novel_010763,Novel_003062,Novel_015371,Nove…
Biological Process	GO:0044321	response to leptin	3	23	0.017272	0.297329	XM_005685187.3,XM_018054676.1,Novel_018257
Biological Process	GO:0046598	positive regulation of viral entry into host cell	3	23	0.017272	0.297329	Novel_008072,Novel_006323,Novel_006321
Biological Process	GO:0097499	protein localization to non-motile cilium	3	23	0.017272	0.297329	XM_018054676.1,XM_005685187.3,Novel_000712
Biological Process	GO:0032465	regulation of cytokinesis	9	163	0.0177835	0.30479	Novel_015115,XM_005685187.3,Novel_027704,XM_018054676.1,Novel_002345,Novel_012684,Novel_023318,Novel_027705,Novel_027708
Biological Process	GO:0033365	protein localization to organelle	56	1738	0.0180145	0.30479	Novel_027704,Novel_017675,Novel_002730,XM_018054676.1,Novel_015488,Novel_002155,Novel_017474,XM_018048531.1,Novel_022269,Novel_007177,Novel_003825,Novel_000370,Novel_017479,Novel_004817,Novel_014819,Novel_005661,XM_005699249.3,Novel_000173,Novel_000712,Novel_020682,Novel_018207,Novel_018026,Novel_019090,Novel_013677,Novel_018257,Novel_017109,XM_005699057.3,Novel_017655,Novel_013675,XM_013970357.2…
Biological Process	GO:0043067	regulation of programmed cell death	76	2469	0.0179476	0.30479	Novel_001894,Novel_020682,XM_005683338.3,Novel_005623,Novel_009401,XM_018040653.1,Novel_017675,XM_018061615.1,Novel_010763,Novel_002730,XM_013966824.2,Novel_024864,XM_018065603.1,XM_005699057.3,Novel_014179,Novel_018257,XM_018065844.1,Novel_018134,Novel_009182,XM_018059432.1,Novel_010757,XM_018047646.1,XM_018052530.1,XM_013966526.2,XM_018050215.1,XM_018065974.1,XM_018042394.1,Novel_010751,Novel_0…
Cellular Component	GO:0005765	lysosomal membrane	24	624	0.0180024	0.30479	Novel_028248,Novel_016421,Novel_004835,Novel_000424,Novel_026317,Novel_016420,Novel_012740,XM_013964217.2,Novel_024011,Novel_025037,Novel_017811,Novel_016416,Novel_015089,XM_018040653.1,Novel_012739,Novel_028253,Novel_028249,Novel_012735,Novel_012726,XM_018041167.1,Novel_012744,Novel_012741,Novel_025040,Novel_012725
Cellular Component	GO:0044444	cytoplasmic part	402	15324	0.0178173	0.30479	XM_005685282.3,Novel_028249,Novel_009561,Novel_014621,XM_018058773.1,XM_018061453.1,Novel_026762,XM_013972474.2,XM_005687268.3,Novel_013014,Novel_006966,XM_018053622.1,Novel_008282,Novel_003914,XM_018056248.1,Novel_027704,Novel_022550,Novel_015488,XM_018051013.1,XM_013972218.2,Novel_015504,Novel_008312,Novel_014521,Novel_008624,Novel_017950,XM_018061605.1,Novel_012741,Novel_023832,XM_018052701.1,…
Cellular Component	GO:0098852	lytic vacuole membrane	24	624	0.0180024	0.30479	Novel_012726,XM_018041167.1,Novel_012744,Novel_012741,Novel_025040,Novel_012725,Novel_012735,Novel_028253,Novel_028249,XM_013964217.2,Novel_024011,Novel_025037,Novel_017811,Novel_016416,XM_018040653.1,Novel_015089,Novel_012739,Novel_028248,Novel_016421,Novel_004835,Novel_000424,Novel_026317,Novel_016420,Novel_012740
Molecular Function	GO:0044389	ubiquitin-like protein ligase binding	27	723	0.0178729	0.30479	Novel_017655,XM_018061046.1,Novel_016708,Novel_026578,Novel_004739,Novel_019710,Novel_002149,Novel_005533,Novel_004740,Novel_001483,Novel_004749,Novel_022706,Novel_013834,Novel_004745,XM_018054680.1,Novel_014691,XM_018052707.1,Novel_022707,Novel_015981,Novel_004742,Novel_002307,Novel_009401,Novel_002730,Novel_001580,Novel_000173,Novel_004747,Novel_014690
Biological Process	GO:0045794	negative regulation of cell volume	4	42	0.0181977	0.307137	XM_018051805.1,XM_018048999.1,XM_018042394.1,Novel_006482
Biological Process	GO:0006612	protein targeting to membrane	16	370	0.0187192	0.312878	Novel_000367,Novel_012212,Novel_003062,Novel_012209,Novel_018026,XM_018039584.1,Novel_012208,XM_005699249.3,Novel_012204,Novel_000712,Novel_005661,Novel_015488,Novel_000370,Novel_018027,Novel_007177,Novel_006328
Biological Process	GO:0035845	photoreceptor cell outer segment organization	2	9	0.0186801	0.312878	XM_018054676.1,XM_005685187.3
Molecular Function	GO:0051732	polyribonucleotide kinase activity	2	9	0.0186801	0.312878	XM_018059054.1,XM_018059053.1
Molecular Function	GO:0051736	ATP-dependent polyribonucleotide 5'-hydroxyl-kinase activity	2	9	0.0186801	0.312878	XM_018059053.1,XM_018059054.1
Molecular Function	GO:0008266	poly(U) RNA binding	6	87	0.0187737	0.313031	XM_018051598.1,XR_001917385.1,XM_018064097.1,Novel_022659,XM_018038743.1,XR_001917382.1
Cellular Component	GO:0005938	cell cortex	23	594	0.018897	0.314327	Novel_012741,Novel_025040,Novel_012725,Novel_012726,Novel_012744,Novel_028253,XR_001918100.1,Novel_028249,Novel_012735,Novel_024827,Novel_021891,Novel_016416,Novel_004103,Novel_012739,Novel_025037,Novel_011136,Novel_004867,Novel_016420,Novel_016421,Novel_012740,Novel_027629,Novel_004099,Novel_028248
Biological Process	GO:0016024	CDP-diacylglycerol biosynthetic process	3	24	0.0193925	0.31498	Novel_007253,XM_005684957.3,XM_018038493.1
Biological Process	GO:0035264	multicellular organism growth	14	310	0.0192445	0.31498	Novel_002317,XM_018060296.1,XM_018042458.1,XM_018063247.1,XM_018042329.1,Novel_021594,Novel_002616,XM_018048531.1,Novel_002019,XM_018062596.1,XM_018054676.1,XM_005681252.3,XM_005685187.3,Novel_025714
Biological Process	GO:0046341	CDP-diacylglycerol metabolic process	3	24	0.0193925	0.31498	XM_005684957.3,Novel_007253,XM_018038493.1
Biological Process	GO:0051382	kinetochore assembly	3	24	0.0193925	0.31498	XM_018046080.1,Novel_006714,Novel_006716
Biological Process	GO:0060340	positive regulation of type I interferon-mediated signaling pathway	3	24	0.0193925	0.31498	XM_018062797.1,Novel_026760,Novel_026762
Biological Process	GO:1902309	negative regulation of peptidyl-serine dephosphorylation	3	24	0.0193925	0.31498	Novel_014621,Novel_014629,Novel_014628
Cellular Component	GO:0031201	SNARE complex	8	138	0.0190299	0.31498	Novel_008065,Novel_024119,Novel_010650,Novel_014029,XM_005688307.3,Novel_007386,Novel_000854,Novel_009606
Cellular Component	GO:0034464	BBSome	3	24	0.0193925	0.31498	Novel_000712,XM_005685187.3,XM_018054676.1
Molecular Function	GO:0008440	inositol-1,4,5-trisphosphate 3-kinase activity	3	24	0.0193925	0.31498	Novel_022470,XM_018066662.1,Novel_022469
Molecular Function	GO:0043559	insulin binding	3	24	0.0193925	0.31498	XM_018051136.1,Novel_015907,Novel_020682
Biological Process	GO:0007569	cell aging	8	139	0.0197807	0.31755	XM_005699057.3,Novel_005410,XM_013965606.2,XM_018061046.1,Novel_003825,Novel_001737,XM_018042216.1,Novel_024864
Biological Process	GO:0043029	T cell homeostasis	6	88	0.01975	0.31755	XM_013966825.2,XM_018062751.1,XM_013966824.2,Novel_026762,Novel_026760,Novel_003062
Cellular Component	GO:0033268	node of Ranvier	4	43	0.0196913	0.31755	XM_018065679.1,Novel_001894,XM_018065703.1,Novel_005209
Cellular Component	GO:0043194	axon initial segment	4	43	0.0196913	0.31755	Novel_005209,XM_018065703.1,Novel_001894,XM_018065679.1
Molecular Function	GO:0008187	poly-pyrimidine tract binding	6	88	0.01975	0.31755	XM_018064097.1,XM_018038743.1,Novel_022659,XM_018051598.1,XR_001917385.1,XR_001917382.1
Biological Process	GO:0070301	cellular response to hydrogen peroxide	7	113	0.0198371	0.317715	Novel_004747,XM_005699057.3,Novel_004740,Novel_004739,Novel_004745,Novel_004742,Novel_004749
Molecular Function	GO:0042054	histone methyltransferase activity	10	194	0.0198843	0.317734	XM_018066255.1,Novel_026442,Novel_019799,Novel_016522,Novel_001208,XM_018065134.1,Novel_012497,XM_018050755.1,Novel_019800,XM_018052530.1
Molecular Function	GO:0032559	adenyl ribonucleotide binding	109	3722	0.0199814	0.318548	Novel_000522,Novel_017474,XM_018051036.1,Novel_027704,Novel_021608,XM_018055912.1,XM_018046190.1,XM_018059054.1,XM_018047740.1,Novel_016452,Novel_022469,Novel_000173,Novel_009231,Novel_017479,XM_018059053.1,XM_018042431.1,XM_005687268.3,XM_013974027.2,XM_018062674.1,XM_018048765.1,Novel_023548,Novel_000496,Novel_004393,XM_018061434.1,Novel_006621,Novel_019710,Novel_016721,Novel_019109,Novel_00369…
Biological Process	GO:0051128	regulation of cellular component organization	132	4604	0.0203188	0.323181	Novel_002317,XM_005690923.3,Novel_018326,Novel_020562,Novel_012741,Novel_021068,Novel_014521,XM_018057447.1,XM_018043182.1,XM_018055454.1,Novel_014628,Novel_015311,Novel_025737,XM_018065703.1,Novel_026317,XM_018052686.1,Novel_024721,Novel_001050,Novel_020602,XM_018065679.1,Novel_001580,XM_018063036.1,Novel_021069,Novel_011338,Novel_001889,Novel_014621,Novel_024722,Novel_006482,XR_001917122.1,Nove…
Molecular Function	GO:0005524	ATP binding	107	3649	0.020386	0.323504	Novel_021777,Novel_023318,XM_018042329.1,Novel_009707,XM_013966825.2,Novel_016212,Novel_017018,XM_018060044.1,Novel_000236,Novel_021408,XM_013962531.2,XM_018065341.1,Novel_004531,Novel_005410,Novel_013332,Novel_017811,Novel_026653,Novel_004197,XM_018051136.1,Novel_023546,Novel_008258,Novel_009709,XM_018043180.1,Novel_012324,XM_018066244.1,Novel_027670,Novel_014512,XM_005699057.3,Novel_019804,XM_0…
Biological Process	GO:0048168	regulation of neuronal synaptic plasticity	9	167	0.020464	0.323997	Novel_021232,Novel_004197,XM_018056248.1,XR_001917122.1,Novel_024721,XM_018048999.1,Novel_009561,Novel_024722,Novel_006482
Biological Process	GO:0006584	catecholamine metabolic process	7	114	0.0207105	0.326404	Novel_004742,Novel_004749,Novel_004739,Novel_004745,Novel_004747,Novel_004740,Novel_011035
Biological Process	GO:0009712	catechol-containing compound metabolic process	7	114	0.0207105	0.326404	Novel_004745,Novel_004739,Novel_004749,Novel_004742,Novel_011035,Novel_004740,Novel_004747
Biological Process	GO:1900407	regulation of cellular response to oxidative stress	6	89	0.0207602	0.326441	Novel_004742,Novel_004749,Novel_004739,Novel_004745,Novel_004747,Novel_004740
Biological Process	GO:0006355	regulation of transcription, DNA-templated	202	7341	0.0214447	0.330643	Novel_002254,Novel_019369,Novel_016217,XM_018057162.1,XM_018051958.1,Novel_012741,XM_018050813.1,XM_018051954.1,Novel_009549,Novel_011784,Novel_000417,Novel_000034,XM_018052686.1,Novel_019721,XM_018055039.1,Novel_026760,Novel_014690,Novel_018941,XM_018060398.1,XR_001917611.1,Novel_010173,XM_018048765.1,Novel_018952,Novel_013265,Novel_009530,XM_013976537.2,Novel_026762,Novel_011338,Novel_012266,XM…
Biological Process	GO:0019222	regulation of metabolic process	344	13014	0.0212881	0.330643	XM_018038529.1,XM_005696537.3,Novel_021757,XM_018052653.1,Novel_018519,Novel_012725,XM_018046216.1,Novel_021594,Novel_027705,Novel_011431,Novel_010760,Novel_000964,Novel_008977,XM_013968612.2,Novel_019704,XM_005684922.3,Novel_023037,Novel_006216,Novel_016416,XM_018054680.1,Novel_012109,XM_018057832.1,Novel_001483,Novel_010650,Novel_026489,XR_001917204.1,Novel_003414,Novel_017514,XM_018039218.1,No…
Biological Process	GO:0042044	fluid transport	4	44	0.0212583	0.330643	Novel_023702,Novel_023704,Novel_023706,Novel_023696
Biological Process	GO:0048732	gland development	26	701	0.0213764	0.330643	Novel_009471,XM_005694739.3,Novel_024721,Novel_012109,Novel_014691,Novel_011136,Novel_005623,XM_018062751.1,XM_018051136.1,Novel_026760,XM_005699249.3,Novel_021081,Novel_019117,XM_005690080.3,Novel_014690,XM_018042664.1,XM_018051958.1,XM_018065844.1,Novel_015371,XM_018060296.1,Novel_026762,XM_018051954.1,XM_005683657.3,Novel_024722,Novel_024864,XM_013966824.2
Biological Process	GO:0061588	calcium activated phospholipid scrambling	3	25	0.0216501	0.330643	Novel_006050,XM_018048156.1,XM_018048154.1
Biological Process	GO:0061590	calcium activated phosphatidylcholine scrambling	3	25	0.0216501	0.330643	Novel_006050,XM_018048156.1,XM_018048154.1
Biological Process	GO:0061591	calcium activated galactosylceramide scrambling	3	25	0.0216501	0.330643	XM_018048154.1,Novel_006050,XM_018048156.1
Biological Process	GO:0070295	renal water absorption	3	25	0.0216501	0.330643	Novel_023704,Novel_023696,Novel_023702
Cellular Component	GO:0000421	autophagosome membrane	4	44	0.0212583	0.330643	Novel_002155,Novel_005533,XM_018061434.1,Novel_009606
Cellular Component	GO:0031300	intrinsic component of organelle membrane	15	345	0.0213817	0.330643	XM_018055365.1,XM_018058015.1,Novel_019091,Novel_006172,Novel_017811,XM_018049227.1,Novel_019090,Novel_006697,Novel_014521,XM_018040653.1,Novel_014998,Novel_022215,Novel_023866,Novel_018651,XM_018055364.1
Cellular Component	GO:0035032	phosphatidylinositol 3-kinase complex, class III	4	44	0.0212583	0.330643	Novel_027704,Novel_023318,Novel_027705,Novel_027708
Molecular Function	GO:0005086	ARF guanyl-nucleotide exchange factor activity	5	66	0.0215175	0.330643	Novel_015311,Novel_007616,XM_013972474.2,Novel_020510,Novel_004175
Molecular Function	GO:0050321	tau-protein kinase activity	3	25	0.0216501	0.330643	XM_018043182.1,Novel_000173,XM_018043180.1
Biological Process	GO:2001022	positive regulation of response to DNA damage stimulus	10	197	0.0218467	0.332909	Novel_017479,XM_013966526.2,XM_018047646.1,Novel_008445,Novel_016522,XM_005676781.3,XM_018063036.1,Novel_010173,Novel_017474,Novel_001737
Molecular Function	GO:0016740	transferase activity	174	6248	0.022082	0.335754	XM_018061958.1,XM_018053731.1,Novel_024232,Novel_003871,XM_018060753.1,Novel_021979,XM_005688969.3,Novel_023346,Novel_018044,XR_310524.3,Novel_024722,Novel_011335,XM_005685282.3,XM_018065134.1,Novel_021987,Novel_027704,Novel_015981,XM_018059054.1,XM_005684957.3,XM_018055552.1,Novel_006629,Novel_023832,XM_018057162.1,Novel_021978,XM_005690923.3,Novel_004532,Novel_012497,Novel_009471,Novel_002616,X…
Biological Process	GO:0006491	N-glycan processing	4	45	0.0228995	0.33681	Novel_023866,Novel_010425,Novel_003716,Novel_003717
Biological Process	GO:0007568	aging	12	256	0.0223839	0.33681	XM_013965606.2,XM_018061046.1,Novel_005410,XM_005699057.3,Novel_001737,XM_018042216.1,Novel_003825,Novel_020602,Novel_018263,XM_018060296.1,Novel_024864,Novel_016421
Biological Process	GO:0010556	regulation of macromolecule biosynthetic process	226	8303	0.0228941	0.33681	XR_001295467.2,XR_001919484.1,XM_005699057.3,Novel_006326,XM_013974688.2,XM_018058152.1,Novel_019804,XM_018065603.1,Novel_007476,Novel_024864,XM_013966824.2,XM_018043855.1,Novel_024802,XM_018061013.1,Novel_002149,Novel_016123,Novel_004587,Novel_027718,XM_018062196.1,XM_005693140.3,XM_005683657.3,Novel_005052,Novel_000146,Novel_019799,Novel_009401,XM_018041155.1,Novel_016420,Novel_022659,XM_013969…
Biological Process	GO:0021882	regulation of transcription from RNA polymerase II promoter involved in forebrain neuron fate commitment	2	10	0.0229809	0.33681	XM_018048077.1,XM_018048073.1
Biological Process	GO:0021898	commitment of multipotent stem cells to neuronal lineage in forebrain	2	10	0.0229809	0.33681	XM_018048077.1,XM_018048073.1
Biological Process	GO:0031133	regulation of axon diameter	2	10	0.0229809	0.33681	Novel_009182,Novel_027106
Biological Process	GO:0032094	response to food	5	67	0.022806	0.33681	XM_005680539.3,XM_005685187.3,XM_018063036.1,Novel_018257,XM_018054676.1
Biological Process	GO:0032104	regulation of response to extracellular stimulus	4	45	0.0228995	0.33681	XM_005685187.3,XM_018054676.1,XM_018063036.1,Novel_018257
Biological Process	GO:0032107	regulation of response to nutrient levels	4	45	0.0228995	0.33681	XM_005685187.3,XM_018063036.1,Novel_018257,XM_018054676.1
Biological Process	GO:0050907	detection of chemical stimulus involved in sensory perception	21	539	0.0226849	0.33681	Novel_023335,Novel_027254,Novel_020518,Novel_009408,Novel_007445,Novel_000077,Novel_018694,Novel_026311,Novel_026384,Novel_000074,Novel_022616,Novel_016606,Novel_000998,Novel_000083,Novel_000079,Novel_000665,Novel_010336,Novel_016834,Novel_000089,Novel_023832,Novel_020926
Biological Process	GO:1902047	polyamine transmembrane transport	2	10	0.0229809	0.33681	Novel_002075,Novel_014773
Biological Process	GO:1902166	negative regulation of intrinsic apoptotic signaling pathway in response to DNA damage by p53 class mediator	2	10	0.0229809	0.33681	XM_018047646.1,XM_018065974.1
Biological Process	GO:1902267	regulation of polyamine transmembrane transport	2	10	0.0229809	0.33681	Novel_014773,Novel_002075
Biological Process	GO:1902580	single-organism cellular localization	54	1689	0.0226645	0.33681	Novel_008065,Novel_000964,Novel_008977,XM_018038353.1,Novel_026317,XM_005691547.3,Novel_003956,Novel_026588,Novel_001050,Novel_011136,Novel_012105,Novel_024011,Novel_014058,Novel_006216,XM_018062751.1,Novel_021891,Novel_024119,Novel_011422,Novel_024791,XM_005694661.3,Novel_012209,Novel_019091,Novel_013222,XM_013971802.2,Novel_014521,Novel_008624,Novel_008976,Novel_018207,Novel_012204,Novel_000173…
Biological Process	GO:2000346	negative regulation of hepatocyte proliferation	2	10	0.0229809	0.33681	XM_018065844.1,Novel_012109
Cellular Component	GO:0005942	phosphatidylinositol 3-kinase complex	5	67	0.022806	0.33681	Novel_020682,Novel_027705,Novel_027708,Novel_023318,Novel_027704
Molecular Function	GO:0042979	ornithine decarboxylase regulator activity	2	10	0.0229809	0.33681	Novel_002075,Novel_014773
Biological Process	GO:0001544	initiation of primordial ovarian follicle growth	1	1	0.0241088	0.338056	Novel_010057
Biological Process	GO:0001754	eye photoreceptor cell differentiation	5	68	0.0241434	0.338056	Novel_009535,Novel_000499,XM_018054676.1,XM_005685187.3,Novel_019117
Biological Process	GO:0002691	regulation of cellular extravasation	3	26	0.0240449	0.338056	Novel_026762,Novel_026760,XM_013966824.2
Biological Process	GO:0003097	renal water transport	3	26	0.0240449	0.338056	Novel_023704,Novel_023696,Novel_023702
Biological Process	GO:0007286	spermatid development	11	228	0.0232878	0.338056	Novel_010763,XM_005685187.3,Novel_010757,XM_018054676.1,Novel_014521,Novel_010760,Novel_010751,NM_001314303.1,XM_018058773.1,Novel_013372,XM_018058727.1
Biological Process	GO:0022604	regulation of cell morphogenesis	34	980	0.0231838	0.338056	XR_001917122.1,XM_013976688.2,Novel_011730,Novel_018134,Novel_009182,Novel_005519,Novel_018257,Novel_024864,XM_018050175.1,Novel_006482,Novel_019611,Novel_022269,XM_018056248.1,Novel_000528,Novel_000173,Novel_019117,Novel_005816,Novel_010664,Novel_020562,Novel_013222,XM_018048999.1,Novel_018326,Novel_024791,XM_018065886.1,XR_001917952.1,Novel_012109,Novel_027106,Novel_004197,Novel_004103,XM_01804…
Biological Process	GO:0034645	cellular macromolecule biosynthetic process	276	10303	0.0236937	0.338056	Novel_023667,XM_018043813.1,Novel_016802,Novel_014819,Novel_001373,XM_018046974.1,XM_018059651.1,Novel_025037,Novel_017474,Novel_019611,Novel_003825,XM_018054830.1,Novel_014850,XM_005698975.3,XM_018052027.1,Novel_016803,Novel_002749,XM_013973846.2,Novel_018651,Novel_006172,Novel_010217,Novel_020729,XM_018042251.1,XM_018063334.1,XM_018050785.1,Novel_007702,XM_018052558.1,Novel_010481,Novel_002019,…
Biological Process	GO:0036058	filtration diaphragm assembly	1	1	0.0241088	0.338056	Novel_005519
Biological Process	GO:0036060	slit diaphragm assembly	1	1	0.0241088	0.338056	Novel_005519
Biological Process	GO:0050770	regulation of axonogenesis	14	319	0.0238707	0.338056	XM_018043182.1,Novel_000173,Novel_019117,XM_018043180.1,Novel_024864,Novel_024791,Novel_010664,XM_013976688.2,XR_001917122.1,Novel_027106,Novel_022269,Novel_009182,Novel_005519,Novel_018257
Biological Process	GO:0051823	regulation of synapse structural plasticity	3	26	0.0240449	0.338056	XM_018048999.1,Novel_004197,Novel_006482
Biological Process	GO:0060049	regulation of protein glycosylation	3	26	0.0240449	0.338056	Novel_018257,XM_018051811.1,Novel_015311
Biological Process	GO:0060916	mesenchymal cell proliferation involved in lung development	3	26	0.0240449	0.338056	XM_018051958.1,XM_005683657.3,XM_018051954.1
Biological Process	GO:0090260	negative regulation of retinal ganglion cell axon guidance	1	1	0.0241088	0.338056	Novel_005519
Biological Process	GO:1900273	positive regulation of long-term synaptic potentiation	3	26	0.0240449	0.338056	XM_018048999.1,XM_018060296.1,Novel_006482
Biological Process	GO:1902162	regulation of DNA damage response, signal transduction by p53 class mediator resulting in transcription of p21 class mediator	1	1	0.0241088	0.338056	XM_018047646.1
Biological Process	GO:1902164	positive regulation of DNA damage response, signal transduction by p53 class mediator resulting in transcription of p21 class mediator	1	1	0.0241088	0.338056	XM_018047646.1
Biological Process	GO:1902308	regulation of peptidyl-serine dephosphorylation	3	26	0.0240449	0.338056	Novel_014628,Novel_014629,Novel_014621
Biological Process	GO:2000576	positive regulation of microtubule motor activity	1	1	0.0241088	0.338056	XM_018039584.1
Cellular Component	GO:0005849	mRNA cleavage factor complex	5	68	0.0241434	0.338056	XM_018050175.1,Novel_005277,XM_018059053.1,Novel_008258,XM_018059054.1
Cellular Component	GO:0009898	cytoplasmic side of plasma membrane	18	445	0.0240313	0.338056	XM_013970422.2,XM_013970277.2,Novel_020510,Novel_007808,XM_013972474.2,XR_001917122.1,Novel_024864,Novel_015504,Novel_020745,XM_005690923.3,Novel_000236,XM_018051036.1,Novel_002448,Novel_016447,Novel_002816,Novel_018207,Novel_018263,Novel_016767
Molecular Function	GO:0019199	transmembrane receptor protein kinase activity	10	199	0.0232308	0.338056	Novel_009709,XM_018047740.1,Novel_002140,Novel_003820,XM_018055265.1,XM_018066411.1,XM_018051136.1,Novel_021140,Novel_009707,Novel_009705
Biological Process	GO:1902531	regulation of intracellular signal transduction	84	2805	0.0242268	0.338538	Novel_027328,XM_018048467.1,Novel_017811,XM_018062751.1,XR_001917536.1,Novel_012766,Novel_021081,Novel_028303,XM_018047646.1,XM_018065974.1,XM_018050755.1,Novel_013157,Novel_020695,Novel_013222,XM_018042329.1,XM_013966825.2,Novel_017018,XM_018060044.1,XM_018054637.1,Novel_004745,Novel_017675,Novel_002730,XM_018053567.1,Novel_009401,Novel_004742,Novel_020819,Novel_005330,XM_005699057.3,Novel_01367…
Molecular Function	GO:0005085	guanyl-nucleotide exchange factor activity	23	609	0.0243231	0.339197	Novel_004175,XM_018038572.1,Novel_014876,Novel_018326,Novel_002205,XM_018054637.1,Novel_007616,XM_018055110.1,XM_018055792.1,Novel_020510,Novel_021232,XM_013972474.2,Novel_013157,XM_018054069.1,Novel_015811,Novel_028303,Novel_015311,XM_005700426.3,Novel_005330,XM_005678085.3,Novel_020819,Novel_004197,Novel_027328
Biological Process	GO:0021952	central nervous system projection neuron axonogenesis	4	46	0.0246157	0.340261	XM_018051958.1,XM_005683657.3,XM_018051954.1,Novel_013332
Biological Process	GO:0070293	renal absorption	4	46	0.0246157	0.340261	Novel_023702,Novel_023696,Novel_008339,Novel_023704
Biological Process	GO:0070734	histone H3-K27 methylation	4	46	0.0246157	0.340261	XM_018065134.1,Novel_019800,Novel_019799,Novel_022942
Cellular Component	GO:0031305	integral component of mitochondrial inner membrane	4	46	0.0246157	0.340261	XM_018055365.1,XM_018049227.1,Novel_022215,XM_018055364.1
Cellular Component	GO:0098791	Golgi subcompartment	46	1409	0.0246458	0.340261	XM_013972474.2,XM_005684505.3,Novel_006172,Novel_023346,Novel_000439,XM_018067071.1,XM_018059432.1,Novel_003717,Novel_024311,Novel_004175,XM_018050175.1,Novel_014344,Novel_023866,Novel_018651,Novel_024451,Novel_000522,Novel_022550,XM_013964217.2,XM_018058015.1,Novel_002155,Novel_014998,XM_018048677.1,Novel_011431,Novel_010911,XM_018061605.1,Novel_020132,Novel_014521,Novel_020510,Novel_017991,Nove…
Biological Process	GO:0007193	adenylate cyclase-inhibiting G-protein coupled receptor signaling pathway	8	145	0.0247328	0.34078	Novel_013675,Novel_004739,Novel_004742,Novel_013677,Novel_004740,Novel_004747,Novel_004745,Novel_004749
Biological Process	GO:0051179	localization	308	11600	0.0248998	0.342397	XM_013976688.2,Novel_010757,XM_005679824.3,Novel_000998,Novel_018257,XM_005686088.3,Novel_024827,Novel_002205,Novel_000326,Novel_021025,Novel_009906,Novel_002730,XM_018040653.1,Novel_005269,Novel_023547,Novel_001894,Novel_001589,XM_005680477.3,Novel_008976,Novel_000499,Novel_003062,Novel_014773,XM_018051805.1,Novel_005127,Novel_013332,Novel_017811,XM_005685187.3,Novel_004197,XM_018062751.1,Novel_…
Biological Process	GO:0043170	macromolecule metabolic process	491	19064	0.0249703	0.342684	Novel_003871,XM_018061958.1,XR_001917611.1,Novel_024232,XM_018048765.1,Novel_023346,Novel_014629,Novel_021979,Novel_013677,Novel_013265,XM_018046217.1,Novel_018044,Novel_011338,Novel_011335,Novel_006482,Novel_012266,Novel_021987,XM_018049728.1,Novel_011603,Novel_015981,Novel_001797,Novel_024026,Novel_009593,Novel_018207,XM_018059054.1,XM_018055552.1,Novel_001372,Novel_025962,XM_018057447.1,XM_018…
Cellular Component	GO:0031519	PcG protein complex	7	119	0.0254805	0.348992	Novel_005652,Novel_021757,Novel_019800,XM_018065134.1,Novel_019799,Novel_014330,Novel_022942
Biological Process	GO:0051240	positive regulation of multicellular organismal process	77	2550	0.0255539	0.349304	Novel_005816,Novel_000743,Novel_020682,Novel_001894,Novel_005052,Novel_000146,Novel_010763,XM_018054676.1,XM_018059852.1,XM_018048531.1,Novel_005623,XM_018065603.1,XM_018040347.1,XM_005693140.3,XM_005686088.3,Novel_010757,XM_018062797.1,Novel_009182,XM_005699057.3,XM_018065974.1,XM_018043180.1,XM_013971823.2,XR_001917536.1,Novel_015040,XM_018052918.1,XM_018062751.1,XM_005685187.3,Novel_004197,XM_…
Biological Process	GO:0044085	cellular component biogenesis	150	5343	0.0260227	0.355009	XM_018048999.1,Novel_023704,Novel_023702,Novel_011697,Novel_005533,Novel_024119,Novel_012735,Novel_022706,XM_018049501.1,XM_018039406.1,Novel_023612,Novel_012297,Novel_008258,Novel_008065,XM_013971823.2,XM_018043249.1,Novel_006326,XM_005699057.3,Novel_009182,Novel_012208,Novel_005519,XM_018061770.1,XM_018062196.1,XM_005693140.3,Novel_024864,XM_013966824.2,XM_018048531.1,XM_018054676.1,Novel_00940…
Biological Process	GO:0001675	acrosome assembly	3	27	0.026577	0.355364	Novel_014521,XM_018058773.1,XM_018058727.1
Biological Process	GO:0006305	DNA alkylation	6	94	0.0263365	0.355364	XM_018051018.1,Novel_000173,Novel_003099,XR_001918836.1,XM_018055551.1,XM_018055552.1
Biological Process	GO:0006306	DNA methylation	6	94	0.0263365	0.355364	Novel_000173,XM_018051018.1,XR_001918836.1,XM_018055551.1,Novel_003099,XM_018055552.1
Biological Process	GO:0009309	amine biosynthetic process	3	27	0.026577	0.355364	Novel_002075,Novel_014773,Novel_011035
Biological Process	GO:0010656	negative regulation of muscle cell apoptotic process	4	47	0.0264075	0.355364	Novel_010763,Novel_010757,Novel_010751,Novel_010760
Biological Process	GO:0036046	protein demalonylation	2	11	0.0276446	0.355364	XM_018039218.1,Novel_023037
Biological Process	GO:0036047	peptidyl-lysine demalonylation	2	11	0.0276446	0.355364	XM_018039218.1,Novel_023037
Biological Process	GO:0036048	protein desuccinylation	2	11	0.0276446	0.355364	Novel_023037,XM_018039218.1
Biological Process	GO:0036049	peptidyl-lysine desuccinylation	2	11	0.0276446	0.355364	Novel_023037,XM_018039218.1
Biological Process	GO:0042401	cellular biogenic amine biosynthetic process	3	27	0.026577	0.355364	Novel_002075,Novel_014773,Novel_011035
Biological Process	GO:0046909	intermembrane transport	2	11	0.0276446	0.355364	Novel_015336,Novel_000712
Biological Process	GO:0051835	positive regulation of synapse structural plasticity	2	11	0.0276446	0.355364	XM_018048999.1,Novel_006482
Biological Process	GO:0051895	negative regulation of focal adhesion assembly	4	47	0.0264075	0.355364	Novel_021891,Novel_024864,XM_013971823.2,XM_005693140.3
Biological Process	GO:0061698	protein deglutarylation	2	11	0.0276446	0.355364	Novel_023037,XM_018039218.1
Biological Process	GO:0061699	peptidyl-lysine deglutarylation	2	11	0.0276446	0.355364	XM_018039218.1,Novel_023037
Biological Process	GO:1902510	regulation of apoptotic DNA fragmentation	2	11	0.0276446	0.355364	XM_018062751.1,XM_018039339.1
Biological Process	GO:1903506	regulation of nucleic acid-templated transcription	202	7383	0.0262733	0.355364	Novel_014058,XM_018062596.1,Novel_006216,XM_018047608.1,Novel_016416,Novel_014691,XM_018057832.1,Novel_008072,Novel_002019,Novel_010481,Novel_012109,Novel_018359,XM_018067068.1,Novel_023683,Novel_007702,Novel_019704,XM_018052558.1,XM_018050785.1,XM_018063334.1,XM_018066255.1,Novel_012725,Novel_000023,XM_018039661.1,Novel_012744,Novel_007480,XM_018048077.1,XM_018038529.1,Novel_013834,XM_005696537.…
Biological Process	GO:1903624	regulation of DNA catabolic process	2	11	0.0276446	0.355364	XM_018062751.1,XM_018039339.1
Biological Process	GO:2000738	positive regulation of stem cell differentiation	3	27	0.026577	0.355364	XM_018048397.1,Novel_000173,XM_018043213.1
Biological Process	GO:2000739	regulation of mesenchymal stem cell differentiation	2	11	0.0276446	0.355364	XM_018048397.1,XM_018043213.1
Biological Process	GO:2000741	positive regulation of mesenchymal stem cell differentiation	2	11	0.0276446	0.355364	XM_018043213.1,XM_018048397.1
Biological Process	GO:2000969	positive regulation of AMPA receptor activity	2	11	0.0276446	0.355364	XM_018048999.1,Novel_006482
Cellular Component	GO:0000791	euchromatin	5	70	0.026967	0.355364	XM_018052558.1,XR_001918836.1,XM_018055551.1,XM_018055552.1,XM_018060296.1
Cellular Component	GO:0031213	RSF complex	2	11	0.0276446	0.355364	Novel_016217,Novel_016212
Cellular Component	GO:0044428	nuclear part	226	8337	0.0267437	0.355364	Novel_005277,XM_005694739.3,Novel_025037,Novel_022707,Novel_017474,Novel_022269,Novel_005479,Novel_003825,XM_018055551.1,Novel_004817,Novel_016421,Novel_017479,Novel_003099,Novel_014819,Novel_005661,XM_018046974.1,Novel_022469,Novel_023667,Novel_018026,Novel_025040,Novel_019090,XM_018055676.1,Novel_014466,Novel_010217,Novel_017109,Novel_016857,XM_018059053.1,Novel_003414,Novel_019109,Novel_006621…
Molecular Function	GO:0019237	centromeric DNA binding	2	11	0.0276446	0.355364	Novel_006716,Novel_006714
Molecular Function	GO:0035035	histone acetyltransferase binding	5	70	0.026967	0.355364	Novel_014690,XM_013971823.2,XM_018060296.1,Novel_014691,XM_005693140.3
Molecular Function	GO:0036054	protein-malonyllysine demalonylase activity	2	11	0.0276446	0.355364	Novel_023037,XM_018039218.1
Molecular Function	GO:0036055	protein-succinyllysine desuccinylase activity	2	11	0.0276446	0.355364	XM_018039218.1,Novel_023037
Molecular Function	GO:0042277	peptide binding	17	419	0.0270303	0.355364	XM_018051136.1,Novel_004742,Novel_002767,XM_018048531.1,Novel_015907,Novel_017478,Novel_004747,Novel_020682,Novel_008258,Novel_004739,XM_013965606.2,Novel_021594,Novel_004745,Novel_004749,XM_018050175.1,Novel_003387,Novel_004740
Molecular Function	GO:0061697	protein-glutaryllysine deglutarylase activity	2	11	0.0276446	0.355364	Novel_023037,XM_018039218.1
Cellular Component	GO:0044422	organelle part	416	16013	0.027782	0.356467	XM_018052027.1,XM_005698975.3,Novel_016721,Novel_024311,Novel_003717,XM_013973846.2,Novel_002749,Novel_018651,Novel_013372,XM_018059053.1,Novel_006172,Novel_009606,Novel_010217,Novel_002646,XM_018064112.1,Novel_000496,Novel_023667,XM_018046974.1,Novel_014819,Novel_022215,Novel_003825,Novel_000522,Novel_019611,Novel_022269,Novel_005479,Novel_022707,XM_013964217.2,Novel_017474,Novel_025037,XM_00569…
Biological Process	GO:1902533	positive regulation of intracellular signal transduction	46	1421	0.0279182	0.35713	Novel_001373,Novel_017479,Novel_000522,Novel_017474,Novel_004742,Novel_009401,Novel_006321,Novel_026762,Novel_019109,Novel_004740,Novel_004749,Novel_024864,XM_013966824.2,Novel_014073,Novel_013675,XM_005699057.3,XM_018061958.1,XM_018039288.1,Novel_018257,Novel_013677,Novel_002646,Novel_004739,XM_018047646.1,Novel_026760,Novel_004747,Novel_021081,Novel_012766,Novel_007813,XR_001917536.1,Novel_0009…
Biological Process	GO:2001141	regulation of RNA biosynthetic process	202	7396	0.0279371	0.35713	XM_018038529.1,XM_018048077.1,XM_005696537.3,Novel_013834,Novel_021757,Novel_014961,XM_018052653.1,XM_018060296.1,XM_018066255.1,Novel_012725,Novel_000023,Novel_012744,XM_018039661.1,Novel_007480,Novel_019704,Novel_007702,XM_018052558.1,XM_018050785.1,XM_018063334.1,Novel_014058,XM_018062596.1,Novel_006216,Novel_016416,XM_018047608.1,Novel_014691,Novel_010481,XM_018057832.1,Novel_002019,Novel_008…
Biological Process	GO:0001961	positive regulation of cytokine-mediated signaling pathway	4	48	0.0282754	0.358138	XM_018052686.1,Novel_026760,Novel_026762,XM_018062797.1
Biological Process	GO:0032011	ARF protein signal transduction	4	48	0.0282754	0.358138	Novel_015311,Novel_007616,XM_013972474.2,Novel_020510
Biological Process	GO:0032012	regulation of ARF protein signal transduction	4	48	0.0282754	0.358138	Novel_020510,XM_013972474.2,Novel_015311,Novel_007616
Biological Process	GO:0043414	macromolecule methylation	23	618	0.0281116	0.358138	Novel_001208,Novel_012497,XM_018065134.1,Novel_021987,Novel_019799,Novel_022942,Novel_016522,XM_018052530.1,Novel_000173,XM_018055552.1,Novel_003099,XM_018055551.1,XR_001918836.1,XM_018050755.1,XM_018066255.1,XM_018057447.1,XM_005688969.3,Novel_026442,Novel_021979,Novel_021978,Novel_019800,XM_018051018.1,Novel_021972
Cellular Component	GO:0016363	nuclear matrix	12	265	0.0282371	0.358138	Novel_015311,Novel_021757,XR_001918836.1,Novel_012813,XM_018055551.1,Novel_014690,XM_018038743.1,XM_018055552.1,Novel_022659,Novel_014691,Novel_017008,Novel_007635
Biological Process	GO:0006984	ER-nucleus signaling pathway	5	71	0.0284543	0.359743	Novel_003825,Novel_022550,XM_018067068.1,Novel_000173,XM_018067071.1
Cellular Component	GO:0019898	extrinsic component of membrane	23	619	0.0285588	0.360404	XM_018051036.1,Novel_006328,Novel_027704,Novel_005623,Novel_002816,Novel_018207,Novel_020682,Novel_016767,Novel_018263,XM_018055454.1,XM_013970277.2,XM_013970422.2,XM_018061434.1,Novel_020510,XM_013972474.2,Novel_023318,Novel_007808,Novel_027705,XM_018057131.1,Novel_020745,XM_005690923.3,Novel_027708,Novel_000236
Biological Process	GO:0036473	cell death in response to oxidative stress	6	96	0.0288201	0.363039	Novel_004740,Novel_004747,Novel_004745,Novel_004739,Novel_004749,Novel_004742
Biological Process	GO:0022607	cellular component assembly	136	4824	0.0297923	0.374601	Novel_012209,Novel_011784,Novel_018326,Novel_012741,Novel_021068,XM_018057447.1,Novel_014521,Novel_016217,Novel_020562,Novel_026317,Novel_015311,Novel_014628,Novel_006714,Novel_025737,XM_018065703.1,Novel_002996,Novel_001580,XM_018065679.1,Novel_021069,Novel_024721,Novel_011850,Novel_001050,Novel_015644,Novel_020602,Novel_009561,Novel_014621,XM_018058773.1,Novel_024722,Novel_006482,Novel_011338,N…
Biological Process	GO:0009593	detection of chemical stimulus	22	589	0.0301706	0.375405	Novel_020926,Novel_000089,Novel_016834,Novel_010336,Novel_023832,Novel_016606,Novel_000074,Novel_022616,Novel_000665,Novel_000998,Novel_000083,Novel_000079,Novel_026384,Novel_000077,Novel_026311,Novel_018694,Novel_007445,Novel_009408,Novel_023335,Novel_027254,Novel_020518,Novel_005269
Biological Process	GO:0043550	regulation of lipid kinase activity	6	97	0.0301177	0.375405	Novel_027704,Novel_016421,XM_018057832.1,Novel_020682,Novel_027705,Novel_027708
Biological Process	GO:0044093	positive regulation of molecular function	92	3137	0.0300696	0.375405	XM_018041155.1,Novel_000921,XM_018048677.1,Novel_017675,XM_005678085.3,Novel_009401,XM_018051384.1,Novel_024864,XM_013966824.2,Novel_002140,XM_005693140.3,Novel_027708,Novel_002205,Novel_014876,XM_018039584.1,XM_018060813.1,XM_018039288.1,XM_013970422.2,Novel_018257,XM_005688362.3,XM_005699057.3,Novel_013675,Novel_017655,XM_018063648.1,Novel_027085,Novel_015811,XM_018043180.1,XM_013970335.2,XM_01…
Biological Process	GO:0048814	regulation of dendrite morphogenesis	9	179	0.0302369	0.375405	Novel_018326,Novel_000173,Novel_006482,Novel_000964,Novel_024864,XM_018048999.1,Novel_013222,XM_018056248.1,Novel_004197
Biological Process	GO:0051491	positive regulation of filopodium assembly	4	49	0.03022	0.375405	Novel_024722,XM_013971823.2,Novel_024721,XM_005693140.3
Molecular Function	GO:0016831	carboxy-lyase activity	6	97	0.0301177	0.375405	XM_018038445.1,Novel_014344,Novel_025714,XM_018042458.1,Novel_014773,Novel_011035
Molecular Function	GO:0017147	Wnt-protein binding	4	49	0.03022	0.375405	Novel_013834,Novel_006216,Novel_017675,Novel_005519
Cellular Component	GO:0030658	transport vesicle membrane	12	268	0.0304144	0.376931	Novel_002149,Novel_011575,XR_001918100.1,Novel_005816,Novel_026317,Novel_022550,Novel_011431,Novel_026234,XM_018067068.1,Novel_006697,Novel_009606,XM_018067071.1
Biological Process	GO:0044267	cellular protein metabolic process	271	10164	0.0305952	0.378493	XM_005699249.3,Novel_020682,Novel_025952,Novel_020819,Novel_009401,Novel_005600,Novel_021140,XM_018065603.1,Novel_013071,Novel_014073,XM_013976483.2,Novel_004740,Novel_008339,Novel_021606,XM_018066411.1,Novel_005519,XM_005699057.3,XM_018054188.1,Novel_017655,Novel_017478,Novel_009709,Novel_009436,Novel_005410,XM_018048467.1,XM_018065341.1,Novel_026653,Novel_025963,Novel_006591,Novel_012735,Novel_…
Biological Process	GO:0035556	intracellular signal transduction	137	4868	0.030671	0.378752	Novel_018207,XM_005700426.3,Novel_015981,Novel_006482,Novel_014621,Novel_009561,XM_018061453.1,Novel_026762,XM_018055110.1,XM_018045786.1,Novel_014629,Novel_013677,Novel_021232,XM_013972474.2,XR_001917122.1,XM_018061958.1,Novel_014690,Novel_026760,XM_018043182.1,Novel_015311,Novel_014628,Novel_004747,Novel_007813,XM_018063036.1,Novel_010375,Novel_024577,Novel_001580,Novel_006323,Novel_020602,XM_0…
Biological Process	GO:0002043	blood vessel endothelial cell proliferation involved in sprouting angiogenesis	3	29	0.0320508	0.378808	Novel_014621,Novel_014629,Novel_014628
Biological Process	GO:0006435	threonyl-tRNA aminoacylation	2	12	0.0326511	0.378808	Novel_021608,Novel_021606
Biological Process	GO:0006620	posttranslational protein targeting to endoplasmic reticulum membrane	2	12	0.0326511	0.378808	Novel_000370,Novel_000367
Biological Process	GO:0006687	glycosphingolipid metabolic process	7	124	0.0309515	0.378808	XM_018058015.1,Novel_014998,XM_018062751.1,Novel_018077,Novel_023866,Novel_018651,Novel_018083
Biological Process	GO:0015846	polyamine transport	2	12	0.0326511	0.378808	Novel_002075,Novel_014773
Biological Process	GO:0036003	positive regulation of transcription from RNA polymerase II promoter in response to stress	4	50	0.0322415	0.378808	Novel_014691,Novel_014690,Novel_018257,XM_018038916.1
Biological Process	GO:0045104	intermediate filament cytoskeleton organization	5	73	0.0315819	0.378808	XM_018058727.1,Novel_008258,XM_018050175.1,Novel_009182,XM_018058773.1
Biological Process	GO:0048663	neuron fate commitment	8	152	0.0315344	0.378808	Novel_000031,XM_018048077.1,Novel_000034,XM_018048073.1,Novel_024606,Novel_000027,Novel_000023,Novel_000020
Biological Process	GO:0048812	neuron projection morphogenesis	41	1256	0.0324881	0.378808	Novel_004197,Novel_003820,Novel_027229,Novel_027106,Novel_013332,Novel_020602,XM_018043180.1,Novel_000964,XM_018043182.1,XM_018051958.1,Novel_010664,XM_018048999.1,Novel_013222,Novel_024791,XM_018060296.1,XM_018051954.1,Novel_018326,Novel_011603,XM_018056248.1,Novel_022269,Novel_019611,Novel_005816,Novel_007282,Novel_000173,Novel_019117,XM_018061434.1,Novel_011730,Novel_009182,Novel_005519,Novel_…
Biological Process	GO:0050807	regulation of synapse organization	13	300	0.0313702	0.378808	Novel_023608,Novel_006482,Novel_024722,Novel_025737,XM_018052918.1,Novel_015040,Novel_018519,Novel_004197,Novel_015039,Novel_020602,XM_018048999.1,Novel_023612,Novel_024721
Biological Process	GO:0051239	regulation of multicellular organismal process	141	5032	0.0321578	0.378808	Novel_023612,XM_018039406.1,Novel_027106,XM_018038493.1,Novel_021026,XM_018051136.1,XM_018065974.1,XM_013971823.2,Novel_009535,Novel_016708,Novel_023704,Novel_020695,XM_018048999.1,Novel_023702,Novel_000239,Novel_010057,Novel_021022,Novel_012735,XM_018059852.1,XM_018048531.1,Novel_017675,Novel_000146,Novel_005052,Novel_005600,XM_018054676.1,Novel_020682,Novel_011843,Novel_005816,Novel_000743,XM_0…
Biological Process	GO:0051340	regulation of ligase activity	2	12	0.0326511	0.378808	XM_013966825.2,XM_013966824.2
Biological Process	GO:0051351	positive regulation of ligase activity	2	12	0.0326511	0.378808	XM_013966824.2,XM_013966825.2
Biological Process	GO:0060353	regulation of cell adhesion molecule production	3	29	0.0320508	0.378808	Novel_023704,Novel_023696,Novel_023702
Biological Process	GO:0060760	positive regulation of response to cytokine stimulus	4	50	0.0322415	0.378808	Novel_026762,Novel_026760,XM_018052686.1,XM_018062797.1
Biological Process	GO:0065005	protein-lipid complex assembly	3	29	0.0320508	0.378808	XM_018065679.1,XM_018065703.1,Novel_001894
Biological Process	GO:0065009	regulation of molecular function	140	4992	0.0319619	0.378808	Novel_027705,Novel_020510,Novel_018519,Novel_020745,XM_018058727.1,Novel_013834,XM_005696537.3,Novel_016358,XM_018057832.1,Novel_012105,Novel_002019,Novel_012109,NM_001314303.1,Novel_024701,Novel_014058,Novel_002345,XM_005684922.3,XM_018052558.1,XM_013968612.2,Novel_000964,XM_018042431.1,XM_005680539.3,XM_018055792.1,Novel_026489,Novel_000173,Novel_019117,Novel_004817,Novel_016421,XM_018046974.1,…
Biological Process	GO:0070236	negative regulation of activation-induced cell death of T cells	2	12	0.0326511	0.378808	Novel_026760,Novel_026762
Biological Process	GO:0070262	peptidyl-serine dephosphorylation	4	50	0.0322415	0.378808	Novel_014629,Novel_014621,Novel_008282,Novel_014628
Biological Process	GO:0071230	cellular response to amino acid stimulus	7	125	0.0321331	0.378808	XM_018051018.1,Novel_024721,Novel_020880,Novel_014691,Novel_024722,Novel_014690,Novel_002646
Biological Process	GO:0072497	mesenchymal stem cell differentiation	2	12	0.0326511	0.378808	XM_018043213.1,XM_018048397.1
Biological Process	GO:0072659	protein localization to plasma membrane	18	459	0.0312595	0.378808	Novel_012212,Novel_011422,Novel_024791,Novel_012209,Novel_013222,XM_013971802.2,Novel_012208,Novel_012204,Novel_020682,Novel_000964,Novel_022064,Novel_003956,Novel_022269,Novel_011136,Novel_004122,XM_018040653.1,Novel_021891,Novel_006216
Biological Process	GO:0090084	negative regulation of inclusion body assembly	2	12	0.0326511	0.378808	NM_001314303.1,Novel_001483
Biological Process	GO:0097113	AMPA glutamate receptor clustering	2	12	0.0326511	0.378808	XM_018048999.1,Novel_006482
Biological Process	GO:0097688	glutamate receptor clustering	2	12	0.0326511	0.378808	XM_018048999.1,Novel_006482
Biological Process	GO:2000074	regulation of type B pancreatic cell development	2	12	0.0326511	0.378808	Novel_000173,XM_018052027.1
Biological Process	GO:2000345	regulation of hepatocyte proliferation	2	12	0.0326511	0.378808	Novel_012109,XM_018065844.1
Cellular Component	GO:0005874	microtubule	27	760	0.0309139	0.378808	Novel_022706,XM_018059131.1,Novel_020662,Novel_018072,XM_018059276.1,Novel_005533,XM_005693140.3,Novel_020663,Novel_021068,Novel_007882,XM_018054443.1,Novel_027670,XM_005699057.3,XM_005688362.3,Novel_021777,XM_013971823.2,Novel_016452,Novel_000712,Novel_018207,Novel_021891,Novel_005600,Novel_021069,Novel_022707,Novel_007884,Novel_018066,Novel_027824,Novel_011850
Cellular Component	GO:0031304	intrinsic component of mitochondrial inner membrane	4	50	0.0322415	0.378808	XM_018055364.1,Novel_022215,XM_018049227.1,XM_018055365.1
Cellular Component	GO:0044232	organelle membrane contact site	4	50	0.0322415	0.378808	Novel_027705,Novel_027708,Novel_027704,Novel_009606
Cellular Component	GO:0071561	nucleus-vacuole junction	3	29	0.0320508	0.378808	Novel_027704,Novel_027708,Novel_027705
Cellular Component	GO:0099568	cytoplasmic region	25	693	0.0314977	0.378808	Novel_027629,Novel_012740,Novel_016421,Novel_016420,Novel_028248,Novel_004099,Novel_012739,Novel_004103,Novel_016416,Novel_021891,Novel_004867,Novel_011136,Novel_025037,Novel_028253,XR_001918100.1,Novel_028249,Novel_012735,Novel_005533,Novel_024827,Novel_009182,Novel_012725,Novel_012741,Novel_025040,Novel_012744,Novel_012726
Molecular Function	GO:0001106	RNA polymerase II transcription corepressor activity	5	73	0.0315819	0.378808	XM_018051958.1,XM_005683657.3,XM_018060398.1,Novel_017109,XM_005697054.3
Molecular Function	GO:0004829	threonine-tRNA ligase activity	2	12	0.0326511	0.378808	Novel_021608,Novel_021606
Molecular Function	GO:0035259	glucocorticoid receptor binding	3	29	0.0320508	0.378808	Novel_014690,Novel_005972,Novel_014691
Molecular Function	GO:0089720	caspase binding	2	12	0.0326511	0.378808	Novel_026762,Novel_026760
Molecular Function	GO:0015144	carbohydrate transmembrane transporter activity	6	99	0.0328261	0.379563	Novel_023702,Novel_023706,Novel_013939,Novel_023704,Novel_023696,XM_013964217.2
Molecular Function	GO:1901476	carbohydrate transporter activity	6	99	0.0328261	0.379563	Novel_023696,XM_013964217.2,Novel_023704,Novel_023706,Novel_013939,Novel_023702
Biological Process	GO:0071526	semaphorin-plexin signaling pathway	5	74	0.0332232	0.383511	XM_018067248.1,XM_018067249.1,Novel_022515,Novel_017253,XM_013976688.2
Biological Process	GO:2001238	positive regulation of extrinsic apoptotic signaling pathway	7	126	0.0333444	0.384268	Novel_026762,Novel_018207,Novel_026760,Novel_014058,Novel_002730,XM_018062751.1,Novel_024864
Biological Process	GO:0033036	macromolecule localization	149	5351	0.0334481	0.384821	Novel_011431,Novel_019091,Novel_027705,Novel_010760,Novel_005357,Novel_024791,Novel_020745,Novel_021757,Novel_017991,Novel_005356,Novel_000367,Novel_014058,XM_018047608.1,Novel_021891,Novel_006216,Novel_018027,Novel_011136,Novel_026588,Novel_024011,Novel_012109,Novel_012105,Novel_000964,XM_018039339.1,Novel_006050,Novel_019704,XM_018038353.1,XM_005684922.3,Novel_009606,XM_018061434.1,Novel_019090…
Cellular Component	GO:0034399	nuclear periphery	13	303	0.0335783	0.385306	Novel_003825,Novel_014691,Novel_017008,Novel_007635,Novel_021757,Novel_015311,Novel_014690,XM_018038743.1,XM_018055552.1,Novel_022659,Novel_012813,XR_001918836.1,XM_018055551.1
Cellular Component	GO:0044446	intracellular organelle part	408	15739	0.033602	0.385306	Novel_020662,Novel_000236,Novel_017018,Novel_005533,Novel_011697,Novel_004812,Novel_020132,Novel_007641,Novel_010911,Novel_020695,XM_018050755.1,Novel_003716,XM_018065974.1,XM_013971823.2,Novel_010425,Novel_012324,Novel_014330,XM_018052530.1,Novel_008287,XM_018047646.1,Novel_008258,Novel_028248,Novel_016522,XM_005676781.3,Novel_027229,XM_005688307.3,Novel_024864,XM_018058139.1,Novel_023866,XM_018…
Biological Process	GO:0051965	positive regulation of synapse assembly	8	154	0.0336911	0.385688	Novel_025737,XM_018052918.1,Novel_015040,Novel_023608,Novel_015039,Novel_020602,Novel_023612,Novel_018519
Biological Process	GO:0031326	regulation of cellular biosynthetic process	232	8631	0.0340907	0.389616	Novel_027738,XM_018038916.1,Novel_010751,Novel_001208,Novel_027085,Novel_010482,Novel_012242,Novel_021081,Novel_023546,Novel_027699,Novel_016212,XM_013966825.2,XM_018048397.1,Novel_004702,Novel_012726,XM_018051811.1,XM_018063405.1,XM_018042216.1,Novel_017008,Novel_001824,Novel_021408,XM_018051018.1,Novel_000154,Novel_000020,Novel_022437,Novel_008445,Novel_010763,Novel_012739,Novel_027864,Novel_01…
Biological Process	GO:0006665	sphingolipid metabolic process	13	304	0.0343385	0.390509	XM_018062751.1,Novel_000380,Novel_025714,Novel_018077,Novel_023570,XM_018058015.1,Novel_006172,XM_018042458.1,Novel_023866,Novel_018083,Novel_018651,Novel_023571,Novel_014998
Biological Process	GO:0050773	regulation of dendrite development	12	273	0.0343076	0.390509	Novel_018326,Novel_000173,Novel_000964,Novel_006482,Novel_024864,Novel_024722,Novel_011136,Novel_013222,XM_018048999.1,Novel_024721,XM_018056248.1,Novel_004197
Biological Process	GO:0050803	regulation of synapse structure or activity	13	304	0.0343385	0.390509	Novel_024722,Novel_006482,Novel_023608,Novel_015040,XM_018052918.1,Novel_025737,Novel_004197,Novel_018519,Novel_024721,Novel_023612,Novel_015039,Novel_020602,XM_018048999.1
Biological Process	GO:0006655	phosphatidylglycerol biosynthetic process	3	30	0.0349911	0.390847	Novel_007253,XM_018051384.1,XR_001919614.1
Biological Process	GO:0045103	intermediate filament-based process	5	75	0.0349165	0.390847	XM_018050175.1,Novel_009182,XM_018058773.1,XM_018058727.1,Novel_008258
Biological Process	GO:0048286	lung alveolus development	5	75	0.0349165	0.390847	Novel_003716,XM_013970277.2,Novel_003717,Novel_002616,XM_018060296.1
Biological Process	GO:0051383	kinetochore organization	3	30	0.0349911	0.390847	XM_018046080.1,Novel_006714,Novel_006716
Biological Process	GO:0060359	response to ammonium ion	8	155	0.0348061	0.390847	XM_013970422.2,XM_018063036.1,Novel_024964,XM_018050175.1,Novel_019109,Novel_011839,Novel_016767,Novel_008258
Biological Process	GO:2000794	regulation of epithelial cell proliferation involved in lung morphogenesis	3	30	0.0349911	0.390847	XM_018051954.1,XM_005683657.3,XM_018051958.1
Cellular Component	GO:0034271	phosphatidylinositol 3-kinase complex, class III, type I	3	30	0.0349911	0.390847	Novel_027705,Novel_027708,Novel_027704
Cellular Component	GO:0034272	phosphatidylinositol 3-kinase complex, class III, type II	3	30	0.0349911	0.390847	Novel_027704,Novel_027708,Novel_027705
Molecular Function	GO:0030594	neurotransmitter receptor activity	8	155	0.0348061	0.390847	XM_013972199.2,Novel_015884,Novel_006200,XM_005693503.2,Novel_013677,Novel_006697,XM_018056248.1,Novel_013675
Molecular Function	GO:0035258	steroid hormone receptor binding	8	155	0.0348061	0.390847	Novel_005972,XM_018052530.1,Novel_014690,Novel_017479,Novel_001208,Novel_014691,Novel_017474,XM_018048765.1
Molecular Function	GO:0051766	inositol trisphosphate kinase activity	3	30	0.0349911	0.390847	Novel_022469,Novel_022470,XM_018066662.1
Biological Process	GO:0006661	phosphatidylinositol biosynthetic process	9	184	0.0351358	0.391829	XM_018039958.1,Novel_024864,XM_018051384.1,XM_013971802.2,Novel_013675,Novel_023318,Novel_007253,XM_018059432.1,Novel_013677
Biological Process	GO:0006351	transcription, DNA-templated	206	7606	0.035388	0.394005	XM_018043855.1,Novel_024864,XM_013966824.2,XM_018065603.1,Novel_007476,XM_005693140.3,XM_018062196.1,Novel_027718,XM_005683657.3,Novel_002149,Novel_004587,Novel_016123,Novel_024802,XM_018061013.1,XM_018058152.1,XM_013974688.2,XM_005699057.3,XR_001919484.1,XR_001295467.2,XM_013969812.2,Novel_022659,Novel_016420,XM_018041155.1,Novel_016521,Novel_000528,Novel_020682,Novel_009401,Novel_019799,Novel_0…
Biological Process	GO:1902882	regulation of response to oxidative stress	6	101	0.0356878	0.396703	Novel_004740,Novel_004747,Novel_004745,Novel_004739,Novel_004749,Novel_004742
Biological Process	GO:0044767	single-organism developmental process	277	10447	0.0362277	0.402058	Novel_004867,XM_018048531.1,Novel_017675,Novel_005972,Novel_007282,XM_018041155.1,Novel_005816,Novel_009182,Novel_018134,XM_018065844.1,Novel_000439,Novel_002149,XM_005693140.3,Novel_027718,XM_005683657.3,XM_018061013.1,XM_018050175.1,XM_013966824.2,Novel_015336,Novel_024864,Novel_027106,XM_018051934.1,Novel_027229,XM_005676781.3,Novel_008258,XM_018047646.1,Novel_014330,XM_013966526.2,XM_01397182…
Biological Process	GO:0070972	protein localization to endoplasmic reticulum	11	245	0.0365193	0.404644	Novel_000370,Novel_018027,Novel_007177,Novel_015488,Novel_018026,XM_005699249.3,Novel_000367,Novel_003062,Novel_005661,Novel_012324,XM_005687138.3
Biological Process	GO:1990778	protein localization to cell periphery	19	501	0.0366589	0.405539	Novel_012204,Novel_020682,Novel_022064,Novel_000964,Novel_022269,Novel_003956,Novel_011136,Novel_006216,Novel_021891,Novel_004122,XM_018040653.1,Novel_012212,Novel_011422,Novel_012209,Novel_024791,XM_013971802.2,Novel_019174,Novel_013222,Novel_012208
Biological Process	GO:0006063	uronic acid metabolic process	2	13	0.0379814	0.408461	XM_018043619.1,Novel_012684
Biological Process	GO:0017121	phospholipid scrambling	3	31	0.0380656	0.408461	XM_018048154.1,XM_018048156.1,Novel_006050
Biological Process	GO:0019585	glucuronate metabolic process	2	13	0.0379814	0.408461	Novel_012684,XM_018043619.1
Biological Process	GO:0021650	vestibulocochlear nerve formation	2	13	0.0379814	0.408461	Novel_023547,Novel_023546
Biological Process	GO:0032259	methylation	27	775	0.0379008	0.408461	XM_018055552.1,Novel_003099,XR_001918836.1,XM_018055551.1,XM_018050755.1,Novel_024640,XM_018039233.1,XM_018052530.1,Novel_000173,Novel_019799,Novel_016522,Novel_022942,Novel_001208,Novel_012497,Novel_021987,XM_018065134.1,Novel_021972,Novel_021978,Novel_019800,XM_018051018.1,Novel_021979,XM_018066255.1,XM_018057447.1,XM_005688969.3,Novel_026442,Novel_011697,Novel_017279
Biological Process	GO:0033158	regulation of protein import into nucleus, translocation	3	31	0.0380656	0.408461	Novel_017474,XM_005699057.3,Novel_017479
Biological Process	GO:0043412	macromolecule modification	221	8219	0.0381065	0.408461	Novel_010710,Novel_009707,Novel_007084,XM_013966825.2,Novel_027699,XM_018051811.1,XM_013969550.2,Novel_004702,Novel_013222,Novel_010712,XM_018063598.1,Novel_021972,XM_018051018.1,Novel_011422,Novel_015371,Novel_003387,Novel_004197,Novel_022942,XM_018062751.1,Novel_027738,Novel_012623,Novel_004531,Novel_013332,Novel_024309,Novel_001208,XM_018043180.1,Novel_004835,XR_001918836.1,Novel_027085,Novel_…
Biological Process	GO:0046488	phosphatidylinositol metabolic process	14	340	0.0378179	0.408461	Novel_020682,Novel_022469,XM_018039958.1,Novel_024864,XM_018066662.1,Novel_016482,Novel_013675,Novel_023318,Novel_007253,XM_018051384.1,XM_013971802.2,Novel_022470,Novel_013677,XM_018059432.1
Biological Process	GO:0060159	regulation of dopamine receptor signaling pathway	2	13	0.0379814	0.408461	Novel_016767,XM_013970422.2
Biological Process	GO:0060632	regulation of microtubule-based movement	2	13	0.0379814	0.408461	XM_018054676.1,XM_005685187.3
Biological Process	GO:1900271	regulation of long-term synaptic potentiation	3	31	0.0380656	0.408461	Novel_006482,XM_018048999.1,XM_018060296.1
Biological Process	GO:1900451	positive regulation of glutamate receptor signaling pathway	2	13	0.0379814	0.408461	Novel_006482,XM_018048999.1
Biological Process	GO:1903725	regulation of phospholipid metabolic process	7	129	0.0371596	0.408461	Novel_013677,Novel_027704,Novel_027705,Novel_027708,Novel_013675,XM_018051384.1,Novel_020682
Biological Process	GO:2001044	regulation of integrin-mediated signaling pathway	3	31	0.0380656	0.408461	XM_018065844.1,XM_018056902.1,Novel_012109
Cellular Component	GO:0000139	Golgi membrane	36	1090	0.037253	0.408461	Novel_010425,Novel_010482,Novel_000424,Novel_003716,Novel_008258,Novel_015311,Novel_001013,XM_018042251.1,Novel_024309,XM_018067068.1,Novel_010481,Novel_017991,XM_018061605.1,Novel_014521,Novel_020510,Novel_011431,Novel_010911,Novel_014998,XM_018048677.1,Novel_024451,Novel_000522,Novel_022550,XM_018058015.1,XM_018050175.1,Novel_014344,Novel_023866,Novel_018651,Novel_003717,Novel_024311,Novel_0233…
Cellular Component	GO:0005742	mitochondrial outer membrane translocase complex	2	13	0.0379814	0.408461	Novel_019091,Novel_019090
Cellular Component	GO:0031265	CD95 death-inducing signaling complex	2	13	0.0379814	0.408461	Novel_026760,Novel_026762
Molecular Function	GO:0008475	procollagen-lysine 5-dioxygenase activity	2	13	0.0379814	0.408461	Novel_001081,Novel_001086
Molecular Function	GO:0018024	histone-lysine N-methyltransferase activity	8	157	0.0371104	0.408461	Novel_019800,XM_018050755.1,Novel_012497,XM_018065134.1,Novel_016522,Novel_019799,Novel_026442,XM_018066255.1
Molecular Function	GO:0042975	peroxisome proliferator activated receptor binding	2	13	0.0379814	0.408461	XM_018052530.1,Novel_001208
Biological Process	GO:0042462	eye photoreceptor cell development	4	53	0.0387711	0.409857	XM_005685187.3,Novel_009535,XM_018054676.1,Novel_019117
Biological Process	GO:0045197	establishment or maintenance of epithelial cell apical/basal polarity	5	77	0.0384607	0.409857	XM_018043182.1,Novel_019174,Novel_013222,XM_018043180.1,XM_018039584.1
Biological Process	GO:0048536	spleen development	4	53	0.0387711	0.409857	XM_013966824.2,XM_013966825.2,Novel_026760,Novel_026762
Biological Process	GO:0060765	regulation of androgen receptor signaling pathway	4	53	0.0387711	0.409857	XM_018052530.1,Novel_017474,Novel_001208,Novel_017479
Biological Process	GO:0072698	protein localization to microtubule cytoskeleton	4	53	0.0387711	0.409857	XM_018044988.1,Novel_000173,XM_018054676.1,XM_005685187.3
Biological Process	GO:0080090	regulation of primary metabolic process	309	11752	0.0384409	0.409857	Novel_014398,XM_018051136.1,XM_018039406.1,Novel_026653,XM_018065341.1,XM_018048467.1,Novel_005410,Novel_003366,XM_018063469.1,XM_005690080.3,Novel_000027,XM_018042329.1,Novel_016708,Novel_012735,Novel_003015,Novel_010057,Novel_019800,XM_018054676.1,Novel_009401,Novel_000146,Novel_005052,XM_013969812.2,Novel_016521,Novel_020682,Novel_000528,XM_018047312.1,Novel_017655,XM_013974688.2,XM_018058152.…
Biological Process	GO:1901889	negative regulation of cell junction assembly	4	53	0.0387711	0.409857	XM_013971823.2,Novel_024864,Novel_021891,XM_005693140.3
Biological Process	GO:1903392	negative regulation of adherens junction organization	4	53	0.0387711	0.409857	XM_013971823.2,Novel_021891,Novel_024864,XM_005693140.3
Molecular Function	GO:0030331	estrogen receptor binding	5	77	0.0384607	0.409857	XM_018048765.1,Novel_017479,Novel_001208,XM_018052530.1,Novel_017474
Biological Process	GO:0032502	developmental process	280	10586	0.0389134	0.410733	Novel_010763,Novel_027864,Novel_005623,Novel_017958,XM_018048677.1,Novel_026578,XM_018039288.1,XM_013970277.2,XM_018055773.1,Novel_023062,XM_005697054.3,Novel_013675,Novel_014876,XM_013964656.2,Novel_004103,XM_018056902.1,Novel_006328,Novel_002767,XM_018065886.1,Novel_010751,XM_018043180.1,Novel_021081,Novel_004099,Novel_018077,XM_013966825.2,XM_018048397.1,Novel_012726,Novel_010664,XM_018042216.…
Biological Process	GO:0007416	synapse assembly	13	310	0.0391608	0.412712	Novel_018519,XM_018049501.1,XM_018048999.1,Novel_020602,Novel_015039,Novel_023612,Novel_023608,Novel_006482,Novel_024864,XM_013964656.2,Novel_025737,XM_018052918.1,Novel_015040
Biological Process	GO:0050906	detection of stimulus involved in sensory perception	22	607	0.0398496	0.419086	Novel_000089,Novel_016834,Novel_010336,Novel_023832,Novel_016606,Novel_022616,Novel_000074,Novel_000998,Novel_000083,Novel_000079,Novel_000665,Novel_020926,Novel_007445,Novel_009408,Novel_027254,Novel_023335,Novel_020518,Novel_026384,Novel_005588,Novel_000077,Novel_026311,Novel_018694
Biological Process	GO:0055085	transmembrane transport	77	2610	0.0398869	0.419086	Novel_001461,Novel_021026,XM_018062751.1,Novel_017811,Novel_003956,XM_018051805.1,Novel_027229,Novel_005127,XM_018042394.1,XM_018048156.1,XM_018048154.1,Novel_023546,Novel_023702,Novel_004812,XM_018048999.1,Novel_023704,Novel_021022,Novel_014773,Novel_008503,Novel_005269,Novel_004392,Novel_021025,XM_018048531.1,Novel_000326,XM_018056299.1,XM_005680477.3,Novel_013513,Novel_022064,Novel_023706,Nove…
Biological Process	GO:0032774	RNA biosynthetic process	207	7674	0.0400759	0.420432	XM_018042329.1,Novel_007641,Novel_020695,Novel_016708,Novel_000027,Novel_003015,Novel_010057,Novel_019800,Novel_012735,XM_018058793.1,Novel_026653,XM_018039406.1,XM_018052707.1,XM_005676781.3,XM_018051136.1,Novel_014398,XM_005690080.3,Novel_008287,Novel_028248,XM_018052530.1,XM_018063469.1,Novel_009535,XM_013971823.2,XM_013966526.2,Novel_014330,Novel_003366,XM_018050755.1,Novel_007479,XM_01806597…
Biological Process	GO:0032760	positive regulation of tumor necrosis factor production	5	78	0.0403121	0.42099	Novel_000146,Novel_026762,XM_018040347.1,Novel_020682,Novel_026760
Biological Process	GO:0043044	ATP-dependent chromatin remodeling	6	104	0.0402724	0.42099	Novel_003099,XM_018048077.1,Novel_016212,XM_018048073.1,Novel_016217,Novel_009593
Biological Process	GO:1903557	positive regulation of tumor necrosis factor superfamily cytokine production	5	78	0.0403121	0.42099	Novel_020682,XM_018040347.1,Novel_026760,Novel_026762,Novel_000146
Biological Process	GO:0009889	regulation of biosynthetic process	233	8712	0.0404971	0.422283	Novel_011338,Novel_026762,XM_013976537.2,Novel_012813,Novel_028249,Novel_012266,XM_005678336.3,Novel_010173,XR_001917611.1,XM_018060398.1,Novel_009530,Novel_021802,Novel_013265,Novel_018952,Novel_013677,XM_018048765.1,Novel_018207,XM_018053622.1,XM_018065134.1,Novel_020177,Novel_022550,Novel_001797,Novel_011603,Novel_009549,XM_018051954.1,Novel_000417,Novel_011784,Novel_016217,Novel_019369,Novel_…
Biological Process	GO:0060401	cytosolic calcium ion transport	10	219	0.0407105	0.423743	Novel_012684,Novel_017811,Novel_013675,XM_018049227.1,XM_018062751.1,Novel_013677,Novel_004817,Novel_008021,XR_001918100.1,Novel_013451
Molecular Function	GO:0003676	nucleic acid binding	228	8514	0.0407599	0.423743	XM_018060398.1,XR_001917611.1,Novel_018952,XM_018048765.1,Novel_021979,Novel_009530,Novel_021802,Novel_013265,XM_018046217.1,XM_013976537.2,XM_013962755.2,Novel_018931,Novel_028249,XM_005678336.3,Novel_003695,XM_018058773.1,Novel_015488,Novel_021987,Novel_020177,Novel_011603,Novel_001797,XM_018045745.1,Novel_024026,XM_018053622.1,XM_018055552.1,XM_005700785.3,Novel_006629,Novel_016217,Novel_01936…
Biological Process	GO:0019755	one-carbon compound transport	3	32	0.0412731	0.425236	Novel_023702,Novel_023704,Novel_023696
Biological Process	GO:0032691	negative regulation of interleukin-1 beta production	3	32	0.0412731	0.425236	Novel_023696,Novel_023704,Novel_023702
Biological Process	GO:0045109	intermediate filament organization	3	32	0.0412731	0.425236	XM_018058727.1,Novel_009182,XM_018058773.1
Molecular Function	GO:0004697	protein kinase C activity	3	32	0.0412731	0.425236	XM_018063036.1,Novel_012684,Novel_020602
Molecular Function	GO:0005548	phospholipid transporter activity	7	132	0.0412513	0.425236	Novel_006050,XM_018048156.1,Novel_023548,Novel_023546,Novel_023547,XM_018048154.1,XM_018046190.1
Molecular Function	GO:0008276	protein methyltransferase activity	11	250	0.0412502	0.425236	Novel_012497,XM_018065134.1,Novel_001208,Novel_016522,Novel_019799,XM_018066255.1,Novel_026442,XM_005688969.3,XM_018052530.1,Novel_019800,XM_018050755.1
Biological Process	GO:0017038	protein import	22	610	0.0416625	0.428068	Novel_008624,Novel_018257,Novel_019090,Novel_019091,Novel_017109,XM_005699057.3,Novel_008021,XM_005694661.3,Novel_014058,Novel_002730,Novel_017675,Novel_003825,Novel_026588,XM_018048531.1,Novel_024011,Novel_017474,Novel_012105,Novel_017479,Novel_004817,Novel_018207,Novel_020682,Novel_000173
Biological Process	GO:0042991	transcription factor import into nucleus	9	190	0.0417018	0.428068	Novel_002730,Novel_014058,Novel_024011,Novel_004817,XM_005694661.3,Novel_008021,Novel_000173,Novel_020682,Novel_018207
Biological Process	GO:0097659	nucleic acid-templated transcription	206	7644	0.041796	0.428068	XM_018052558.1,Novel_007702,Novel_019704,XM_018063334.1,XM_018050785.1,Novel_016416,XM_018047608.1,Novel_006216,XM_018062596.1,Novel_014058,XM_018067068.1,Novel_023683,Novel_010481,XM_018057832.1,Novel_008072,Novel_012109,Novel_002019,Novel_018359,Novel_014691,Novel_009637,XM_005696537.3,Novel_013834,XM_018048077.1,XM_018038529.1,XM_018060296.1,XM_018052653.1,Novel_014961,Novel_021757,Novel_00002…
Biological Process	GO:1901617	organic hydroxy compound biosynthetic process	13	313	0.0417435	0.428068	Novel_004749,XM_018066244.1,Novel_004745,XM_018061103.1,Novel_001167,Novel_004747,Novel_004740,Novel_004742,Novel_004739,XM_005694739.3,XM_018052368.1,XM_013969550.2,Novel_011035
Biological Process	GO:0006643	membrane lipid metabolic process	16	410	0.0420321	0.429212	Novel_014998,XM_018042458.1,XM_018039958.1,Novel_018083,XM_018058015.1,XM_018062751.1,Novel_025714,Novel_023571,Novel_023866,Novel_018651,XM_013971802.2,Novel_006172,XM_018059432.1,Novel_000380,Novel_018077,Novel_023570
Biological Process	GO:0032675	regulation of interleukin-6 production	8	161	0.0420213	0.429212	Novel_014690,Novel_000743,XM_018040347.1,Novel_023702,Novel_000146,Novel_014691,Novel_023704,Novel_023696
Biological Process	GO:0046530	photoreceptor cell differentiation	5	79	0.0422166	0.429537	Novel_019117,Novel_009535,Novel_000499,XM_018054676.1,XM_005685187.3
Cellular Component	GO:0032991	macromolecular complex	269	10165	0.0422505	0.429537	Novel_027708,XR_001918100.1,Novel_028253,XM_005697054.3,Novel_023062,XM_018055773.1,Novel_026578,Novel_015884,XM_018048677.1,XM_018038743.1,Novel_003445,Novel_012740,Novel_012136,Novel_027864,Novel_021777,Novel_012726,XM_013966825.2,XM_018058137.1,Novel_004099,XR_001917385.1,Novel_027824,XR_309793.3,Novel_004531,Novel_014029,Novel_027738,Novel_022942,Novel_018900,XM_013962755.2,XM_018055110.1,Nov…
Cellular Component	GO:0045178	basal part of cell	5	79	0.0422166	0.429537	Novel_023696,Novel_013939,Novel_023704,Novel_021891,Novel_023702
Biological Process	GO:0001916	positive regulation of T cell mediated cytotoxicity	2	14	0.0436168	0.431357	Novel_026762,Novel_026760
Biological Process	GO:0017196	N-terminal peptidyl-methionine acetylation	2	14	0.0436168	0.431357	Novel_024309,Novel_024311
Biological Process	GO:0019800	peptide cross-linking via chondroitin 4-sulfate glycosaminoglycan	2	14	0.0436168	0.431357	Novel_025962,Novel_025963
Biological Process	GO:0021773	striatal medium spiny neuron differentiation	2	14	0.0436168	0.431357	Novel_006482,XM_018048999.1
Biological Process	GO:0030951	establishment or maintenance of microtubule cytoskeleton polarity	2	14	0.0436168	0.431357	Novel_003825,XM_018059131.1
Biological Process	GO:0032429	regulation of phospholipase A2 activity	2	14	0.0436168	0.431357	Novel_004197,Novel_001737
Biological Process	GO:0032786	positive regulation of DNA-templated transcription, elongation	4	55	0.0435128	0.431357	XM_018042329.1,Novel_019369,XM_018061013.1,XM_018065974.1
Biological Process	GO:0032926	negative regulation of activin receptor signaling pathway	2	14	0.0436168	0.431357	Novel_016708,Novel_007702
Biological Process	GO:0035437	maintenance of protein localization in endoplasmic reticulum	2	14	0.0436168	0.431357	XM_005687138.3,Novel_012324
Biological Process	GO:0061158	3'-UTR-mediated mRNA destabilization	4	55	0.0435128	0.431357	Novel_010760,Novel_010751,Novel_010757,Novel_010763
Biological Process	GO:1904885	beta-catenin destruction complex assembly	2	14	0.0436168	0.431357	Novel_000173,Novel_008258
Cellular Component	GO:0031234	extrinsic component of cytoplasmic side of plasma membrane	13	315	0.0435304	0.431357	XM_013972474.2,Novel_007808,XM_013970422.2,XM_018051036.1,XM_013970277.2,Novel_020510,Novel_018207,XM_005690923.3,Novel_020745,Novel_018263,Novel_000236,Novel_016767,Novel_002816
Cellular Component	GO:0032994	protein-lipid complex	4	55	0.0435128	0.431357	Novel_001894,XM_018065703.1,Novel_009401,XM_018065679.1
Cellular Component	GO:0098793	presynapse	27	785	0.0431758	0.431357	XM_018048677.1,Novel_015884,Novel_005588,Novel_008065,XM_018055454.1,Novel_004835,XM_005691547.3,Novel_004817,Novel_026317,XM_018038353.1,Novel_005816,XM_018063393.1,Novel_018285,Novel_001050,Novel_027229,XM_018051805.1,XM_018056248.1,Novel_006697,Novel_002149,Novel_024119,Novel_014344,Novel_026234,Novel_021594,Novel_006400,Novel_019174,XM_013965606.2,Novel_018257
Molecular Function	GO:0004012	phospholipid-translocating ATPase activity	4	55	0.0435128	0.431357	XM_018046190.1,Novel_023547,Novel_023546,Novel_023548
Molecular Function	GO:0005041	low-density lipoprotein receptor activity	2	14	0.0436168	0.431357	Novel_011717,Novel_006216
Molecular Function	GO:0008117	sphinganine-1-phosphate aldolase activity	2	14	0.0436168	0.431357	XM_018042458.1,Novel_025714
Molecular Function	GO:0017016	Ras GTPase binding	23	646	0.0427904	0.431357	XM_018063648.1,XM_005691547.3,Novel_010482,Novel_012927,Novel_004099,XM_018048677.1,Novel_001580,Novel_006328,Novel_009614,Novel_010481,Novel_019460,Novel_012105,Novel_017179,XM_005694661.3,Novel_010650,XM_018055110.1,Novel_002205,Novel_018326,XM_018061434.1,Novel_014521,XM_018055773.1,Novel_020562,Novel_000854
Molecular Function	GO:0035877	death effector domain binding	2	14	0.0436168	0.431357	Novel_026762,Novel_026760
Biological Process	GO:0120039	plasma membrane bounded cell projection morphogenesis	41	1285	0.0437487	0.432042	Novel_019611,Novel_022269,XM_018056248.1,Novel_011603,Novel_019117,Novel_000173,Novel_007282,Novel_005816,XM_018060398.1,XR_001917122.1,Novel_017109,XM_013976688.2,Novel_009182,Novel_005519,Novel_018257,Novel_011730,XM_018061434.1,Novel_014876,XM_005683657.3,Novel_002205,Novel_027718,Novel_017253,Novel_006482,Novel_024864,Novel_013332,Novel_027106,Novel_020602,Novel_003820,Novel_027229,Novel_0041…
Biological Process	GO:0071347	cellular response to interleukin-1	7	134	0.0441353	0.435237	Novel_014690,Novel_023702,Novel_026653,Novel_021757,Novel_023704,Novel_014691,Novel_023696
Biological Process	GO:0007007	inner mitochondrial membrane organization	3	33	0.0446122	0.436201	XM_018055364.1,Novel_022215,XM_018055365.1
Biological Process	GO:0009059	macromolecule biosynthetic process	277	10501	0.0445965	0.436201	XM_018051958.1,XM_018050813.1,XM_018051954.1,Novel_009549,Novel_000417,Novel_000034,Novel_020602,XM_018038249.1,Novel_009471,Novel_019721,XM_018055039.1,Novel_026760,Novel_015311,Novel_014690,XR_001917611.1,Novel_023346,XM_018048765.1,Novel_013265,Novel_011338,Novel_012266,XM_018049728.1,Novel_011603,Novel_001797,Novel_018207,Novel_001372,XM_018063405.1,XM_018042216.1,XM_018048397.1,Novel_012726,…
Biological Process	GO:0045724	positive regulation of cilium assembly	3	33	0.0446122	0.436201	Novel_019117,XM_018054676.1,XM_005685187.3
Biological Process	GO:0048710	regulation of astrocyte differentiation	3	33	0.0446122	0.436201	XM_018065703.1,Novel_001894,XM_018065679.1
Biological Process	GO:0060338	regulation of type I interferon-mediated signaling pathway	3	33	0.0446122	0.436201	XM_018062797.1,Novel_026760,Novel_026762
Biological Process	GO:0061140	lung secretory cell differentiation	3	33	0.0446122	0.436201	XM_005683657.3,XM_018051954.1,XM_018051958.1
Cellular Component	GO:0042383	sarcolemma	12	285	0.0450715	0.440069	Novel_023702,XM_018065679.1,Novel_023704,XM_018050121.1,Novel_023696,Novel_022064,Novel_004817,Novel_001894,XM_013965722.2,XM_018065703.1,Novel_002996,XM_018053304.1
Biological Process	GO:0036465	synaptic vesicle recycling	6	107	0.0452133	0.440829	Novel_008976,Novel_008979,Novel_026317,Novel_005816,Novel_008977,Novel_024119
Biological Process	GO:0032231	regulation of actin filament bundle assembly	7	135	0.0456247	0.443007	XM_005685187.3,Novel_021891,Novel_006482,XM_018054676.1,Novel_020682,XM_018048999.1,Novel_001050
Biological Process	GO:0048169	regulation of long-term neuronal synaptic plasticity	7	135	0.0456247	0.443007	Novel_006482,XM_018056248.1,Novel_024722,Novel_004197,XM_018048999.1,Novel_024721,XR_001917122.1
Biological Process	GO:0072594	establishment of protein localization to organelle	40	1253	0.0456291	0.443007	XM_013970357.2,Novel_008021,Novel_019905,Novel_027708,Novel_018026,Novel_019090,Novel_018257,XM_005699057.3,Novel_017109,Novel_017655,Novel_004817,Novel_017479,Novel_005661,Novel_000173,XM_005699249.3,Novel_020682,Novel_018207,Novel_027704,Novel_002730,Novel_017675,Novel_015488,Novel_017474,XM_018048531.1,Novel_022269,Novel_003825,Novel_007177,Novel_000370,XM_005694661.3,Novel_000367,Novel_003062…
Biological Process	GO:0048667	cell morphogenesis involved in neuron differentiation	37	1145	0.0458019	0.443437	Novel_017253,XM_005683657.3,Novel_027718,Novel_014876,Novel_024864,Novel_006482,XM_013976688.2,XR_001917122.1,Novel_017109,XM_018060398.1,XM_018061434.1,Novel_018257,Novel_005519,Novel_009182,Novel_000173,Novel_007282,Novel_019117,Novel_022269,Novel_011603,XM_018056248.1,XM_018060296.1,Novel_018326,XM_018051954.1,Novel_024791,Novel_010664,XM_018048999.1,Novel_013222,XM_018051958.1,XM_018043182.1,…
Biological Process	GO:0071363	cellular response to growth factor stimulus	38	1181	0.0457789	0.443437	XM_018039406.1,Novel_027229,Novel_016416,Novel_024701,Novel_002996,Novel_028248,Novel_007702,Novel_012744,XM_018048397.1,Novel_016708,Novel_012726,Novel_012725,Novel_012741,XM_018060044.1,XM_018060296.1,Novel_003015,Novel_012735,Novel_024791,Novel_015488,Novel_025037,Novel_011363,Novel_012739,Novel_005052,XM_018047740.1,Novel_000173,Novel_012740,Novel_016421,Novel_016420,Novel_024232,Novel_011365…
Biological Process	GO:0040014	regulation of multicellular organism growth	8	164	0.0459744	0.444282	XM_018054676.1,XM_005681252.3,XM_005685187.3,Novel_025714,XM_018048531.1,XM_018042458.1,Novel_002317,XM_018060296.1
Biological Process	GO:0051171	regulation of nitrogen compound metabolic process	302	11518	0.0460179	0.444282	XR_001917611.1,Novel_014629,Novel_013677,XM_018048765.1,Novel_013265,Novel_011338,Novel_012266,Novel_011603,Novel_001797,Novel_018207,Novel_009593,XM_018051958.1,XM_018050813.1,XM_018051954.1,Novel_009549,Novel_000417,Novel_001050,Novel_000034,Novel_020602,Novel_002616,Novel_019721,XM_018055039.1,Novel_025737,Novel_004747,Novel_014628,Novel_026760,Novel_015311,Novel_007813,Novel_014690,Novel_0136…
Biological Process	GO:0000226	microtubule cytoskeleton organization	31	934	0.0476614	0.445205	XM_005688362.3,XM_018061046.1,XM_005699057.3,Novel_021777,Novel_009182,Novel_021068,Novel_020663,XM_018064112.1,XM_018039584.1,XM_005693140.3,Novel_018072,Novel_020662,XM_018059131.1,Novel_026489,Novel_022706,Novel_027824,Novel_003825,Novel_018066,Novel_022707,Novel_021069,XM_018054676.1,Novel_005600,Novel_021891,XM_005685187.3,Novel_015115,Novel_018207,XM_018043182.1,Novel_007282,XM_013971823.2,…
Biological Process	GO:0007256	activation of JNKK activity	1	2	0.047637	0.445205	Novel_000964
Biological Process	GO:0009645	response to low light intensity stimulus	1	2	0.047637	0.445205	XM_005694739.3
Biological Process	GO:0035261	external genitalia morphogenesis	1	2	0.047637	0.445205	Novel_006216
Biological Process	GO:0036289	peptidyl-serine autophosphorylation	1	2	0.047637	0.445205	Novel_020602
Biological Process	GO:0042221	response to chemical	182	6716	0.0463649	0.445205	XM_005699057.3,Novel_005519,Novel_000665,XM_013970422.2,Novel_004739,Novel_002149,XM_005683657.3,XM_005693140.3,Novel_027718,Novel_006200,Novel_004740,XM_018051644.1,XM_013967804.2,XM_018050175.1,XM_018065603.1,Novel_020926,XM_018051598.1,Novel_014073,Novel_015336,Novel_024864,Novel_007177,Novel_025210,Novel_009401,XM_018054676.1,Novel_020518,Novel_004742,Novel_005052,Novel_020682,Novel_007282,No…
Biological Process	GO:0042787	protein ubiquitination involved in ubiquitin-dependent protein catabolic process	16	417	0.047632	0.445205	XM_018054680.1,Novel_003431,Novel_010481,Novel_015981,Novel_002307,Novel_009401,Novel_021081,Novel_010482,Novel_012136,Novel_017655,XM_005699057.3,XM_018061958.1,Novel_008339,Novel_019710,Novel_024864,Novel_006591
Biological Process	GO:0046690	response to tellurium ion	1	2	0.047637	0.445205	XM_005694739.3
Biological Process	GO:0051336	regulation of hydrolase activity	63	2106	0.0471377	0.445205	Novel_018263,Novel_000173,Novel_024026,Novel_019117,Novel_009593,XM_018046974.1,XM_005683338.3,Novel_017675,XM_018054676.1,XM_005678085.3,XM_018045786.1,XM_018055110.1,Novel_014876,Novel_026762,XM_005693140.3,Novel_002205,XM_018058773.1,XM_018061453.1,Novel_002140,Novel_024964,XM_018042431.1,XR_001917122.1,Novel_013675,XM_013972474.2,XM_005680539.3,XM_018039584.1,Novel_021232,XM_018055792.1,Novel…
Biological Process	GO:0061386	closure of optic fissure	1	2	0.047637	0.445205	XM_018056902.1
Biological Process	GO:0070194	synaptonemal complex disassembly	1	2	0.047637	0.445205	NM_001314303.1
Biological Process	GO:0070459	prolactin secretion	1	2	0.047637	0.445205	XM_005684922.3
Biological Process	GO:0098902	regulation of membrane depolarization during action potential	1	2	0.047637	0.445205	Novel_022064
Biological Process	GO:1900825	regulation of membrane depolarization during cardiac muscle cell action potential	1	2	0.047637	0.445205	Novel_022064
Biological Process	GO:1901896	positive regulation of calcium-transporting ATPase activity	1	2	0.047637	0.445205	NM_001314303.1
Biological Process	GO:1990009	retinal cell apoptotic process	1	2	0.047637	0.445205	XM_018062751.1
Biological Process	GO:2000055	positive regulation of Wnt signaling pathway involved in dorsal/ventral axis specification	1	2	0.047637	0.445205	Novel_006216
Biological Process	GO:2001045	negative regulation of integrin-mediated signaling pathway	1	2	0.047637	0.445205	XM_018056902.1
Cellular Component	GO:0000779	condensed chromosome, centromeric region	9	194	0.0465108	0.445205	XM_018044988.1,Novel_008258,Novel_014690,XM_018050175.1,Novel_014691,Novel_017008,Novel_026442,Novel_021891,XM_018064112.1
Cellular Component	GO:0005737	cytoplasm	556	21946	0.0473895	0.445205	XM_018061103.1,XM_005699249.3,XM_005690673.3,Novel_025952,Novel_000370,Novel_011282,XM_018059852.1,XM_018065603.1,XM_013970357.2,XM_018057131.1,Novel_010316,Novel_013939,Novel_004740,XM_018051644.1,XM_018054443.1,Novel_017655,XM_005699057.3,XM_018055364.1,Novel_016635,XM_013970335.2,XM_005690080.3,Novel_012297,XM_018048467.1,Novel_023069,XM_013971802.2,Novel_001373,Novel_022215,Novel_000522,Novel…
Molecular Function	GO:0004061	arylformamidase activity	1	2	0.047637	0.445205	XM_005694095.3
Molecular Function	GO:0008047	enzyme activator activity	32	968	0.0468247	0.445205	Novel_017675,Novel_019117,XM_013970422.2,Novel_018257,XR_001917122.1,Novel_012684,Novel_000854,Novel_002075,XM_018061453.1,XM_018058773.1,Novel_024964,Novel_010650,XM_018045786.1,XM_018055110.1,Novel_014876,Novel_002205,XM_005693140.3,XM_018056902.1,XM_018065341.1,Novel_017179,XM_018043180.1,XM_013970335.2,XM_018063648.1,Novel_012927,XM_013971823.2,Novel_016767,XM_018043182.1,Novel_014521,Novel_0…
Molecular Function	GO:0008267	poly-glutamine tract binding	1	2	0.047637	0.445205	Novel_017109
Molecular Function	GO:0071936	coreceptor activity involved in Wnt signaling pathway	1	2	0.047637	0.445205	Novel_006216
Biological Process	GO:0032232	negative regulation of actin filament bundle assembly	3	34	0.0480811	0.445593	Novel_006482,Novel_021891,XM_018048999.1
Biological Process	GO:0032692	negative regulation of interleukin-1 production	3	34	0.0480811	0.445593	Novel_023702,Novel_023696,Novel_023704
Biological Process	GO:0045047	protein targeting to ER	9	195	0.0477683	0.445593	Novel_005661,Novel_000367,XM_005699249.3,Novel_003062,Novel_018026,Novel_007177,Novel_000370,Novel_018027,Novel_015488
Biological Process	GO:0046471	phosphatidylglycerol metabolic process	3	34	0.0480811	0.445593	XR_001919614.1,XM_018051384.1,Novel_007253
Biological Process	GO:0046474	glycerophospholipid biosynthetic process	12	288	0.0480902	0.445593	XM_018038493.1,XM_018059432.1,Novel_013677,XM_013971802.2,XM_018051384.1,Novel_023318,Novel_013675,Novel_007253,XM_018039958.1,Novel_024864,XR_001919614.1,XM_005684957.3
Molecular Function	GO:0003836	beta-galactoside (CMP) alpha-2,3-sialyltransferase activity	3	34	0.0480811	0.445593	Novel_018651,Novel_014998,XM_018058015.1
Biological Process	GO:0001574	ganglioside biosynthetic process	4	57	0.0485655	0.447593	Novel_023866,Novel_018651,Novel_014998,XM_018058015.1
Biological Process	GO:0001941	postsynaptic membrane organization	4	57	0.0485655	0.447593	Novel_006482,XM_013972199.2,XM_005693503.2,XM_018048999.1
Biological Process	GO:0043516	regulation of DNA damage response, signal transduction by p53 class mediator	4	57	0.0485655	0.447593	Novel_017474,Novel_001737,XM_018047646.1,Novel_017479
Cellular Component	GO:0009925	basal plasma membrane	4	57	0.0485655	0.447593	Novel_023702,Novel_023696,Novel_023704,Novel_013939
Biological Process	GO:0009967	positive regulation of signal transduction	70	2374	0.0487769	0.447748	Novel_020682,XM_018041155.1,Novel_011014,Novel_002730,Novel_017675,Novel_004742,Novel_009401,XM_005678085.3,Novel_004740,Novel_024864,XM_013966824.2,Novel_014073,XM_018065603.1,Novel_004749,XM_005699057.3,Novel_023062,Novel_013675,Novel_004739,Novel_018257,XM_018065844.1,XM_018062797.1,XM_018039288.1,Novel_012766,Novel_021081,XR_001917536.1,XM_018047646.1,Novel_017811,XM_018062751.1,Novel_017018,…
Biological Process	GO:0045185	maintenance of protein location	6	109	0.0487078	0.447748	Novel_012324,XM_018054676.1,XM_005687138.3,Novel_004817,XM_005685187.3,Novel_002730
Biological Process	GO:0048858	cell projection morphogenesis	41	1296	0.0487141	0.447748	Novel_014876,Novel_002205,XM_005683657.3,Novel_027718,Novel_017253,Novel_006482,Novel_024864,XM_018060398.1,Novel_017109,XR_001917122.1,XM_013976688.2,Novel_009182,Novel_005519,Novel_018257,XM_018061434.1,Novel_011730,Novel_019117,Novel_007282,Novel_000173,Novel_005816,Novel_022269,Novel_019611,Novel_011603,XM_018056248.1,Novel_018326,XM_018051954.1,XM_018060296.1,Novel_024791,XM_018048999.1,Nove…
Biological Process	GO:0008610	lipid biosynthetic process	35	1080	0.0492715	0.448595	XM_018051384.1,XM_018058015.1,Novel_026331,XM_018052368.1,XM_005694739.3,Novel_010763,XM_005684957.3,Novel_014998,XM_018061103.1,Novel_024782,XM_013973781.2,Novel_013675,Novel_010757,XM_018059432.1,Novel_013677,Novel_024864,XM_018057878.1,XR_001919614.1,Novel_012266,Novel_023866,Novel_018651,Novel_002019,Novel_007253,Novel_010751,XM_018038493.1,XM_018039958.1,XM_013971802.2,XM_013969550.2,Novel_0…
Biological Process	GO:0021648	vestibulocochlear nerve morphogenesis	2	15	0.0495397	0.448595	Novel_023547,Novel_023546
Biological Process	GO:0032536	regulation of cell projection size	2	15	0.0495397	0.448595	Novel_009182,Novel_027106
Biological Process	GO:0038060	nitric oxide-cGMP-mediated signaling pathway	2	15	0.0495397	0.448595	Novel_017900,Novel_017899
Biological Process	GO:0071391	cellular response to estrogen stimulus	2	15	0.0495397	0.448595	XM_013971823.2,XM_005693140.3
Biological Process	GO:1901615	organic hydroxy compound metabolic process	25	726	0.049584	0.448595	Novel_001167,Novel_004740,Novel_004749,Novel_004745,Novel_024864,Novel_015336,XM_013969550.2,Novel_018257,Novel_004739,XM_018067071.1,XM_018061103.1,Novel_023547,Novel_023546,Novel_022469,Novel_004747,XM_018066244.1,XM_018063247.1,Novel_022550,XM_018067068.1,Novel_011035,XM_018052368.1,XM_005694739.3,Novel_002767,Novel_022470,Novel_004742
Cellular Component	GO:0000308	cytoplasmic cyclin-dependent protein kinase holoenzyme complex	2	15	0.0495397	0.448595	Novel_004532,Novel_004531
Molecular Function	GO:0001134	transcription factor activity, transcription factor recruiting	2	15	0.0495397	0.448595	XM_018055676.1,XM_018052558.1
Molecular Function	GO:0004777	succinate-semialdehyde dehydrogenase (NAD+) activity	2	15	0.0495397	0.448595	Novel_018077,Novel_018083
Molecular Function	GO:0009013	succinate-semialdehyde dehydrogenase [NAD(P)+] activity	2	15	0.0495397	0.448595	Novel_018077,Novel_018083
Molecular Function	GO:0030160	GKAP/Homer scaffold activity	2	15	0.0495397	0.448595	Novel_006482,XM_018048999.1
Biological Process	GO:0048856	anatomical structure development	260	9847	0.0499205	0.450902	Novel_000173,Novel_000712,Novel_016452,Novel_019117,Novel_000031,Novel_016421,Novel_004817,Novel_017479,Novel_026613,Novel_024606,Novel_016183,Novel_016857,Novel_017109,XM_018061434.1,XM_005693503.2,Novel_027141,XM_018063247.1,Novel_000964,Novel_003820,Novel_012109,Novel_015115,Novel_027254,Novel_021891,Novel_006216,XM_018058727.1,Novel_021757,XM_005696537.3,XM_013972199.2,Novel_024791,Novel_0107…
Molecular Function	GO:0033218	amide binding	17	453	0.0499696	0.450902	Novel_004745,Novel_004749,XM_018050175.1,Novel_004740,Novel_003387,Novel_004739,XM_013965606.2,Novel_021594,Novel_015907,Novel_017478,Novel_020682,Novel_004747,Novel_008258,Novel_002767,XM_018051136.1,Novel_004742,XM_018048531.1
Cellular Component	GO:0044431	Golgi apparatus part	47	1519	0.0502136	0.452512	Novel_015311,XM_018042251.1,XM_005687492.3,Novel_001013,Novel_008258,XM_018058608.1,Novel_003716,Novel_000424,Novel_010482,Novel_010425,Novel_010481,Novel_014029,XM_018067068.1,XM_018048837.1,XM_005688307.3,Novel_024309,Novel_021891,Novel_017991,Novel_010911,Novel_011431,Novel_020510,Novel_014521,Novel_020132,XM_018061605.1,XM_018048677.1,Novel_014998,Novel_001372,XM_018058015.1,Novel_002155,XM_0…
Biological Process	GO:0006810	transport	241	9087	0.0504346	0.45332	XM_018048154.1,Novel_023546,Novel_004099,Novel_012766,XM_005691547.3,XM_018048156.1,XM_018063648.1,Novel_017811,Novel_013332,Novel_010751,Novel_005127,XM_018051805.1,Novel_014029,Novel_009614,Novel_006328,XM_005685187.3,Novel_004197,Novel_001461,XM_018062751.1,Novel_014773,Novel_003062,XM_005694661.3,Novel_023447,Novel_008976,Novel_023706,Novel_015884,XM_018048677.1,Novel_001894,Novel_023547,XM_0…
Biological Process	GO:0097035	regulation of membrane lipid distribution	5	83	0.0503698	0.45332	XM_018048156.1,Novel_006050,Novel_023547,XM_018048154.1,Novel_023546
Biological Process	GO:0045017	glycerolipid biosynthetic process	14	355	0.0508253	0.455645	Novel_013677,XM_018059432.1,XM_018038493.1,Novel_007253,Novel_023318,Novel_013675,XM_013971802.2,XM_018051384.1,Novel_012266,XR_001919614.1,Novel_024864,XM_018057878.1,XM_018039958.1,XM_005684957.3
Biological Process	GO:0048468	cell development	100	3526	0.0508088	0.455645	XM_018065974.1,XM_018043180.1,Novel_009535,Novel_023546,XM_018047646.1,XM_018056902.1,XM_005685187.3,Novel_004197,XM_018062751.1,Novel_006328,Novel_027229,Novel_013332,XM_018039406.1,Novel_027106,Novel_010751,Novel_012735,Novel_003062,Novel_010664,Novel_012726,XM_018048999.1,Novel_013222,Novel_005816,Novel_023547,Novel_007282,Novel_005972,Novel_001894,Novel_010763,Novel_005052,Novel_005600,XM_018…
Biological Process	GO:0016082	synaptic vesicle priming	4	58	0.051208	0.457295	Novel_024119,Novel_008065,Novel_009561,XM_018038353.1
Biological Process	GO:0050798	activated T cell proliferation	4	58	0.051208	0.457295	Novel_026760,Novel_026762,XM_013966824.2,XM_013966825.2
Cellular Component	GO:0030877	beta-catenin destruction complex	4	58	0.051208	0.457295	XM_018050175.1,XM_018061958.1,Novel_000173,Novel_008258
Biological Process	GO:0006309	apoptotic DNA fragmentation	3	35	0.0516782	0.457352	XM_018062751.1,XM_018039339.1,Novel_021408
Biological Process	GO:0006474	N-terminal protein amino acid acetylation	3	35	0.0516782	0.457352	Novel_024311,Novel_023062,Novel_024309
Biological Process	GO:0043200	response to amino acid	8	168	0.0516126	0.457352	Novel_002646,Novel_024721,Novel_014691,Novel_024722,Novel_014690,Novel_020880,XM_018060296.1,XM_018051018.1
Biological Process	GO:0060402	calcium ion transport into cytosol	9	198	0.051675	0.457352	Novel_017811,Novel_012684,Novel_013675,XM_018062751.1,Novel_013677,Novel_004817,Novel_008021,XR_001918100.1,Novel_013451
Biological Process	GO:1903672	positive regulation of sprouting angiogenesis	3	35	0.0516782	0.457352	Novel_014628,Novel_014629,Novel_014621
Cellular Component	GO:0000930	gamma-tubulin complex	3	35	0.0516782	0.457352	XM_018047608.1,XM_018059131.1,Novel_027824
Molecular Function	GO:0022857	transmembrane transporter activity	66	2231	0.051626	0.457352	XR_001918224.1,Novel_027521,Novel_016358,XM_013972199.2,Novel_026234,Novel_019091,Novel_005209,XM_005682965.2,Novel_002996,XM_005693503.2,Novel_013451,Novel_006050,XM_018049227.1,Novel_005928,Novel_017315,XM_018043179.1,Novel_006697,Novel_021024,Novel_001932,Novel_008496,XM_018057676.1,XM_005692322.3,XM_018044828.1,Novel_013268,Novel_023696,Novel_019090,Novel_004393,Novel_005588,Novel_000522,XM_0…
Biological Process	GO:0099504	synaptic vesicle cycle	13	324	0.0522338	0.461677	Novel_007386,Novel_001050,Novel_008976,Novel_008979,Novel_008065,Novel_024119,XM_005691547.3,XM_018038353.1,Novel_024864,Novel_026317,Novel_009561,Novel_005816,Novel_008977
Biological Process	GO:0035088	establishment or maintenance of apical/basal cell polarity	5	84	0.0525423	0.462038	XM_018043182.1,Novel_019174,Novel_013222,XM_018039584.1,XM_018043180.1
Biological Process	GO:0061245	establishment or maintenance of bipolar cell polarity	5	84	0.0525423	0.462038	XM_018039584.1,XM_018043180.1,Novel_013222,Novel_019174,XM_018043182.1
Biological Process	GO:0072332	intrinsic apoptotic signaling pathway by p53 class mediator	6	111	0.0523641	0.462038	XM_018065974.1,Novel_017479,XM_018062751.1,XM_018059432.1,XM_018047646.1,Novel_017474
Biological Process	GO:1903727	positive regulation of phospholipid metabolic process	5	84	0.0525423	0.462038	Novel_027708,Novel_027705,Novel_013675,Novel_013677,Novel_027704
Cellular Component	GO:0043235	receptor complex	23	661	0.0526514	0.462408	Novel_001737,Novel_004739,Novel_000239,Novel_017253,Novel_004740,Novel_006200,Novel_027521,XM_018054428.1,XM_018065603.1,Novel_004745,XM_013972199.2,XR_001918100.1,Novel_004749,Novel_006216,Novel_005052,XM_018051136.1,Novel_006697,Novel_004742,XM_018056248.1,Novel_004747,XM_005693503.2,Novel_015884,Novel_016447
Biological Process	GO:0008654	phospholipid biosynthetic process	14	357	0.0527673	0.462836	XM_013969550.2,XM_018051384.1,XM_013971802.2,Novel_007253,Novel_013675,Novel_023318,XM_018059432.1,XM_018038493.1,Novel_013677,XM_005684957.3,XM_018061103.1,Novel_024864,XM_018039958.1,XR_001919614.1
Biological Process	GO:2001020	regulation of response to DNA damage stimulus	15	390	0.0529423	0.463783	XM_018047646.1,XM_013966526.2,XM_018065974.1,Novel_017479,Novel_001737,XM_018052686.1,Novel_010173,Novel_017474,XM_018063036.1,XM_005676781.3,Novel_009401,XM_018059432.1,Novel_008445,Novel_016522,Novel_017675
Biological Process	GO:0072599	establishment of protein localization to endoplasmic reticulum	9	199	0.0530223	0.463887	Novel_018026,Novel_015488,Novel_000370,Novel_007177,Novel_018027,Novel_005661,Novel_000367,XM_005699249.3,Novel_003062
Molecular Function	GO:0019208	phosphatase regulator activity	8	169	0.0530886	0.463887	XM_018038847.1,Novel_014629,Novel_024701,XM_018056902.1,Novel_008282,Novel_014628,Novel_014621,Novel_015811
Biological Process	GO:0090066	regulation of anatomical structure size	30	908	0.0531568	0.463895	Novel_024864,Novel_006482,Novel_024791,Novel_017018,Novel_015371,XM_018060296.1,Novel_011338,Novel_002205,Novel_009182,Novel_023702,Novel_018257,Novel_020562,Novel_023696,XM_013976688.2,XM_018048999.1,Novel_023704,XM_018042394.1,Novel_015311,Novel_000173,Novel_019117,Novel_023706,Novel_001580,XM_005685187.3,XM_018054676.1,XM_018051805.1,Novel_002019,Novel_027106,Novel_011136,Novel_022269,Novel_00…
Biological Process	GO:0007266	Rho protein signal transduction	13	325	0.0532692	0.464289	XM_005700426.3,Novel_005330,XM_018054637.1,Novel_002205,Novel_014876,Novel_028303,Novel_027328,Novel_013157,XM_018054069.1,Novel_020562,Novel_021232,XM_018056902.1,Novel_020819
Biological Process	GO:0048259	regulation of receptor-mediated endocytosis	7	140	0.0535523	0.464996	Novel_008977,XM_018065603.1,Novel_008976,Novel_008979,Novel_011136,Novel_020602,XM_018055454.1
Molecular Function	GO:0030170	pyridoxal phosphate binding	7	140	0.0535523	0.464996	XM_018038445.1,Novel_014344,Novel_025714,XM_018042458.1,Novel_001167,Novel_024940,Novel_011035
Molecular Function	GO:0070279	vitamin B6 binding	7	140	0.0535523	0.464996	Novel_014344,XM_018038445.1,XM_018042458.1,Novel_025714,Novel_001167,Novel_011035,Novel_024940
Biological Process	GO:0019538	protein metabolic process	298	11399	0.0536236	0.46503	Novel_016420,Novel_000921,XM_005683338.3,Novel_017675,XM_018063743.1,Novel_019799,Novel_004742,XM_018051384.1,Novel_025210,XM_018058139.1,XM_013966824.2,Novel_024864,XM_018050175.1,XM_018043855.1,Novel_000299,Novel_002140,Novel_023866,Novel_017462,Novel_027718,Novel_004739,Novel_006326,Novel_019804,XM_018039958.1,Novel_003716,XM_018050755.1,Novel_014330,Novel_010425,XM_018066823.1,XM_013966526.2,…
Biological Process	GO:0032990	cell part morphogenesis	42	1343	0.0537917	0.465328	Novel_010664,XM_018048999.1,Novel_013222,XM_018051958.1,XM_018060296.1,XM_018051954.1,Novel_018326,Novel_024791,Novel_003820,Novel_027229,Novel_020602,Novel_013332,Novel_027106,XM_018062751.1,Novel_004197,XM_018043182.1,XM_018043180.1,Novel_000964,XR_001917122.1,Novel_017109,XM_013976688.2,XM_018060398.1,XM_018061434.1,Novel_011730,Novel_018257,Novel_005519,Novel_009182,Novel_017253,XM_005683657.…
Biological Process	GO:0043392	negative regulation of DNA binding	4	59	0.0539276	0.465328	XM_005683657.3,Novel_004817,XM_018051958.1,XM_018039288.1
Biological Process	GO:0048869	cellular developmental process	193	7187	0.0538595	0.465328	Novel_019721,XM_018065679.1,Novel_001580,Novel_006323,Novel_000034,Novel_020602,Novel_024721,XM_018050121.1,Novel_014690,XM_018065703.1,Novel_014628,XM_018043182.1,Novel_026760,Novel_011839,Novel_014521,XM_018051958.1,Novel_022616,Novel_012741,Novel_001737,Novel_002254,Novel_020562,Novel_011784,XM_013965722.2,XM_005690923.3,XM_018051954.1,Novel_018326,Novel_006424,Novel_011603,XM_018056248.1,XM_0…
Cellular Component	GO:0012507	ER to Golgi transport vesicle membrane	4	59	0.0539276	0.465328	Novel_022550,XM_018067068.1,Novel_009606,XM_018067071.1
Biological Process	GO:0016081	synaptic vesicle docking	2	16	0.0557328	0.466898	Novel_009561,Novel_024119
Biological Process	GO:0021562	vestibulocochlear nerve development	2	16	0.0557328	0.466898	Novel_023546,Novel_023547
Biological Process	GO:0021691	cerebellar Purkinje cell layer maturation	2	16	0.0557328	0.466898	XM_018060398.1,Novel_017109
Biological Process	GO:0030242	pexophagy	3	36	0.0554015	0.466898	Novel_027704,Novel_027705,Novel_027708
Biological Process	GO:0045651	positive regulation of macrophage differentiation	3	36	0.0554015	0.466898	Novel_020602,Novel_026762,Novel_026760
Biological Process	GO:0060352	cell adhesion molecule production	3	36	0.0554015	0.466898	Novel_023704,Novel_023696,Novel_023702
Biological Process	GO:0060998	regulation of dendritic spine development	7	141	0.0552348	0.466898	Novel_006482,Novel_024864,Novel_024722,Novel_004197,Novel_011136,XM_018048999.1,Novel_024721
Biological Process	GO:0070922	small RNA loading onto RISC	3	36	0.0554015	0.466898	XM_018059054.1,XM_018059053.1,Novel_021408
Biological Process	GO:1900452	regulation of long term synaptic depression	2	16	0.0557328	0.466898	XM_018048999.1,Novel_006482
Biological Process	GO:1902254	negative regulation of intrinsic apoptotic signaling pathway by p53 class mediator	2	16	0.0557328	0.466898	XM_018065974.1,XM_018047646.1
Biological Process	GO:2000298	regulation of Rho-dependent protein serine/threonine kinase activity	2	16	0.0557328	0.466898	Novel_026489,Novel_026488
Biological Process	GO:2000299	negative regulation of Rho-dependent protein serine/threonine kinase activity	2	16	0.0557328	0.466898	Novel_026488,Novel_026489
Cellular Component	GO:0000235	astral microtubule	2	16	0.0557328	0.466898	Novel_018066,Novel_018072
Cellular Component	GO:0005622	intracellular	735	29505	0.0554011	0.466898	Novel_023696,Novel_003871,XM_005684505.3,XM_005693787.2,Novel_013265,Novel_011730,Novel_014629,Novel_013677,Novel_011575,XM_018055110.1,XM_013962755.2,Novel_018044,Novel_027744,Novel_011335,Novel_024964,Novel_007386,Novel_024451,Novel_015981,Novel_006424,XM_018049728.1,Novel_014660,XM_018059054.1,Novel_024026,XM_018046190.1,XM_018041167.1,Novel_021068,XM_018051958.1,XM_018057447.1,XM_018051954.1,…
Cellular Component	GO:0005818	aster	2	16	0.0557328	0.466898	Novel_018072,Novel_018066
Cellular Component	GO:1990316	ATG1/ULK1 kinase complex	2	16	0.0557328	0.466898	Novel_015371,XM_018061434.1
Molecular Function	GO:0004888	transmembrane signaling receptor activity	72	2467	0.0550148	0.466898	Novel_017675,Novel_023335,Novel_021140,Novel_020518,Novel_004742,XM_018067249.1,Novel_015884,Novel_016606,Novel_004739,Novel_000074,Novel_005519,XM_018066411.1,Novel_000083,Novel_000998,Novel_000665,XM_018055265.1,Novel_010336,Novel_013675,Novel_020926,Novel_022781,Novel_004749,XR_001918100.1,Novel_002140,Novel_004740,XM_013964656.2,Novel_006200,XM_018051136.1,XM_018049501.1,Novel_017811,Novel_02…
Molecular Function	GO:0005229	intracellular calcium activated chloride channel activity	3	36	0.0554015	0.466898	XM_018048154.1,Novel_006050,XM_018048156.1
Molecular Function	GO:0015266	protein channel activity	2	16	0.0557328	0.466898	Novel_019090,Novel_019091
Molecular Function	GO:0015267	channel activity	32	983	0.0552665	0.466898	XM_018056248.1,Novel_005269,Novel_015981,Novel_023706,Novel_005588,Novel_015884,Novel_013268,Novel_023696,Novel_019090,Novel_006200,XR_001918100.1,XM_005692322.3,Novel_017811,XM_018049227.1,XM_018051805.1,Novel_006697,XM_018062751.1,Novel_002996,XM_018048154.1,XM_005693503.2,Novel_013451,XM_018042394.1,XM_018048156.1,Novel_006050,Novel_019091,Novel_023704,Novel_005209,Novel_023702,XM_005682965.2,…
Molecular Function	GO:0022803	passive transmembrane transporter activity	32	983	0.0552665	0.466898	XM_018056248.1,Novel_005269,Novel_015981,Novel_023706,Novel_015884,Novel_005588,Novel_013268,Novel_023696,Novel_019090,Novel_006200,XR_001918100.1,XM_005692322.3,Novel_017811,XM_018049227.1,XM_018051805.1,Novel_006697,XM_018062751.1,Novel_002996,XM_018048154.1,XM_005693503.2,Novel_013451,XM_018042394.1,Novel_006050,XM_018048156.1,Novel_023704,Novel_019091,Novel_005209,Novel_023702,XM_005682965.2,…
Molecular Function	GO:0061778	intracellular chloride channel activity	3	36	0.0554015	0.466898	Novel_006050,XM_018048156.1,XM_018048154.1
Molecular Function	GO:0071886	1-(4-iodo-2,5-dimethoxyphenyl)propan-2-amine binding	2	16	0.0557328	0.466898	Novel_013675,Novel_013677
Molecular Function	GO:1901612	cardiolipin binding	2	16	0.0557328	0.466898	Novel_023546,Novel_023547
Cellular Component	GO:0005769	early endosome	18	494	0.0562169	0.470382	Novel_026578,XM_005684505.3,Novel_005357,Novel_015504,Novel_019905,Novel_002205,Novel_018326,Novel_005356,Novel_006112,XM_018040653.1,Novel_006216,Novel_011136,Novel_017179,Novel_003431,Novel_027229,XM_018051805.1,XM_018048837.1,XM_018063648.1
Biological Process	GO:0090218	positive regulation of lipid kinase activity	4	60	0.0567241	0.471766	Novel_027704,Novel_016421,Novel_027705,Novel_027708
Biological Process	GO:1900180	regulation of protein localization to nucleus	16	427	0.056515	0.471766	Novel_008021,XM_005699057.3,Novel_018207,Novel_000173,Novel_020682,Novel_019704,Novel_017479,Novel_004817,Novel_026588,Novel_013332,Novel_003825,Novel_017474,Novel_024011,Novel_014058,Novel_017675,Novel_002730
Molecular Function	GO:0004129	cytochrome-c oxidase activity	4	60	0.0567241	0.471766	XM_018057676.1,Novel_002970,Novel_004812,Novel_000102
Molecular Function	GO:0015002	heme-copper terminal oxidase activity	4	60	0.0567241	0.471766	Novel_002970,XM_018057676.1,Novel_000102,Novel_004812
Molecular Function	GO:0016676	oxidoreductase activity, acting on a heme group of donors, oxygen as acceptor	4	60	0.0567241	0.471766	Novel_004812,Novel_000102,Novel_002970,XM_018057676.1
Molecular Function	GO:0035257	nuclear hormone receptor binding	12	296	0.0568092	0.471906	XM_013971823.2,Novel_014690,Novel_012242,XM_018041155.1,Novel_017479,XM_005693140.3,Novel_005972,XM_018052530.1,XM_018048765.1,Novel_014691,Novel_001208,Novel_017474
Molecular Function	GO:0005546	phosphatidylinositol-4,5-bisphosphate binding	7	142	0.0569498	0.472505	Novel_020745,Novel_001050,XM_018055773.1,XM_018038353.1,Novel_005816,Novel_026317,Novel_015336
Molecular Function	GO:0008373	sialyltransferase activity	5	86	0.0570487	0.472758	XM_018058015.1,Novel_006172,Novel_014998,Novel_023866,Novel_018651
Molecular Function	GO:0019905	syntaxin binding	9	202	0.0572011	0.473453	Novel_007386,XM_005688307.3,Novel_000854,Novel_014029,Novel_008065,Novel_010650,XM_005691547.3,Novel_005816,Novel_026317
Biological Process	GO:0006664	glycolipid metabolic process	10	233	0.0572882	0.473605	XM_018058015.1,XM_013971802.2,XM_018062751.1,Novel_018077,XM_018059432.1,Novel_014998,XM_018039958.1,Novel_023866,Novel_018651,Novel_018083
Biological Process	GO:0006412	translation	50	1646	0.0575616	0.474127	Novel_018027,Novel_020602,Novel_028252,Novel_010751,XM_018038249.1,Novel_016416,XM_018047646.1,Novel_028248,XM_018058137.1,XM_005700785.3,Novel_006629,Novel_012744,Novel_004490,Novel_010760,Novel_019369,Novel_012726,Novel_012725,Novel_012741,Novel_011697,XR_001918224.1,Novel_003062,XM_005685272.3,XM_013962531.2,Novel_021408,Novel_012735,Novel_015488,Novel_025037,Novel_012739,Novel_021608,Novel_01…
Biological Process	GO:0032635	interleukin-6 production	8	172	0.0576778	0.474127	Novel_023704,Novel_014691,Novel_023696,Novel_023702,Novel_000146,XM_018040347.1,Novel_014690,Novel_000743
Biological Process	GO:0051301	cell division	33	1023	0.0576947	0.474127	Novel_023318,Novel_017008,Novel_027705,XM_018048397.1,Novel_020745,XM_005679509.3,Novel_002345,Novel_015115,XM_013971868.2,XM_005685187.3,Novel_021891,Novel_011136,Novel_018066,Novel_019460,Novel_007226,Novel_008258,Novel_009436,Novel_012684,Novel_006400,XM_005697054.3,XM_005688362.3,XM_005699057.3,XM_018050175.1,XM_005686088.3,Novel_027708,Novel_018072,XM_018054676.1,Novel_022437,XM_018059478.1,…
Molecular Function	GO:0019842	vitamin binding	13	329	0.0575504	0.474127	Novel_014344,XM_018042458.1,Novel_015336,Novel_001167,Novel_015089,Novel_001086,XM_018038445.1,Novel_019045,Novel_001081,Novel_025952,Novel_025714,Novel_011035,Novel_024940
Molecular Function	GO:0032182	ubiquitin-like protein binding	13	329	0.0575504	0.474127	Novel_014058,XM_005678054.3,Novel_026578,Novel_008445,Novel_002730,XM_018052686.1,Novel_001483,Novel_000921,XM_018063598.1,Novel_017478,Novel_007142,XM_005698975.3,XR_001919305.1
Biological Process	GO:0034504	protein localization to nucleus	23	668	0.0577708	0.474188	Novel_018207,Novel_000173,Novel_020682,Novel_019704,Novel_004817,XM_013970335.2,Novel_017479,Novel_026588,Novel_003825,Novel_013332,Novel_012105,Novel_024011,Novel_017474,Novel_014058,XM_018054676.1,Novel_017675,XM_005685187.3,Novel_002730,XM_005694661.3,Novel_008021,XM_005699057.3,Novel_017109,Novel_018257
Biological Process	GO:0071824	protein-DNA complex subunit organization	14	362	0.0578438	0.474223	XM_018060296.1,Novel_024311,Novel_006714,Novel_009593,XM_018048077.1,Novel_016217,XM_018048073.1,XM_018039406.1,Novel_006716,Novel_024309,Novel_027699,Novel_016212,XM_018055676.1,XM_018046080.1
Molecular Function	GO:0000149	SNARE binding	12	297	0.0579688	0.474684	Novel_009606,Novel_000854,XM_005688307.3,Novel_007386,Novel_014029,Novel_010650,Novel_005816,Novel_026317,XM_005691547.3,Novel_024119,Novel_018326,Novel_008065
Biological Process	GO:0080135	regulation of cellular response to stress	35	1096	0.0581267	0.475413	Novel_024864,Novel_014073,Novel_026489,Novel_004749,Novel_004740,Novel_004739,XM_018059432.1,XM_018039288.1,Novel_010173,Novel_017479,Novel_026488,Novel_000173,Novel_020682,Novel_017675,Novel_008445,Novel_004742,Novel_009401,Novel_017474,Novel_013834,Novel_004745,XM_018042329.1,Novel_001737,Novel_013222,XM_018065974.1,XM_013966526.2,Novel_000964,Novel_004747,XM_018047646.1,XM_018062751.1,Novel_00…
Molecular Function	GO:0008509	anion transmembrane transporter activity	22	634	0.0583932	0.477027	Novel_026234,Novel_027521,Novel_013939,Novel_021023,Novel_008496,XM_018044828.1,Novel_021022,Novel_021025,XM_018043179.1,XM_018051805.1,Novel_005928,Novel_005127,Novel_006697,Novel_008503,Novel_005930,Novel_001461,Novel_021026,Novel_021024,Novel_012766,XM_018048154.1,XM_018048156.1,Novel_006050
Molecular Function	GO:0031267	small GTPase binding	23	669	0.05853	0.47758	Novel_020562,Novel_000854,XM_018061434.1,XM_018055773.1,Novel_014521,XM_018055110.1,Novel_018326,Novel_002205,Novel_010650,XM_005694661.3,Novel_019460,Novel_010481,Novel_012105,Novel_017179,Novel_001580,Novel_009614,Novel_006328,Novel_004099,XM_018048677.1,XM_005691547.3,XM_018063648.1,Novel_012927,Novel_010482
Biological Process	GO:0006997	nucleus organization	10	234	0.058619	0.477742	XM_018058727.1,XM_018065703.1,Novel_001894,XM_013970335.2,XM_018058773.1,Novel_003825,Novel_017008,XM_005699057.3,Novel_015115,XM_018065679.1
Biological Process	GO:1901214	regulation of neuron death	18	497	0.0588624	0.478595	Novel_018044,Novel_018045,Novel_010057,XM_018060296.1,XM_018055233.1,Novel_009182,Novel_018257,XR_001917122.1,Novel_014179,Novel_014690,Novel_000173,XM_018061615.1,XM_018062751.1,XM_018056248.1,XM_018040653.1,Novel_011603,XM_018063036.1,Novel_014691
Cellular Component	GO:0098796	membrane protein complex	41	1316	0.0588	0.478595	XM_013964217.2,Novel_007386,Novel_002730,XM_018053304.1,Novel_000712,Novel_018263,Novel_002816,XM_005701580.3,Novel_022215,Novel_023696,XM_018055365.1,Novel_007808,XM_005680539.3,Novel_000854,Novel_013268,Novel_019090,Novel_000439,Novel_026578,Novel_009606,Novel_002646,Novel_026762,Novel_018900,Novel_010650,XM_018050121.1,Novel_014029,XM_005688307.3,Novel_006216,XM_018062751.1,Novel_008065,Novel_…
Cellular Component	GO:0042405	nuclear inclusion body	3	37	0.059249	0.481171	XM_018038743.1,Novel_022659,Novel_012105
Biological Process	GO:0001953	negative regulation of cell-matrix adhesion	5	87	0.0593826	0.48169	Novel_021891,Novel_024864,XM_013971823.2,Novel_020682,XM_005693140.3
Biological Process	GO:0030033	microvillus assembly	4	61	0.0595969	0.482295	Novel_000964,Novel_023546,Novel_023547,Novel_013222
Biological Process	GO:0032801	receptor catabolic process	4	61	0.0595969	0.482295	Novel_027705,Novel_027708,XM_018042664.1,Novel_027704
Biological Process	GO:0006464	cellular protein modification process	208	7811	0.0599649	0.483612	Novel_004532,Novel_015504,Novel_023832,Novel_025962,XM_018057162.1,XM_018057447.1,Novel_007813,XM_018043182.1,XM_018055454.1,Novel_015311,Novel_004747,Novel_014628,Novel_000424,Novel_020602,Novel_002448,Novel_001050,Novel_012497,Novel_009471,Novel_002616,XM_018052686.1,Novel_024721,Novel_002307,XM_018063036.1,Novel_009705,Novel_001580,Novel_018965,XM_018043973.1,XM_013976537.2,Novel_018044,Novel_…
Biological Process	GO:0036211	protein modification process	208	7811	0.0599649	0.483612	XM_018061434.1,Novel_006172,XM_018042431.1,XR_001917204.1,Novel_026489,Novel_018651,Novel_001483,XM_018052928.1,Novel_019710,XM_018039218.1,XM_005698975.3,Novel_024311,Novel_019109,XM_018051036.1,XM_018058015.1,Novel_016447,Novel_014998,XR_001918868.1,XM_018055912.1,Novel_023667,XM_018047740.1,Novel_000173,XM_018066255.1,Novel_018519,Novel_000380,Novel_027705,XM_018061046.1,XM_018054319.1,Novel_0…
Biological Process	GO:1903509	liposaccharide metabolic process	10	235	0.0599699	0.483612	Novel_014998,Novel_023866,Novel_018083,Novel_018651,XM_018039958.1,XM_018058015.1,XM_013971802.2,XM_018062751.1,XM_018059432.1,Novel_018077
Biological Process	GO:0042552	myelination	9	204	0.0601018	0.484057	Novel_010760,Novel_005209,Novel_027106,Novel_010751,Novel_010763,Novel_010757,Novel_024606,Novel_023576,Novel_024864
Biological Process	GO:2001244	positive regulation of intrinsic apoptotic signaling pathway	6	115	0.0601653	0.484057	XM_013966825.2,Novel_009401,XM_013966824.2,XM_018062751.1,Novel_026588,XM_018061958.1
Biological Process	GO:0051056	regulation of small GTPase mediated signal transduction	20	568	0.0610468	0.490577	XM_005700426.3,Novel_005330,Novel_015311,Novel_028303,Novel_027328,Novel_011136,Novel_024701,Novel_020819,Novel_007616,XM_018054637.1,Novel_002205,Novel_014876,XR_001917122.1,XM_018054069.1,Novel_013157,XM_013972474.2,Novel_020510,Novel_021232,XM_018055792.1,XM_018055773.1
Biological Process	GO:0002352	B cell negative selection	1	3	0.0705984	0.492264	XM_018062751.1
Biological Process	GO:0003085	negative regulation of systemic arterial blood pressure	2	17	0.0621799	0.492264	XM_005685187.3,XM_018054676.1
Biological Process	GO:0006064	glucuronate catabolic process	1	3	0.0705984	0.492264	XM_018043619.1
Biological Process	GO:0006083	acetate metabolic process	2	17	0.0621799	0.492264	Novel_018083,Novel_018077
Biological Process	GO:0006489	dolichyl diphosphate biosynthetic process	1	3	0.0705984	0.492264	XM_013969550.2
Biological Process	GO:0006576	cellular biogenic amine metabolic process	14	372	0.0689682	0.492264	Novel_023069,Novel_027341,XM_005694095.3,Novel_027744,Novel_014773,Novel_025482,Novel_003914,Novel_002075,Novel_008217,Novel_022961,Novel_011035,Novel_019398,Novel_014192,Novel_021641
Biological Process	GO:0006681	galactosylceramide metabolic process	2	18	0.068865	0.492264	Novel_018077,Novel_018083
Biological Process	GO:0006688	glycosphingolipid biosynthetic process	4	64	0.0686688	0.492264	Novel_014998,XM_018058015.1,Novel_018651,Novel_023866
Biological Process	GO:0006868	glutamine transport	2	18	0.068865	0.492264	Novel_005930,Novel_005928
Biological Process	GO:0006970	response to osmotic stress	7	148	0.0679275	0.492264	Novel_023704,XM_005680539.3,Novel_023696,Novel_023702,XM_018062751.1,XM_018042394.1,Novel_000417
Biological Process	GO:0007077	mitotic nuclear envelope disassembly	2	17	0.0621799	0.492264	XM_005699057.3,Novel_003825
Biological Process	GO:0007272	ensheathment of neurons	9	206	0.063095	0.492264	Novel_010751,Novel_027106,Novel_010760,Novel_005209,Novel_024606,Novel_010757,Novel_010763,Novel_023576,Novel_024864
Biological Process	GO:0007296	vitellogenesis	1	3	0.0705984	0.492264	XM_018042216.1
Biological Process	GO:0008366	axon ensheathment	9	206	0.063095	0.492264	Novel_005209,Novel_010760,Novel_027106,Novel_010751,Novel_010763,Novel_010757,Novel_024606,Novel_023576,Novel_024864
Biological Process	GO:0009450	gamma-aminobutyric acid catabolic process	2	18	0.068865	0.492264	Novel_018077,Novel_018083
Biological Process	GO:0009991	response to extracellular stimulus	19	539	0.0659647	0.492264	XM_013971823.2,Novel_019117,XM_005685187.3,Novel_027704,XM_018054676.1,XM_018063036.1,XM_005694739.3,Novel_002155,Novel_024864,XM_005685282.3,Novel_005533,XM_005693140.3,Novel_027708,Novel_018257,Novel_002646,Novel_002254,Novel_023318,XM_005680539.3,Novel_027705
Biological Process	GO:0010513	positive regulation of phosphatidylinositol biosynthetic process	2	18	0.068865	0.492264	Novel_013677,Novel_013675
Biological Process	GO:0014065	phosphatidylinositol 3-kinase signaling	11	268	0.0617415	0.492264	Novel_024864,Novel_014621,Novel_020682,Novel_021081,Novel_014628,Novel_014876,Novel_000439,Novel_024577,Novel_013677,Novel_014629,Novel_013675
Biological Process	GO:0015761	mannose transport	1	3	0.0705984	0.492264	XM_013964217.2
Biological Process	GO:0016079	synaptic vesicle exocytosis	9	207	0.0646264	0.492264	Novel_008065,Novel_024119,XM_018038353.1,Novel_026317,Novel_005816,Novel_009561,XM_005691547.3,Novel_001050,Novel_007386
Biological Process	GO:0019934	cGMP-mediated signaling	2	18	0.068865	0.492264	Novel_017899,Novel_017900
Biological Process	GO:0021590	cerebellum maturation	2	18	0.068865	0.492264	Novel_017109,XM_018060398.1
Biological Process	GO:0021699	cerebellar cortex maturation	2	18	0.068865	0.492264	XM_018060398.1,Novel_017109
Biological Process	GO:0022406	membrane docking	9	208	0.0661812	0.492264	Novel_004099,Novel_024827,Novel_024119,Novel_009561,XM_018048531.1,Novel_014029,XM_005688307.3,Novel_009606,XM_005679824.3
Biological Process	GO:0023052	signaling	306	11803	0.0704035	0.492264	Novel_000079,Novel_025962,Novel_004532,Novel_024577,Novel_010375,XM_018064090.1,Novel_024721,Novel_002616,Novel_001050,Novel_020602,Novel_026317,Novel_014690,XM_018055454.1,Novel_004747,Novel_014628,Novel_015311,Novel_026760,Novel_007813,Novel_021232,Novel_014629,Novel_013677,XM_018048765.1,XR_001917122.1,Novel_024232,XM_018061958.1,Novel_003546,Novel_006482,Novel_024964,XM_018055110.1,XM_0139627…
Biological Process	GO:0030010	establishment of cell polarity	9	206	0.063095	0.492264	Novel_010664,XM_018059852.1,Novel_013222,Novel_011136,XM_018043180.1,XM_013971823.2,XM_018043182.1,Novel_015311,XM_005693140.3
Biological Process	GO:0030316	osteoclast differentiation	8	179	0.0693361	0.492264	XM_018042477.1,Novel_000239,Novel_014691,Novel_024232,Novel_014690,Novel_007702,XM_018060296.1,Novel_020682
Biological Process	GO:0031667	response to nutrient levels	18	509	0.0703034	0.492264	Novel_002155,XM_005694739.3,XM_005685187.3,Novel_027704,XM_018054676.1,XM_018063036.1,XM_013971823.2,Novel_002254,Novel_023318,Novel_027705,XM_005680539.3,Novel_018257,Novel_002646,Novel_005533,Novel_027708,XM_005693140.3,Novel_024864,XM_005685282.3
Biological Process	GO:0032680	regulation of tumor necrosis factor production	7	147	0.0660158	0.492264	Novel_026760,XM_018040347.1,Novel_020682,Novel_026762,Novel_000146,Novel_000743,XM_018039339.1
Biological Process	GO:0032976	release of matrix enzymes from mitochondria	1	3	0.0705984	0.492264	XM_018062751.1
Biological Process	GO:0033145	positive regulation of intracellular steroid hormone receptor signaling pathway	3	38	0.0632185	0.492264	Novel_017479,XM_018048765.1,Novel_017474
Biological Process	GO:0034764	positive regulation of transmembrane transport	8	178	0.0675886	0.492264	Novel_002075,Novel_004817,Novel_006482,Novel_014773,XM_018062751.1,XM_005680539.3,NM_001314303.1,XM_018048999.1
Biological Process	GO:0035881	amacrine cell differentiation	1	3	0.0705984	0.492264	Novel_009535
Biological Process	GO:0042306	regulation of protein import into nucleus	13	340	0.0704997	0.492264	Novel_020682,Novel_000173,Novel_018207,Novel_017479,Novel_004817,Novel_008021,Novel_017474,Novel_024011,XM_005699057.3,Novel_026588,Novel_017675,Novel_002730,Novel_014058
Biological Process	GO:0042461	photoreceptor cell development	4	62	0.0625456	0.492264	Novel_019117,XM_018054676.1,Novel_009535,XM_005685187.3
Biological Process	GO:0042542	response to hydrogen peroxide	7	148	0.0679275	0.492264	XM_005699057.3,Novel_004747,Novel_004740,Novel_004742,Novel_004749,Novel_004739,Novel_004745
Biological Process	GO:0042839	D-glucuronate metabolic process	1	3	0.0705984	0.492264	XM_018043619.1
Biological Process	GO:0042840	D-glucuronate catabolic process	1	3	0.0705984	0.492264	XM_018043619.1
Biological Process	GO:0045597	positive regulation of cell differentiation	49	1626	0.066223	0.492264	Novel_022269,Novel_005623,Novel_010763,Novel_005052,Novel_024606,Novel_000173,Novel_001894,Novel_018207,Novel_019117,Novel_005816,Novel_016421,Novel_024232,Novel_013675,Novel_010757,Novel_011730,Novel_013677,Novel_009182,XM_018052027.1,Novel_026762,XM_018043213.1,Novel_024722,XM_018065603.1,Novel_006482,Novel_012109,Novel_024721,Novel_010751,XM_018039406.1,Novel_020602,Novel_014691,XM_018065679.1…
Biological Process	GO:0046465	dolichyl diphosphate metabolic process	1	3	0.0705984	0.492264	XM_013969550.2
Biological Process	GO:0048167	regulation of synaptic plasticity	14	367	0.0632421	0.492264	Novel_011282,XM_018048999.1,XR_001917122.1,Novel_024721,XM_018056248.1,Novel_021232,Novel_004197,XM_018060296.1,Novel_008065,Novel_006482,Novel_026317,Novel_024864,Novel_009561,Novel_024722
Biological Process	GO:0048278	vesicle docking	8	175	0.0625105	0.492264	XM_005679824.3,Novel_009606,Novel_014029,XM_005688307.3,Novel_009561,Novel_004099,Novel_024119,Novel_024827
Biological Process	GO:0048484	enteric nervous system development	2	18	0.068865	0.492264	Novel_005623,XM_018056902.1
Biological Process	GO:0050859	negative regulation of B cell receptor signaling pathway	1	3	0.0705984	0.492264	XM_018059036.1
Biological Process	GO:0050896	response to stimulus	403	15753	0.0689663	0.492264	Novel_005588,XM_018053622.1,Novel_018263,XM_005700426.3,Novel_022550,Novel_015488,Novel_020177,XM_018056248.1,Novel_027704,Novel_026762,Novel_017253,XM_018045786.1,Novel_018931,Novel_028249,XM_005678336.3,XM_005685282.3,Novel_024722,XM_018061453.1,Novel_009561,Novel_014621,XM_013972474.2,Novel_028415,Novel_010173,Novel_022773,Novel_002996,Novel_011839,XM_018043182.1,XM_018062456.1,XM_013969732.2,…
Biological Process	GO:0051234	establishment of localization	246	9357	0.0653785	0.492264	XM_005680539.3,Novel_017109,Novel_009606,Novel_019090,Novel_004393,Novel_018026,XM_018052027.1,XM_018046467.1,XM_018044988.1,Novel_016183,Novel_008496,XM_018057676.1,Novel_012212,XM_005692322.3,Novel_010650,XM_013973846.2,Novel_002075,Novel_000522,Novel_003825,Novel_022269,XM_013964217.2,Novel_017474,Novel_002155,Novel_004122,XR_001918868.1,Novel_000173,Novel_012204,Novel_000712,Novel_008484,Nove…
Biological Process	GO:0051252	regulation of RNA metabolic process	207	7794	0.0656153	0.492264	Novel_005052,Novel_000146,Novel_009401,Novel_019799,Novel_016420,XM_018041155.1,Novel_022659,XM_013969812.2,Novel_020682,Novel_000528,Novel_016521,XM_018047312.1,XR_001295467.2,XM_005699057.3,XR_001919484.1,XM_013974688.2,XM_018058152.1,XM_018051598.1,XM_018065603.1,Novel_007476,Novel_024864,XM_013966824.2,XM_018043855.1,Novel_024802,XM_018061013.1,Novel_002149,Novel_004587,Novel_016123,XM_005693…
Biological Process	GO:0051560	mitochondrial calcium ion homeostasis	3	39	0.0673076	0.492264	XM_018049227.1,XM_018055365.1,XM_018055364.1
Biological Process	GO:0055073	cadmium ion homeostasis	1	3	0.0705984	0.492264	Novel_018257
Biological Process	GO:0060337	type I interferon signaling pathway	3	39	0.0673076	0.492264	XM_018062797.1,Novel_026762,Novel_026760
Biological Process	GO:0060399	positive regulation of growth hormone receptor signaling pathway	1	3	0.0705984	0.492264	Novel_002317
Biological Process	GO:0060613	fat pad development	2	17	0.0621799	0.492264	XM_018054676.1,XM_005685187.3
Biological Process	GO:0061157	mRNA destabilization	5	88	0.0617701	0.492264	Novel_010760,Novel_010751,Novel_010763,Novel_010757,Novel_001373
Biological Process	GO:0061669	spontaneous neurotransmitter secretion	1	3	0.0705984	0.492264	Novel_024119
Biological Process	GO:0065004	protein-DNA complex assembly	12	305	0.0678154	0.492264	XM_018055676.1,XM_018046080.1,Novel_027699,Novel_016212,XM_018039406.1,Novel_024309,Novel_006716,Novel_016217,Novel_009593,Novel_006714,Novel_024311,XM_018060296.1
Biological Process	GO:0070060	'de novo' actin filament nucleation	1	3	0.0705984	0.492264	Novel_011338
Biological Process	GO:0070231	T cell apoptotic process	5	89	0.0642111	0.492264	Novel_026762,Novel_003062,Novel_026760,XM_013966824.2,XM_018062751.1
Biological Process	GO:0070555	response to interleukin-1	8	177	0.0658686	0.492264	Novel_023702,Novel_023696,Novel_014691,Novel_020602,Novel_023704,Novel_026653,Novel_014690,Novel_021757
Biological Process	GO:0070848	response to growth factor	38	1219	0.0663213	0.492264	Novel_028253,Novel_028249,XM_018065603.1,Novel_014073,XM_018051598.1,Novel_027718,Novel_011365,Novel_018257,Novel_025040,Novel_024232,Novel_012740,Novel_016421,Novel_016420,XM_018047740.1,Novel_000173,Novel_011363,Novel_012739,Novel_005052,Novel_025037,Novel_015488,Novel_012735,Novel_024791,XM_018060044.1,Novel_003015,XM_018060296.1,Novel_012725,Novel_012741,Novel_012744,XM_018048397.1,Novel_0127…
Biological Process	GO:0070997	neuron death	20	569	0.0619093	0.492264	Novel_014690,Novel_026760,Novel_000173,XM_018061615.1,XM_018062751.1,XM_018056248.1,XM_018040653.1,Novel_011603,XM_018063036.1,Novel_014691,Novel_018044,Novel_018045,XM_018060296.1,Novel_010057,Novel_026762,XM_018055233.1,Novel_009182,Novel_018257,Novel_014179,XR_001917122.1
Biological Process	GO:0071354	cellular response to interleukin-6	4	64	0.0686688	0.492264	Novel_023702,Novel_023696,XM_018058015.1,Novel_023704
Biological Process	GO:0072718	response to cisplatin	1	3	0.0705984	0.492264	Novel_007641
Biological Process	GO:0090307	mitotic spindle assembly	6	119	0.0686205	0.492264	Novel_015115,Novel_027824,Novel_018072,Novel_018066,XM_005688362.3,XM_018061046.1
Biological Process	GO:0097212	lysosomal membrane organization	1	3	0.0705984	0.492264	Novel_018257
Biological Process	GO:0097213	regulation of lysosomal membrane permeability	1	3	0.0705984	0.492264	Novel_018257
Biological Process	GO:0097214	positive regulation of lysosomal membrane permeability	1	3	0.0705984	0.492264	Novel_018257
Biological Process	GO:0097553	calcium ion transmembrane import into cytosol	8	175	0.0625105	0.492264	Novel_012684,Novel_013675,Novel_013677,XM_018062751.1,XR_001918100.1,Novel_008021,Novel_013451,Novel_004817
Biological Process	GO:0098814	spontaneous synaptic transmission	1	3	0.0705984	0.492264	Novel_024119
Biological Process	GO:1902263	apoptotic process involved in embryonic digit morphogenesis	1	3	0.0705984	0.492264	XM_018062751.1
Biological Process	GO:1902512	positive regulation of apoptotic DNA fragmentation	1	3	0.0705984	0.492264	XM_018062751.1
Biological Process	GO:1902582	single-organism intracellular transport	40	1286	0.0625259	0.492264	Novel_008977,Novel_026317,XM_018038353.1,XM_005691547.3,Novel_008065,Novel_014058,Novel_026588,Novel_001050,Novel_012105,Novel_024011,XM_005694661.3,Novel_012209,Novel_024119,Novel_008624,Novel_014521,Novel_008976,Novel_019091,Novel_005816,Novel_004817,Novel_017479,Novel_018207,Novel_012204,Novel_000173,Novel_020682,Novel_017675,Novel_002730,Novel_007386,Novel_003825,Novel_017474,XM_018048531.1,N…
Biological Process	GO:1902605	heterotrimeric G-protein complex assembly	1	3	0.0705984	0.492264	Novel_012297
Biological Process	GO:1902855	regulation of non-motile cilium assembly	2	18	0.068865	0.492264	XM_018054676.1,XM_005685187.3
Biological Process	GO:1903546	protein localization to photoreceptor outer segment	2	17	0.0621799	0.492264	XM_005685187.3,XM_018054676.1
Biological Process	GO:1903555	regulation of tumor necrosis factor superfamily cytokine production	7	149	0.0698721	0.492264	Novel_020682,XM_018040347.1,Novel_026760,Novel_026762,Novel_000146,Novel_000743,XM_018039339.1
Biological Process	GO:1903626	positive regulation of DNA catabolic process	1	3	0.0705984	0.492264	XM_018062751.1
Biological Process	GO:1903902	positive regulation of viral life cycle	7	145	0.062291	0.492264	Novel_008072,Novel_003387,Novel_015115,Novel_006323,Novel_006321,Novel_026578,Novel_014521
Biological Process	GO:1903964	monounsaturated fatty acid metabolic process	1	3	0.0705984	0.492264	Novel_024782
Biological Process	GO:1903966	monounsaturated fatty acid biosynthetic process	1	3	0.0705984	0.492264	Novel_024782
Biological Process	GO:1904048	regulation of spontaneous neurotransmitter secretion	1	3	0.0705984	0.492264	Novel_024119
Biological Process	GO:1904050	positive regulation of spontaneous neurotransmitter secretion	1	3	0.0705984	0.492264	Novel_024119
Biological Process	GO:1905099	positive regulation of guanyl-nucleotide exchange factor activity	1	3	0.0705984	0.492264	Novel_002140
Biological Process	GO:1990117	B cell receptor apoptotic signaling pathway	1	3	0.0705984	0.492264	XM_018062751.1
Biological Process	GO:2000053	regulation of Wnt signaling pathway involved in dorsal/ventral axis specification	1	3	0.0705984	0.492264	Novel_006216
Biological Process	GO:2000376	positive regulation of oxygen metabolic process	1	3	0.0705984	0.492264	Novel_018257
Biological Process	GO:2000404	regulation of T cell migration	3	38	0.0632185	0.492264	Novel_026760,Novel_026762,XM_013966824.2
Biological Process	GO:2001108	positive regulation of Rho guanyl-nucleotide exchange factor activity	1	3	0.0705984	0.492264	Novel_002140
Cellular Component	GO:0005641	nuclear envelope lumen	2	18	0.068865	0.492264	Novel_022707,Novel_022706
Cellular Component	GO:0005677	chromatin silencing complex	2	17	0.0621799	0.492264	Novel_016212,Novel_016217
Cellular Component	GO:0005757	mitochondrial permeability transition pore complex	1	3	0.0705984	0.492264	XM_018062751.1
Cellular Component	GO:0014069	postsynaptic density of dendrite	16	439	0.068606	0.492264	Novel_015040,Novel_011839,Novel_000173,XM_018056248.1,Novel_002345,XM_018063036.1,Novel_004197,Novel_013332,Novel_024721,Novel_006482,Novel_024722,Novel_002205,Novel_020880,XM_018048999.1,Novel_019174,Novel_015039
Cellular Component	GO:0042272	nuclear RNA export factor complex	2	18	0.068865	0.492264	XM_018038743.1,Novel_022659
Cellular Component	GO:0043204	perikaryon	8	179	0.0693361	0.492264	Novel_004197,Novel_011730,XM_013970422.2,Novel_024721,Novel_000326,Novel_024722,Novel_016767,Novel_002149
Cellular Component	GO:0044297	cell body	31	962	0.0648376	0.492264	Novel_011730,XM_013970422.2,Novel_007882,Novel_022706,XM_018058773.1,Novel_024722,Novel_003062,Novel_005533,XM_018058727.1,Novel_002149,Novel_006216,Novel_004197,Novel_006424,Novel_006697,Novel_024721,Novel_007884,Novel_022707,Novel_000326,Novel_020602,XM_018063393.1,Novel_026317,Novel_016421,Novel_005972,Novel_018263,Novel_000173,Novel_023576,Novel_008065,Novel_016767,Novel_005588,XM_018047646.1…
Cellular Component	GO:0044326	dendritic spine neck	1	3	0.0705984	0.492264	Novel_004817
Cellular Component	GO:0046540	U4/U6 x U5 tri-snRNP complex	4	64	0.0686688	0.492264	Novel_003387,XM_005692203.3,XM_018057447.1,XM_013962444.2
Cellular Component	GO:0070603	SWI/SNF superfamily-type complex	8	179	0.0693361	0.492264	Novel_021757,XM_018048077.1,Novel_003099,XM_018048073.1,Novel_016217,XR_001919484.1,Novel_016212,Novel_022437
Cellular Component	GO:0097144	BAX complex	1	3	0.0705984	0.492264	XM_018062751.1
Cellular Component	GO:0097635	extrinsic component of autophagosome membrane	1	3	0.0705984	0.492264	XM_018061434.1
Cellular Component	GO:0099572	postsynaptic specialization	16	439	0.068606	0.492264	XM_018056248.1,Novel_002345,XM_018063036.1,Novel_004197,Novel_013332,Novel_024721,Novel_015040,Novel_000173,Novel_011839,XM_018048999.1,Novel_015039,Novel_019174,Novel_006482,Novel_024722,Novel_002205,Novel_020880
Molecular Function	GO:0001010	transcription factor activity, sequence-specific DNA binding transcription factor recruiting	1	3	0.0705984	0.492264	XM_018052558.1
Molecular Function	GO:0001191	transcriptional repressor activity, RNA polymerase II transcription factor binding	10	238	0.0641432	0.492264	XM_005683657.3,XM_018060296.1,XM_018052558.1,Novel_005623,XM_018060398.1,Novel_017109,Novel_023062,XM_005697054.3,Novel_019721,XM_018051958.1
Molecular Function	GO:0003841	1-acylglycerol-3-phosphate O-acyltransferase activity	2	17	0.0621799	0.492264	XM_005684957.3,XM_018038493.1
Molecular Function	GO:0003975	UDP-N-acetylglucosamine-dolichyl-phosphate N-acetylglucosaminephosphotransferase activity	1	3	0.0705984	0.492264	XM_013969550.2
Molecular Function	GO:0003976	UDP-N-acetylglucosamine-lysosomal-enzyme N-acetylglucosaminephosphotransferase activity	1	3	0.0705984	0.492264	XM_013969550.2
Molecular Function	GO:0004421	hydroxymethylglutaryl-CoA synthase activity	1	3	0.0705984	0.492264	XM_005694739.3
Molecular Function	GO:0004496	mevalonate kinase activity	1	3	0.0705984	0.492264	XM_018061103.1
Molecular Function	GO:0005215	transporter activity	81	2840	0.0664529	0.492264	XM_018042394.1,XM_018048156.1,XM_018048154.1,Novel_023546,Novel_012766,Novel_021026,Novel_001461,Novel_005930,XM_018062751.1,Novel_017811,Novel_027229,XM_018051805.1,Novel_005127,XM_005694661.3,Novel_021022,Novel_023702,Novel_004812,Novel_023704,Novel_002970,XM_018056299.1,XM_005680477.3,Novel_013513,Novel_023706,Novel_015884,Novel_023547,Novel_008503,Novel_005269,Novel_004392,Novel_021025,Novel_…
Molecular Function	GO:0005230	extracellular ligand-gated ion channel activity	8	175	0.0625105	0.492264	Novel_017811,Novel_006697,XM_018056248.1,XM_005693503.2,Novel_006200,Novel_027521,Novel_015884,XM_013972199.2
Molecular Function	GO:0008170	N-methyltransferase activity	10	239	0.0655748	0.492264	XM_018052530.1,Novel_019800,XM_018050755.1,Novel_012497,XM_018065134.1,Novel_001208,Novel_016522,Novel_019799,Novel_026442,XM_018066255.1
Molecular Function	GO:0008175	tRNA methyltransferase activity	4	62	0.0625456	0.492264	Novel_021978,Novel_021987,Novel_021972,Novel_021979
Molecular Function	GO:0008963	phospho-N-acetylmuramoyl-pentapeptide-transferase activity	1	3	0.0705984	0.492264	XM_013969550.2
Molecular Function	GO:0015186	L-glutamine transmembrane transporter activity	2	18	0.068865	0.492264	Novel_005930,Novel_005928
Molecular Function	GO:0015578	mannose transmembrane transporter activity	1	3	0.0705984	0.492264	XM_013964217.2
Molecular Function	GO:0016278	lysine N-methyltransferase activity	8	179	0.0693361	0.492264	Novel_019800,XM_018050755.1,XM_018065134.1,Novel_012497,XM_018066255.1,Novel_026442,Novel_019799,Novel_016522
Molecular Function	GO:0016279	protein-lysine N-methyltransferase activity	8	179	0.0693361	0.492264	Novel_016522,Novel_019799,Novel_026442,XM_018066255.1,Novel_012497,XM_018065134.1,XM_018050755.1,Novel_019800
Molecular Function	GO:0016675	oxidoreductase activity, acting on a heme group of donors	4	64	0.0686688	0.492264	XM_018057676.1,Novel_002970,Novel_000102,Novel_004812
Molecular Function	GO:0016785	transferase activity, transferring selenium-containing groups	1	3	0.0705984	0.492264	Novel_006629
Molecular Function	GO:0017128	phospholipid scramblase activity	3	38	0.0632185	0.492264	XM_018048154.1,XM_018048156.1,Novel_006050
Molecular Function	GO:0019782	ISG15 activating enzyme activity	1	3	0.0705984	0.492264	XM_005695946.3
Molecular Function	GO:0019888	protein phosphatase regulator activity	7	148	0.0679275	0.492264	XM_018056902.1,Novel_014621,Novel_024701,Novel_014629,Novel_014628,XM_018038847.1,Novel_008282
Molecular Function	GO:0030332	cyclin binding	4	63	0.0655698	0.492264	Novel_004532,Novel_004531,XM_005699057.3,Novel_017655
Molecular Function	GO:0030729	acetoacetate-CoA ligase activity	1	3	0.0705984	0.492264	Novel_017852
Molecular Function	GO:0031625	ubiquitin protein ligase binding	24	710	0.0631231	0.492264	Novel_004739,Novel_026578,Novel_016708,XM_018061046.1,Novel_017655,Novel_013834,Novel_022706,Novel_004745,Novel_001483,Novel_004749,Novel_004740,Novel_019710,Novel_005533,Novel_001580,Novel_002730,Novel_004742,Novel_015981,Novel_002307,Novel_009401,XM_018052707.1,Novel_022707,XM_018054680.1,Novel_004747,Novel_000173
Molecular Function	GO:0035242	protein-arginine omega-N asymmetric methyltransferase activity	2	18	0.068865	0.492264	XM_018052530.1,Novel_001208
Molecular Function	GO:0046870	cadmium ion binding	1	3	0.0705984	0.492264	Novel_018257
Molecular Function	GO:0047139	glutathione-homocystine transhydrogenase activity	1	3	0.0705984	0.492264	XM_005709413.3
Molecular Function	GO:0047939	L-glucuronate reductase activity	1	3	0.0705984	0.492264	XM_018043619.1
Molecular Function	GO:0070815	peptidyl-lysine 5-dioxygenase activity	2	18	0.068865	0.492264	Novel_001086,Novel_001081
Molecular Function	GO:0097161	DH domain binding	1	3	0.0705984	0.492264	Novel_002140
Molecular Function	GO:1901611	phosphatidylglycerol binding	2	18	0.068865	0.492264	Novel_023547,Novel_023546
Biological Process	GO:0030154	cell differentiation	180	6736	0.0707408	0.492759	Novel_005519,Novel_009182,XM_018054443.1,XM_005699057.3,XM_018065603.1,Novel_024864,XM_018043213.1,Novel_015336,Novel_027718,XM_005683657.3,XM_018061013.1,XM_018054676.1,Novel_005600,Novel_005052,Novel_017675,Novel_004867,XM_018048531.1,Novel_005816,XM_018041155.1,Novel_007952,Novel_020682,Novel_005972,Novel_007282,Novel_000239,Novel_000027,XM_018048999.1,Novel_016708,Novel_012735,Novel_022706,No…
Cellular Component	GO:0032592	integral component of mitochondrial membrane	6	120	0.0708365	0.492928	XM_018055364.1,Novel_019090,Novel_022215,XM_018049227.1,Novel_019091,XM_018055365.1
Biological Process	GO:0007213	G-protein coupled acetylcholine receptor signaling pathway	3	40	0.0715142	0.495645	Novel_016767,XM_013970422.2,Novel_024964
Biological Process	GO:0097107	postsynaptic density assembly	3	40	0.0715142	0.495645	Novel_024864,Novel_006482,XM_018048999.1
Biological Process	GO:0098698	postsynaptic specialization assembly	3	40	0.0715142	0.495645	XM_018048999.1,Novel_024864,Novel_006482
Molecular Function	GO:0030159	receptor signaling complex scaffold activity	3	40	0.0715142	0.495645	Novel_006482,XM_018048999.1,Novel_005972
Biological Process	GO:0048488	synaptic vesicle endocytosis	4	65	0.071842	0.49601	Novel_005816,Novel_008979,Novel_008976,Novel_008977
Biological Process	GO:0050779	RNA destabilization	5	92	0.0718542	0.49601	Novel_001373,Novel_010757,Novel_010763,Novel_010751,Novel_010760
Biological Process	GO:0060487	lung epithelial cell differentiation	4	65	0.071842	0.49601	XM_018051958.1,XM_005683657.3,XM_018051954.1,XM_018060296.1
Cellular Component	GO:0043198	dendritic shaft	5	92	0.0718542	0.49601	Novel_013675,Novel_011282,XR_001917122.1,Novel_000173,Novel_013677
Biological Process	GO:0001776	leukocyte homeostasis	7	151	0.0738601	0.496646	XM_018062751.1,XM_013966824.2,XM_018059693.1,XM_013966825.2,Novel_026760,Novel_003062,Novel_026762
Biological Process	GO:0006105	succinate metabolic process	2	19	0.0757729	0.496646	Novel_018077,Novel_018083
Biological Process	GO:0007154	cell communication	308	11906	0.0755827	0.496646	Novel_013677,XM_018048765.1,Novel_014629,Novel_021232,XM_018061958.1,Novel_024232,XR_001917122.1,Novel_024964,Novel_006482,Novel_003546,XM_013962755.2,XM_018055110.1,Novel_011603,Novel_015981,Novel_007386,Novel_009967,Novel_002816,Novel_018207,Novel_000079,Novel_025962,Novel_004532,Novel_010375,Novel_024577,Novel_020602,Novel_001050,Novel_002616,XM_018064090.1,Novel_024721,Novel_014690,Novel_0263…
Biological Process	GO:0007281	germ cell development	14	377	0.0750267	0.496646	Novel_010760,NM_001314303.1,Novel_010751,XM_018062751.1,Novel_010757,Novel_010763,XM_005685187.3,Novel_014521,XM_018054676.1,Novel_003062,Novel_024026,XM_018058727.1,Novel_013372,XM_018058773.1
Biological Process	GO:0008203	cholesterol metabolic process	8	182	0.0747431	0.496646	XM_018067071.1,Novel_018257,Novel_002767,XM_005694739.3,XM_018052368.1,XM_018067068.1,Novel_022550,XM_018061103.1
Biological Process	GO:0010647	positive regulation of cell communication	75	2629	0.0748065	0.496646	XM_018061958.1,XM_018048765.1,Novel_013677,Novel_002646,Novel_019109,Novel_016183,Novel_026762,Novel_006482,Novel_017474,Novel_000522,Novel_006321,Novel_004122,Novel_000173,Novel_018207,Novel_017479,Novel_004817,Novel_001373,Novel_001737,XM_018060296.1,Novel_002317,Novel_013834,XM_018052686.1,Novel_012109,Novel_024011,Novel_026588,Novel_020602,Novel_024701,Novel_006216,Novel_006323,Novel_014058,N…
Biological Process	GO:0016050	vesicle organization	23	688	0.0743132	0.496646	Novel_014029,XM_018048837.1,XM_005688307.3,Novel_005816,XM_018063648.1,XM_018038353.1,Novel_026317,XM_005691547.3,Novel_008065,XM_018047646.1,Novel_014521,Novel_009606,Novel_011431,XM_018058773.1,Novel_005357,Novel_005356,XM_018060296.1,Novel_024119,Novel_002205,Novel_018326,XM_018058727.1,Novel_002149,Novel_020745
Biological Process	GO:0021603	cranial nerve formation	2	19	0.0757729	0.496646	Novel_023546,Novel_023547
Biological Process	GO:0022612	gland morphogenesis	9	213	0.0743062	0.496646	XM_018062751.1,XM_018042664.1,XM_018065844.1,XM_018051958.1,Novel_012109,Novel_014691,Novel_014690,XM_018051954.1,XM_005683657.3
Biological Process	GO:0030163	protein catabolic process	57	1944	0.0754577	0.496646	Novel_025040,Novel_026578,Novel_017655,XM_018061958.1,XM_018054188.1,XM_005699057.3,Novel_028249,XM_018050175.1,XM_018043855.1,Novel_028253,XM_013973846.2,Novel_001483,XM_018065603.1,Novel_024864,Novel_019710,Novel_008339,Novel_027718,Novel_009401,Novel_015981,Novel_012739,Novel_002730,XM_018059478.1,Novel_025210,Novel_025037,Novel_012740,Novel_012136,Novel_016447,Novel_016421,Novel_016420,XR_001…
Biological Process	GO:0031323	regulation of cellular metabolic process	315	12188	0.0750091	0.496646	Novel_002307,XM_018063036.1,XM_018052686.1,Novel_018941,XM_018043182.1,XM_018057162.1,Novel_012741,XM_005700785.3,Novel_006629,Novel_016217,Novel_019369,Novel_002254,Novel_011784,XM_005690923.3,Novel_002317,Novel_027704,Novel_022550,Novel_020177,XM_018065134.1,Novel_007142,XM_018053622.1,Novel_018952,Novel_009530,Novel_021802,XM_018060398.1,Novel_006356,Novel_010173,Novel_028249,XM_005678336.3,No…
Biological Process	GO:0032640	tumor necrosis factor production	7	151	0.0738601	0.496646	Novel_000743,Novel_000146,XM_018039339.1,Novel_020682,XM_018040347.1,Novel_026760,Novel_026762
Biological Process	GO:0034220	ion transmembrane transport	56	1904	0.0742833	0.496646	Novel_005588,Novel_023706,Novel_022064,Novel_004817,Novel_000522,Novel_021025,Novel_000326,Novel_005269,Novel_015981,XM_018056248.1,Novel_008503,XM_018057676.1,Novel_021023,Novel_008496,Novel_006482,XR_001918100.1,XM_005692322.3,Novel_008021,XM_018044828.1,XM_005680539.3,Novel_012684,Novel_013675,Novel_023696,Novel_013677,Novel_021232,Novel_002996,XM_005693503.2,Novel_011839,XM_018048154.1,Novel_…
Biological Process	GO:0034454	microtubule anchoring at centrosome	2	19	0.0757729	0.496646	XM_005685187.3,XM_018054676.1
Biological Process	GO:0034497	protein localization to pre-autophagosomal structure	2	19	0.0757729	0.496646	Novel_009606,Novel_002155
Biological Process	GO:0035023	regulation of Rho protein signal transduction	11	278	0.0755857	0.496646	Novel_014876,Novel_028303,Novel_002205,XM_018054637.1,XM_005700426.3,Novel_005330,Novel_020819,Novel_021232,XM_018054069.1,Novel_013157,Novel_027328
Biological Process	GO:0035308	negative regulation of protein dephosphorylation	3	41	0.0758356	0.496646	Novel_014629,Novel_014621,Novel_014628
Biological Process	GO:0035729	cellular response to hepatocyte growth factor stimulus	2	19	0.0757729	0.496646	XM_018060296.1,Novel_000173
Biological Process	GO:0042226	interleukin-6 biosynthetic process	2	19	0.0757729	0.496646	Novel_014691,Novel_014690
Biological Process	GO:0045408	regulation of interleukin-6 biosynthetic process	2	19	0.0757729	0.496646	Novel_014691,Novel_014690
Biological Process	GO:0045595	regulation of cell differentiation	81	2859	0.0744785	0.496646	Novel_005623,Novel_010763,Novel_005052,Novel_017675,Novel_005600,Novel_020682,Novel_001894,Novel_005816,XM_018055265.1,XM_005699057.3,XM_013976688.2,Novel_013675,Novel_010757,XM_013970277.2,Novel_009182,Novel_005519,Novel_018257,XM_018065603.1,XM_018043213.1,Novel_024864,Novel_015336,XM_018039406.1,Novel_027106,Novel_010751,Novel_004197,XM_005690080.3,XM_018043180.1,XM_018065974.1,Novel_009535,No…
Biological Process	GO:0045793	positive regulation of cell size	2	19	0.0757729	0.496646	Novel_015371,Novel_017018
Biological Process	GO:0046596	regulation of viral entry into host cell	3	41	0.0758356	0.496646	Novel_008072,Novel_006321,Novel_006323
Biological Process	GO:0051438	regulation of ubiquitin-protein transferase activity	7	152	0.0759034	0.496646	Novel_024864,Novel_000921,Novel_014330,Novel_003445,XM_005699057.3,Novel_007142,Novel_017655
Biological Process	GO:0060502	epithelial cell proliferation involved in lung morphogenesis	3	41	0.0758356	0.496646	XM_018051954.1,XM_005683657.3,XM_018051958.1
Biological Process	GO:0070727	cellular macromolecule localization	97	3481	0.0756509	0.496646	Novel_019174,Novel_013222,XM_018048999.1,Novel_020695,XM_013971802.2,XM_005694661.3,Novel_024119,Novel_011422,Novel_003062,Novel_009614,Novel_006328,XM_018062751.1,XM_005685187.3,Novel_003956,XM_005688307.3,Novel_013332,Novel_014029,XM_018065341.1,XM_013971823.2,Novel_012324,XM_018063648.1,Novel_027085,XM_005691547.3,XM_013970335.2,XM_018047646.1,Novel_018257,Novel_012208,Novel_026270,XM_01803958…
Biological Process	GO:0090399	replicative senescence	2	19	0.0757729	0.496646	Novel_001737,XM_013965606.2
Biological Process	GO:0095500	acetylcholine receptor signaling pathway	3	41	0.0758356	0.496646	Novel_016767,XM_013970422.2,Novel_024964
Biological Process	GO:1900103	positive regulation of endoplasmic reticulum unfolded protein response	2	19	0.0757729	0.496646	Novel_020682,XM_018062751.1
Biological Process	GO:1902017	regulation of cilium assembly	5	93	0.0745079	0.496646	Novel_019117,Novel_018207,XM_005685187.3,XM_018054676.1,Novel_014521
Biological Process	GO:1903831	signal transduction involved in cellular response to ammonium ion	3	41	0.0758356	0.496646	Novel_016767,Novel_024964,XM_013970422.2
Biological Process	GO:1904589	regulation of protein import	13	344	0.0756448	0.496646	Novel_014058,Novel_002730,Novel_017675,Novel_026588,Novel_017474,Novel_024011,XM_005699057.3,Novel_008021,Novel_017479,Novel_004817,Novel_018207,Novel_020682,Novel_000173
Biological Process	GO:1905144	response to acetylcholine	3	41	0.0758356	0.496646	XM_013970422.2,Novel_024964,Novel_016767
Biological Process	GO:1905145	cellular response to acetylcholine	3	41	0.0758356	0.496646	Novel_016767,Novel_024964,XM_013970422.2
Biological Process	GO:2001021	negative regulation of response to DNA damage stimulus	6	121	0.0730932	0.496646	XM_018047646.1,XM_018052686.1,Novel_009401,XM_018065974.1,Novel_017675,XM_018059432.1
Biological Process	GO:2001235	positive regulation of apoptotic signaling pathway	13	344	0.0756448	0.496646	XM_013966825.2,Novel_009401,Novel_014058,Novel_002730,XM_018062751.1,Novel_026588,XM_018061958.1,Novel_024864,XM_013966824.2,Novel_026762,Novel_018207,Novel_000173,Novel_026760
Biological Process	GO:2001242	regulation of intrinsic apoptotic signaling pathway	12	309	0.0731238	0.496646	XM_018052686.1,XM_018061958.1,Novel_026588,XM_018059432.1,XM_018062751.1,Novel_017675,XM_013966825.2,Novel_009401,Novel_018207,XM_018047646.1,XM_013966824.2,XM_018065974.1
Cellular Component	GO:0016011	dystroglycan complex	2	19	0.0757729	0.496646	XM_018050121.1,XM_013965722.2
Cellular Component	GO:0016012	sarcoglycan complex	2	19	0.0757729	0.496646	XM_018050121.1,XM_013965722.2
Cellular Component	GO:0031981	nuclear lumen	197	7429	0.0750239	0.496646	Novel_002616,Novel_011850,Novel_018965,Novel_007635,Novel_022470,Novel_015311,XM_018053432.1,XM_018066662.1,XM_018062456.1,Novel_014690,Novel_019369,Novel_002254,Novel_016217,XM_018052701.1,Novel_012741,XM_018051958.1,XM_018057162.1,XM_018051954.1,XR_001918069.1,Novel_019834,Novel_011784,XM_018065134.1,Novel_015488,XM_018059054.1,XM_018053304.1,XM_018053622.1,XM_018055552.1,XR_001917611.1,XM_0180…
Cellular Component	GO:0032584	growth cone membrane	2	19	0.0757729	0.496646	Novel_004099,Novel_024791
Cellular Component	GO:0034451	centriolar satellite	3	41	0.0758356	0.496646	XM_018047608.1,XM_005685187.3,XM_018054676.1
Cellular Component	GO:0042583	chromaffin granule	4	66	0.0750888	0.496646	Novel_011136,Novel_004817,Novel_005816,Novel_009401
Cellular Component	GO:0044304	main axon	8	181	0.0729133	0.496646	XM_018065679.1,Novel_007882,Novel_005209,Novel_007884,Novel_023576,Novel_005588,Novel_001894,XM_018065703.1
Cellular Component	GO:0048471	perinuclear region of cytoplasm	38	1230	0.0733383	0.496646	Novel_021068,XM_005682965.2,Novel_000239,Novel_003062,Novel_012209,Novel_014029,Novel_019460,Novel_012109,XM_005688307.3,Novel_020602,Novel_017811,XM_018063036.1,Novel_002345,Novel_021069,Novel_008065,Novel_015311,Novel_014628,Novel_002996,Novel_012684,Novel_012208,Novel_023346,Novel_014629,Novel_018257,Novel_012212,XM_018055110.1,Novel_014621,Novel_008021,XM_013964217.2,Novel_024451,Novel_002730…
Cellular Component	GO:0098794	postsynapse	27	829	0.0729239	0.496646	Novel_024721,Novel_013332,Novel_004197,XM_018056248.1,XM_018063036.1,Novel_002345,Novel_006697,Novel_015040,Novel_000173,XM_005693503.2,Novel_011839,Novel_005972,Novel_015884,Novel_004817,Novel_007226,XM_018048999.1,Novel_015039,Novel_019174,Novel_005519,Novel_020880,Novel_027521,Novel_002205,Novel_006200,Novel_024722,Novel_024864,Novel_006482,XM_013972199.2
Cellular Component	GO:0098799	outer mitochondrial membrane protein complex	2	19	0.0757729	0.496646	Novel_019090,Novel_019091
Molecular Function	GO:0001158	enhancer sequence-specific DNA binding	8	182	0.0747431	0.496646	Novel_021757,XM_018060296.1,XM_018048077.1,Novel_003099,Novel_005623,XM_018048073.1,Novel_015239,Novel_019721
Molecular Function	GO:0004559	alpha-mannosidase activity	3	41	0.0758356	0.496646	Novel_003717,Novel_010425,Novel_003716
Molecular Function	GO:0005200	structural constituent of cytoskeleton	6	121	0.0730932	0.496646	Novel_007884,Novel_022707,Novel_027824,Novel_022706,Novel_007882,Novel_009182
Molecular Function	GO:0031593	polyubiquitin binding	6	121	0.0730932	0.496646	Novel_001483,XM_018063598.1,XM_005678054.3,Novel_008445,XM_005698975.3,XR_001919305.1
Molecular Function	GO:0046404	ATP-dependent polydeoxyribonucleotide 5'-hydroxyl-kinase activity	2	19	0.0757729	0.496646	XM_018059054.1,XM_018059053.1
Molecular Function	GO:0051733	polydeoxyribonucleotide kinase activity	2	19	0.0757729	0.496646	XM_018059054.1,XM_018059053.1
Molecular Function	GO:0051734	ATP-dependent polynucleotide kinase activity	2	19	0.0757729	0.496646	XM_018059054.1,XM_018059053.1
Molecular Function	GO:0061676	importin-alpha family protein binding	2	19	0.0757729	0.496646	Novel_026588,XM_005688362.3
Biological Process	GO:0030879	mammary gland development	9	214	0.0760016	0.496818	Novel_024721,Novel_014691,XM_018062751.1,XM_018042664.1,XM_018060296.1,XM_005690080.3,Novel_019117,Novel_024722,Novel_014690
Biological Process	GO:0001889	liver development	8	183	0.0766004	0.499313	XM_005699249.3,Novel_015371,Novel_014690,Novel_012109,XM_005694739.3,Novel_014691,Novel_011136,XM_018065844.1
Biological Process	GO:0007156	homophilic cell adhesion via plasma membrane adhesion molecules	8	183	0.0766004	0.499313	Novel_023906,Novel_018285,Novel_023908,Novel_017956,XM_018050640.1,Novel_017971,Novel_017969,Novel_017958
Biological Process	GO:0008104	protein localization	131	4814	0.0765633	0.499313	Novel_015311,XM_018055454.1,Novel_026317,XM_005687138.3,Novel_020602,Novel_017179,Novel_012209,Novel_008312,XM_018050407.1,Novel_008624,XM_018061605.1,Novel_018207,Novel_015488,Novel_007386,Novel_027704,Novel_018900,Novel_006482,XR_001917122.1,Novel_001707,Novel_013677,Novel_004099,Novel_027085,XM_018063648.1,XM_005691547.3,Novel_014029,Novel_013332,XM_018062751.1,XM_005685187.3,Novel_009614,Nove…
Cellular Component	GO:0043228	non-membrane-bounded organelle	205	7757	0.0773172	0.502562	Novel_011932,Novel_003062,XM_018051018.1,XM_005685272.3,XM_018059131.1,XM_018059036.1,Novel_017008,Novel_004490,Novel_021777,Novel_012726,Novel_007084,Novel_016212,Novel_027699,XM_018058137.1,Novel_022209,XM_018043180.1,XR_001918836.1,XR_001917385.1,Novel_027085,Novel_027824,XR_309793.3,XM_018046080.1,Novel_027738,XM_005685187.3,Novel_022942,Novel_004197,Novel_027708,Novel_002205,Novel_018072,Nov…
Cellular Component	GO:0043232	intracellular non-membrane-bounded organelle	205	7757	0.0773172	0.502562	XM_018050785.1,Novel_019704,XM_018052558.1,Novel_007226,XM_018039339.1,Novel_000964,Novel_012105,Novel_018066,NM_001314303.1,Novel_014691,Novel_018027,Novel_021891,XM_018047608.1,Novel_016416,Novel_002345,XM_018059923.1,XM_018060296.1,Novel_000367,Novel_021757,Novel_020793,XM_018054319.1,XM_018048077.1,Novel_005209,XM_018061046.1,XR_001917382.1,XM_018039661.1,Novel_027705,Novel_012744,Novel_00671…
Molecular Function	GO:0019787	ubiquitin-like protein transferase activity	33	1052	0.0772233	0.502562	Novel_017478,Novel_010482,Novel_000424,Novel_004835,Novel_009436,Novel_021081,Novel_014058,Novel_003431,XM_018054680.1,Novel_024721,Novel_008072,Novel_010481,XM_018052686.1,XM_018063598.1,Novel_006591,Novel_018045,Novel_007084,XM_005695946.3,Novel_004702,Novel_003445,Novel_012136,Novel_016447,Novel_015981,XM_018061615.1,Novel_000326,XM_018043855.1,Novel_024722,Novel_019710,Novel_008339,Novel_0180…
Biological Process	GO:0002260	lymphocyte homeostasis	6	123	0.0777286	0.504286	XM_013966824.2,XM_018062751.1,XM_013966825.2,Novel_003062,Novel_026760,Novel_026762
Biological Process	GO:0045670	regulation of osteoclast differentiation	6	123	0.0777286	0.504286	Novel_014691,XM_018060296.1,Novel_020682,Novel_014690,XM_018042477.1,Novel_007702
Biological Process	GO:0071705	nitrogen compound transport	118	4307	0.0779687	0.505369	XM_018061605.1,Novel_008624,Novel_010760,XM_018050407.1,Novel_011431,Novel_026234,Novel_019091,Novel_027705,Novel_008312,Novel_012209,Novel_005357,Novel_000367,Novel_005356,Novel_020745,XR_001918224.1,Novel_017991,Novel_021024,XM_018047608.1,Novel_014058,Novel_005928,Novel_024011,XM_018043179.1,Novel_012105,Novel_018027,Novel_011136,Novel_026588,Novel_026317,XM_018038353.1,XM_018039339.1,Novel_01…
Biological Process	GO:0097503	sialylation	4	67	0.0784083	0.506791	Novel_018651,Novel_023866,XM_018058015.1,Novel_006172
Cellular Component	GO:0097526	spliceosomal tri-snRNP complex	4	67	0.0784083	0.506791	XM_018057447.1,XM_013962444.2,XM_005692203.3,Novel_003387
Molecular Function	GO:0051020	GTPase binding	24	728	0.0783421	0.506791	XM_018055110.1,Novel_018326,Novel_002205,XM_005694661.3,Novel_010650,Novel_020562,Novel_000854,XM_018061434.1,XM_018055773.1,Novel_014521,Novel_004099,XM_018048677.1,XM_005691547.3,XM_018063648.1,Novel_012927,Novel_010482,Novel_019460,Novel_012105,Novel_010481,Novel_017179,Novel_022269,Novel_001580,Novel_009614,Novel_006328
Biological Process	GO:0042990	regulation of transcription factor import into nucleus	8	184	0.0784851	0.506813	Novel_018207,Novel_000173,Novel_020682,Novel_008021,Novel_004817,Novel_024011,Novel_014058,Novel_002730
Biological Process	GO:0007417	central nervous system development	49	1649	0.0792735	0.508347	Novel_024864,Novel_006482,XM_005683657.3,Novel_010757,XM_018055773.1,Novel_018257,XM_018048073.1,Novel_017109,XM_018059053.1,XM_018060398.1,Novel_009231,XM_018059054.1,Novel_016452,Novel_000712,Novel_000173,Novel_019117,Novel_000031,Novel_001894,Novel_005588,Novel_010763,Novel_000020,Novel_011603,XM_018054676.1,Novel_024606,XM_018048531.1,XM_005694739.3,Novel_005623,XM_018048077.1,Novel_017018,XM…
Biological Process	GO:0016246	RNA interference	3	42	0.0802692	0.508347	XM_018059053.1,XM_018059054.1,Novel_021408
Biological Process	GO:0023056	positive regulation of signaling	75	2640	0.0799888	0.508347	XM_018048765.1,Novel_013677,Novel_002646,XM_018061958.1,Novel_006482,Novel_026762,Novel_019109,Novel_016183,Novel_004122,Novel_006321,Novel_000522,Novel_017474,Novel_001373,Novel_004817,Novel_017479,Novel_018207,Novel_000173,Novel_001737,Novel_013834,XM_018060296.1,Novel_002317,Novel_014058,Novel_024577,Novel_024701,Novel_006216,Novel_006323,Novel_026588,Novel_020602,XM_018052686.1,Novel_012109,N…
Biological Process	GO:0043043	peptide biosynthetic process	50	1686	0.0789147	0.508347	Novel_025037,Novel_015488,Novel_012739,Novel_021608,Novel_010763,XM_005699249.3,Novel_012740,XM_005680477.3,Novel_005661,Novel_001373,Novel_016420,Novel_016421,Novel_019804,Novel_006326,Novel_025040,Novel_018026,Novel_010757,Novel_021802,Novel_021606,Novel_002749,XM_013973846.2,Novel_028249,Novel_028253,Novel_000299,XM_018058139.1,Novel_010751,Novel_028252,Novel_020602,Novel_018027,XM_018038249.1…
Biological Process	GO:0044728	DNA methylation or demethylation	6	124	0.0801071	0.508347	XM_018055552.1,XM_018055551.1,XR_001918836.1,Novel_003099,XM_018051018.1,Novel_000173
Biological Process	GO:0045471	response to ethanol	6	124	0.0801071	0.508347	Novel_024864,XR_001918100.1,XM_005699057.3,Novel_006200,Novel_012684,Novel_020602
Biological Process	GO:0071071	regulation of phospholipid biosynthetic process	3	42	0.0802692	0.508347	Novel_013677,Novel_013675,XM_018051384.1
Biological Process	GO:0071357	cellular response to type I interferon	3	42	0.0802692	0.508347	Novel_026760,Novel_026762,XM_018062797.1
Biological Process	GO:0071706	tumor necrosis factor superfamily cytokine production	7	154	0.0800885	0.508347	Novel_000146,Novel_000743,XM_018039339.1,XM_018040347.1,Novel_020682,Novel_026760,Novel_026762
Biological Process	GO:0071732	cellular response to nitric oxide	3	42	0.0802692	0.508347	Novel_017899,Novel_017900,Novel_018257
Biological Process	GO:0097106	postsynaptic density organization	3	42	0.0802692	0.508347	XM_018048999.1,Novel_024864,Novel_006482
Biological Process	GO:0097191	extrinsic apoptotic signaling pathway	16	449	0.0799184	0.508347	Novel_026762,Novel_010057,Novel_015371,Novel_024864,Novel_018207,Novel_020682,Novel_026760,Novel_000173,XM_018050215.1,XM_013966526.2,XM_005683338.3,Novel_003825,XM_018052707.1,Novel_014058,Novel_002730,XM_018062751.1
Biological Process	GO:0099084	postsynaptic specialization organization	3	42	0.0802692	0.508347	XM_018048999.1,Novel_006482,Novel_024864
Cellular Component	GO:0031974	membrane-enclosed lumen	219	8327	0.0798026	0.508347	Novel_011697,XM_018042329.1,Novel_007641,Novel_020695,Novel_012735,Novel_022706,Novel_003015,Novel_010057,Novel_019800,Novel_017018,XM_005676781.3,Novel_026653,XM_018039406.1,Novel_005410,XM_018048467.1,XM_018065341.1,XM_013971823.2,Novel_012324,Novel_014330,XM_018050755.1,XM_018065974.1,Novel_008287,Novel_028248,XM_018047646.1,Novel_008258,XM_018052530.1,XM_018061770.1,XM_018047312.1,XM_01805815…
Cellular Component	GO:0043233	organelle lumen	219	8327	0.0798026	0.508347	Novel_011850,Novel_002616,Novel_007635,Novel_022470,Novel_018965,XM_018053432.1,Novel_015311,XM_005687138.3,Novel_014690,XM_018066662.1,XM_018062456.1,XM_018052701.1,Novel_016217,Novel_019369,Novel_002254,XM_018051958.1,XM_018057162.1,Novel_008624,Novel_012741,XM_018051954.1,Novel_011784,Novel_008312,Novel_019834,XR_001918069.1,XM_018065134.1,Novel_015488,XM_018053622.1,XM_018053304.1,XM_01805905…
Cellular Component	GO:0070013	intracellular organelle lumen	219	8327	0.0798026	0.508347	Novel_011697,Novel_020695,Novel_007641,XM_018042329.1,Novel_012735,Novel_022706,Novel_017018,Novel_019800,Novel_003015,Novel_010057,XM_005676781.3,XM_018039406.1,Novel_026653,XM_018065341.1,XM_018048467.1,Novel_005410,Novel_012324,Novel_014330,XM_013971823.2,XM_018065974.1,XM_018050755.1,Novel_028248,XM_018047646.1,Novel_008258,Novel_008287,XM_018052530.1,XM_018061770.1,XM_018047312.1,Novel_01765…
Cellular Component	GO:0097060	synaptic membrane	20	587	0.0788991	0.508347	Novel_006400,Novel_019174,XM_018048999.1,XM_013972199.2,Novel_006482,Novel_014344,Novel_024864,Novel_027521,Novel_006200,Novel_006697,XM_018063036.1,XM_018056248.1,Novel_026317,Novel_005816,Novel_004835,Novel_015884,XM_018048677.1,Novel_005972,XM_005693503.2,Novel_011839
Cellular Component	GO:0098573	intrinsic component of mitochondrial membrane	6	124	0.0801071	0.508347	XM_018055365.1,XM_018049227.1,Novel_019091,Novel_019090,Novel_022215,XM_018055364.1
Molecular Function	GO:0008146	sulfotransferase activity	7	154	0.0800885	0.508347	Novel_019543,XM_018049933.1,Novel_010664,Novel_011955,XM_018042251.1,Novel_023617,XM_018041482.1
Molecular Function	GO:0035326	enhancer binding	9	216	0.0794632	0.508347	Novel_015239,Novel_019721,XM_018048073.1,Novel_005623,Novel_003099,XM_018065974.1,XM_018048077.1,XM_018060296.1,Novel_021757
Molecular Function	GO:0043130	ubiquitin binding	11	281	0.080092	0.508347	XM_018052686.1,XM_005678054.3,Novel_026578,Novel_008445,Novel_002730,Novel_014058,XR_001919305.1,XM_005698975.3,Novel_001483,Novel_017478,XM_018063598.1
Biological Process	GO:0006518	peptide metabolic process	57	1953	0.0803973	0.508691	XM_005685272.3,Novel_003062,XR_001918224.1,XM_013962531.2,Novel_012735,Novel_021408,Novel_019369,XM_013965606.2,Novel_012726,Novel_010760,Novel_012744,Novel_004490,Novel_006629,XM_005700785.3,Novel_011431,Novel_012741,Novel_011697,Novel_020132,Novel_012725,Novel_025737,XM_018058137.1,Novel_028248,XM_018047646.1,Novel_025272,Novel_018083,XM_018038249.1,Novel_028252,Novel_010751,Novel_017309,Novel_…
Cellular Component	GO:0099513	polymeric cytoskeletal fiber	35	1130	0.0806616	0.509897	XM_005699057.3,XM_005688362.3,Novel_027670,Novel_007882,XM_018054443.1,Novel_009182,Novel_020663,XM_005693787.2,XM_005693140.3,Novel_018072,XM_018050175.1,Novel_019611,Novel_003825,Novel_022707,Novel_005600,Novel_018207,Novel_016452,Novel_000712,Novel_021777,Novel_021068,Novel_005533,XM_018059276.1,Novel_020662,XM_018059131.1,Novel_022706,Novel_011850,Novel_027824,Novel_018066,Novel_007884,Novel_…
Biological Process	GO:0002544	chronic inflammatory response	2	20	0.0828891	0.509967	Novel_014691,Novel_014690
Biological Process	GO:0002761	regulation of myeloid leukocyte differentiation	9	217	0.0812293	0.509967	Novel_026762,Novel_020682,Novel_026760,XM_018060296.1,Novel_014690,Novel_007702,Novel_014691,Novel_020602,XM_018042477.1
Biological Process	GO:0010172	embryonic body morphogenesis	2	20	0.0828891	0.509967	Novel_016857,Novel_021891
Biological Process	GO:0010467	gene expression	292	11283	0.0822789	0.509967	Novel_014432,Novel_010217,Novel_020729,XM_018042431.1,XM_018059053.1,Novel_016803,XM_013973846.2,Novel_002749,XM_018054830.1,XM_018052027.1,Novel_014850,Novel_017474,Novel_025037,Novel_003825,Novel_019611,Novel_001373,XM_018059651.1,Novel_014819,XM_018043813.1,Novel_023667,Novel_016802,Novel_000023,XM_018066255.1,XM_005692203.3,Novel_007480,XM_018039661.1,Novel_012744,Novel_009637,XM_013962444.2,…
Biological Process	GO:0010662	regulation of striated muscle cell apoptotic process	4	68	0.0817999	0.509967	Novel_010757,Novel_010763,Novel_010760,Novel_010751
Biological Process	GO:0010665	regulation of cardiac muscle cell apoptotic process	4	68	0.0817999	0.509967	Novel_010757,Novel_010763,Novel_010751,Novel_010760
Biological Process	GO:0019438	aromatic compound biosynthetic process	228	8694	0.0813335	0.509967	Novel_019611,Novel_003825,Novel_025037,Novel_017474,Novel_024606,Novel_016802,Novel_019117,Novel_000031,Novel_023667,XM_018043813.1,Novel_000173,Novel_014819,XM_018046974.1,XM_018059651.1,Novel_003099,Novel_017479,Novel_016421,Novel_017109,Novel_016857,Novel_010217,XM_018055676.1,Novel_014466,Novel_020729,Novel_025040,Novel_014850,XM_018052027.1,XM_005698975.3,XM_018054830.1,Novel_017900,Novel_01…
Biological Process	GO:0021954	central nervous system neuron development	7	155	0.0822303	0.509967	XM_018051958.1,Novel_024864,XM_005683657.3,Novel_020602,XM_018051954.1,Novel_019117,Novel_013332
Biological Process	GO:0022010	central nervous system myelination	2	20	0.0828891	0.509967	Novel_024606,Novel_024864
Biological Process	GO:0032096	negative regulation of response to food	2	20	0.0828891	0.509967	XM_018054676.1,XM_005685187.3
Biological Process	GO:0032099	negative regulation of appetite	2	20	0.0828891	0.509967	XM_005685187.3,XM_018054676.1
Biological Process	GO:0032291	axon ensheathment in central nervous system	2	20	0.0828891	0.509967	Novel_024864,Novel_024606
Biological Process	GO:0032507	maintenance of protein location in cell	4	68	0.0817999	0.509967	XM_005685187.3,XM_018054676.1,Novel_012324,XM_005687138.3
Biological Process	GO:0044700	single organism signaling	304	11769	0.0819897	0.509967	Novel_017900,XM_018038572.1,Novel_016482,Novel_019109,Novel_007616,Novel_016183,XM_018061434.1,XM_005680539.3,Novel_006254,Novel_000077,Novel_017479,Novel_004817,XM_018055912.1,Novel_019117,XR_001918868.1,Novel_000712,XM_018047740.1,Novel_000173,Novel_026384,Novel_004122,XM_018051036.1,XM_013972199.2,Novel_024791,Novel_016358,Novel_012475,Novel_027521,XM_018054428.1,Novel_005356,Novel_018519,Nove…
Biological Process	GO:0048050	post-embryonic eye morphogenesis	2	20	0.0828891	0.509967	XM_018062751.1,XM_018055265.1
Biological Process	GO:0061008	hepaticobiliary system development	8	186	0.082337	0.509967	XM_018065844.1,Novel_012109,XM_005694739.3,Novel_011136,Novel_014691,Novel_014690,XM_005699249.3,Novel_015371
Biological Process	GO:1902165	regulation of intrinsic apoptotic signaling pathway in response to DNA damage by p53 class mediator	2	20	0.0828891	0.509967	XM_018065974.1,XM_018047646.1
Cellular Component	GO:0005802	trans-Golgi network	15	417	0.0826831	0.509967	XM_005688307.3,XM_005684505.3,Novel_024451,Novel_000522,XM_018048837.1,XM_013964217.2,Novel_014029,Novel_002155,XM_018061605.1,Novel_020132,Novel_021891,XM_018058608.1,XM_005687492.3,Novel_015311,Novel_004175
Cellular Component	GO:0019897	extrinsic component of plasma membrane	14	383	0.0827411	0.509967	Novel_018207,XM_005690923.3,Novel_020745,Novel_000236,XM_018055454.1,Novel_018263,Novel_016767,Novel_002816,XM_013972474.2,Novel_007808,XM_013970422.2,XM_018051036.1,XM_013970277.2,Novel_020510
Cellular Component	GO:0045202	synapse	52	1767	0.0822724	0.509967	XM_018055454.1,Novel_011839,XM_005693503.2,Novel_008065,Novel_015040,XM_018038353.1,Novel_026317,Novel_004835,XM_005691547.3,Novel_007226,Novel_024721,Novel_027229,XM_018051805.1,Novel_001050,Novel_013332,XM_018063393.1,Novel_018285,Novel_006216,Novel_004197,Novel_006697,XM_018063036.1,Novel_002345,Novel_024119,Novel_027521,XM_013972199.2,XM_013965606.2,Novel_015039,Novel_021594,Novel_019174,Nove…
Cellular Component	GO:1990023	mitotic spindle midzone	2	20	0.0828891	0.509967	Novel_018066,Novel_018072
Molecular Function	GO:0001091	RNA polymerase II basal transcription factor binding	2	20	0.0828891	0.509967	XM_018039406.1,Novel_001589
Molecular Function	GO:0003828	alpha-N-acetylneuraminate alpha-2,8-sialyltransferase activity	2	20	0.0828891	0.509967	Novel_023866,Novel_006172
Molecular Function	GO:0004713	protein tyrosine kinase activity	14	382	0.0814215	0.509967	XM_005690923.3,Novel_009709,XM_018060044.1,Novel_000236,Novel_002140,Novel_013071,Novel_003820,XM_018055265.1,Novel_021140,XM_018051036.1,XM_018051136.1,XM_018066411.1,Novel_009705,Novel_009707
Molecular Function	GO:0004972	NMDA glutamate receptor activity	2	20	0.0828891	0.509967	XM_018056248.1,Novel_006200
Molecular Function	GO:0005088	Ras guanyl-nucleotide exchange factor activity	15	417	0.0826831	0.509967	XM_005700426.3,XM_018055110.1,Novel_005330,XM_018054637.1,Novel_002205,Novel_014876,Novel_028303,Novel_015811,Novel_027328,Novel_013157,XM_018054069.1,Novel_021232,Novel_004197,XM_018055792.1,Novel_020819
Molecular Function	GO:0008172	S-methyltransferase activity	2	20	0.0828891	0.509967	XM_018039233.1,Novel_024640
Molecular Function	GO:0015291	secondary active transmembrane transporter activity	17	485	0.0817121	0.509967	Novel_026234,Novel_008496,Novel_021023,Novel_013939,XM_018044828.1,Novel_021022,Novel_027229,Novel_005127,XM_018043179.1,Novel_021025,XM_018049227.1,Novel_021026,Novel_021024,Novel_001461,Novel_008503,Novel_012766,XM_005680477.3
Molecular Function	GO:0030676	Rac guanyl-nucleotide exchange factor activity	2	20	0.0828891	0.509967	Novel_014876,Novel_002205
Molecular Function	GO:0042171	lysophosphatidic acid acyltransferase activity	2	20	0.0828891	0.509967	XM_018038493.1,XM_005684957.3
Biological Process	GO:0051641	cellular localization	137	5071	0.0838998	0.515726	Novel_008979,XM_005679824.3,Novel_018257,Novel_012684,Novel_013675,Novel_008021,XR_001918100.1,XM_018061822.1,Novel_027708,Novel_019905,Novel_002730,XM_018040653.1,Novel_022064,XM_018038743.1,Novel_001894,XM_018048677.1,Novel_008976,Novel_021777,Novel_013222,Novel_023447,XM_005694661.3,Novel_003062,Novel_011422,XM_005685187.3,XM_018062751.1,Novel_009614,Novel_006328,Novel_014029,Novel_017811,Nove…
Biological Process	GO:0000459	exonucleolytic trimming involved in rRNA processing	2	21	0.0901995	0.516301	XM_018043249.1,XM_018043294.1
Biological Process	GO:0000467	exonucleolytic trimming to generate mature 3'-end of 5.8S rRNA from tricistronic rRNA transcript (SSU-rRNA, 5.8S rRNA, LSU-rRNA)	2	21	0.0901995	0.516301	XM_018043294.1,XM_018043249.1
Biological Process	GO:0000741	karyogamy	1	4	0.0930068	0.516301	XM_005699057.3
Biological Process	GO:0001694	histamine biosynthetic process	1	4	0.0930068	0.516301	Novel_011035
Biological Process	GO:0002358	B cell homeostatic proliferation	1	4	0.0930068	0.516301	XM_018062751.1
Biological Process	GO:0002904	positive regulation of B cell apoptotic process	1	4	0.0930068	0.516301	XM_018062751.1
Biological Process	GO:0003091	renal water homeostasis	3	44	0.0894629	0.516301	Novel_023696,Novel_023704,Novel_023702
Biological Process	GO:0006119	oxidative phosphorylation	6	127	0.0874842	0.516301	Novel_002970,Novel_008336,Novel_009304,Novel_004812,XM_013973846.2,Novel_000102
Biological Process	GO:0006278	RNA-dependent DNA biosynthetic process	6	126	0.0849851	0.516301	Novel_025307,XM_018060813.1,Novel_027085,XM_018046974.1,Novel_020518,Novel_027738
Biological Process	GO:0006338	chromatin remodeling	10	256	0.0930433	0.516301	Novel_016212,Novel_022437,XM_018060398.1,Novel_019369,Novel_017109,XM_018048073.1,Novel_016217,XM_018048077.1,Novel_003099,Novel_009593
Biological Process	GO:0006606	protein import into nucleus	18	527	0.090125	0.516301	XM_005694661.3,Novel_008021,XM_005699057.3,Novel_017109,Novel_018257,Novel_000173,Novel_020682,Novel_018207,Novel_004817,Novel_017479,Novel_012105,Novel_017474,Novel_024011,Novel_026588,Novel_003825,Novel_002730,Novel_017675,Novel_014058
Biological Process	GO:0006650	glycerophospholipid metabolic process	17	492	0.0900941	0.516301	XM_018039958.1,XM_018066662.1,Novel_020682,Novel_022469,XM_005684957.3,Novel_022470,XM_018038493.1,Novel_007253,XM_018051384.1,XR_001919614.1,Novel_024864,Novel_016482,Novel_013677,XM_018059432.1,Novel_023318,Novel_013675,XM_013971802.2
Biological Process	GO:0006678	glucosylceramide metabolic process	2	21	0.0901995	0.516301	Novel_018083,Novel_018077
Biological Process	GO:0007263	nitric oxide mediated signal transduction	2	21	0.0901995	0.516301	Novel_017899,Novel_017900
Biological Process	GO:0007344	pronuclear fusion	1	4	0.0930068	0.516301	XM_005699057.3
Biological Process	GO:0007635	chemosensory behavior	2	21	0.0901995	0.516301	XM_018056248.1,XM_018063036.1
Biological Process	GO:0008585	female gonad development	7	158	0.0888514	0.516301	XM_018051136.1,Novel_014690,XM_018062751.1,Novel_002149,Novel_014691,Novel_021081,Novel_010057
Biological Process	GO:0009247	glycolipid biosynthetic process	7	159	0.0911235	0.516301	XM_018058015.1,XM_013971802.2,Novel_014998,XM_018059432.1,XM_018039958.1,Novel_018651,Novel_023866
Biological Process	GO:0009443	pyridoxal 5'-phosphate salvage	1	4	0.0930068	0.516301	Novel_001167
Biological Process	GO:0009636	response to toxic substance	10	256	0.0930433	0.516301	Novel_015336,Novel_006623,Novel_006621,XM_018062751.1,Novel_018257,XM_018042477.1,XM_005699057.3,XM_018042329.1,Novel_007641,Novel_020602
Biological Process	GO:0010511	regulation of phosphatidylinositol biosynthetic process	2	21	0.0901995	0.516301	Novel_013677,Novel_013675
Biological Process	GO:0010940	positive regulation of necrotic cell death	1	4	0.0930068	0.516301	Novel_018257
Biological Process	GO:0010960	magnesium ion homeostasis	2	21	0.0901995	0.516301	Novel_005588,Novel_027106
Biological Process	GO:0014038	regulation of Schwann cell differentiation	1	4	0.0930068	0.516301	XM_005699057.3
Biological Process	GO:0015669	gas transport	3	44	0.0894629	0.516301	Novel_023702,Novel_023696,Novel_023704
Biological Process	GO:0017157	regulation of exocytosis	13	356	0.0925018	0.516301	Novel_026578,Novel_021891,Novel_001050,Novel_000854,Novel_020602,XM_018038353.1,Novel_026317,Novel_005816,XM_005691547.3,Novel_010650,Novel_019905,Novel_024119,Novel_017991
Biological Process	GO:0019374	galactolipid metabolic process	2	21	0.0901995	0.516301	Novel_018077,Novel_018083
Biological Process	GO:0022412	cellular process involved in reproduction in multicellular organism	15	422	0.0891751	0.516301	XM_005685187.3,Novel_010763,XM_018062751.1,Novel_010757,XM_018054676.1,Novel_014521,Novel_010760,XM_018042216.1,NM_001314303.1,Novel_010751,XM_018058773.1,Novel_013372,Novel_003062,Novel_024026,XM_018058727.1
Biological Process	GO:0032458	slow endocytic recycling	1	4	0.0930068	0.516301	Novel_006328
Biological Process	GO:0032463	negative regulation of protein homooligomerization	1	4	0.0930068	0.516301	Novel_009401
Biological Process	GO:0032534	regulation of microvillus assembly	2	21	0.0901995	0.516301	Novel_023547,Novel_023546
Biological Process	GO:0033693	neurofilament bundle assembly	1	4	0.0930068	0.516301	Novel_009182
Biological Process	GO:0034508	centromere complex assembly	3	43	0.0848126	0.516301	Novel_006714,Novel_006716,XM_018046080.1
Biological Process	GO:0034696	response to prostaglandin F	1	4	0.0930068	0.516301	Novel_021757
Biological Process	GO:0036015	response to interleukin-3	1	4	0.0930068	0.516301	Novel_000173
Biological Process	GO:0036016	cellular response to interleukin-3	1	4	0.0930068	0.516301	Novel_000173
Biological Process	GO:0042478	regulation of eye photoreceptor cell development	1	4	0.0930068	0.516301	Novel_019117
Biological Process	GO:0043489	RNA stabilization	5	99	0.0915236	0.516301	Novel_010751,XM_005684922.3,Novel_010760,Novel_010757,Novel_010763
Biological Process	GO:0044337	canonical Wnt signaling pathway involved in positive regulation of apoptotic process	1	4	0.0930068	0.516301	Novel_000173
Biological Process	GO:0044744	protein targeting to nucleus	18	527	0.090125	0.516301	Novel_024011,Novel_017474,Novel_012105,Novel_003825,Novel_026588,Novel_002730,Novel_017675,Novel_014058,Novel_020682,Novel_000173,Novel_018207,Novel_004817,Novel_017479,Novel_017109,XM_005699057.3,Novel_018257,Novel_008021,XM_005694661.3
Biological Process	GO:0045123	cellular extravasation	3	44	0.0894629	0.516301	XM_013966824.2,Novel_026762,Novel_026760
Biological Process	GO:0045719	negative regulation of glycogen biosynthetic process	1	4	0.0930068	0.516301	Novel_000173
Biological Process	GO:0048254	snoRNA localization	1	4	0.0930068	0.516301	Novel_001589
Biological Process	GO:0048255	mRNA stabilization	5	99	0.0915236	0.516301	Novel_010760,XM_005684922.3,Novel_010751,Novel_010763,Novel_010757
Biological Process	GO:0048518	positive regulation of biological process	270	10409	0.0870667	0.516301	XM_005684922.3,XM_018038353.1,Novel_019704,Novel_000964,Novel_012109,XM_018054680.1,Novel_026588,Novel_006216,Novel_024701,Novel_021891,Novel_015115,Novel_021757,XM_005696537.3,Novel_024791,Novel_010760,Novel_027705,XM_018046216.1,Novel_018519,Novel_000173,Novel_019117,Novel_004817,Novel_016421,Novel_017479,Novel_004122,Novel_024606,Novel_019109,Novel_016183,Novel_002075,Novel_001483,Novel_003414…
Biological Process	GO:0048563	post-embryonic animal organ morphogenesis	2	21	0.0901995	0.516301	XM_018055265.1,XM_018062751.1
Biological Process	GO:0048713	regulation of oligodendrocyte differentiation	4	70	0.0887957	0.516301	Novel_010757,Novel_010763,Novel_010760,Novel_010751
Biological Process	GO:0048813	dendrite morphogenesis	13	353	0.0880866	0.516301	Novel_000173,Novel_014876,Novel_018326,Novel_024864,Novel_000964,Novel_006482,Novel_017109,Novel_013332,XM_018060398.1,XM_018048999.1,Novel_013222,Novel_004197,XM_018056248.1
Biological Process	GO:0050891	multicellular organismal water homeostasis	4	70	0.0887957	0.516301	Novel_023696,Novel_023706,Novel_023704,Novel_023702
Biological Process	GO:0051101	regulation of DNA binding	6	128	0.0900232	0.516301	Novel_016708,XM_005683657.3,Novel_004817,XM_018050755.1,XM_018051958.1,XM_018039288.1
Biological Process	GO:0051225	spindle assembly	8	189	0.0883205	0.516301	Novel_015115,Novel_027824,Novel_018066,Novel_022707,XM_018061046.1,XM_005688362.3,Novel_022706,Novel_018072
Biological Process	GO:0051402	neuron apoptotic process	17	489	0.0864369	0.516301	Novel_010057,Novel_018045,Novel_018044,Novel_026762,Novel_018257,Novel_009182,XR_001917122.1,Novel_014179,Novel_014690,Novel_026760,XM_018062751.1,XM_018061615.1,XM_018063036.1,XM_018040653.1,XM_018056248.1,Novel_011603,Novel_014691
Biological Process	GO:0051457	maintenance of protein location in nucleus	2	21	0.0901995	0.516301	XM_005685187.3,XM_018054676.1
Biological Process	GO:0060428	lung epithelium development	5	98	0.0885591	0.516301	XM_018051958.1,XM_013970277.2,XM_005683657.3,XM_018051954.1,XM_018060296.1
Biological Process	GO:0060479	lung cell differentiation	4	71	0.0923981	0.516301	XM_018060296.1,XM_018051954.1,XM_005683657.3,XM_018051958.1
Biological Process	GO:0060996	dendritic spine development	8	190	0.0903696	0.516301	Novel_004197,XM_018048999.1,Novel_011136,Novel_027229,Novel_024721,Novel_006482,Novel_024722,Novel_024864
Biological Process	GO:0060999	positive regulation of dendritic spine development	5	97	0.0856455	0.516301	Novel_004197,Novel_024722,Novel_006482,Novel_024721,XM_018048999.1
Biological Process	GO:0061580	colon epithelial cell migration	1	4	0.0930068	0.516301	Novel_011843
Biological Process	GO:0070889	platelet alpha granule organization	1	4	0.0930068	0.516301	XM_018047646.1
Biological Process	GO:0071000	response to magnetism	1	4	0.0930068	0.516301	XM_005680539.3
Biological Process	GO:0071109	superior temporal gyrus development	1	4	0.0930068	0.516301	Novel_000173
Biological Process	GO:0071731	response to nitric oxide	3	44	0.0894629	0.516301	Novel_017899,Novel_018257,Novel_017900
Biological Process	GO:0072560	type B pancreatic cell maturation	1	4	0.0930068	0.516301	XM_018052027.1
Biological Process	GO:0097164	ammonium ion metabolic process	21	633	0.090124	0.516301	Novel_014773,Novel_027744,Novel_025482,Novel_023571,Novel_004740,Novel_023069,Novel_022961,Novel_004749,Novel_008217,Novel_004745,Novel_023570,Novel_004739,Novel_014192,Novel_003914,Novel_027341,Novel_004747,Novel_019398,Novel_011035,XM_018051384.1,Novel_004742,Novel_021641
Biological Process	GO:1901362	organic cyclic compound biosynthetic process	233	8908	0.0850519	0.516301	XM_018048077.1,XM_018038529.1,Novel_013834,XM_005696537.3,Novel_009637,Novel_021757,XM_018052653.1,Novel_014961,Novel_001167,XM_018060296.1,XM_018066255.1,Novel_012725,Novel_000023,XM_018039661.1,Novel_012744,Novel_007480,Novel_007702,Novel_019704,XM_018052558.1,XM_005684922.3,XM_018050785.1,XM_018063334.1,Novel_014058,XM_018062596.1,Novel_006216,Novel_016416,XM_018047608.1,Novel_014691,Novel_002…
Biological Process	GO:1902003	regulation of amyloid-beta formation	2	21	0.0901995	0.516301	Novel_025737,Novel_011431
Biological Process	GO:1902041	regulation of extrinsic apoptotic signaling pathway via death domain receptors	4	70	0.0887957	0.516301	Novel_002730,Novel_024864,Novel_026762,Novel_026760
Biological Process	GO:1902170	cellular response to reactive nitrogen species	3	44	0.0894629	0.516301	Novel_017900,Novel_018257,Novel_017899
Biological Process	GO:1902262	apoptotic process involved in blood vessel morphogenesis	1	4	0.0930068	0.516301	XM_018062751.1
Biological Process	GO:1902593	single-organism nuclear import	18	527	0.090125	0.516301	Novel_008021,XM_005694661.3,Novel_018257,Novel_017109,XM_005699057.3,Novel_004817,Novel_017479,Novel_018207,Novel_020682,Novel_000173,Novel_014058,Novel_017675,Novel_002730,Novel_003825,Novel_026588,Novel_017474,Novel_024011,Novel_012105
Biological Process	GO:1902953	positive regulation of ER to Golgi vesicle-mediated transport	1	4	0.0930068	0.516301	Novel_014521
Biological Process	GO:1903406	regulation of sodium:potassium-exchanging ATPase activity	1	4	0.0930068	0.516301	XM_005680539.3
Biological Process	GO:1903407	negative regulation of sodium:potassium-exchanging ATPase activity	1	4	0.0930068	0.516301	XM_005680539.3
Biological Process	GO:1903408	positive regulation of sodium:potassium-exchanging ATPase activity	1	4	0.0930068	0.516301	XM_005680539.3
Biological Process	GO:1903422	negative regulation of synaptic vesicle recycling	1	4	0.0930068	0.516301	Novel_024119
Biological Process	GO:1903541	regulation of exosomal secretion	2	21	0.0901995	0.516301	Novel_019905,Novel_026578
Biological Process	GO:1903543	positive regulation of exosomal secretion	2	21	0.0901995	0.516301	Novel_019905,Novel_026578
Biological Process	GO:1903774	positive regulation of viral budding via host ESCRT complex	1	4	0.0930068	0.516301	Novel_026578
Biological Process	GO:1903900	regulation of viral life cycle	9	222	0.090413	0.516301	Novel_006323,Novel_015115,Novel_026578,Novel_006321,Novel_014521,Novel_017474,Novel_008072,Novel_017479,Novel_003387
Biological Process	GO:1904339	negative regulation of dopaminergic neuron differentiation	1	4	0.0930068	0.516301	Novel_000173
Biological Process	GO:2000077	negative regulation of type B pancreatic cell development	1	4	0.0930068	0.516301	Novel_000173
Biological Process	GO:2000374	regulation of oxygen metabolic process	1	4	0.0930068	0.516301	Novel_018257
Biological Process	GO:2000466	negative regulation of glycogen (starch) synthase activity	1	4	0.0930068	0.516301	Novel_000173
Biological Process	GO:2001031	positive regulation of cellular glucuronidation	1	4	0.0930068	0.516301	Novel_012684
Cellular Component	GO:0015629	actin cytoskeleton	31	992	0.0876747	0.516301	XM_018052686.1,Novel_025037,Novel_015644,Novel_004867,Novel_019611,XM_018054269.1,Novel_016416,XM_018065679.1,XM_018059923.1,Novel_012739,XM_018043182.1,XM_018065703.1,Novel_028248,Novel_001894,Novel_016421,XM_018043180.1,Novel_016420,Novel_012740,Novel_007226,Novel_020562,Novel_012726,XM_018059036.1,Novel_012744,Novel_012741,Novel_025040,XM_018052219.1,Novel_012725,Novel_011932,Novel_028249,Nove…
Cellular Component	GO:0030173	integral component of Golgi membrane	6	127	0.0874842	0.516301	Novel_006172,Novel_014998,XM_018058015.1,Novel_014521,Novel_023866,Novel_018651
Cellular Component	GO:0031045	dense core granule	3	44	0.0894629	0.516301	Novel_026317,XM_018038353.1,Novel_005816
Cellular Component	GO:0032279	asymmetric synapse	16	453	0.0847649	0.516301	Novel_013332,Novel_024721,XM_018063036.1,Novel_002345,XM_018056248.1,Novel_004197,Novel_011839,Novel_000173,Novel_015040,Novel_019174,Novel_015039,XM_018048999.1,Novel_002205,Novel_020880,Novel_006482,Novel_024722
Cellular Component	GO:0034455	t-UTP complex	1	4	0.0930068	0.516301	XM_018062196.1
Cellular Component	GO:0043025	neuronal cell body	26	814	0.0915	0.516301	XM_018063393.1,Novel_020602,Novel_024721,Novel_007884,Novel_000326,Novel_006697,Novel_006424,Novel_006216,Novel_004197,Novel_005588,Novel_002996,XM_018047646.1,Novel_000173,Novel_005972,Novel_023576,Novel_008065,Novel_016767,Novel_026317,Novel_016421,Novel_007882,XM_013970422.2,Novel_011730,Novel_002149,XM_018058727.1,Novel_024722,XM_018058773.1
Cellular Component	GO:0044440	endosomal part	20	599	0.0918071	0.516301	Novel_026578,Novel_012208,Novel_002646,XM_005684505.3,Novel_013222,Novel_012209,Novel_005357,Novel_024791,Novel_012212,Novel_005356,Novel_018326,Novel_019905,Novel_006328,Novel_027229,Novel_002155,Novel_019460,Novel_011136,Novel_000424,Novel_004835,Novel_012204
Cellular Component	GO:0070022	transforming growth factor beta receptor complex	1	4	0.0930068	0.516301	XM_018065603.1
Cellular Component	GO:0071565	nBAF complex	3	43	0.0848126	0.516301	XM_018048077.1,XR_001919484.1,XM_018048073.1
Cellular Component	GO:0098984	neuron to neuron synapse	16	453	0.0847649	0.516301	Novel_015039,Novel_019174,XM_018048999.1,Novel_020880,Novel_002205,Novel_024722,Novel_006482,Novel_024721,Novel_013332,Novel_004197,XM_018063036.1,Novel_002345,XM_018056248.1,Novel_000173,Novel_011839,Novel_015040
Molecular Function	GO:0000250	lanosterol synthase activity	1	4	0.0930068	0.516301	XM_018052368.1
Molecular Function	GO:0002196	Ser-tRNA(Ala) hydrolase activity	1	4	0.0930068	0.516301	Novel_019804
Molecular Function	GO:0003908	methylated-DNA-[protein]-cysteine S-methyltransferase activity	1	4	0.0930068	0.516301	Novel_024640
Molecular Function	GO:0003943	N-acetylgalactosamine-4-sulfatase activity	1	4	0.0930068	0.516301	Novel_011843
Molecular Function	GO:0004032	alditol:NADP+ 1-oxidoreductase activity	1	4	0.0930068	0.516301	XM_018043619.1
Molecular Function	GO:0004068	aspartate 1-decarboxylase activity	1	4	0.0930068	0.516301	XM_018038445.1
Molecular Function	GO:0004398	histidine decarboxylase activity	1	4	0.0930068	0.516301	Novel_011035
Molecular Function	GO:0004742	dihydrolipoyllysine-residue acetyltransferase activity	1	4	0.0930068	0.516301	Novel_015964
Molecular Function	GO:0004782	sulfinoalanine decarboxylase activity	1	4	0.0930068	0.516301	XM_018038445.1
Molecular Function	GO:0004842	ubiquitin-protein transferase activity	32	1031	0.0896041	0.516301	Novel_010482,Novel_017478,Novel_004835,Novel_000424,Novel_009436,Novel_021081,Novel_014058,XM_018054680.1,Novel_003431,XM_018052686.1,Novel_008072,Novel_010481,Novel_024721,XM_018063598.1,Novel_006591,Novel_018045,Novel_007084,XM_005695946.3,Novel_004702,Novel_003445,Novel_012136,Novel_016447,Novel_015981,XM_018061615.1,Novel_000326,XM_018043855.1,Novel_024722,Novel_008339,Novel_019710,Novel_0180…
Molecular Function	GO:0005006	epidermal growth factor-activated receptor activity	1	4	0.0930068	0.516301	XM_018055265.1
Molecular Function	GO:0008270	zinc ion binding	80	2853	0.08991	0.516301	Novel_020794,Novel_017629,XM_018061615.1,Novel_026488,Novel_027629,Novel_025307,XM_018058152.1,XM_018055523.1,XR_001919484.1,XM_018065844.1,XM_018063945.1,Novel_018257,XM_013963004.2,XM_018043855.1,XM_018052707.1,Novel_012623,Novel_006328,Novel_022942,Novel_016522,Novel_008287,XM_018047646.1,Novel_009535,Novel_014330,Novel_017478,Novel_004835,Novel_010712,Novel_017279,XM_018042216.1,XM_018059036.…
Molecular Function	GO:0008444	CDP-diacylglycerol-glycerol-3-phosphate 3-phosphatidyltransferase activity	1	4	0.0930068	0.516301	XR_001919614.1
Molecular Function	GO:0008478	pyridoxal kinase activity	1	4	0.0930068	0.516301	Novel_001167
Molecular Function	GO:0008503	benzodiazepine receptor activity	1	4	0.0930068	0.516301	Novel_006697
Molecular Function	GO:0009400	signal transducer, downstream of receptor, with serine/threonine phosphatase activity	1	4	0.0930068	0.516301	XM_018061453.1
Molecular Function	GO:0015296	anion:cation symporter activity	6	126	0.0849851	0.516301	Novel_013939,Novel_008496,Novel_005127,Novel_012766,XM_018043179.1,Novel_008503
Molecular Function	GO:0015923	mannosidase activity	3	44	0.0894629	0.516301	Novel_003717,Novel_003716,Novel_010425
Molecular Function	GO:0016773	phosphotransferase activity, alcohol group as acceptor	60	2086	0.0912832	0.516301	XM_018061046.1,Novel_023318,Novel_027705,Novel_023832,Novel_009707,XM_013966825.2,XM_018060044.1,Novel_017018,Novel_000236,XM_005690923.3,Novel_001167,Novel_004532,Novel_003820,XM_018065341.1,Novel_002616,XM_018064090.1,Novel_005410,Novel_004531,Novel_013332,Novel_020602,Novel_026653,Novel_009705,Novel_004197,Novel_022470,XM_018051136.1,XM_018063036.1,XM_018043182.1,XM_018055454.1,Novel_008258,No…
Molecular Function	GO:0030295	protein kinase activator activity	6	129	0.0926019	0.516301	Novel_002205,XM_018042329.1,XM_018065341.1,XM_018043182.1,Novel_018257,XM_018043180.1
Molecular Function	GO:0031559	oxidosqualene cyclase activity	1	4	0.0930068	0.516301	XM_018052368.1
Molecular Function	GO:0031996	thioesterase binding	2	21	0.0901995	0.516301	XM_018052707.1,Novel_011136
Molecular Function	GO:0042813	Wnt-activated receptor activity	3	43	0.0848126	0.516301	Novel_006216,Novel_013834,Novel_017675
Molecular Function	GO:0051731	polynucleotide 5'-hydroxyl-kinase activity	2	21	0.0901995	0.516301	XM_018059054.1,XM_018059053.1
Molecular Function	GO:0052590	sn-glycerol-3-phosphate:ubiquinone oxidoreductase activity	1	4	0.0930068	0.516301	XM_018063247.1
Molecular Function	GO:0052591	sn-glycerol-3-phosphate:ubiquinone-8 oxidoreductase activity	1	4	0.0930068	0.516301	XM_018063247.1
Molecular Function	GO:1902936	phosphatidylinositol bisphosphate binding	8	188	0.0862986	0.516301	XM_018038353.1,Novel_026317,Novel_005816,Novel_015336,Novel_020745,XM_018055773.1,Novel_001050,XM_005684505.3
Biological Process	GO:0043523	regulation of neuron apoptotic process	15	425	0.093221	0.516871	XR_001917122.1,Novel_014179,Novel_014691,XM_018062751.1,XM_018061615.1,Novel_018257,XM_018063036.1,XM_018056248.1,XM_018040653.1,Novel_011603,Novel_009182,Novel_010057,Novel_018045,Novel_018044,Novel_014690
Biological Process	GO:1902476	chloride transmembrane transport	7	160	0.0934279	0.517602	XM_018048156.1,Novel_006050,Novel_001461,Novel_006697,XM_018048154.1,XM_018051805.1,Novel_027521
Molecular Function	GO:0051427	hormone receptor binding	14	391	0.0937881	0.519181	Novel_014690,XM_013971823.2,Novel_012242,XM_018041155.1,Novel_017479,XM_005693140.3,Novel_018263,Novel_005972,XM_018052530.1,XM_018048765.1,XM_018051036.1,Novel_001208,Novel_014691,Novel_017474
Biological Process	GO:0007052	mitotic spindle organization	8	192	0.0945497	0.520309	Novel_018072,Novel_027824,XM_005688362.3,XM_018061046.1,Novel_018066,Novel_021891,Novel_015115,XM_018064112.1
Biological Process	GO:0016125	sterol metabolic process	8	192	0.0945497	0.520309	XM_018061103.1,Novel_022550,XM_018067068.1,XM_018052368.1,XM_005694739.3,Novel_002767,Novel_018257,XM_018067071.1
Biological Process	GO:0030262	apoptotic nuclear changes	3	45	0.0942174	0.520309	XM_018039339.1,Novel_021408,XM_018062751.1
Biological Process	GO:0045324	late endosome to vacuole transport	3	45	0.0942174	0.520309	Novel_027708,Novel_027705,Novel_027704
Biological Process	GO:0045600	positive regulation of fat cell differentiation	5	100	0.0945387	0.520309	XM_018060296.1,Novel_014691,Novel_013675,Novel_013677,Novel_014690
Biological Process	GO:2000058	regulation of protein ubiquitination involved in ubiquitin-dependent protein catabolic process	5	100	0.0945387	0.520309	Novel_024864,Novel_009401,XM_005699057.3,Novel_021081,Novel_017655
Cellular Component	GO:0030139	endocytic vesicle	15	426	0.0945948	0.520309	Novel_023318,XM_005684505.3,Novel_011136,Novel_019460,Novel_012208,Novel_019488,Novel_004197,Novel_011730,Novel_027141,Novel_012212,Novel_005356,Novel_012204,Novel_005357,Novel_026317,Novel_012209
Molecular Function	GO:0016417	S-acyltransferase activity	5	100	0.0945387	0.520309	Novel_010710,Novel_011422,Novel_009471,Novel_015964,Novel_010712
Biological Process	GO:0048489	synaptic vesicle transport	12	324	0.095357	0.523251	Novel_008976,Novel_008979,Novel_007386,Novel_001050,Novel_008977,XM_005691547.3,Novel_026317,XM_018038353.1,Novel_009561,Novel_005816,Novel_024119,Novel_008065
Biological Process	GO:0097480	establishment of synaptic vesicle localization	12	324	0.095357	0.523251	Novel_008065,Novel_024119,Novel_026317,XM_018038353.1,Novel_005816,Novel_009561,XM_005691547.3,Novel_008977,Novel_001050,Novel_007386,Novel_008979,Novel_008976
Biological Process	GO:0099003	vesicle-mediated transport in synapse	12	324	0.095357	0.523251	Novel_008979,Novel_008976,Novel_007386,Novel_001050,XM_005691547.3,XM_018038353.1,Novel_026317,Novel_009561,Novel_005816,Novel_008977,Novel_008065,Novel_024119
Biological Process	GO:0030488	tRNA methylation	4	72	0.0960691	0.525071	Novel_021972,Novel_021979,Novel_021987,Novel_021978
Biological Process	GO:0031100	animal organ regeneration	4	72	0.0960691	0.525071	Novel_014691,XM_005699249.3,XM_005699057.3,Novel_014690
Biological Process	GO:0032528	microvillus organization	4	72	0.0960691	0.525071	Novel_013222,Novel_023547,Novel_023546,Novel_000964
Biological Process	GO:0120031	plasma membrane bounded cell projection assembly	24	746	0.0958711	0.525071	XM_005693140.3,Novel_014621,Novel_024722,Novel_020562,XM_018056920.1,Novel_013222,Novel_014521,Novel_014629,Novel_005519,Novel_023546,Novel_016452,Novel_014628,Novel_000712,Novel_023547,Novel_018207,Novel_019117,Novel_000964,XM_013971823.2,Novel_024721,Novel_001050,Novel_011136,XM_018047608.1,XM_005685187.3,XM_018054676.1
Molecular Function	GO:0050681	androgen receptor binding	4	72	0.0960691	0.525071	Novel_001208,Novel_017474,XM_018052530.1,Novel_017479
Biological Process	GO:0006596	polyamine biosynthetic process	2	22	0.0976906	0.526901	Novel_002075,Novel_014773
Biological Process	GO:0006629	lipid metabolic process	68	2402	0.0966312	0.526901	XM_018057878.1,Novel_024864,XR_001919614.1,Novel_023866,Novel_027708,XM_018059432.1,XM_018067071.1,Novel_010757,Novel_018257,Novel_012684,Novel_013675,Novel_023547,Novel_020682,XM_018061103.1,Novel_010763,XM_018054676.1,XM_018048531.1,XM_018051384.1,XM_018052368.1,Novel_018077,Novel_023570,XM_013971802.2,XM_013969550.2,Novel_023318,XM_018039958.1,Novel_011717,Novel_017852,Novel_023546,XM_00568518…
Biological Process	GO:0006996	organelle organization	183	6936	0.0965555	0.526901	Novel_011338,XM_013976537.2,XM_018058773.1,Novel_006482,XM_005687268.3,XM_005684505.3,XM_018060398.1,Novel_020663,Novel_024026,XM_018046190.1,Novel_009593,Novel_018207,XM_018065134.1,Novel_002317,XM_005690923.3,Novel_018326,Novel_020562,Novel_016217,Novel_019369,Novel_021068,Novel_014521,XM_018057447.1,XM_018057162.1,Novel_008624,Novel_006714,XM_018043182.1,Novel_015311,XM_018065703.1,Novel_02631…
Biological Process	GO:0007202	activation of phospholipase C activity	2	22	0.0976906	0.526901	Novel_013677,Novel_013675
Biological Process	GO:0009448	gamma-aminobutyric acid metabolic process	2	22	0.0976906	0.526901	Novel_018077,Novel_018083
Biological Process	GO:0010566	regulation of ketone biosynthetic process	2	22	0.0976906	0.526901	XM_018039218.1,Novel_023037
Biological Process	GO:0016584	nucleosome positioning	2	22	0.0976906	0.526901	Novel_016217,Novel_016212
Biological Process	GO:0018206	peptidyl-methionine modification	2	22	0.0976906	0.526901	Novel_024309,Novel_024311
Biological Process	GO:0021953	central nervous system neuron differentiation	13	359	0.0970514	0.526901	Novel_019117,XM_018051954.1,XM_005683657.3,Novel_024864,Novel_006482,XM_018048077.1,XM_018048531.1,XM_018048073.1,XM_018048999.1,Novel_013332,Novel_020602,Novel_024606,XM_018051958.1
Biological Process	GO:0030278	regulation of ossification	12	325	0.0969706	0.526901	Novel_014690,Novel_009535,Novel_021022,Novel_017479,Novel_021023,Novel_021026,Novel_021024,Novel_021025,Novel_014691,Novel_024232,Novel_016708,Novel_017474
Biological Process	GO:0051260	protein homooligomerization	17	498	0.0977014	0.526901	Novel_012212,Novel_012209,XM_013966824.2,Novel_012735,Novel_023696,Novel_012726,Novel_023704,Novel_012741,Novel_012208,XM_013966825.2,Novel_023702,Novel_012204,Novel_002996,Novel_005588,Novel_016421,XM_018062751.1,Novel_009401
Cellular Component	GO:0008074	guanylate cyclase complex, soluble	2	22	0.0976906	0.526901	Novel_017899,Novel_017900
Cellular Component	GO:0090723	growth cone part	2	22	0.0976906	0.526901	Novel_004099,Novel_024791
Molecular Function	GO:0001076	transcription factor activity, RNA polymerase II transcription factor binding	13	359	0.0970514	0.526901	XM_018052558.1,XM_018060296.1,XM_005683657.3,Novel_008287,XM_018051958.1,Novel_027864,Novel_019721,Novel_017109,Novel_023062,XM_005697054.3,Novel_005623,XM_018039406.1,XM_018060398.1
Molecular Function	GO:0004596	peptide alpha-N-acetyltransferase activity	2	22	0.0976906	0.526901	Novel_024309,Novel_024311
Molecular Function	GO:0009931	calcium-dependent protein serine/threonine kinase activity	2	22	0.0976906	0.526901	XM_018063036.1,Novel_020602
Molecular Function	GO:0019900	kinase binding	46	1563	0.0971149	0.526901	Novel_014691,Novel_026653,XM_018065341.1,Novel_012109,Novel_001580,Novel_004197,Novel_016416,Novel_027254,Novel_028248,Novel_007813,Novel_014690,XM_018038353.1,Novel_012744,Novel_016708,XM_018061046.1,Novel_012726,Novel_012725,Novel_012741,Novel_022616,Novel_024119,Novel_003062,Novel_010057,Novel_015371,Novel_012735,XM_005686363.3,Novel_025037,Novel_012739,Novel_002730,XM_018059478.1,Novel_018207…
Biological Process	GO:0051443	positive regulation of ubiquitin-protein transferase activity	6	131	0.0978776	0.527439	Novel_007142,Novel_017655,XM_005699057.3,Novel_000921,Novel_014330,Novel_024864
Biological Process	GO:0046545	development of primary female sexual characteristics	7	162	0.0981333	0.527846	Novel_014690,XM_018051136.1,XM_018062751.1,Novel_002149,Novel_014691,Novel_021081,Novel_010057
Biological Process	GO:0051100	negative regulation of binding	9	226	0.0981826	0.527846	Novel_000173,XM_005683657.3,XM_018065603.1,Novel_004817,Novel_027085,XM_018042431.1,XM_018062751.1,XM_018039288.1,XM_018051958.1
Biological Process	GO:2000113	negative regulation of cellular macromolecule biosynthetic process	75	2675	0.0981749	0.527846	Novel_010751,XM_018039406.1,Novel_001208,Novel_009535,Novel_014330,XM_018050755.1,Novel_027085,Novel_023546,XM_018052530.1,Novel_016212,Novel_027699,Novel_016708,XM_013962531.2,Novel_021408,Novel_010057,XM_018051018.1,Novel_008445,Novel_010763,Novel_000146,Novel_005623,XM_018038743.1,Novel_022659,XM_018041155.1,Novel_005652,Novel_023547,XM_018039288.1,XM_018062797.1,Novel_018257,Novel_026578,Nove…
Biological Process	GO:0008299	isoprenoid biosynthetic process	3	46	0.0990734	0.529747	XM_013969550.2,XM_005694739.3,XM_018061103.1
Biological Process	GO:0009057	macromolecule catabolic process	76	2715	0.0988865	0.529747	Novel_015488,Novel_025037,Novel_027704,Novel_015981,Novel_000173,Novel_018207,XR_001918868.1,Novel_001372,Novel_016447,Novel_016421,Novel_005661,XM_018061958.1,Novel_006356,Novel_025040,Novel_018026,XM_018062674.1,XM_018042664.1,Novel_019710,XM_013973846.2,Novel_001483,Novel_028249,Novel_011335,Novel_010481,XM_018054680.1,Novel_018027,Novel_003431,Novel_016416,Novel_015115,Novel_014058,XM_0180630…
Biological Process	GO:0045649	regulation of macrophage differentiation	3	46	0.0990734	0.529747	Novel_026760,Novel_026762,Novel_020602
Biological Process	GO:0051531	NFAT protein import into nucleus	3	46	0.0990734	0.529747	Novel_000173,Novel_020682,Novel_008021
Biological Process	GO:0070633	transepithelial transport	3	46	0.0990734	0.529747	Novel_008503,Novel_008496,Novel_013939
Biological Process	GO:0097421	liver regeneration	3	46	0.0990734	0.529747	Novel_014691,XM_005699249.3,Novel_014690
Biological Process	GO:1904861	excitatory synapse assembly	3	46	0.0990734	0.529747	XM_018048999.1,Novel_006482,Novel_024864
Biological Process	GO:0001570	vasculogenesis	7	163	0.100534	0.531595	Novel_025714,Novel_010757,Novel_010763,XM_018042458.1,Novel_010760,Novel_010751,XM_018042216.1
Biological Process	GO:0006304	DNA modification	6	132	0.100574	0.531595	XM_018055552.1,Novel_003099,XR_001918836.1,XM_018055551.1,XM_018051018.1,Novel_000173
Biological Process	GO:0008406	gonad development	13	361	0.100159	0.531595	Novel_002149,Novel_021081,Novel_010057,Novel_014690,Novel_013372,XM_018042458.1,Novel_014691,XM_005694739.3,XM_018051136.1,Novel_014521,Novel_017675,XM_018062751.1,Novel_025714
Biological Process	GO:0022603	regulation of anatomical structure morphogenesis	53	1833	0.10024	0.531595	Novel_000964,XM_018043180.1,Novel_027141,Novel_008258,Novel_015040,Novel_014628,XM_018043182.1,Novel_004103,Novel_027254,Novel_004197,XM_018062751.1,Novel_021891,XM_018039406.1,Novel_027106,Novel_020602,XM_018065886.1,XR_001917952.1,Novel_012109,Novel_024791,XM_018051954.1,Novel_018326,Novel_000499,XM_018051958.1,Novel_022616,Novel_013222,XM_018048999.1,Novel_015039,Novel_020562,Novel_010664,Nove…
Biological Process	GO:0034613	cellular protein localization	95	3457	0.100052	0.531595	Novel_017991,Novel_020745,Novel_000367,Novel_024791,Novel_012209,Novel_027705,Novel_019091,Novel_008624,XM_018061605.1,Novel_000964,XM_005687138.3,Novel_019704,Novel_011136,Novel_026588,Novel_018027,Novel_012105,Novel_024011,Novel_014058,Novel_006216,Novel_021891,XM_018047608.1,Novel_018900,XM_018044988.1,Novel_012212,Novel_006482,Novel_017109,XR_001917122.1,Novel_001707,Novel_013677,Novel_009606…
Biological Process	GO:0040018	positive regulation of multicellular organism growth	4	73	0.0998075	0.531595	XM_018048531.1,XM_018060296.1,XM_005685187.3,XM_018054676.1
Biological Process	GO:0042493	response to drug	15	430	0.100216	0.531595	Novel_024864,Novel_016421,XM_005685282.3,XM_018060296.1,Novel_023546,Novel_023547,Novel_013677,Novel_018257,Novel_000239,XM_005694739.3,XM_005699057.3,Novel_026588,Novel_007177,Novel_013675,Novel_013222
Biological Process	GO:0043603	cellular amide metabolic process	65	2292	0.0998899	0.531595	Novel_004490,Novel_012726,XM_013965606.2,Novel_020132,Novel_011697,Novel_018077,Novel_003062,XM_005685272.3,Novel_012735,Novel_021408,XM_013962531.2,Novel_017309,Novel_010751,Novel_028248,XM_018047646.1,XM_018058137.1,Novel_006326,Novel_019804,Novel_021606,Novel_010757,Novel_028253,Novel_000299,Novel_023866,XM_018058139.1,Novel_012739,XM_005690673.3,Novel_010763,XM_005699249.3,XM_005680477.3,Nove…
Biological Process	GO:0045921	positive regulation of exocytosis	6	132	0.100574	0.531595	Novel_020602,Novel_019905,Novel_026317,XM_018038353.1,Novel_026578,Novel_021891
Biological Process	GO:0051209	release of sequestered calcium ion into cytosol	7	163	0.100534	0.531595	Novel_013675,Novel_012684,Novel_004817,XM_018062751.1,XR_001918100.1,Novel_008021,Novel_013677
Biological Process	GO:0070227	lymphocyte apoptotic process	6	132	0.100574	0.531595	Novel_026760,Novel_003062,Novel_026762,Novel_024864,XM_018062751.1,XM_013966824.2
Biological Process	GO:0097479	synaptic vesicle localization	13	361	0.100159	0.531595	XM_005691547.3,XM_018038353.1,Novel_026317,Novel_024864,Novel_005816,Novel_009561,Novel_008977,Novel_008065,Novel_024119,Novel_008979,Novel_008976,Novel_007386,Novel_001050
Biological Process	GO:1901576	organic substance biosynthetic process	319	12444	0.0999622	0.531595	XM_018063405.1,XM_018042216.1,XM_018048397.1,Novel_012726,Novel_023570,XM_013966825.2,XM_018051018.1,Novel_011422,Novel_001824,Novel_007253,Novel_010751,Novel_011035,Novel_027738,XM_018058137.1,Novel_001013,Novel_021081,Novel_012242,Novel_013675,XM_005697054.3,XM_018039288.1,Novel_014467,Novel_026578,XM_018059432.1,Novel_016861,XM_018040347.1,Novel_028253,XM_018040115.1,Novel_005623,Novel_011955,…
Biological Process	GO:2000377	regulation of reactive oxygen species metabolic process	9	227	0.100183	0.531595	Novel_016447,Novel_016421,Novel_012735,Novel_010057,XM_018039218.1,Novel_012741,Novel_018257,Novel_023037,Novel_012726
Molecular Function	GO:0031369	translation initiation factor binding	4	73	0.0998075	0.531595	XM_005699249.3,XM_018052686.1,Novel_000299,XM_018047144.1
Biological Process	GO:0051651	maintenance of location in cell	5	102	0.100719	0.531952	XM_018054676.1,XM_005687138.3,Novel_012324,Novel_004817,XM_005685187.3
Biological Process	GO:0031023	microtubule organizing center organization	8	195	0.101023	0.533152	XM_005693140.3,Novel_026489,Novel_026488,XM_013971823.2,Novel_027824,XM_005699057.3,Novel_015115,Novel_021891
Biological Process	GO:0030031	cell projection assembly	24	751	0.10116	0.53337	Novel_014621,Novel_024722,XM_005693140.3,Novel_014521,Novel_014629,Novel_005519,Novel_020562,XM_018056920.1,Novel_013222,XM_013971823.2,Novel_000964,Novel_016452,Novel_023546,Novel_000712,Novel_014628,Novel_023547,Novel_018207,Novel_019117,XM_018047608.1,XM_005685187.3,XM_018054676.1,Novel_024721,Novel_001050,Novel_011136
Cellular Component	GO:0044424	intracellular part	700	28225	0.101219	0.53337	XM_018053622.1,Novel_008282,Novel_006966,XM_018053304.1,Novel_018263,XM_018056248.1,Novel_001890,Novel_027704,Novel_015488,XM_018051013.1,Novel_028249,XM_005678336.3,XM_005685282.3,XM_018061453.1,Novel_014621,Novel_012813,XM_018043973.1,XM_013976537.2,Novel_021802,XM_013972474.2,Novel_010173,XM_018062456.1,XM_018053432.1,XM_018043182.1,Novel_011839,Novel_002307,Novel_007635,XM_018047144.1,Novel_0…
Biological Process	GO:0048015	phosphatidylinositol-mediated signaling	13	362	0.101735	0.535618	Novel_024864,Novel_014621,Novel_016482,Novel_014876,Novel_014628,Novel_021081,Novel_020682,Novel_013677,Novel_014629,Novel_024577,Novel_000439,Novel_013675,Novel_023318
Biological Process	GO:0098656	anion transmembrane transport	16	466	0.101801	0.535618	Novel_027521,Novel_021023,Novel_021022,XM_018044828.1,Novel_026234,XM_018048154.1,XM_018048156.1,Novel_006050,Novel_021025,XM_018043179.1,XM_018051805.1,Novel_005127,Novel_006697,Novel_021026,Novel_021024,Novel_001461
Biological Process	GO:0019219	regulation of nucleobase-containing compound metabolic process	222	8520	0.102649	0.539668	Novel_016212,Novel_027699,XM_013966825.2,XM_018063405.1,XM_018042216.1,Novel_017008,XM_018048397.1,Novel_012726,Novel_004702,Novel_001824,Novel_000154,XM_018051018.1,Novel_027738,XM_018038916.1,XM_018062751.1,Novel_001208,Novel_012242,Novel_010482,Novel_027085,Novel_023546,Novel_021081,XM_018062797.1,Novel_018257,XM_018039288.1,Novel_026442,Novel_026578,XM_018067071.1,Novel_014467,XM_018060813.1,…
Biological Process	GO:0001541	ovarian follicle development	5	103	0.103883	0.539928	XM_018062751.1,Novel_014690,Novel_021081,Novel_010057,Novel_014691
Biological Process	GO:0001938	positive regulation of endothelial cell proliferation	5	103	0.103883	0.539928	XM_005686088.3,Novel_020602,Novel_014628,Novel_014629,Novel_014621
Biological Process	GO:0007409	axonogenesis	27	863	0.103948	0.539928	Novel_011603,Novel_027229,Novel_003820,Novel_013332,Novel_027106,Novel_020602,Novel_022269,XM_018043180.1,Novel_007282,XM_018043182.1,Novel_000173,Novel_019117,XM_018061434.1,Novel_009182,Novel_005519,Novel_018257,XM_018051958.1,Novel_010664,XR_001917122.1,XM_013976688.2,Novel_024864,Novel_024791,Novel_017253,XM_018060296.1,XM_018051954.1,XM_005683657.3,Novel_027718
Biological Process	GO:0031398	positive regulation of protein ubiquitination	11	295	0.103296	0.539928	Novel_017655,XM_005699057.3,Novel_009401,Novel_007142,XM_005698975.3,Novel_021081,Novel_001483,Novel_000921,Novel_014330,Novel_024864,Novel_016447
Biological Process	GO:0032728	positive regulation of interferon-beta production	4	74	0.103612	0.539928	XM_018062797.1,Novel_009637,Novel_000146,XM_018040347.1
Biological Process	GO:0033598	mammary gland epithelial cell proliferation	3	47	0.104028	0.539928	Novel_014691,XM_018062751.1,Novel_014690
Biological Process	GO:0035094	response to nicotine	3	47	0.104028	0.539928	XM_005693503.2,XM_018060296.1,XM_013972199.2
Biological Process	GO:0042987	amyloid precursor protein catabolic process	3	47	0.104028	0.539928	Novel_002767,Novel_011431,Novel_025737
Biological Process	GO:0043628	ncRNA 3'-end processing	3	47	0.104028	0.539928	XM_018043249.1,XM_018043294.1,Novel_027738
Biological Process	GO:0051302	regulation of cell division	11	295	0.103296	0.539928	Novel_027705,Novel_023318,Novel_012684,Novel_027704,Novel_015115,XM_005685187.3,Novel_002345,XM_005679509.3,XM_018054676.1,Novel_027708,XM_005686088.3
Biological Process	GO:0060416	response to growth hormone	3	47	0.104028	0.539928	XM_005680539.3,Novel_002317,Novel_020682
Biological Process	GO:0061077	chaperone-mediated protein folding	6	133	0.103309	0.539928	Novel_026489,Novel_005600,Novel_026488,Novel_009401,XM_013971107.2,XM_005687268.3
Biological Process	GO:0070741	response to interleukin-6	4	74	0.103612	0.539928	XM_018058015.1,Novel_023696,Novel_023704,Novel_023702
Cellular Component	GO:0005697	telomerase holoenzyme complex	3	47	0.104028	0.539928	XM_018057447.1,Novel_027738,Novel_027085
Molecular Function	GO:0016830	carbon-carbon lyase activity	6	133	0.103309	0.539928	XM_018038445.1,Novel_014344,Novel_025714,XM_018042458.1,Novel_014773,Novel_011035
Molecular Function	GO:0048156	tau protein binding	3	47	0.104028	0.539928	XM_018065679.1,Novel_001894,XM_018065703.1
Molecular Function	GO:0099600	transmembrane receptor activity	72	2569	0.10399	0.539928	Novel_010336,XM_018055265.1,Novel_013675,Novel_000074,Novel_004739,Novel_016606,Novel_000083,XM_018066411.1,Novel_000998,Novel_000665,Novel_005519,Novel_004740,Novel_006200,XM_013964656.2,Novel_022781,Novel_020926,XR_001918100.1,Novel_002140,Novel_004749,Novel_017675,Novel_023335,Novel_020518,Novel_004742,Novel_021140,Novel_015884,XM_018067249.1,Novel_000089,Novel_015039,Novel_009707,Novel_005573…
Biological Process	GO:0050821	protein stabilization	10	262	0.104156	0.540187	Novel_009401,Novel_018257,XM_018061046.1,Novel_023062,Novel_017655,Novel_001050,Novel_024864,Novel_020682,XM_018060296.1,XM_018055454.1
Biological Process	GO:0006821	chloride transport	9	229	0.104255	0.540293	XM_018048156.1,Novel_006050,Novel_027521,XM_018048154.1,Novel_008496,Novel_006697,Novel_008503,Novel_001461,XM_018051805.1
Molecular Function	GO:0019901	protein kinase binding	41	1384	0.104337	0.540316	Novel_002730,XM_018059478.1,Novel_012739,Novel_025037,Novel_016421,Novel_016420,Novel_012740,Novel_020682,XM_018053304.1,Novel_000173,Novel_018207,Novel_025040,XM_013970277.2,XM_018055773.1,Novel_000998,XM_013976483.2,Novel_024864,Novel_028253,Novel_028249,XM_018043973.1,Novel_027254,Novel_004197,Novel_016416,Novel_012109,Novel_026653,XM_018038353.1,Novel_007813,Novel_028248,Novel_022616,Novel_01…
Biological Process	GO:0016197	endosomal transport	18	539	0.105159	0.541092	XM_018048837.1,Novel_014029,XM_005688307.3,Novel_013332,Novel_027704,Novel_006328,Novel_012204,XM_018048677.1,Novel_023318,Novel_027705,Novel_012208,Novel_012212,Novel_018326,Novel_020745,Novel_027708,XM_018065603.1,Novel_012209,Novel_023447
Biological Process	GO:0042364	water-soluble vitamin biosynthetic process	2	23	0.105349	0.541092	Novel_001167,XM_018043619.1
Biological Process	GO:0048535	lymph node development	2	23	0.105349	0.541092	Novel_026762,Novel_026760
Biological Process	GO:0060056	mammary gland involution	2	23	0.105349	0.541092	XM_018062751.1,XM_018042664.1
Biological Process	GO:0097049	motor neuron apoptotic process	2	23	0.105349	0.541092	Novel_026760,Novel_026762
Biological Process	GO:0097527	necroptotic signaling pathway	2	23	0.105349	0.541092	Novel_026762,Novel_026760
Molecular Function	GO:0001163	RNA polymerase I regulatory region sequence-specific DNA binding	2	23	0.105349	0.541092	XM_018055676.1,Novel_019834
Molecular Function	GO:0001164	RNA polymerase I CORE element sequence-specific DNA binding	2	23	0.105349	0.541092	XM_018055676.1,Novel_019834
Molecular Function	GO:0010857	calcium-dependent protein kinase activity	2	23	0.105349	0.541092	Novel_020602,XM_018063036.1
Molecular Function	GO:0030228	lipoprotein particle receptor activity	2	23	0.105349	0.541092	Novel_011717,Novel_006216
Molecular Function	GO:0035497	cAMP response element binding	2	23	0.105349	0.541092	XM_018060296.1,XM_018038916.1
Biological Process	GO:1902652	secondary alcohol metabolic process	8	197	0.105473	0.541325	Novel_022550,XM_018067068.1,XM_018052368.1,XM_005694739.3,Novel_002767,Novel_018257,XM_018067071.1,XM_018061103.1
Biological Process	GO:0000904	cell morphogenesis involved in differentiation	40	1348	0.105655	0.541857	XM_018060398.1,XR_001917122.1,XM_013976688.2,Novel_017109,Novel_005519,Novel_009182,Novel_018257,XM_018061434.1,Novel_014876,Novel_027718,XM_005683657.3,Novel_017253,Novel_006482,Novel_024864,Novel_022269,Novel_011603,XM_018056248.1,Novel_019117,Novel_000173,Novel_007282,XM_018048999.1,Novel_013222,Novel_010664,XM_018051958.1,Novel_014521,XM_018051954.1,Novel_018326,XM_018060296.1,Novel_024791,No…
Biological Process	GO:0000460	maturation of 5.8S rRNA	3	49	0.114221	0.545007	XM_018043249.1,XM_018043294.1,XM_018061770.1
Biological Process	GO:0001171	reverse transcription	1	5	0.114875	0.545007	Novel_020518
Biological Process	GO:0001573	ganglioside metabolic process	4	76	0.111417	0.545007	XM_018058015.1,Novel_014998,Novel_018651,Novel_023866
Biological Process	GO:0001914	regulation of T cell mediated cytotoxicity	2	24	0.113164	0.545007	Novel_026760,Novel_026762
Biological Process	GO:0002339	B cell selection	1	5	0.114875	0.545007	XM_018062751.1
Biological Process	GO:0003105	negative regulation of glomerular filtration	1	5	0.114875	0.545007	Novel_005519
Biological Process	GO:0006921	cellular component disassembly involved in execution phase of apoptosis	3	48	0.109078	0.545007	Novel_021408,XM_018039339.1,XM_018062751.1
Biological Process	GO:0007014	actin ubiquitination	1	5	0.114875	0.545007	XM_018052686.1
Biological Process	GO:0007051	spindle organization	11	301	0.114332	0.545007	Novel_018072,Novel_022706,XM_018059131.1,XM_005688362.3,XM_018061046.1,Novel_022707,Novel_018066,Novel_027824,Novel_021891,XM_018064112.1,Novel_015115
Biological Process	GO:0008635	activation of cysteine-type endopeptidase activity involved in apoptotic process by cytochrome c	1	5	0.114875	0.545007	XM_018062751.1
Biological Process	GO:0010609	mRNA localization resulting in posttranscriptional regulation of gene expression	1	5	0.114875	0.545007	XM_018047646.1
Biological Process	GO:0015882	L-ascorbic acid transport	1	5	0.114875	0.545007	Novel_013939
Biological Process	GO:0016070	RNA metabolic process	252	9759	0.111897	0.545007	XM_018063469.1,Novel_009535,XM_013971823.2,XM_013966526.2,Novel_003366,Novel_014330,Novel_007479,XM_018050755.1,XM_018043249.1,XM_018065974.1,Novel_008287,XM_005690080.3,Novel_028248,XM_018052530.1,XM_005676781.3,XM_018051136.1,Novel_014398,XM_018058793.1,Novel_026653,XM_018039406.1,XM_018052707.1,Novel_012735,XM_013962531.2,Novel_019800,Novel_010057,Novel_003015,Novel_000027,XM_018042329.1,Novel…
Biological Process	GO:0016094	polyprenol biosynthetic process	1	5	0.114875	0.545007	XM_013969550.2
Biological Process	GO:0016192	vesicle-mediated transport	74	2655	0.109056	0.545007	Novel_009606,XM_013972474.2,Novel_010650,Novel_009561,XM_018046467.1,Novel_001889,Novel_018900,Novel_012212,Novel_001890,Novel_027704,Novel_007386,Novel_022269,Novel_008484,XR_001918868.1,Novel_012204,Novel_014521,Novel_020510,Novel_011431,Novel_001737,Novel_027705,Novel_005357,Novel_024791,Novel_012209,XM_005690923.3,Novel_018326,Novel_020745,Novel_017991,Novel_005356,XM_018063036.1,XM_018065679…
Biological Process	GO:0019408	dolichol biosynthetic process	1	5	0.114875	0.545007	XM_013969550.2
Biological Process	GO:0030155	regulation of cell adhesion	34	1129	0.110754	0.545007	XM_005690923.3,XM_013966825.2,Novel_022616,Novel_020510,XM_018059036.1,Novel_025962,XM_013971823.2,Novel_014690,Novel_007702,Novel_026760,Novel_021891,Novel_006323,Novel_027254,Novel_014691,Novel_020602,Novel_025963,Novel_012109,Novel_005410,Novel_024864,XM_013966824.2,XM_005693140.3,Novel_026762,Novel_000998,Novel_005519,XM_013972474.2,Novel_012684,Novel_018207,Novel_000173,XM_018053304.1,Novel_…
Biological Process	GO:0030500	regulation of bone mineralization	5	104	0.107095	0.545007	Novel_021024,Novel_021026,Novel_021022,Novel_021023,Novel_021025
Biological Process	GO:0030950	establishment or maintenance of actin cytoskeleton polarity	2	24	0.113164	0.545007	XM_018055773.1,Novel_019117
Biological Process	GO:0031396	regulation of protein ubiquitination	16	473	0.111791	0.545007	XM_005698975.3,Novel_024864,Novel_001483,XM_005699057.3,Novel_012684,Novel_017655,Novel_021081,Novel_007142,Novel_016447,Novel_027085,Novel_003445,Novel_014330,Novel_000921,Novel_002307,Novel_009401,XM_018063036.1
Biological Process	GO:0032197	transposition, RNA-mediated	1	5	0.114875	0.545007	Novel_020518
Biological Process	GO:0032199	reverse transcription involved in RNA-mediated transposition	1	5	0.114875	0.545007	Novel_020518
Biological Process	GO:0032484	Ral protein signal transduction	1	5	0.114875	0.545007	XM_018055792.1
Biological Process	GO:0032485	regulation of Ral protein signal transduction	1	5	0.114875	0.545007	XM_018055792.1
Biological Process	GO:0032648	regulation of interferon-beta production	5	106	0.113664	0.545007	Novel_009637,Novel_000146,XM_018062797.1,Novel_002155,XM_018040347.1
Biological Process	GO:0034205	amyloid-beta formation	2	24	0.113164	0.545007	Novel_025737,Novel_011431
Biological Process	GO:0035026	leading edge cell differentiation	1	5	0.114875	0.545007	XM_018065603.1
Biological Process	GO:0035105	sterol regulatory element binding protein import into nucleus	1	5	0.114875	0.545007	Novel_003825
Biological Process	GO:0035728	response to hepatocyte growth factor	2	24	0.113164	0.545007	Novel_000173,XM_018060296.1
Biological Process	GO:0036392	chemokine (C-C motif) ligand 20 production	1	5	0.114875	0.545007	XM_018052686.1
Biological Process	GO:0042819	vitamin B6 biosynthetic process	1	5	0.114875	0.545007	Novel_001167
Biological Process	GO:0042823	pyridoxal phosphate biosynthetic process	1	5	0.114875	0.545007	Novel_001167
Biological Process	GO:0042992	negative regulation of transcription factor import into nucleus	5	105	0.110356	0.545007	Novel_018207,Novel_024011,Novel_000173,Novel_004817,Novel_002730
Biological Process	GO:0043111	replication fork arrest	1	5	0.114875	0.545007	XM_018053622.1
Biological Process	GO:0043604	amide biosynthetic process	54	1884	0.109174	0.545007	Novel_012725,Novel_012741,Novel_011697,Novel_006629,XM_005700785.3,Novel_012744,Novel_004490,Novel_019369,Novel_012726,Novel_010760,XM_013962531.2,Novel_021408,Novel_012735,XR_001918224.1,Novel_003062,XM_005685272.3,Novel_016416,Novel_020602,Novel_018027,Novel_010751,Novel_028252,XM_018038249.1,XM_018047646.1,Novel_028248,XM_018058137.1,Novel_021606,Novel_021802,Novel_010757,Novel_025040,Novel_01…
Biological Process	GO:0044332	Wnt signaling pathway involved in dorsal/ventral axis specification	1	5	0.114875	0.545007	Novel_006216
Biological Process	GO:0045110	intermediate filament bundle assembly	1	5	0.114875	0.545007	Novel_009182
Biological Process	GO:0045137	development of primary sexual characteristics	13	366	0.108189	0.545007	XM_018051136.1,Novel_014521,Novel_017675,XM_018062751.1,Novel_025714,Novel_014691,XM_005694739.3,Novel_014690,XM_018042458.1,Novel_013372,Novel_002149,Novel_010057,Novel_021081
Biological Process	GO:0048017	inositol lipid-mediated signaling	13	367	0.10984	0.545007	Novel_014876,Novel_014628,Novel_021081,Novel_020682,Novel_014621,Novel_024864,Novel_016482,Novel_013675,Novel_023318,Novel_013677,Novel_014629,Novel_024577,Novel_000439
Biological Process	GO:0048227	plasma membrane to endosome transport	2	24	0.113164	0.545007	Novel_005357,Novel_005356
Biological Process	GO:0048597	post-embryonic camera-type eye morphogenesis	1	5	0.114875	0.545007	XM_018062751.1
Biological Process	GO:0048641	regulation of skeletal muscle tissue development	5	104	0.107095	0.545007	Novel_017474,Novel_008484,XM_018048765.1,XM_013973846.2,Novel_017479
Biological Process	GO:0050976	detection of mechanical stimulus involved in sensory perception of touch	1	5	0.114875	0.545007	Novel_005588
Biological Process	GO:0051170	nuclear import	18	542	0.109147	0.545007	Novel_004817,Novel_017479,Novel_000173,Novel_020682,Novel_018207,Novel_017675,Novel_002730,Novel_014058,Novel_012105,Novel_017474,Novel_024011,Novel_026588,Novel_003825,XM_005694661.3,Novel_008021,Novel_018257,XM_005699057.3,Novel_017109
Biological Process	GO:0051283	negative regulation of sequestering of calcium ion	7	168	0.113012	0.545007	Novel_008021,XR_001918100.1,Novel_013677,Novel_004817,XM_018062751.1,Novel_013675,Novel_012684
Biological Process	GO:0060074	synapse maturation	5	105	0.110356	0.545007	Novel_024864,Novel_004197,Novel_024722,XM_005678336.3,Novel_024721
Biological Process	GO:0060426	lung vasculature development	1	5	0.114875	0.545007	XM_013970277.2
Biological Process	GO:0070228	regulation of lymphocyte apoptotic process	5	106	0.113664	0.545007	XM_013966824.2,XM_018062751.1,Novel_024864,Novel_026762,Novel_026760
Biological Process	GO:0070904	transepithelial L-ascorbic acid transport	1	5	0.114875	0.545007	Novel_013939
Biological Process	GO:0071825	protein-lipid complex subunit organization	3	49	0.114221	0.545007	XM_018065703.1,Novel_001894,XM_018065679.1
Biological Process	GO:0072156	distal tubule morphogenesis	1	5	0.114875	0.545007	Novel_008339
Biological Process	GO:0090083	regulation of inclusion body assembly	2	24	0.113164	0.545007	Novel_001483,NM_001314303.1
Biological Process	GO:0090212	negative regulation of establishment of blood-brain barrier	1	5	0.114875	0.545007	Novel_015336
Biological Process	GO:0090259	regulation of retinal ganglion cell axon guidance	1	5	0.114875	0.545007	Novel_005519
Biological Process	GO:0090284	positive regulation of protein glycosylation in Golgi	1	5	0.114875	0.545007	Novel_015311
Biological Process	GO:0097396	response to interleukin-17	1	5	0.114875	0.545007	XM_018052686.1
Biological Process	GO:0097398	cellular response to interleukin-17	1	5	0.114875	0.545007	XM_018052686.1
Biological Process	GO:0097400	interleukin-17-mediated signaling pathway	1	5	0.114875	0.545007	XM_018052686.1
Biological Process	GO:0099068	postsynapse assembly	3	49	0.114221	0.545007	Novel_024864,Novel_006482,XM_018048999.1
Biological Process	GO:1902442	regulation of ripoptosome assembly involved in necroptotic process	1	5	0.114875	0.545007	Novel_016447
Biological Process	GO:1902443	negative regulation of ripoptosome assembly involved in necroptotic process	1	5	0.114875	0.545007	Novel_016447
Biological Process	GO:1902523	positive regulation of protein K63-linked ubiquitination	1	5	0.114875	0.545007	Novel_016447
Biological Process	GO:1903265	positive regulation of tumor necrosis factor-mediated signaling pathway	1	5	0.114875	0.545007	XM_018052686.1
Biological Process	GO:1903881	regulation of interleukin-17-mediated signaling pathway	1	5	0.114875	0.545007	XM_018052686.1
Biological Process	GO:1903883	positive regulation of interleukin-17-mediated signaling pathway	1	5	0.114875	0.545007	XM_018052686.1
Biological Process	GO:1903884	regulation of chemokine (C-C motif) ligand 20 production	1	5	0.114875	0.545007	XM_018052686.1
Biological Process	GO:1903886	positive regulation of chemokine (C-C motif) ligand 20 production	1	5	0.114875	0.545007	XM_018052686.1
Biological Process	GO:1904692	positive regulation of type B pancreatic cell proliferation	1	5	0.114875	0.545007	Novel_002149
Biological Process	GO:2000114	regulation of establishment of cell polarity	3	49	0.114221	0.545007	XM_013971823.2,XM_005693140.3,Novel_015311
Biological Process	GO:2001029	regulation of cellular glucuronidation	1	5	0.114875	0.545007	Novel_012684
Biological Process	GO:2001046	positive regulation of integrin-mediated signaling pathway	2	24	0.113164	0.545007	Novel_012109,XM_018065844.1
Biological Process	GO:2001106	regulation of Rho guanyl-nucleotide exchange factor activity	1	5	0.114875	0.545007	Novel_002140
Biological Process	GO:2001233	regulation of apoptotic signaling pathway	23	723	0.110461	0.545007	XM_018052686.1,XM_018052707.1,Novel_026588,Novel_003825,XM_018062751.1,Novel_002730,Novel_017675,Novel_014058,Novel_009401,Novel_026760,Novel_000173,Novel_018207,XM_018047646.1,XM_018065974.1,XM_013966526.2,XM_018061958.1,XM_005680539.3,XM_018059432.1,XM_013966825.2,Novel_015371,Novel_026762,Novel_024864,XM_013966824.2
Cellular Component	GO:0000214	tRNA-intron endonuclease complex	2	24	0.113164	0.545007	XM_018059054.1,XM_018059053.1
Cellular Component	GO:0000306	extrinsic component of vacuolar membrane	1	5	0.114875	0.545007	XM_018061434.1
Cellular Component	GO:0005829	cytosol	125	4659	0.109997	0.545007	Novel_004197,Novel_004103,XM_018062751.1,Novel_007884,Novel_014029,XM_018048467.1,Novel_004531,XM_018043619.1,XM_005688307.3,Novel_001208,Novel_004835,XM_018066244.1,Novel_017478,Novel_012927,Novel_008065,XM_018052530.1,Novel_021081,Novel_028248,Novel_008258,XM_005695946.3,XM_013966825.2,Novel_012726,Novel_013222,Novel_023291,Novel_004490,Novel_012735,XM_005694661.3,XM_018060044.1,Novel_003062,No…
Cellular Component	GO:0008275	gamma-tubulin small complex	1	5	0.114875	0.545007	Novel_027824
Cellular Component	GO:0031228	intrinsic component of Golgi membrane	6	135	0.108895	0.545007	XM_018058015.1,Novel_014998,Novel_006172,Novel_014521,Novel_023866,Novel_018651
Cellular Component	GO:0031315	extrinsic component of mitochondrial outer membrane	1	5	0.114875	0.545007	Novel_005623
Cellular Component	GO:0070860	RNA polymerase I core factor complex	1	5	0.114875	0.545007	XM_018055676.1
Cellular Component	GO:0097629	extrinsic component of omegasome membrane	1	5	0.114875	0.545007	XM_018061434.1
Cellular Component	GO:0097632	extrinsic component of pre-autophagosomal structure membrane	1	5	0.114875	0.545007	XM_018061434.1
Cellular Component	GO:0099512	supramolecular fiber	43	1464	0.108011	0.545007	Novel_005600,Novel_022707,Novel_019611,Novel_003825,Novel_004817,Novel_016452,Novel_000712,Novel_001894,Novel_018207,XM_005693787.2,Novel_020663,XM_018054443.1,Novel_007882,Novel_009182,XM_005699057.3,XM_005688362.3,Novel_027670,XM_018050175.1,Novel_018072,XM_005693140.3,Novel_021891,XM_018065679.1,Novel_021069,XM_018059923.1,XM_018052686.1,Novel_007884,Novel_018066,Novel_027824,Novel_011850,XM_0…
Molecular Function	GO:0001013	RNA polymerase I regulatory region DNA binding	2	24	0.113164	0.545007	Novel_019834,XM_018055676.1
Molecular Function	GO:0001082	transcription factor activity, RNA polymerase I transcription factor binding	1	5	0.114875	0.545007	XM_018055676.1
Molecular Function	GO:0001167	RNA polymerase I transcription factor activity, sequence-specific DNA binding	1	5	0.114875	0.545007	XM_018055676.1
Molecular Function	GO:0001169	transcription factor activity, RNA polymerase I CORE element sequence-specific binding	1	5	0.114875	0.545007	XM_018055676.1
Molecular Function	GO:0001186	transcription factor activity, RNA polymerase I transcription factor recruiting	1	5	0.114875	0.545007	XM_018055676.1
Molecular Function	GO:0001187	transcription factor activity, RNA polymerase I CORE element binding transcription factor recruiting	1	5	0.114875	0.545007	XM_018055676.1
Molecular Function	GO:0001965	G-protein alpha-subunit binding	3	48	0.109078	0.545007	Novel_024964,XM_013970422.2,Novel_016767
Molecular Function	GO:0003830	beta-1,4-mannosylglycoprotein 4-beta-N-acetylglucosaminyltransferase activity	1	5	0.114875	0.545007	Novel_006348
Molecular Function	GO:0004133	glycogen debranching enzyme activity	1	5	0.114875	0.545007	XM_005678054.3
Molecular Function	GO:0004134	4-alpha-glucanotransferase activity	1	5	0.114875	0.545007	XM_005678054.3
Molecular Function	GO:0004135	amylo-alpha-1,6-glucosidase activity	1	5	0.114875	0.545007	XM_005678054.3
Molecular Function	GO:0004672	protein kinase activity	51	1775	0.113367	0.545007	XM_018055912.1,Novel_000173,XM_018047740.1,Novel_021140,XM_018051036.1,Novel_020819,Novel_027704,Novel_002140,XM_018050175.1,Novel_013071,XM_013966824.2,Novel_018494,Novel_027708,Novel_017462,XM_018066411.1,XM_018061434.1,XM_018060813.1,Novel_012684,XM_018055265.1,XM_018042431.1,XM_005699057.3,Novel_024232,Novel_000964,XM_018043180.1,Novel_008258,Novel_009709,XM_018055454.1,XM_018043182.1,XM_0180…
Molecular Function	GO:0005326	neurotransmitter transporter activity	3	49	0.114221	0.545007	Novel_007386,Novel_005127,XM_018043179.1
Molecular Function	GO:0008520	L-ascorbate:sodium symporter activity	1	5	0.114875	0.545007	Novel_013939
Molecular Function	GO:0009036	Type II site-specific deoxyribonuclease activity	1	5	0.114875	0.545007	Novel_020518
Molecular Function	GO:0015229	L-ascorbic acid transporter activity	1	5	0.114875	0.545007	Novel_013939
Molecular Function	GO:0015666	restriction endodeoxyribonuclease activity	1	5	0.114875	0.545007	Novel_020518
Molecular Function	GO:0016411	acylglycerol O-acyltransferase activity	2	24	0.113164	0.545007	XM_018038493.1,XM_005684957.3
Molecular Function	GO:0017046	peptide hormone binding	3	48	0.109078	0.545007	Novel_020682,XM_018051136.1,Novel_015907
Molecular Function	GO:0022839	ion gated channel activity	5	105	0.110356	0.545007	XM_018048154.1,Novel_005269,Novel_006050,XM_018048156.1,XM_018042394.1
Molecular Function	GO:0030523	dihydrolipoamide S-acyltransferase activity	1	5	0.114875	0.545007	Novel_015964
Molecular Function	GO:0031491	nucleosome binding	5	106	0.113664	0.545007	Novel_016212,XM_018048077.1,Novel_003099,Novel_016217,XM_018048073.1
Molecular Function	GO:0035033	histone deacetylase regulator activity	1	5	0.114875	0.545007	XM_018042431.1
Molecular Function	GO:0070890	sodium-dependent L-ascorbate transmembrane transporter activity	1	5	0.114875	0.545007	Novel_013939
Molecular Function	GO:0071568	UFM1 transferase activity	1	5	0.114875	0.545007	Novel_003871
Molecular Function	GO:1905394	retromer complex binding	1	5	0.114875	0.545007	XM_013964217.2
Biological Process	GO:0016567	protein ubiquitination	46	1587	0.115443	0.54657	Novel_004702,Novel_007084,Novel_018045,Novel_003015,XM_005682343.2,Novel_006591,XM_018063598.1,Novel_002019,XM_018052686.1,Novel_024721,Novel_008072,Novel_010481,Novel_003431,XM_018054680.1,Novel_002307,XM_018063036.1,Novel_014058,Novel_021081,Novel_009436,Novel_000424,Novel_004835,Novel_027085,Novel_014330,Novel_017478,Novel_010482,XM_018061958.1,XM_005699057.3,Novel_017655,Novel_012684,Novel_01…
Biological Process	GO:0032414	positive regulation of ion transmembrane transporter activity	4	77	0.115415	0.54657	XM_018048999.1,XM_005680539.3,NM_001314303.1,Novel_006482
Biological Process	GO:2000463	positive regulation of excitatory postsynaptic potential	4	77	0.115415	0.54657	XM_018048999.1,Novel_024119,Novel_006482,Novel_024864
Molecular Function	GO:0098772	molecular function regulator	75	2706	0.116511	0.551249	Novel_004817,XM_018046974.1,XM_005700426.3,Novel_008282,Novel_019117,Novel_021232,XM_018055792.1,Novel_014629,XM_018042431.1,XR_001917122.1,XM_013972474.2,Novel_014621,XM_018061453.1,Novel_002075,XM_018058773.1,Novel_010650,Novel_024964,XR_001917204.1,XM_018038572.1,XM_018055110.1,Novel_007616,XM_018045786.1,Novel_024701,Novel_006216,Novel_002019,Novel_001050,XM_018049227.1,Novel_017179,XM_013968…
Biological Process	GO:0060324	face development	5	107	0.11702	0.552412	XM_018054676.1,XM_005685187.3,XM_018042458.1,Novel_025714,Novel_006216
Biological Process	GO:0070167	regulation of biomineral tissue development	5	107	0.11702	0.552412	Novel_021025,Novel_021023,Novel_021022,Novel_021026,Novel_021024
Cellular Component	GO:0099080	supramolecular complex	43	1475	0.117076	0.552412	XM_018050175.1,XM_005693140.3,Novel_018072,Novel_009182,Novel_007882,XM_018054443.1,Novel_020663,XM_005693787.2,Novel_027670,XM_005699057.3,XM_005688362.3,Novel_004817,Novel_001894,Novel_018207,Novel_016452,Novel_000712,Novel_005600,Novel_003825,Novel_019611,Novel_022707,XM_018059131.1,Novel_020662,Novel_022706,Novel_005533,XM_018059276.1,Novel_021068,Novel_021777,Novel_005209,XM_013971823.2,XM_0…
Cellular Component	GO:0099081	supramolecular polymer	43	1475	0.117076	0.552412	Novel_016452,Novel_000712,Novel_018207,Novel_001894,Novel_004817,Novel_022707,Novel_019611,Novel_003825,Novel_005600,Novel_018072,XM_005693140.3,XM_018050175.1,XM_005699057.3,XM_005688362.3,Novel_027670,XM_005693787.2,Novel_020663,XM_018054443.1,Novel_007882,Novel_009182,XM_018043182.1,Novel_011839,Novel_008258,XM_018065703.1,XM_018043180.1,XM_013971823.2,XM_018052686.1,Novel_007884,Novel_018066,…
Biological Process	GO:0040011	locomotion	80	2902	0.117201	0.55262	XM_018049501.1,Novel_013332,XM_018051136.1,XM_018056902.1,XM_005685187.3,XM_018062751.1,Novel_012324,XM_013971823.2,Novel_010482,XM_018043180.1,Novel_013222,Novel_000499,Novel_000236,Novel_004745,Novel_022706,Novel_004867,Novel_009906,Novel_005623,XM_018048531.1,XM_018059852.1,XM_018054676.1,Novel_004742,Novel_011843,Novel_020682,Novel_007282,XM_013976688.2,XM_005699057.3,Novel_009182,Novel_00551…
Biological Process	GO:0032446	protein modification by small protein conjugation	49	1704	0.117543	0.553856	Novel_007142,Novel_016447,Novel_012136,Novel_003445,Novel_000921,Novel_000326,XM_018061615.1,Novel_009401,Novel_015981,Novel_018044,XM_005698975.3,Novel_019710,Novel_008339,Novel_024722,Novel_024864,XM_018052928.1,Novel_001483,XM_018061958.1,XM_005699057.3,Novel_012684,Novel_017655,Novel_003871,Novel_021081,Novel_009436,Novel_004835,Novel_000424,Novel_027085,Novel_014330,Novel_017478,Novel_010482…
Biological Process	GO:2001236	regulation of extrinsic apoptotic signaling pathway	11	303	0.118155	0.556361	Novel_003825,XM_018052707.1,Novel_014058,XM_018062751.1,Novel_002730,Novel_018207,Novel_026762,Novel_015371,Novel_026760,XM_013966526.2,Novel_024864
Cellular Component	GO:0043234	protein complex	162	6151	0.11838	0.557038	XM_018039406.1,XM_005688307.3,XM_005676781.3,Novel_008065,Novel_008258,Novel_028248,XM_018065974.1,XM_018055364.1,Novel_014330,XM_018052339.1,Novel_023704,XM_018042329.1,Novel_023702,Novel_004812,Novel_019800,Novel_024119,Novel_012735,XM_018059852.1,XM_018053017.1,Novel_011282,Novel_019799,XM_018054676.1,XR_001919305.1,Novel_020682,Novel_017899,Novel_016420,Novel_022659,Novel_027670,XM_018055365.…
Biological Process	GO:0048284	organelle fusion	14	407	0.118502	0.557235	Novel_016635,XM_005691547.3,Novel_026317,XM_018063648.1,Novel_005816,Novel_023447,Novel_018326,Novel_024119,Novel_008065,Novel_009606,XM_018062751.1,XM_005688307.3,XM_005699057.3,Novel_014029
Biological Process	GO:0010658	striated muscle cell apoptotic process	4	78	0.119474	0.559518	Novel_010763,Novel_010757,Novel_010751,Novel_010760
Biological Process	GO:0010659	cardiac muscle cell apoptotic process	4	78	0.119474	0.559518	Novel_010751,Novel_010760,Novel_010757,Novel_010763
Biological Process	GO:0048678	response to axon injury	4	78	0.119474	0.559518	XM_005699057.3,Novel_024864,XM_018062751.1,Novel_009182
Biological Process	GO:0072678	T cell migration	3	50	0.119454	0.559518	Novel_026762,Novel_026760,XM_013966824.2
Cellular Component	GO:0030134	ER to Golgi transport vesicle	4	78	0.119474	0.559518	Novel_009606,XM_018067071.1,Novel_022550,XM_018067068.1
Cellular Component	GO:0032391	photoreceptor connecting cilium	3	50	0.119454	0.559518	XM_005685187.3,XM_018047608.1,XM_018054676.1
Biological Process	GO:0002313	mature B cell differentiation involved in immune response	2	25	0.121121	0.560962	Novel_006321,Novel_006323
Biological Process	GO:0010810	regulation of cell-substrate adhesion	16	479	0.120809	0.560962	XM_005693140.3,Novel_024864,Novel_025962,Novel_012684,Novel_022616,Novel_000998,Novel_005519,Novel_000173,XM_018053304.1,Novel_020682,XM_013971823.2,Novel_012109,Novel_025963,Novel_021891,Novel_005052,Novel_027254
Biological Process	GO:0018193	peptidyl-amino acid modification	64	2286	0.121164	0.560962	Novel_024311,XM_018039218.1,XM_005685282.3,Novel_018651,XM_018042431.1,XM_018061434.1,Novel_013677,Novel_023346,Novel_000173,XM_018055912.1,Novel_014998,XM_018058015.1,XM_018065134.1,XM_018051036.1,Novel_025962,XM_018057162.1,XM_018066255.1,XM_018043182.1,Novel_019704,Novel_012105,XM_013971107.2,Novel_012497,Novel_009471,Novel_001050,Novel_020602,Novel_018965,Novel_001580,XM_018063036.1,Novel_023…
Biological Process	GO:0021877	forebrain neuron fate commitment	2	25	0.121121	0.560962	XM_018048077.1,XM_018048073.1
Biological Process	GO:0022602	ovulation cycle process	6	139	0.12052	0.560962	Novel_014691,Novel_002149,Novel_010057,Novel_021081,Novel_014690,XM_018062751.1
Biological Process	GO:0032530	regulation of microvillus organization	2	25	0.121121	0.560962	Novel_023547,Novel_023546
Biological Process	GO:0035372	protein localization to microtubule	2	25	0.121121	0.560962	Novel_000173,XM_018044988.1
Biological Process	GO:0051130	positive regulation of cellular component organization	64	2286	0.121164	0.560962	Novel_011338,Novel_006482,Novel_024722,Novel_011730,Novel_019117,Novel_000173,Novel_014819,XM_018046974.1,Novel_016421,Novel_022269,XM_005690923.3,Novel_018326,XM_018060296.1,Novel_002317,Novel_024791,Novel_023608,Novel_010760,Novel_020562,XM_018057447.1,Novel_018519,Novel_021068,Novel_012741,Novel_025737,XM_018043182.1,Novel_001050,Novel_011136,Novel_020602,Novel_024721,Novel_012109,Novel_021069…
Biological Process	GO:0051282	regulation of sequestering of calcium ion	7	171	0.120872	0.560962	Novel_012684,Novel_013675,Novel_008021,XR_001918100.1,Novel_013677,Novel_004817,XM_018062751.1
Biological Process	GO:0051492	regulation of stress fiber assembly	5	108	0.120422	0.560962	XM_018054676.1,XM_005685187.3,Novel_021891,Novel_001050,Novel_020682
Biological Process	GO:0070634	transepithelial ammonium transport	2	25	0.121121	0.560962	Novel_008496,Novel_008503
Biological Process	GO:0097202	activation of cysteine-type endopeptidase activity	2	25	0.121121	0.560962	Novel_026760,Novel_026762
Cellular Component	GO:0005634	nucleus	361	14225	0.120083	0.560962	Novel_001483,Novel_003414,Novel_020880,Novel_019109,Novel_006621,XM_018039218.1,XM_018044988.1,Novel_019710,Novel_018026,Novel_025040,Novel_019090,XM_018062674.1,Novel_014466,XM_018055676.1,Novel_017109,Novel_016857,XM_018055551.1,Novel_016421,Novel_017479,Novel_004817,Novel_003099,Novel_005661,Novel_022469,Novel_000173,Novel_000031,Novel_019117,Novel_024606,Novel_005277,XM_018051036.1,Novel_0124…
Molecular Function	GO:0003777	microtubule motor activity	6	139	0.12052	0.560962	Novel_027670,Novel_021777,Novel_009231,Novel_016452,XM_018054676.1,XM_005685187.3
Molecular Function	GO:0004383	guanylate cyclase activity	2	25	0.121121	0.560962	Novel_017900,Novel_017899
Molecular Function	GO:0070034	telomerase RNA binding	2	25	0.121121	0.560962	Novel_027738,XM_018057447.1
Molecular Function	GO:0071617	lysophospholipid acyltransferase activity	2	25	0.121121	0.560962	XM_018038493.1,XM_005684957.3
Biological Process	GO:0006066	alcohol metabolic process	14	409	0.121836	0.563694	Novel_018257,Novel_022470,Novel_002767,XM_018067071.1,Novel_022550,XM_018052368.1,XM_005694739.3,XM_013969550.2,XM_018067068.1,XM_018066244.1,Novel_024864,XM_018063247.1,XM_018061103.1,Novel_022469
Biological Process	GO:0016571	histone methylation	12	340	0.123135	0.569324	XM_018050755.1,XM_018052530.1,XM_018051018.1,Novel_019800,Novel_022942,Novel_016522,Novel_019799,XM_018066255.1,Novel_026442,Novel_012497,XM_018065134.1,Novel_001208
Biological Process	GO:0043551	regulation of phosphatidylinositol 3-kinase activity	4	79	0.123594	0.569924	Novel_027705,Novel_027708,Novel_020682,Novel_027704
Biological Process	GO:0044743	protein transmembrane import into intracellular organelle	4	79	0.123594	0.569924	Novel_019090,Novel_008624,XM_018048531.1,Novel_019091
Biological Process	GO:0051246	regulation of protein metabolic process	125	4687	0.123595	0.569924	Novel_005410,XM_018048467.1,XM_018065341.1,Novel_010751,Novel_026653,XM_018062751.1,Novel_022942,Novel_002767,Novel_021081,Novel_008258,XM_018047646.1,Novel_028248,Novel_027085,XM_018043180.1,Novel_014330,XM_018050215.1,Novel_012726,XM_018051811.1,XM_018042329.1,Novel_013222,Novel_000499,Novel_027699,XM_013966825.2,XM_018051018.1,Novel_020500,Novel_015371,XM_018060044.1,Novel_014773,Novel_004745,…
Molecular Function	GO:0019209	kinase activator activity	6	140	0.123518	0.569924	Novel_002205,XM_018042329.1,XM_018065341.1,XM_018043182.1,Novel_018257,XM_018043180.1
Biological Process	GO:0051893	regulation of focal adhesion assembly	5	109	0.12387	0.570428	XM_005693140.3,Novel_012109,XM_013971823.2,Novel_021891,Novel_024864
Biological Process	GO:0090109	regulation of cell-substrate junction assembly	5	109	0.12387	0.570428	Novel_024864,Novel_021891,XM_013971823.2,Novel_012109,XM_005693140.3
Biological Process	GO:0006461	protein complex assembly	64	2291	0.124686	0.573039	Novel_024940,Novel_012109,Novel_011136,Novel_011850,Novel_001050,Novel_015644,Novel_021891,Novel_001580,Novel_021069,Novel_015311,Novel_006714,Novel_002996,XM_018038353.1,Novel_007226,Novel_020562,Novel_006716,Novel_021068,Novel_012741,Novel_014521,XM_018060296.1,Novel_018326,Novel_012209,Novel_011784,Novel_009967,Novel_019611,Novel_005277,Novel_000173,Novel_012204,Novel_000712,Novel_005588,Novel…
Biological Process	GO:0044707	single-multicellular organism process	279	10891	0.124666	0.573039	XM_005696537.3,Novel_016358,Novel_024791,XM_013972199.2,XM_018058727.1,Novel_021757,Novel_018519,Novel_010760,Novel_021594,XM_018063247.1,Novel_000964,XM_005693503.2,Novel_015115,Novel_027254,Novel_006216,Novel_021891,Novel_003820,Novel_012109,Novel_010650,Novel_016183,XM_018061434.1,Novel_016857,Novel_017109,Novel_017479,Novel_016421,Novel_004817,Novel_026613,Novel_000173,Novel_000712,Novel_0164…
Cellular Component	GO:0044430	cytoskeletal part	80	2914	0.124646	0.573039	XM_018054269.1,NM_001314303.1,Novel_011850,XM_018052686.1,Novel_012105,Novel_019460,Novel_018066,Novel_002345,Novel_021069,XM_018059923.1,Novel_021891,XM_018047608.1,Novel_016416,XM_018043182.1,Novel_007226,Novel_012744,Novel_027705,Novel_012725,Novel_021068,Novel_012741,Novel_015504,Novel_019611,Novel_003825,Novel_025037,Novel_022707,Novel_027704,Novel_018207,Novel_019117,XR_001918868.1,Novel_01…
Biological Process	GO:2000401	regulation of lymphocyte migration	3	51	0.124773	0.57306	Novel_026760,Novel_026762,XM_013966824.2
Biological Process	GO:0006595	polyamine metabolic process	12	341	0.125009	0.573397	Novel_019398,Novel_021641,Novel_014192,Novel_025482,Novel_027744,Novel_014773,Novel_003914,Novel_027341,Novel_023069,Novel_022961,Novel_008217,Novel_002075
Molecular Function	GO:0000989	transcription factor activity, transcription factor binding	36	1219	0.125013	0.573397	Novel_021081,Novel_008287,XM_018052558.1,Novel_012242,XM_018039406.1,Novel_019721,XM_018060296.1,Novel_021757,Novel_014961,XM_018048077.1,Novel_016708,XM_018059036.1,XM_018051958.1,XM_018066255.1,Novel_016802,XM_018041155.1,Novel_016447,Novel_017479,Novel_017474,Novel_005623,Novel_027864,Novel_011338,XM_005683657.3,XM_018057878.1,Novel_016803,Novel_023062,Novel_017109,XM_005697054.3,XM_018048073.…
Biological Process	GO:0070271	protein complex biogenesis	64	2292	0.125398	0.574782	Novel_008065,Novel_008258,Novel_015811,Novel_027824,Novel_012297,XM_005685187.3,XM_018062751.1,XM_018046080.1,Novel_003387,Novel_024119,Novel_012735,Novel_012726,XM_013969550.2,Novel_017008,Novel_023704,Novel_011697,XM_013966825.2,Novel_023702,XM_018048531.1,Novel_002730,Novel_009401,XM_018054676.1,XM_013966824.2,XM_005699057.3,Novel_012208,Novel_006714,Novel_015311,Novel_002996,XM_018038353.1,No…
Biological Process	GO:0048675	axon extension	9	239	0.125987	0.577098	XM_013976688.2,Novel_027229,Novel_022269,Novel_013332,XM_018061434.1,Novel_018257,Novel_000173,Novel_027718,Novel_024791
Molecular Function	GO:0004004	ATP-dependent RNA helicase activity	7	173	0.126264	0.577603	Novel_017474,Novel_006623,Novel_006621,Novel_017479,XM_018062674.1,XM_018048765.1,Novel_021398
Molecular Function	GO:0008186	RNA-dependent ATPase activity	7	173	0.126264	0.577603	Novel_006623,Novel_017474,Novel_006621,Novel_017479,XM_018062674.1,Novel_021398,XM_018048765.1
Cellular Component	GO:0030135	coated vesicle	15	447	0.126349	0.577606	Novel_020745,XM_018055454.1,Novel_000236,XM_018065603.1,Novel_005816,XM_005684505.3,Novel_011431,Novel_022550,XM_018048837.1,XM_018067068.1,Novel_009967,Novel_009606,Novel_000439,Novel_011730,XM_018067071.1
Molecular Function	GO:0000980	RNA polymerase II distal enhancer sequence-specific DNA binding	6	141	0.126553	0.578156	XM_018048073.1,XM_018060296.1,Novel_005623,Novel_003099,XM_018048077.1,Novel_019721
Biological Process	GO:0000060	protein import into nucleus, translocation	4	82	0.136308	0.578326	Novel_017474,XM_005699057.3,Novel_018257,Novel_017479
Biological Process	GO:0000320	re-entry into mitotic cell cycle	1	6	0.136217	0.578326	Novel_000173
Biological Process	GO:0001712	ectodermal cell fate commitment	1	6	0.136217	0.578326	XM_005690080.3
Biological Process	GO:0001835	blastocyst hatching	1	6	0.136217	0.578326	XM_005697054.3
Biological Process	GO:0006419	alanyl-tRNA aminoacylation	1	6	0.136217	0.578326	Novel_019804
Biological Process	GO:0006548	histidine catabolic process	1	6	0.136217	0.578326	Novel_011035
Biological Process	GO:0006672	ceramide metabolic process	8	206	0.126806	0.578326	Novel_014998,Novel_023866,Novel_018651,Novel_018083,XM_018042458.1,XM_018058015.1,Novel_018077,Novel_025714
Biological Process	GO:0006808	regulation of nitrogen utilization	1	6	0.136217	0.578326	XM_018062751.1
Biological Process	GO:0007010	cytoskeleton organization	63	2265	0.13404	0.578326	Novel_007282,Novel_020682,Novel_000528,Novel_018207,Novel_019117,Novel_026488,Novel_022707,Novel_019611,Novel_000522,Novel_003825,Novel_005600,XM_018054676.1,Novel_011338,Novel_018072,XM_005693140.3,XM_018057131.1,XM_018058773.1,Novel_026489,XM_018050175.1,Novel_006482,XM_005688362.3,XM_005699057.3,Novel_020663,XM_018039584.1,XM_018064112.1,Novel_007882,XM_018055773.1,XM_018052219.1,Novel_009182,…
Biological Process	GO:0007017	microtubule-based process	37	1261	0.129153	0.578326	Novel_027670,XM_005688362.3,XM_005699057.3,XM_018039584.1,XM_018064112.1,Novel_020663,Novel_009182,Novel_007882,Novel_018072,XM_005693140.3,Novel_026489,Novel_022707,Novel_003825,Novel_005600,XM_018054676.1,Novel_000173,Novel_016452,Novel_009231,Novel_007282,Novel_018207,Novel_026488,Novel_021777,XM_018061046.1,Novel_021068,Novel_022706,XM_018059131.1,Novel_020662,Novel_018066,Novel_007884,Novel_…
Biological Process	GO:0007264	small GTPase mediated signal transduction	37	1265	0.133105	0.578326	XM_018056902.1,Novel_001580,Novel_024701,Novel_011136,Novel_027328,Novel_017478,Novel_028303,Novel_007813,Novel_015311,Novel_020510,Novel_013222,Novel_013157,Novel_020562,XM_018054069.1,Novel_005357,Novel_012475,Novel_017991,XM_018054637.1,XM_018051018.1,Novel_005356,XM_005678085.3,Novel_020819,XM_018046866.1,Novel_019117,XM_005700426.3,Novel_005330,Novel_000712,XM_018055773.1,XM_018055792.1,Nove…
Biological Process	GO:0008643	carbohydrate transport	10	274	0.128567	0.578326	XM_013964217.2,Novel_023696,Novel_020602,Novel_023704,XM_005680539.3,Novel_023702,Novel_020682,Novel_013939,Novel_023706,Novel_008021
Biological Process	GO:0009058	biosynthetic process	320	12580	0.131015	0.578326	Novel_023318,Novel_020695,XM_018041482.1,Novel_010911,Novel_007641,Novel_011697,XM_013962531.2,Novel_004745,XM_018058793.1,XM_018052707.1,XM_005676781.3,Novel_016522,Novel_028248,XM_018047646.1,Novel_008287,XM_018052530.1,Novel_014330,Novel_009535,XM_013971823.2,XM_013966526.2,XM_018039958.1,XM_018065974.1,Novel_007479,XM_018050755.1,Novel_006326,Novel_019804,XR_001295467.2,Novel_004739,Novel_002…
Biological Process	GO:0009890	negative regulation of biosynthetic process	80	2929	0.13438	0.578326	XM_018052558.1,Novel_014690,XM_018062596.1,XM_018057832.1,Novel_008072,Novel_012109,Novel_002019,Novel_020602,Novel_014691,Novel_013834,XM_018048077.1,XM_018060296.1,Novel_021757,Novel_014961,XM_018051954.1,Novel_012741,XM_018051958.1,XM_018057162.1,Novel_019369,Novel_010760,Novel_016217,Novel_017479,Novel_016421,Novel_003099,XM_018046974.1,Novel_001373,Novel_000173,XM_018053622.1,Novel_016802,No…
Biological Process	GO:0010614	negative regulation of cardiac muscle hypertrophy	2	26	0.129211	0.578326	Novel_017811,Novel_000173
Biological Process	GO:0010835	regulation of protein ADP-ribosylation	1	6	0.136217	0.578326	XM_018051811.1
Biological Process	GO:0010961	cellular magnesium ion homeostasis	1	6	0.136217	0.578326	Novel_027106
Biological Process	GO:0018345	protein palmitoylation	4	82	0.136308	0.578326	Novel_010710,Novel_009471,Novel_011422,Novel_010712
Biological Process	GO:0019287	isopentenyl diphosphate biosynthetic process, mevalonate pathway	1	6	0.136217	0.578326	XM_018061103.1
Biological Process	GO:0021578	hindbrain maturation	2	26	0.129211	0.578326	Novel_017109,XM_018060398.1
Biological Process	GO:0021626	central nervous system maturation	2	26	0.129211	0.578326	XM_018060398.1,Novel_017109
Biological Process	GO:0021767	mammillary body development	1	6	0.136217	0.578326	Novel_011603
Biological Process	GO:0030282	bone mineralization	7	176	0.134576	0.578326	Novel_016183,Novel_021023,Novel_021025,Novel_021024,Novel_021026,Novel_021022,XM_005679509.3
Biological Process	GO:0030321	transepithelial chloride transport	2	26	0.129211	0.578326	Novel_008496,Novel_008503
Biological Process	GO:0030514	negative regulation of BMP signaling pathway	4	82	0.136308	0.578326	Novel_007702,Novel_005052,Novel_003015,Novel_016708
Biological Process	GO:0031134	sister chromatid biorientation	1	6	0.136217	0.578326	XM_018044988.1
Biological Process	GO:0031333	negative regulation of protein complex assembly	9	243	0.135308	0.578326	XM_018061434.1,XM_005685187.3,XM_018054676.1,Novel_009401,Novel_001050,Novel_016447,Novel_015311,Novel_000173,Novel_018326
Biological Process	GO:0032430	positive regulation of phospholipase A2 activity	1	6	0.136217	0.578326	Novel_004197
Biological Process	GO:0032878	regulation of establishment or maintenance of cell polarity	3	52	0.130177	0.578326	XM_005693140.3,Novel_015311,XM_013971823.2
Biological Process	GO:0034453	microtubule anchoring	3	52	0.130177	0.578326	XM_018054676.1,Novel_021891,XM_005685187.3
Biological Process	GO:0034654	nucleobase-containing compound biosynthetic process	220	8518	0.132383	0.578326	Novel_009637,XM_005696537.3,Novel_013834,XM_018048077.1,XM_018038529.1,XM_018060296.1,XM_018052653.1,Novel_014961,Novel_021757,Novel_000023,Novel_012725,XM_018066255.1,Novel_007480,Novel_012744,XM_018039661.1,XM_018052558.1,Novel_007702,Novel_019704,XM_018063334.1,XM_018050785.1,XM_005684922.3,XM_018047608.1,Novel_016416,Novel_006216,XM_018062596.1,Novel_014058,XM_018067068.1,Novel_023683,XM_0180…
Biological Process	GO:0034670	chemotaxis to arachidonic acid	1	6	0.136217	0.578326	XM_018060296.1
Biological Process	GO:0034968	histone lysine methylation	10	274	0.128567	0.578326	XM_018050755.1,Novel_019800,XM_018051018.1,XM_018066255.1,Novel_026442,Novel_019799,Novel_022942,Novel_016522,XM_018065134.1,Novel_012497
Biological Process	GO:0035188	hatching	1	6	0.136217	0.578326	XM_005697054.3
Biological Process	GO:0035307	positive regulation of protein dephosphorylation	3	52	0.130177	0.578326	Novel_014628,Novel_014629,Novel_014621
Biological Process	GO:0035408	histone H3-T6 phosphorylation	1	6	0.136217	0.578326	Novel_020602
Biological Process	GO:0036010	protein localization to endosome	2	26	0.129211	0.578326	Novel_011136,Novel_006328
Biological Process	GO:0036091	positive regulation of transcription from RNA polymerase II promoter in response to oxidative stress	1	6	0.136217	0.578326	Novel_018257
Biological Process	GO:0036179	osteoclast maturation	1	6	0.136217	0.578326	Novel_024232
Biological Process	GO:0038034	signal transduction in absence of ligand	6	143	0.13273	0.578326	XM_013966526.2,XM_018062751.1,Novel_026762,Novel_010057,Novel_026760,Novel_000173
Biological Process	GO:0042816	vitamin B6 metabolic process	1	6	0.136217	0.578326	Novel_001167
Biological Process	GO:0042822	pyridoxal phosphate metabolic process	1	6	0.136217	0.578326	Novel_001167
Biological Process	GO:0044249	cellular biosynthetic process	312	12249	0.129465	0.578326	Novel_007702,XM_018052558.1,XM_018042251.1,XM_018063334.1,XM_018050785.1,Novel_014058,XM_018062596.1,XM_018047608.1,Novel_014691,Novel_018027,Novel_010481,Novel_008072,Novel_002019,Novel_018359,Novel_023683,XM_018067068.1,XM_018048077.1,Novel_013834,Novel_009637,Novel_023571,Novel_001167,Novel_014961,XM_018060296.1,XM_018066255.1,Novel_000023,Novel_012744,XM_018039661.1,Novel_007480,Novel_014819,…
Biological Process	GO:0044271	cellular nitrogen compound biosynthetic process	261	10176	0.130859	0.578326	XM_018038847.1,Novel_005052,Novel_000146,Novel_009401,XM_005699249.3,Novel_000528,XR_001919305.1,Novel_020682,Novel_016521,Novel_025307,XM_013969812.2,XR_001919484.1,XM_005699057.3,XM_018058152.1,XM_013974688.2,Novel_021606,XM_018062196.1,Novel_016123,Novel_007476,XM_018065603.1,Novel_026653,XM_018039406.1,Novel_012297,XM_018051136.1,Novel_014398,XM_005690080.3,XM_018063469.1,Novel_003366,Novel_0…
Biological Process	GO:0046660	female sex differentiation	7	174	0.129005	0.578326	Novel_014691,Novel_002149,Novel_010057,Novel_021081,XM_018051136.1,Novel_014690,XM_018062751.1
Biological Process	GO:0046666	retinal cell programmed cell death	1	6	0.136217	0.578326	XM_018062751.1
Biological Process	GO:0046822	regulation of nucleocytoplasmic transport	14	414	0.130404	0.578326	Novel_014058,Novel_002730,Novel_017675,Novel_026588,XM_005699057.3,Novel_024011,Novel_017474,Novel_008021,Novel_017479,Novel_004817,Novel_018207,Novel_000173,XM_018051644.1,Novel_020682
Biological Process	GO:0048589	developmental growth	34	1152	0.133506	0.578326	Novel_005816,Novel_000173,Novel_025714,XM_018054676.1,XM_018048531.1,Novel_022269,Novel_005623,Novel_024864,Novel_027718,XM_018061434.1,Novel_000439,Novel_011730,Novel_018257,XM_005699057.3,XM_013976688.2,XM_018042458.1,XM_018063247.1,Novel_021081,XM_005685187.3,XM_018062596.1,XM_005681252.3,Novel_027229,Novel_002616,Novel_002019,Novel_013332,XM_018051934.1,Novel_024791,XM_018060296.1,Novel_00231…
Biological Process	GO:0050975	sensory perception of touch	1	6	0.136217	0.578326	Novel_005588
Biological Process	GO:0060383	positive regulation of DNA strand elongation	1	6	0.136217	0.578326	XM_018046974.1
Biological Process	GO:0060398	regulation of growth hormone receptor signaling pathway	1	6	0.136217	0.578326	Novel_002317
Biological Process	GO:0061001	regulation of dendritic spine morphogenesis	4	81	0.132013	0.578326	XM_018048999.1,Novel_006482,Novel_024864,Novel_004197
Biological Process	GO:0061373	mammillary axonal complex development	1	6	0.136217	0.578326	Novel_011603
Biological Process	GO:0061374	mammillothalamic axonal tract development	1	6	0.136217	0.578326	Novel_011603
Biological Process	GO:0061381	cell migration in diencephalon	1	6	0.136217	0.578326	Novel_011603
Biological Process	GO:0065003	macromolecular complex assembly	85	3126	0.134878	0.578326	Novel_018326,XM_018060296.1,Novel_011784,XM_013962444.2,Novel_012209,Novel_006716,Novel_020562,XM_005692203.3,Novel_016217,XM_018057447.1,Novel_014521,Novel_012741,Novel_021068,XM_018065703.1,Novel_002996,Novel_015311,Novel_006714,Novel_007226,XM_018038353.1,Novel_001050,Novel_011136,Novel_011850,Novel_015644,Novel_012109,Novel_024940,Novel_021069,Novel_021891,Novel_001580,XM_018065679.1,Novel_01…
Biological Process	GO:0070059	intrinsic apoptotic signaling pathway in response to endoplasmic reticulum stress	4	82	0.136308	0.578326	Novel_014691,Novel_000173,Novel_014690,XM_018062751.1
Biological Process	GO:0071539	protein localization to centrosome	2	26	0.129211	0.578326	XM_018054676.1,XM_005685187.3
Biological Process	GO:0071684	organism emergence from protective structure	1	6	0.136217	0.578326	XM_005697054.3
Biological Process	GO:0071702	organic substance transport	132	4973	0.127441	0.578326	Novel_002075,XM_013973846.2,Novel_010650,Novel_016183,Novel_012212,XM_018052027.1,Novel_019090,Novel_018026,Novel_009606,Novel_017109,XM_005680539.3,Novel_004817,Novel_017479,Novel_005661,Novel_000712,Novel_012204,Novel_000173,Novel_017474,XM_013964217.2,Novel_002155,Novel_003825,Novel_022269,Novel_005357,Novel_005356,Novel_000367,Novel_020745,Novel_017991,XR_001918224.1,Novel_010760,Novel_011431…
Biological Process	GO:0097111	endoplasmic reticulum-Golgi intermediate compartment organization	1	6	0.136217	0.578326	Novel_009606
Biological Process	GO:0097187	dentinogenesis	1	6	0.136217	0.578326	Novel_024232
Biological Process	GO:0097192	extrinsic apoptotic signaling pathway in absence of ligand	6	143	0.13273	0.578326	XM_018062751.1,XM_013966526.2,Novel_026760,Novel_010057,Novel_000173,Novel_026762
Biological Process	GO:1901894	regulation of calcium-transporting ATPase activity	1	6	0.136217	0.578326	NM_001314303.1
Biological Process	GO:1902445	regulation of mitochondrial membrane permeability involved in programmed necrotic cell death	1	6	0.136217	0.578326	XM_018062751.1
Biological Process	GO:1902991	regulation of amyloid precursor protein catabolic process	2	26	0.129211	0.578326	Novel_025737,Novel_011431
Biological Process	GO:1903690	negative regulation of wound healing, spreading of epidermal cells	1	6	0.136217	0.578326	Novel_021891
Biological Process	GO:1903772	regulation of viral budding via host ESCRT complex	1	6	0.136217	0.578326	Novel_026578
Biological Process	GO:1905097	regulation of guanyl-nucleotide exchange factor activity	1	6	0.136217	0.578326	Novel_002140
Biological Process	GO:1905150	regulation of voltage-gated sodium channel activity	1	6	0.136217	0.578326	Novel_022064
Biological Process	GO:1905508	protein localization to microtubule organizing center	2	26	0.129211	0.578326	XM_018054676.1,XM_005685187.3
Biological Process	GO:1990743	protein sialylation	1	6	0.136217	0.578326	Novel_023866
Biological Process	GO:2000171	negative regulation of dendrite development	3	53	0.135661	0.578326	Novel_024864,Novel_000173,Novel_011136
Biological Process	GO:2000759	regulation of N-terminal peptidyl-lysine acetylation	1	6	0.136217	0.578326	Novel_023062
Biological Process	GO:2000761	positive regulation of N-terminal peptidyl-lysine acetylation	1	6	0.136217	0.578326	Novel_023062
Cellular Component	GO:0000151	ubiquitin ligase complex	21	668	0.133254	0.578326	Novel_003431,XM_018054680.1,Novel_000326,Novel_002307,Novel_015981,Novel_004742,Novel_014058,Novel_009436,Novel_007142,Novel_004747,Novel_017478,Novel_014330,Novel_003445,Novel_000921,Novel_017655,Novel_007084,Novel_004739,Novel_008339,Novel_004740,Novel_004749,Novel_004745
Cellular Component	GO:0000785	chromatin	28	923	0.128957	0.578326	XM_018048073.1,XM_018039661.1,Novel_007641,Novel_017008,XM_018066255.1,XM_018051018.1,XM_018060296.1,XM_005693140.3,Novel_021757,XM_018052027.1,XM_018054319.1,XM_018048077.1,XM_018038847.1,Novel_014691,XM_018039406.1,Novel_022437,XM_018046080.1,XM_018053622.1,Novel_005652,XM_018047646.1,XR_001918836.1,XM_018055551.1,XM_018052558.1,Novel_003099,Novel_014819,XM_013971823.2,Novel_014690,XM_018055552…
Cellular Component	GO:0000793	condensed chromosome	14	412	0.126937	0.578326	Novel_016217,NM_001314303.1,Novel_017008,Novel_014691,Novel_021891,XM_018064112.1,Novel_016522,Novel_016212,Novel_026442,Novel_008258,XM_018044988.1,Novel_014690,Novel_014819,XM_018050175.1
Cellular Component	GO:0005694	chromosome	52	1841	0.135344	0.578326	XM_018038847.1,Novel_022437,XR_001919305.1,XM_018053622.1,Novel_005652,Novel_003099,XM_018055551.1,XM_018055552.1,XM_018046974.1,Novel_014819,XM_005697054.3,XM_018048073.1,XM_005699057.3,XM_018064112.1,Novel_026442,XM_018061013.1,XM_018052027.1,XM_005698975.3,XM_018044988.1,XM_005693140.3,XM_018050175.1,XR_309793.3,Novel_012497,Novel_014691,XM_018039406.1,NM_001314303.1,Novel_022942,Novel_016522,…
Cellular Component	GO:0005899	insulin receptor complex	1	6	0.136217	0.578326	XM_018051136.1
Cellular Component	GO:0033596	TSC1-TSC2 complex	1	6	0.136217	0.578326	Novel_009182
Cellular Component	GO:0043197	dendritic spine	8	207	0.129306	0.578326	Novel_004817,Novel_024722,Novel_024864,Novel_006482,Novel_007226,Novel_024721,XM_018048999.1,Novel_005519
Cellular Component	GO:0043229	intracellular organelle	613	24686	0.133218	0.578326	XM_018058137.1,XM_018050215.1,XM_018063648.1,Novel_007253,Novel_010751,Novel_004531,XR_309793.3,Novel_027738,Novel_006328,Novel_022942,XM_018051018.1,XM_005694661.3,Novel_005181,XM_018042216.1,XM_018048397.1,Novel_002970,Novel_012726,Novel_005480,XM_018063739.1,Novel_022064,XM_018052368.1,Novel_001081,Novel_027708,Novel_019905,Novel_028253,XR_001918100.1,XM_018055523.1,XM_018058222.1,Novel_023062…
Cellular Component	GO:0043240	Fanconi anaemia nuclear complex	2	26	0.129211	0.578326	Novel_018931,XR_001919305.1
Cellular Component	GO:0043679	axon terminus	9	243	0.135308	0.578326	Novel_001050,Novel_018285,XM_018063393.1,Novel_027229,Novel_005588,Novel_002149,XM_018055454.1,Novel_026317,Novel_004817
Cellular Component	GO:0044309	neuron spine	8	209	0.134381	0.578326	Novel_024722,Novel_004817,Novel_024864,Novel_006482,Novel_007226,Novel_024721,XM_018048999.1,Novel_005519
Cellular Component	GO:0044427	chromosomal part	47	1642	0.129473	0.578326	NM_001314303.1,XM_018039406.1,Novel_014691,XR_309793.3,XM_018046080.1,Novel_021891,Novel_022942,Novel_016522,XM_018047646.1,Novel_008258,Novel_006714,Novel_014690,XM_013971823.2,XR_001918836.1,XM_018052558.1,XM_018039661.1,Novel_007641,Novel_006716,Novel_017008,XM_018061046.1,Novel_016217,Novel_016212,XM_018066255.1,Novel_021757,XM_018051018.1,XM_018060296.1,Novel_002317,XM_018048077.1,XR_0019180…
Cellular Component	GO:0097440	apical dendrite	2	26	0.129211	0.578326	Novel_024721,Novel_024722
Cellular Component	GO:1903349	omegasome membrane	1	6	0.136217	0.578326	XM_018061434.1
Cellular Component	GO:1990462	omegasome	1	6	0.136217	0.578326	XM_018061434.1
Molecular Function	GO:0000246	delta24(24-1) sterol reductase activity	1	6	0.136217	0.578326	Novel_002767
Molecular Function	GO:0001190	transcriptional activator activity, RNA polymerase II transcription factor binding	7	174	0.129005	0.578326	XM_018060398.1,Novel_005623,Novel_017109,XM_018060296.1,Novel_023062,Novel_019721,XM_018052558.1
Molecular Function	GO:0003714	transcription corepressor activity	14	412	0.126937	0.578326	XM_005683657.3,Novel_016802,Novel_021757,Novel_014961,XM_018041155.1,Novel_016803,Novel_016708,Novel_017109,Novel_016857,XM_005697054.3,XM_018039406.1,XM_018060398.1,Novel_026578,XM_018051958.1
Molecular Function	GO:0003724	RNA helicase activity	7	176	0.134576	0.578326	Novel_006621,Novel_006623,Novel_017474,XM_018062674.1,XM_018048765.1,Novel_021398,Novel_017479
Molecular Function	GO:0003964	RNA-directed DNA polymerase activity	3	52	0.130177	0.578326	Novel_025307,Novel_027738,Novel_020518
Molecular Function	GO:0004658	propionyl-CoA carboxylase activity	1	6	0.136217	0.578326	Novel_000496
Molecular Function	GO:0004674	protein serine/threonine kinase activity	35	1188	0.131717	0.578326	Novel_020819,Novel_027704,XM_018055912.1,Novel_000173,XM_018047740.1,Novel_012684,Novel_024232,XM_018042431.1,XM_005699057.3,XM_018060813.1,XM_018061434.1,Novel_017462,Novel_027708,XM_018050175.1,XM_013966824.2,Novel_013332,Novel_020602,Novel_026653,Novel_002616,Novel_004531,Novel_005410,XM_018063036.1,Novel_004197,Novel_008258,XM_018055454.1,XM_018043182.1,Novel_000964,XM_018043180.1,Novel_02770…
Molecular Function	GO:0004813	alanine-tRNA ligase activity	1	6	0.136217	0.578326	Novel_019804
Molecular Function	GO:0005001	transmembrane receptor protein tyrosine phosphatase activity	1	6	0.136217	0.578326	Novel_005519
Molecular Function	GO:0008119	thiopurine S-methyltransferase activity	1	6	0.136217	0.578326	XM_018039233.1
Molecular Function	GO:0008321	Ral guanyl-nucleotide exchange factor activity	1	6	0.136217	0.578326	XM_018055792.1
Molecular Function	GO:0008431	vitamin E binding	1	6	0.136217	0.578326	Novel_015336
Molecular Function	GO:0015292	uniporter activity	1	6	0.136217	0.578326	XM_018049227.1
Molecular Function	GO:0016273	arginine N-methyltransferase activity	2	26	0.129211	0.578326	Novel_001208,XM_018052530.1
Molecular Function	GO:0016274	protein-arginine N-methyltransferase activity	2	26	0.129211	0.578326	Novel_001208,XM_018052530.1
Molecular Function	GO:0016888	endodeoxyribonuclease activity, producing 5'-phosphomonoesters	2	26	0.129211	0.578326	Novel_021408,Novel_020518
Molecular Function	GO:0019198	transmembrane receptor protein phosphatase activity	1	6	0.136217	0.578326	Novel_005519
Molecular Function	GO:0019992	diacylglycerol binding	1	6	0.136217	0.578326	Novel_009561
Molecular Function	GO:0031403	lithium ion binding	1	6	0.136217	0.578326	Novel_001167
Molecular Function	GO:0031418	L-ascorbic acid binding	4	80	0.127775	0.578326	Novel_001086,Novel_019045,Novel_001081,Novel_025952
Molecular Function	GO:0035403	histone kinase activity (H3-T6 specific)	1	6	0.136217	0.578326	Novel_020602
Molecular Function	GO:0046914	transition metal ion binding	93	3431	0.128883	0.578326	XM_018063598.1,XM_018051018.1,Novel_011422,Novel_003015,Novel_018045,Novel_020132,Novel_011697,Novel_010710,Novel_017279,XM_018042216.1,Novel_010712,XM_018048999.1,XM_018059036.1,Novel_016708,XM_013965606.2,Novel_004702,Novel_002970,Novel_009535,Novel_014330,Novel_017478,Novel_004835,Novel_008287,XM_018047646.1,Novel_006328,Novel_001086,Novel_022942,Novel_016522,XM_018052707.1,Novel_012623,XM_013…
Molecular Function	GO:0051011	microtubule minus-end binding	1	6	0.136217	0.578326	Novel_027824
Molecular Function	GO:0051434	BH3 domain binding	1	6	0.136217	0.578326	XM_018062751.1
Molecular Function	GO:0098811	transcriptional repressor activity, RNA polymerase II activating transcription factor binding	7	174	0.129005	0.578326	XM_018052558.1,Novel_019721,Novel_023062,XM_018060296.1,Novel_017109,XM_018060398.1,Novel_005623
Molecular Function	GO:1990763	arrestin family protein binding	1	6	0.136217	0.578326	XM_018060296.1
Biological Process	GO:0007289	spermatid nucleus differentiation	2	27	0.137422	0.578429	XM_018058727.1,XM_018058773.1
Biological Process	GO:0031125	rRNA 3'-end processing	2	27	0.137422	0.578429	XM_018043249.1,XM_018043294.1
Biological Process	GO:0046467	membrane lipid biosynthetic process	10	278	0.137336	0.578429	XM_018059432.1,Novel_000380,Novel_023570,XM_013971802.2,XM_018058015.1,XM_018039958.1,Novel_018651,Novel_023866,Novel_014998,Novel_023571
Biological Process	GO:0048524	positive regulation of viral process	8	210	0.136956	0.578429	Novel_014521,Novel_026578,Novel_006321,Novel_015115,Novel_006323,Novel_019369,Novel_008072,Novel_003387
Biological Process	GO:0060396	growth hormone receptor signaling pathway	2	27	0.137422	0.578429	Novel_002317,Novel_020682
Biological Process	GO:0071073	positive regulation of phospholipid biosynthetic process	2	27	0.137422	0.578429	Novel_013675,Novel_013677
Biological Process	GO:0071378	cellular response to growth hormone stimulus	2	27	0.137422	0.578429	Novel_020682,Novel_002317
Biological Process	GO:2000272	negative regulation of receptor activity	2	27	0.137422	0.578429	XM_013970277.2,Novel_004817
Cellular Component	GO:0010369	chromocenter	2	27	0.137422	0.578429	Novel_002317,XR_001918069.1
Cellular Component	GO:0031462	Cul2-RING ubiquitin ligase complex	2	27	0.137422	0.578429	XM_018054680.1,Novel_003445
Molecular Function	GO:0015377	cation:chloride symporter activity	2	27	0.137422	0.578429	Novel_008503,Novel_008496
Molecular Function	GO:0043274	phospholipase binding	2	27	0.137422	0.578429	Novel_001737,Novel_004197
Molecular Function	GO:1990841	promoter-specific chromatin binding	2	27	0.137422	0.578429	XM_018051018.1,Novel_014330
Biological Process	GO:0090150	establishment of protein localization to membrane	22	708	0.13781	0.579708	Novel_004122,Novel_006328,Novel_021891,XM_018062751.1,Novel_018027,Novel_000370,Novel_007177,Novel_011136,Novel_022269,Novel_015488,Novel_005661,Novel_020682,XM_005699249.3,Novel_012204,Novel_000712,Novel_012208,XM_018039584.1,Novel_018026,Novel_012209,Novel_003062,Novel_000367,Novel_012212
Biological Process	GO:0007610	behavior	35	1194	0.137937	0.579889	XM_013972199.2,Novel_004745,Novel_002317,XM_018060296.1,XM_018048999.1,Novel_021594,Novel_014690,Novel_004747,XM_005693503.2,Novel_011839,XM_005681252.3,XM_005679509.3,XM_018063036.1,XM_005685187.3,Novel_001580,XM_018063393.1,Novel_020602,Novel_014691,Novel_006482,XM_005686290.2,Novel_004749,Novel_024864,Novel_014876,Novel_002205,Novel_004740,Novel_013677,Novel_004739,Novel_013675,XR_001917122.1,…
Molecular Function	GO:0005484	SNAP receptor activity	5	113	0.138107	0.580251	Novel_024119,XM_005688307.3,Novel_014029,Novel_008065,Novel_009606
Biological Process	GO:0001952	regulation of cell-matrix adhesion	8	211	0.139556	0.585888	Novel_000173,XM_018053304.1,Novel_020682,XM_005693140.3,Novel_024864,XM_013971823.2,Novel_012109,Novel_021891
Cellular Component	GO:0010008	endosome membrane	18	563	0.139618	0.585888	Novel_012208,Novel_026578,XM_005684505.3,Novel_013222,Novel_005357,Novel_024791,Novel_012209,Novel_019905,Novel_012212,Novel_005356,Novel_006328,Novel_011136,Novel_027229,Novel_019460,Novel_002155,Novel_004835,Novel_000424,Novel_012204
Biological Process	GO:0061564	axon development	27	895	0.139947	0.586909	Novel_027229,Novel_003820,Novel_027106,Novel_013332,Novel_020602,Novel_022269,Novel_011603,Novel_007282,XM_018043182.1,Novel_000173,Novel_019117,XM_018043180.1,Novel_010664,XM_013976688.2,XR_001917122.1,XM_018061434.1,Novel_009182,Novel_005519,XM_018051958.1,Novel_018257,Novel_017253,XM_018060296.1,XM_018051954.1,XM_005683657.3,Novel_027718,Novel_024864,Novel_024791
Cellular Component	GO:0000775	chromosome, centromeric region	13	384	0.140143	0.587376	XM_018051018.1,Novel_006714,Novel_008258,XM_018044988.1,Novel_014690,Novel_014819,XM_018050175.1,Novel_017008,Novel_006716,Novel_014691,Novel_021891,XM_018064112.1,Novel_026442
Biological Process	GO:0000281	mitotic cytokinesis	4	83	0.14066	0.588113	Novel_004867,Novel_020745,XM_018054676.1,XM_005685187.3
Biological Process	GO:0007029	endoplasmic reticulum organization	4	83	0.14066	0.588113	XM_005687268.3,XM_018048531.1,XM_013970335.2,Novel_024791
Biological Process	GO:2000060	positive regulation of protein ubiquitination involved in ubiquitin-dependent protein catabolic process	4	83	0.14066	0.588113	Novel_017655,XM_005699057.3,Novel_009401,Novel_024864
Molecular Function	GO:0070063	RNA polymerase binding	4	83	0.14066	0.588113	Novel_019369,XM_018065703.1,Novel_001894,XM_018065679.1
Biological Process	GO:0043552	positive regulation of phosphatidylinositol 3-kinase activity	3	54	0.141223	0.589819	Novel_027704,Novel_027705,Novel_027708
Cellular Component	GO:0098687	chromosomal region	20	637	0.141239	0.589819	XM_018046974.1,Novel_014819,Novel_014690,Novel_008258,Novel_006714,Novel_021891,Novel_014691,XM_018038847.1,XR_309793.3,XM_018050175.1,XR_001918069.1,XM_018044988.1,Novel_002317,XM_018051018.1,Novel_026442,XM_018064112.1,Novel_017008,Novel_006716,XM_005699057.3,XM_018061046.1
Biological Process	GO:0009311	oligosaccharide metabolic process	5	114	0.141774	0.591699	Novel_014998,XM_018058015.1,Novel_001013,Novel_023866,Novel_018651
Biological Process	GO:1903364	positive regulation of cellular protein catabolic process	11	315	0.142573	0.594672	XM_018054680.1,Novel_017655,XM_005699057.3,Novel_009401,Novel_008258,Novel_000173,XM_013973846.2,Novel_001483,XM_018050175.1,Novel_024864,XM_018065603.1
Biological Process	GO:0051208	sequestering of calcium ion	7	179	0.14315	0.596716	XM_018062751.1,Novel_004817,Novel_013677,XR_001918100.1,Novel_008021,Novel_012684,Novel_013675
Biological Process	GO:0048523	negative regulation of cellular process	214	8301	0.143301	0.596988	XM_018063743.1,Novel_000146,Novel_005052,Novel_017675,XM_018054676.1,Novel_005600,Novel_009401,Novel_004742,XM_018051384.1,XM_018041155.1,Novel_022659,Novel_020682,Novel_026270,Novel_004739,Novel_018134,Novel_005519,Novel_009182,XM_018065844.1,XM_013970422.2,XM_013966062.2,XM_005699057.3,Novel_000854,XM_018065603.1,Novel_024864,Novel_015336,XM_018050175.1,Novel_004740,Novel_024802,XM_005693140.3,…
Biological Process	GO:0003014	renal system process	6	147	0.145502	0.598848	XM_018042394.1,Novel_005519,Novel_023702,Novel_023696,Novel_023704,Novel_008339
Biological Process	GO:0006874	cellular calcium ion homeostasis	20	640	0.145692	0.598848	Novel_004817,XM_018055364.1,Novel_013451,XM_018049227.1,Novel_027106,Novel_020602,Novel_000522,Novel_017811,XM_018062751.1,XM_018059693.1,XM_018056248.1,XM_005690923.3,Novel_008021,XR_001918100.1,XM_018055365.1,Novel_013675,Novel_012684,XM_005682965.2,XM_018054443.1,Novel_013677
Biological Process	GO:0017156	calcium ion regulated exocytosis	9	247	0.144976	0.598848	Novel_007386,Novel_001050,Novel_024119,Novel_008065,XM_005691547.3,XM_018038353.1,Novel_026317,Novel_009561,Novel_005816
Biological Process	GO:0030397	membrane disassembly	2	28	0.145743	0.598848	XM_005699057.3,Novel_003825
Biological Process	GO:0030521	androgen receptor signaling pathway	5	115	0.145484	0.598848	Novel_017479,Novel_001208,Novel_021081,XM_018052530.1,Novel_017474
Biological Process	GO:0032608	interferon-beta production	5	115	0.145484	0.598848	XM_018062797.1,Novel_000146,Novel_009637,Novel_002155,XM_018040347.1
Biological Process	GO:0035335	peptidyl-tyrosine dephosphorylation	5	115	0.145484	0.598848	Novel_005519,XM_005676781.3,XM_013966526.2,Novel_015504,Novel_024864
Biological Process	GO:0042149	cellular response to glucose starvation	4	84	0.145066	0.598848	Novel_027704,Novel_023318,Novel_027708,Novel_027705
Biological Process	GO:0051081	nuclear envelope disassembly	2	28	0.145743	0.598848	Novel_003825,XM_005699057.3
Biological Process	GO:0071345	cellular response to cytokine stimulus	27	899	0.144911	0.598848	Novel_000173,Novel_026760,Novel_018207,Novel_023706,Novel_014690,Novel_005661,XM_018052686.1,XM_018058015.1,Novel_026653,Novel_014691,Novel_004197,XM_005685187.3,XM_018054676.1,Novel_010057,Novel_021757,Novel_026762,XM_018055233.1,Novel_002254,XM_013965606.2,Novel_023696,Novel_004490,Novel_023704,Novel_020695,XM_018062797.1,Novel_018257,Novel_018519,Novel_023702
Biological Process	GO:0097114	NMDA glutamate receptor clustering	2	28	0.145743	0.598848	XM_018048999.1,Novel_006482
Biological Process	GO:0097117	guanylate kinase-associated protein clustering	2	28	0.145743	0.598848	Novel_006482,XM_018048999.1
Biological Process	GO:1902253	regulation of intrinsic apoptotic signaling pathway by p53 class mediator	2	28	0.145743	0.598848	XM_018065974.1,XM_018047646.1
Biological Process	GO:1903391	regulation of adherens junction organization	5	115	0.145484	0.598848	Novel_024864,Novel_021891,XM_013971823.2,Novel_012109,XM_005693140.3
Biological Process	GO:1904424	regulation of GTP binding	2	28	0.145743	0.598848	Novel_008258,XM_018050175.1
Biological Process	GO:2000300	regulation of synaptic vesicle exocytosis	2	28	0.145743	0.598848	Novel_024119,Novel_001050
Cellular Component	GO:0005768	endosome	43	1506	0.145196	0.598848	XM_005684505.3,Novel_026578,Novel_011730,Novel_002646,Novel_012208,Novel_012212,Novel_006112,Novel_019905,Novel_027708,Novel_002205,Novel_002149,Novel_002155,XM_013964217.2,Novel_027704,XM_018040653.1,Novel_012204,Novel_005972,Novel_027705,Novel_013222,Novel_023318,Novel_019488,Novel_000239,Novel_005356,Novel_000236,Novel_018326,Novel_020745,Novel_015504,Novel_012209,Novel_024791,Novel_005357,Nov…
Cellular Component	GO:0005794	Golgi apparatus	75	2749	0.145502	0.598848	Novel_024309,XM_005688307.3,Novel_014029,Novel_010482,Novel_010425,Novel_003716,Novel_008258,XM_018058608.1,Novel_023546,XM_005687492.3,Novel_001013,Novel_020132,Novel_005480,Novel_010911,Novel_005533,Novel_017018,Novel_011422,Novel_005816,XM_018048677.1,Novel_023547,XM_018055773.1,Novel_000439,XM_018059432.1,XM_018067071.1,XM_018050175.1,Novel_014344,Novel_004175,Novel_023866,XM_013970357.2,Nove…
Cellular Component	GO:0043231	intracellular membrane-bounded organelle	538	21600	0.14485	0.598848	Novel_015311,Novel_014628,Novel_004747,Novel_018083,Novel_000424,XM_018066662.1,Novel_020602,Novel_009471,Novel_022470,XM_018055039.1,XM_005679509.3,Novel_021069,Novel_018326,XM_018051954.1,Novel_004532,XM_018041167.1,XM_018057447.1,XM_018051958.1,Novel_021068,XM_018046190.1,Novel_024026,XM_018059054.1,Novel_024451,XM_018049728.1,Novel_027744,XM_013962755.2,Novel_024964,Novel_011335,XM_005684505.…
Molecular Function	GO:0000988	transcription factor activity, protein binding	36	1238	0.144371	0.598848	Novel_012242,XM_018052558.1,Novel_008287,Novel_021081,Novel_019721,XM_018039406.1,XM_018048077.1,Novel_014961,Novel_021757,XM_018060296.1,XM_018066255.1,XM_018051958.1,XM_018059036.1,Novel_016708,Novel_017479,Novel_016447,XM_018041155.1,Novel_016802,Novel_027864,Novel_005623,Novel_017474,Novel_016803,XM_018057878.1,XM_005683657.3,Novel_011338,Novel_014466,XM_018055676.1,XM_018048765.1,Novel_01446…
Molecular Function	GO:0008190	eukaryotic initiation factor 4E binding	2	28	0.145743	0.598848	Novel_000299,XM_018047144.1
Molecular Function	GO:0015108	chloride transmembrane transporter activity	8	213	0.144829	0.598848	Novel_006050,XM_018048156.1,XM_018048154.1,Novel_008496,Novel_027521,Novel_006697,Novel_008503,XM_018051805.1
Molecular Function	GO:0015175	neutral amino acid transmembrane transporter activity	4	84	0.145066	0.598848	Novel_005930,XM_018043179.1,Novel_005127,Novel_005928
Biological Process	GO:1902578	single-organism localization	133	5048	0.145858	0.598962	XM_005684922.3,Novel_006050,XM_018038353.1,Novel_008977,XM_018039339.1,Novel_000964,Novel_024011,XM_018043179.1,Novel_012105,Novel_011136,Novel_026588,Novel_021891,Novel_006216,Novel_014058,Novel_006697,XM_018060296.1,Novel_017991,XR_001918224.1,Novel_024791,Novel_026234,Novel_019091,Novel_000173,Novel_012204,Novel_000712,Novel_017479,Novel_004817,Novel_008484,XM_013964217.2,Novel_017474,Novel_00…
Cellular Component	GO:0031984	organelle subcompartment	75	2750	0.146226	0.599761	Novel_003716,Novel_010482,Novel_010425,XM_005687492.3,Novel_001013,Novel_008258,XM_018058608.1,XM_018062751.1,XM_018038493.1,Novel_004197,XM_018038916.1,Novel_014029,Novel_007253,XM_005688307.3,Novel_024309,Novel_020132,Novel_023570,XM_013969550.2,XM_013971802.2,Novel_010911,XM_018063739.1,XM_018048677.1,XM_018063743.1,Novel_002730,Novel_005600,XM_018052368.1,Novel_025210,Novel_023866,Novel_00417…
Molecular Function	GO:0022804	active transmembrane transporter activity	23	751	0.146169	0.599761	Novel_026234,Novel_004393,XM_018040733.1,Novel_013939,Novel_021023,Novel_008496,XM_018044828.1,Novel_021022,XM_018049227.1,Novel_000522,Novel_021025,XM_018043179.1,Novel_005127,Novel_027229,Novel_008503,Novel_004392,Novel_001461,Novel_021026,Novel_021024,Novel_012766,Novel_013513,XM_005680477.3,XM_018056299.1
Biological Process	GO:0022402	cell cycle process	58	2087	0.146851	0.600935	Novel_001894,XM_018053622.1,Novel_024026,Novel_000173,Novel_014819,Novel_026488,Novel_019611,Novel_004867,Novel_003825,Novel_022707,Novel_015981,XM_018054676.1,XM_018059478.1,Novel_027704,Novel_027708,XM_018043973.1,XM_018044988.1,Novel_018072,Novel_026489,Novel_024864,XM_013976483.2,XM_018058152.1,Novel_012684,XM_005688362.3,XM_005699057.3,XM_005697054.3,Novel_007882,Novel_026578,XM_018064112.1,…
Biological Process	GO:0032715	negative regulation of interleukin-6 production	3	55	0.14686	0.600935	Novel_023704,Novel_023696,Novel_023702
Biological Process	GO:0034340	response to type I interferon	3	55	0.14686	0.600935	XM_018062797.1,Novel_026760,Novel_026762
Molecular Function	GO:0015485	cholesterol binding	3	55	0.14686	0.600935	XM_018067068.1,Novel_022550,XM_018067071.1
Cellular Component	GO:0005635	nuclear envelope	25	826	0.147069	0.601432	Novel_015371,XM_018051644.1,Novel_027708,Novel_012813,Novel_022706,XM_005694661.3,Novel_027705,Novel_017008,Novel_014521,XM_018057162.1,Novel_001894,XM_018065703.1,Novel_000424,Novel_017478,Novel_012105,Novel_022707,Novel_009906,Novel_026588,Novel_003825,Novel_017811,XM_018062751.1,Novel_027704,XM_018065679.1,Novel_002730,Novel_009614
Biological Process	GO:0000495	box H/ACA snoRNA 3'-end processing	1	7	0.157045	0.605971	Novel_027738
Biological Process	GO:0001180	transcription initiation from RNA polymerase I promoter for nuclear large rRNA transcript	1	7	0.157045	0.605971	XM_018055676.1
Biological Process	GO:0001188	RNA polymerase I transcriptional preinitiation complex assembly	1	7	0.157045	0.605971	XM_018055676.1
Biological Process	GO:0001189	RNA polymerase I transcriptional preinitiation complex assembly at the promoter for the nuclear large rRNA transcript	1	7	0.157045	0.605971	XM_018055676.1
Biological Process	GO:0001302	replicative cell aging	1	7	0.157045	0.605971	XM_018061046.1
Biological Process	GO:0001705	ectoderm formation	1	7	0.157045	0.605971	XM_005690080.3
Biological Process	GO:0001777	T cell homeostatic proliferation	1	7	0.157045	0.605971	XM_018062751.1
Biological Process	GO:0002069	columnar/cuboidal epithelial cell maturation	1	7	0.157045	0.605971	XM_018052027.1
Biological Process	GO:0002071	glandular epithelial cell maturation	1	7	0.157045	0.605971	XM_018052027.1
Biological Process	GO:0006614	SRP-dependent cotranslational protein targeting to membrane	7	183	0.154976	0.605971	Novel_015488,XM_005699249.3,Novel_003062,Novel_018027,Novel_007177,Novel_018026,Novel_005661
Biological Process	GO:0006886	intracellular protein transport	64	2325	0.15038	0.605971	XM_005694661.3,Novel_003062,Novel_024119,Novel_020695,XM_018063648.1,XM_005691547.3,XM_013971823.2,Novel_009614,Novel_006328,Novel_014029,XM_018065341.1,XM_005688307.3,XM_013970357.2,Novel_008021,XM_018061013.1,Novel_006112,XM_005693140.3,Novel_019905,Novel_027708,XM_018039584.1,Novel_018257,Novel_012208,XM_005699057.3,Novel_017655,XM_005699249.3,Novel_020682,Novel_002730,Novel_017675,XM_01804853…
Biological Process	GO:0007049	cell cycle	83	3072	0.15155	0.605971	Novel_001894,Novel_026488,Novel_004867,XM_018059478.1,Novel_008445,Novel_022437,XM_018054676.1,XM_018051644.1,Novel_018072,Novel_027708,Novel_024864,XM_013976483.2,XM_018050175.1,XM_005688362.3,XM_005699057.3,XM_005697054.3,XM_018058152.1,Novel_012684,Novel_026578,Novel_026270,Novel_007882,Novel_008258,Novel_009436,XM_018050755.1,Novel_010482,Novel_012927,Novel_004531,Novel_007884,XR_309793.3,XM_…
Biological Process	GO:0010558	negative regulation of macromolecule biosynthetic process	75	2759	0.15284	0.605971	Novel_016708,Novel_016212,Novel_027699,Novel_010057,XM_018051018.1,Novel_021408,XM_013962531.2,Novel_010751,XM_018039406.1,Novel_001208,Novel_023546,XM_018052530.1,Novel_027085,XM_018050755.1,Novel_009535,Novel_014330,XM_005697054.3,XM_018048073.1,Novel_026578,Novel_010757,XM_018062797.1,XM_018039288.1,Novel_018257,Novel_024802,XM_018040347.1,XM_005683657.3,XM_018065603.1,Novel_005623,Novel_01076…
Biological Process	GO:0018130	heterocycle biosynthetic process	223	8682	0.150623	0.605971	XM_013974688.2,XM_018058152.1,XR_001295467.2,XM_005699057.3,XR_001919484.1,Novel_004587,Novel_002149,Novel_016123,XM_005693140.3,XM_018062196.1,XM_005683657.3,Novel_027718,XM_018061013.1,Novel_024802,XM_018043855.1,Novel_007476,XM_018065603.1,XM_013966824.2,Novel_024864,XM_018038847.1,Novel_019799,Novel_009401,Novel_020518,Novel_000146,Novel_005052,Novel_016521,XR_001919305.1,Novel_020682,Novel_0…
Biological Process	GO:0019228	neuronal action potential	3	56	0.152569	0.605971	Novel_005588,Novel_005209,Novel_005269
Biological Process	GO:0019441	tryptophan catabolic process to kynurenine	1	7	0.157045	0.605971	XM_005694095.3
Biological Process	GO:0030047	actin modification	1	7	0.157045	0.605971	XM_018052686.1
Biological Process	GO:0030104	water homeostasis	4	86	0.154036	0.605971	Novel_023702,Novel_023696,Novel_023706,Novel_023704
Biological Process	GO:0030148	sphingolipid biosynthetic process	7	183	0.154976	0.605971	XM_018058015.1,Novel_014998,Novel_023571,Novel_000380,Novel_023570,Novel_018651,Novel_023866
Biological Process	GO:0032105	negative regulation of response to extracellular stimulus	2	29	0.154165	0.605971	XM_005685187.3,XM_018054676.1
Biological Process	GO:0032108	negative regulation of response to nutrient levels	2	29	0.154165	0.605971	XM_005685187.3,XM_018054676.1
Biological Process	GO:0032459	regulation of protein oligomerization	2	29	0.154165	0.605971	Novel_009401,XM_018062751.1
Biological Process	GO:0032460	negative regulation of protein oligomerization	1	7	0.157045	0.605971	Novel_009401
Biological Process	GO:0032776	DNA methylation on cytosine	1	7	0.157045	0.605971	XM_018051018.1
Biological Process	GO:0033168	conversion of ds siRNA to ss siRNA involved in RNA interference	1	7	0.157045	0.605971	Novel_021408
Biological Process	GO:0033979	box H/ACA snoRNA metabolic process	1	7	0.157045	0.605971	Novel_027738
Biological Process	GO:0034644	cellular response to UV	6	150	0.155434	0.605971	Novel_020682,XM_013965606.2,Novel_017655,Novel_026588,Novel_021757,XM_018062751.1
Biological Process	GO:0034964	box H/ACA snoRNA processing	1	7	0.157045	0.605971	Novel_027738
Biological Process	GO:0035608	protein deglutamylation	1	7	0.157045	0.605971	XM_018055523.1
Biological Process	GO:0035611	protein branching point deglutamylation	1	7	0.157045	0.605971	XM_018055523.1
Biological Process	GO:0036363	transforming growth factor beta activation	1	7	0.157045	0.605971	XM_018043213.1
Biological Process	GO:0036404	conversion of ds siRNA to ss siRNA	1	7	0.157045	0.605971	Novel_021408
Biological Process	GO:0042698	ovulation cycle	6	148	0.14878	0.605971	XM_018062751.1,Novel_014690,Novel_010057,Novel_021081,Novel_002149,Novel_014691
Biological Process	GO:0042994	cytoplasmic sequestering of transcription factor	2	29	0.154165	0.605971	Novel_004817,Novel_002730
Biological Process	GO:0044026	DNA hypermethylation	1	7	0.157045	0.605971	Novel_000173
Biological Process	GO:0044027	hypermethylation of CpG island	1	7	0.157045	0.605971	Novel_000173
Biological Process	GO:0046854	phosphatidylinositol phosphorylation	6	148	0.14878	0.605971	XM_018066662.1,Novel_016482,Novel_022470,Novel_020682,Novel_022469,Novel_023318
Biological Process	GO:0051415	interphase microtubule nucleation by interphase microtubule organizing center	1	7	0.157045	0.605971	Novel_027824
Biological Process	GO:0051418	microtubule nucleation by microtubule organizing center	1	7	0.157045	0.605971	Novel_027824
Biological Process	GO:0051650	establishment of vesicle localization	15	461	0.15055	0.605971	Novel_007386,Novel_011431,Novel_001050,Novel_008976,Novel_008979,Novel_021891,Novel_014521,Novel_008065,Novel_024119,XM_005691547.3,Novel_026317,XM_018038353.1,Novel_005816,Novel_009561,Novel_008977
Biological Process	GO:0060291	long-term synaptic potentiation	5	117	0.153026	0.605971	Novel_024864,Novel_006482,XM_018060296.1,Novel_008065,XM_018048999.1
Biological Process	GO:0061110	dense core granule biogenesis	1	7	0.157045	0.605971	Novel_020602
Biological Process	GO:0061185	negative regulation of dermatome development	1	7	0.157045	0.605971	Novel_017675
Biological Process	GO:0061378	corpora quadrigemina development	1	7	0.157045	0.605971	Novel_011603
Biological Process	GO:0061379	inferior colliculus development	1	7	0.157045	0.605971	Novel_011603
Biological Process	GO:0061582	intestinal epithelial cell migration	1	7	0.157045	0.605971	Novel_011843
Biological Process	GO:0070874	negative regulation of glycogen metabolic process	1	7	0.157045	0.605971	Novel_000173
Biological Process	GO:0071361	cellular response to ethanol	2	29	0.154165	0.605971	XR_001918100.1,Novel_012684
Biological Process	GO:0071895	odontoblast differentiation	1	7	0.157045	0.605971	Novel_024232
Biological Process	GO:0072135	kidney mesenchymal cell proliferation	1	7	0.157045	0.605971	Novel_002254
Biological Process	GO:0072136	metanephric mesenchymal cell proliferation involved in metanephros development	1	7	0.157045	0.605971	Novel_002254
Biological Process	GO:0072308	negative regulation of metanephric nephron tubule epithelial cell differentiation	1	7	0.157045	0.605971	Novel_002254
Biological Process	GO:0072393	microtubule anchoring at microtubule organizing center	2	29	0.154165	0.605971	XM_018054676.1,XM_005685187.3
Biological Process	GO:0090116	C-5 methylation of cytosine	1	7	0.157045	0.605971	XM_018051018.1
Biological Process	GO:0090309	positive regulation of methylation-dependent chromatin silencing	1	7	0.157045	0.605971	XM_018051018.1
Biological Process	GO:1903670	regulation of sprouting angiogenesis	3	56	0.152569	0.605971	Novel_014621,Novel_014629,Novel_014628
Biological Process	GO:1904886	beta-catenin destruction complex disassembly	2	29	0.154165	0.605971	Novel_008258,Novel_000173
Biological Process	GO:1990138	neuron projection extension	11	320	0.153476	0.605971	Novel_024791,Novel_005816,Novel_027718,Novel_000173,Novel_018257,XM_018061434.1,Novel_011730,Novel_022269,Novel_013332,XM_013976688.2,Novel_027229
Biological Process	GO:2000078	positive regulation of type B pancreatic cell development	1	7	0.157045	0.605971	XM_018052027.1
Biological Process	GO:2000270	negative regulation of fibroblast apoptotic process	1	7	0.157045	0.605971	Novel_018134
Biological Process	GO:2000705	regulation of dense core granule biogenesis	1	7	0.157045	0.605971	Novel_020602
Biological Process	GO:2000707	positive regulation of dense core granule biogenesis	1	7	0.157045	0.605971	Novel_020602
Biological Process	GO:2001243	negative regulation of intrinsic apoptotic signaling pathway	6	149	0.152091	0.605971	Novel_009401,XM_018065974.1,Novel_017675,XM_018059432.1,XM_018047646.1,XM_018052686.1
Cellular Component	GO:0000923	equatorial microtubule organizing center	1	7	0.157045	0.605971	Novel_027824
Cellular Component	GO:0001650	fibrillar center	1	7	0.157045	0.605971	Novel_006326
Cellular Component	GO:0005643	nuclear pore	7	181	0.149007	0.605971	Novel_009614,Novel_027704,Novel_017008,Novel_027705,Novel_027708,XM_018051644.1,Novel_012105
Cellular Component	GO:0005816	spindle pole body	1	7	0.157045	0.605971	Novel_027824
Cellular Component	GO:0005828	kinetochore microtubule	1	7	0.157045	0.605971	Novel_021891
Cellular Component	GO:0016222	procollagen-proline 4-dioxygenase complex	1	7	0.157045	0.605971	Novel_025952
Cellular Component	GO:0017146	NMDA selective glutamate receptor complex	2	29	0.154165	0.605971	Novel_006200,XM_018056248.1
Cellular Component	GO:0031012	extracellular matrix	27	903	0.149977	0.605971	Novel_023244,XM_018040739.1,Novel_017479,Novel_007486,Novel_027629,XM_005687492.3,Novel_006321,Novel_017675,Novel_006323,Novel_005052,Novel_023245,Novel_009401,XM_018065886.1,Novel_022707,Novel_021159,Novel_017474,Novel_003825,Novel_025963,Novel_018027,Novel_022706,XM_018043213.1,Novel_020500,Novel_023241,Novel_018026,Novel_009345,XM_018055265.1,Novel_025962
Cellular Component	GO:0031264	death-inducing signaling complex	2	29	0.154165	0.605971	Novel_026762,Novel_026760
[truncated: 5,143 more rows]

## Sheet: PF vs. MF BP
GO_class	GO ID	GO_term	Hit_number	Background number	P-Value	Q-Value	Gene IDs
[truncated: 4,982 more rows]

[truncated: 2 more sheets: PF vs. MF MF, PF vs. MF CC]
