# Supplementary material for: Hypothalamic Transcriptome Analysis Reveals the Crucial MicroRNAs and mRNAs Affecting Litter Size in Goats
Source: Front Vet Sci. 2021 Nov 1;8:747100. doi: 10.3389/fvets.2021.747100 (PMC8591166; doi:10.3389/fvets.2021.747100)
Supplement: Supplementary file 10 [file Table_10.XLSX]

## Sheet: Sheet2
Pathway Hierarchy1	Pathway Hierarchy2	KEGG Pathway	Pathway ID	Gene Number	Background number	P-Value	Q-Value	Gene IDs
Environmental Information Processing	Signal transduction	Phosphatidylinositol signaling system	ko04070	26	495	0.00138058	0.306489	XM_018066244.1,XM_018041940.1,XM_018060994.1,Novel_015615,XM_018063036.1,XM_018066662.1,XM_018047413.1,XM_018041933.1,XM_018047458.1,Novel_000624,Novel_007253,Novel_016482,Novel_023318,XM_018060180.1,Novel_020682,Novel_020602,Novel_000620,XM_018060998.1,XM_018056913.1,Novel_022470,XM_013971403.2,Novel_024864,XR_001918100.1,Novel_022469,XM_018064090.1,Novel_002639
Genetic Information Processing	Folding, sorting and degradation	Protein export	ko03060	6	56	0.00422581	0.335431	Novel_000367,Novel_007177,XM_005687138.3,Novel_012324,Novel_000370,Novel_025272
Metabolism	Amino acid metabolism	Lysine degradation	ko00310	20	380	0.00453285	0.335431	Novel_012497,XM_018046679.1,Novel_015918,XM_018065134.1,XM_018053432.1,Novel_001086,Novel_001081,Novel_004606,XM_018066255.1,Novel_019799,Novel_026442,Novel_019800,Novel_000805,Novel_016522,Novel_004576,Novel_016737,XM_018060600.1,XM_018050755.1,Novel_024421,Novel_007348
Genetic Information Processing	Translation	RNA transport	ko03013	28	649	0.0132834	0.59603	Novel_012725,Novel_000299,Novel_012735,Novel_016421,Novel_003695,Novel_028253,Novel_020367,Novel_012740,XM_018047144.1,Novel_021802,Novel_028252,XM_005675225.3,Novel_028248,Novel_001288,XR_001917382.1,Novel_025037,Novel_012105,Novel_028249,XR_001917385.1,Novel_012744,Novel_012739,XM_018055179.1,Novel_012726,Novel_012741,Novel_016420,Novel_025040,XM_018061013.1,Novel_016416
Organismal Systems	Immune system	Fc gamma R-mediated phagocytosis	ko04666	18	367	0.0134241	0.59603	XM_018065687.1,Novel_001897,Novel_001889,XM_018065703.1,Novel_001898,Novel_012684,Novel_020602,Novel_020682,Novel_001894,Novel_011136,XM_018062725.1,XM_018065679.1,XM_018062722.1,Novel_004175,XM_018065669.1,Novel_001890,XM_018063036.1,Novel_017018
Cellular Processes	Transport and catabolism	Endocytosis	ko04144	44	1179	0.0255565	0.867838	XM_018065603.1,Novel_005357,XM_013972474.2,XM_018040224.1,XM_018065669.1,Novel_015311,XM_018055044.1,NM_001314303.1,Novel_010256,Novel_001707,Novel_008979,Novel_012204,XM_018055343.1,Novel_006274,XM_018040222.1,XM_018065687.1,Novel_027141,Novel_001897,Novel_015528,Novel_001889,Novel_015115,Novel_005356,Novel_020510,Novel_007616,Novel_001890,Novel_002734,Novel_008977,XM_013974027.2,XM_018065679.1,…
Environmental Information Processing	Signal transduction	TNF signaling pathway	ko04668	18	404	0.0312735	0.867838	Novel_026762,XM_018060296.1,XM_018052707.1,Novel_014690,Novel_016447,Novel_021463,Novel_014691,XM_018061453.1,Novel_017018,Novel_026760,Novel_011379,Novel_001824,Novel_020682,XM_013966824.2,XM_018042431.1,Novel_026653,XM_013966825.2,XM_018038916.1
Organismal Systems	Excretory system	Vasopressin-regulated water reabsorption	ko04962	10	184	0.031043	0.867838	Novel_012577,Novel_016452,XM_018060296.1,Novel_023696,Novel_023706,Novel_005357,Novel_023702,Novel_023704,Novel_021777,Novel_005356
Cellular Processes	Cell growth and death	Apoptosis - fly	ko04214	3	249	0.96809	1	Novel_021802,XM_018042431.1,Novel_016635
Cellular Processes	Cell growth and death	Apoptosis	ko04210	17	500	0.214962	1	Novel_020682,XM_018042431.1,XM_018055894.1,XM_018062751.1,XR_001918100.1,Novel_026762,XM_018055893.1,XM_018055896.1,XM_018052707.1,Novel_016447,XM_013971827.2,XM_018042664.1,XM_018055900.1,Novel_017018,Novel_026760,Novel_003825,XM_018055895.1
Cellular Processes	Cell growth and death	Apoptosis - multiple species	ko04215	6	126	0.133062	1	XM_018042431.1,XM_018062751.1,Novel_026760,Novel_016447,Novel_026762,XM_013971827.2
Cellular Processes	Cell growth and death	Cell cycle	ko04110	10	388	0.621425	1	Novel_009268,XM_013976483.2,XM_018057832.1,Novel_009265,XM_005699057.3,Novel_013071,XM_018043973.1,Novel_014819,Novel_000173,XM_018061046.1
Cellular Processes	Cell growth and death	Cell cycle - yeast	ko04111	5	223	0.733749	1	Novel_009268,Novel_008282,Novel_014819,Novel_009265,XM_018061046.1
Cellular Processes	Cell growth and death	Ferroptosis	ko04216	3	186	0.88705	1	Novel_022954,Novel_000239,Novel_027444
Cellular Processes	Cell growth and death	Meiosis - yeast	ko04113	2	181	0.960295	1	Novel_009268,Novel_009265
Cellular Processes	Cell growth and death	Necroptosis	ko04217	16	544	0.421904	1	XM_018042664.1,Novel_002254,Novel_018207,Novel_026762,Novel_014058,Novel_016447,XM_018061453.1,XM_018051036.1,Novel_026760,Novel_015115,Novel_004197,Novel_000010,XM_018042431.1,XM_013966824.2,XM_013966825.2,XM_018062751.1
Cellular Processes	Cell growth and death	Oocyte meiosis	ko04114	7	456	0.96763	1	Novel_004197,XM_005699057.3,XM_018066361.1,XM_005680539.3,XR_001918100.1,XM_018049739.1,Novel_020880
Cellular Processes	Cell growth and death	p53 signaling pathway	ko04115	11	234	0.058916	1	Novel_024864,Novel_015040,XM_013976483.2,XM_018062751.1,XM_018061958.1,XM_005699057.3,Novel_015039,XM_018043973.1,Novel_026588,XM_005680539.3,XM_018061046.1
Cellular Processes	Cell motility	Regulation of actin cytoskeleton	ko04810	20	910	0.869339	1	XM_018055648.1,XM_018041772.1,Novel_001580,Novel_027328,XM_018054428.1,XM_005700426.3,Novel_013157,Novel_024577,XM_018041775.1,Novel_001050,XM_018041779.1,XM_018041771.1,Novel_020682,XM_018060180.1,Novel_016557,XM_018055649.1,Novel_019117,XM_013971403.2,Novel_002816,Novel_016556
Cellular Processes	Cellular community - eukaryotes	Adherens junction	ko04520	11	426	0.620774	1	XM_018051136.1,XM_018039447.1,XM_018041772.1,XM_018041771.1,XM_018041779.1,XM_018039452.1,XM_013975105.2,XM_018041775.1,XM_018059038.1,XM_018051137.1,XM_018041220.1
Cellular Processes	Cellular community - eukaryotes	Focal adhesion	ko04510	26	859	0.329678	1	Novel_020682,XM_018042431.1,XM_018055649.1,Novel_020602,Novel_000173,XM_018040727.1,Novel_011610,XM_018052339.1,Novel_012389,Novel_019117,Novel_024864,Novel_009345,XM_005680539.3,XM_018063036.1,XM_018047223.1,XM_018055648.1,Novel_016447,Novel_009770,XM_018058815.1,XM_005701390.3,Novel_017018,Novel_024577,XM_005686088.3,Novel_021232,XM_018054428.1,XM_005695798.3
Cellular Processes	Cellular community - eukaryotes	Gap junction	ko04540	14	354	0.110755	1	Novel_024577,XM_005699057.3,Novel_013675,XM_018056913.1,Novel_007884,XR_001918100.1,Novel_013677,Novel_022706,XM_018063036.1,Novel_017899,Novel_020602,Novel_017900,Novel_007882,Novel_022707
Cellular Processes	Cellular community - eukaryotes	Signaling pathways regulating pluripotency of stem cells	ko04550	14	556	0.662765	1	XM_018041771.1,XM_018041779.1,Novel_000173,XM_005680539.3,XM_018041772.1,Novel_020682,XM_018052558.1,XM_018049152.1,XM_005676151.3,Novel_014330,Novel_013834,XM_018051579.1,XM_018041775.1,Novel_017018
Cellular Processes	Cellular community - eukaryotes	Tight junction	ko04530	14	705	0.917445	1	XM_018055649.1,XM_018042431.1,Novel_012684,Novel_026769,XM_018055648.1,XM_013963625.2,Novel_016428,XM_018059852.1,XM_018066864.1,XM_018066863.1,XM_018063809.1,XM_018063812.1,Novel_008282,Novel_016424
Cellular Processes	Cellular community - prokaryotes	Quorum sensing	ko02024	2	41	0.31012	1	Novel_014344,Novel_027444
Cellular Processes	Transport and catabolism	Autophagy - animal	ko04140	22	600	0.104789	1	Novel_015371,XM_018054693.1,Novel_027459,XM_018060994.1,XM_018061434.1,Novel_027704,NM_001314283.1,Novel_011461,Novel_027705,Novel_017018,XM_018052465.1,Novel_020284,Novel_023318,Novel_005533,XM_018042431.1,Novel_020682,Novel_024864,XM_018060998.1,Novel_009606,Novel_002646,Novel_017991,Novel_027708
Cellular Processes	Transport and catabolism	Autophagy - other eukaryotes	ko04136	7	167	0.17579	1	Novel_027704,XM_018061434.1,Novel_023318,Novel_020284,Novel_027705,Novel_027708,Novel_005533
Cellular Processes	Transport and catabolism	Autophagy - yeast	ko04138	10	331	0.421776	1	Novel_005533,XM_018066662.1,Novel_023318,Novel_020284,Novel_027705,Novel_022469,Novel_027708,Novel_027704,XM_018061434.1,Novel_022470
Cellular Processes	Transport and catabolism	Lysosome	ko04142	7	423	0.94569	1	Novel_011843,Novel_028055,XM_018040653.1,Novel_018900,Novel_024011,XM_013964217.2,Novel_008158
Cellular Processes	Transport and catabolism	Mitophagy - animal	ko04137	5	245	0.803677	1	XM_018061453.1,Novel_016635,Novel_005533,XM_018042431.1,XR_001918120.1
Cellular Processes	Transport and catabolism	Mitophagy - yeast	ko04139	4	91	0.239336	1	Novel_020602,Novel_005533,Novel_020284,XM_018061434.1
Cellular Processes	Transport and catabolism	Peroxisome	ko04146	7	250	0.529741	1	Novel_027444,Novel_003447,Novel_018930,Novel_018929,XM_013967804.2,XM_018048531.1,XM_018061103.1
Cellular Processes	Transport and catabolism	Phagosome	ko04145	18	497	0.142428	1	Novel_000239,Novel_021777,Novel_007884,XM_018055657.1,XM_013971403.2,XM_018060180.1,Novel_019905,Novel_016452,Novel_001737,Novel_023318,Novel_005356,Novel_005357,Novel_022706,Novel_020423,XM_013964217.2,Novel_022707,Novel_007882,XM_005701580.3
Environmental Information Processing	Membrane transport	ABC transporters	ko02010	7	229	0.438329	1	XM_018040733.1,Novel_002155,Novel_013513,XM_018047353.1,XM_018056299.1,Novel_004392,Novel_004393
Environmental Information Processing	Signaling molecules and interaction	Cell adhesion molecules (CAMs)	ko04514	14	764	0.958586	1	XM_018039452.1,Novel_001372,Novel_011295,Novel_018884,Novel_018519,XM_018043405.1,Novel_010818,XM_018039447.1,Novel_028066,Novel_028067,Novel_016832,XM_005701580.3,Novel_016926,Novel_007486
Environmental Information Processing	Signaling molecules and interaction	Cytokine-cytokine receptor interaction	ko04060	9	678	0.995621	1	XM_018049152.1,XM_018066847.1,Novel_024577,XM_018066848.1,XM_018056557.1,Novel_000010,XM_005675119.3,Novel_028213,XM_018059371.1
Environmental Information Processing	Signaling molecules and interaction	ECM-receptor interaction	ko04512	7	300	0.717009	1	Novel_009345,XM_018058815.1,XM_018054428.1,XM_018040727.1,XM_018052339.1,XM_018047223.1,XM_005701390.3
Environmental Information Processing	Signaling molecules and interaction	Neuroactive ligand-receptor interaction	ko04080	17	855	0.934257	1	Novel_008287,Novel_027521,Novel_025105,XM_018056248.1,Novel_013677,Novel_017811,Novel_013675,XM_005684922.3,XM_013975473.2,Novel_015884,XM_013972199.2,XM_005681252.3,Novel_006200,XM_005693503.2,Novel_006697,Novel_017808,XM_018062479.1
Environmental Information Processing	Signal transduction	AMPK signaling pathway	ko04152	15	511	0.429571	1	XM_018065341.1,Novel_008282,NM_001314283.1,Novel_017018,Novel_024782,XM_018051137.1,Novel_000499,XM_018062806.1,XM_018054693.1,Novel_010057,Novel_027459,XM_005680539.3,Novel_020682,XM_018051136.1,XM_018060296.1
Environmental Information Processing	Signal transduction	Apelin signaling pathway	ko04371	16	598	0.573503	1	Novel_027705,Novel_017018,Novel_027704,Novel_003062,Novel_021463,XM_018065198.1,XM_018062725.1,XM_018062722.1,Novel_027708,Novel_002816,XR_001918100.1,XM_018056913.1,Novel_005533,Novel_012684,Novel_023318,Novel_007808
Environmental Information Processing	Signal transduction	Calcium signaling pathway	ko04020	19	868	0.868143	1	Novel_013677,XM_018056248.1,Novel_017811,Novel_004197,Novel_013675,XM_018048695.1,XM_018062722.1,XM_018062725.1,Novel_025105,XM_018048692.1,XM_018063036.1,Novel_017208,XM_018056913.1,Novel_017808,XM_018040761.1,XR_001918100.1,XM_005697807.3,Novel_020602,XM_018064435.1
Environmental Information Processing	Signal transduction	cAMP signaling pathway	ko04024	18	873	0.915239	1	XM_018052473.1,Novel_006200,XM_018065511.1,Novel_020682,XM_005681252.3,XM_018042431.1,XM_018055649.1,XM_018056299.1,XM_005694675.3,XM_018048692.1,XM_018055648.1,XM_018060296.1,XM_018039661.1,XM_018048695.1,Novel_013513,Novel_017018,Novel_004197,XM_018056248.1
Environmental Information Processing	Signal transduction	cGMP - PKG signaling pathway	ko04022	21	680	0.318735	1	XM_018042394.1,XM_018064435.1,Novel_012684,XM_018051136.1,Novel_017900,XM_018055649.1,XR_001918100.1,XM_018038916.1,XM_018056913.1,XM_018039661.1,XM_018048695.1,Novel_005269,XM_018060296.1,Novel_017899,XM_018055648.1,XM_018048692.1,Novel_027459,XM_018042405.1,Novel_001824,XM_018051137.1,Novel_017018
Environmental Information Processing	Signal transduction	ErbB signaling pathway	ko04012	10	483	0.853899	1	Novel_009770,Novel_013071,XM_018063036.1,Novel_020682,Novel_000173,XM_018042431.1,Novel_020602,Novel_017018,Novel_004197,XM_005690923.3
Environmental Information Processing	Signal transduction	FoxO signaling pathway	ko04068	13	478	0.549664	1	Novel_017018,Novel_011839,XM_018051137.1,Novel_024864,XM_013976483.2,Novel_005533,XM_018051136.1,XM_018042431.1,Novel_027459,XM_005680539.3,Novel_020682,Novel_010057,XM_018043973.1
Environmental Information Processing	Signal transduction	Hedgehog signaling pathway - fly	ko04341	7	176	0.209654	1	Novel_008258,XM_018050175.1,XM_018052473.1,Novel_000173,Novel_002307,XM_018040222.1,XM_018040224.1
Environmental Information Processing	Signal transduction	Hedgehog signaling pathway	ko04340	8	249	0.374334	1	XM_018050175.1,XM_013965328.2,XM_018040224.1,XM_018040222.1,Novel_002307,Novel_000173,XM_018052473.1,Novel_008258
Environmental Information Processing	Signal transduction	HIF-1 signaling pathway	ko04066	12	414	0.462293	1	Novel_000010,XM_005680539.3,Novel_020682,XM_018063036.1,Novel_020602,XM_018051136.1,Novel_003062,Novel_019045,Novel_000239,XM_018051137.1,Novel_017018,Novel_004197
Environmental Information Processing	Signal transduction	Hippo signaling pathway -fly	ko04391	12	345	0.240052	1	XM_005675134.3,Novel_017256,XM_013963625.2,XM_018042263.1,XM_018060398.1,XM_018042431.1,Novel_010710,Novel_017109,Novel_008282,XM_018063812.1,XM_018063809.1,Novel_010712
Environmental Information Processing	Signal transduction	Hippo signaling pathway	ko04390	11	671	0.977044	1	XM_018063809.1,XM_018051579.1,Novel_013834,XM_018044882.1,XM_018049152.1,XM_018041220.1,XM_018063812.1,Novel_008282,Novel_017256,XM_013963625.2,Novel_000173
Environmental Information Processing	Signal transduction	Hippo signaling pathway - multiple species	ko04392	2	140	0.899171	1	XM_018042263.1,XM_018044882.1
Environmental Information Processing	Signal transduction	Jak-STAT signaling pathway	ko04630	8	499	0.964705	1	Novel_028213,Novel_020682,Novel_002254,Novel_000010,Novel_023457,Novel_017018,XM_018051036.1,Novel_001707
Environmental Information Processing	Signal transduction	MAPK signaling pathway - fly	ko04013	7	422	0.944855	1	Novel_001824,Novel_001050,XM_018042431.1,XM_018061958.1,Novel_000964,Novel_018207,XM_018049152.1
Environmental Information Processing	Signal transduction	MAPK signaling pathway	ko04010	34	1236	0.515047	1	XM_018055110.1,XM_005695798.3,Novel_021232,Novel_011379,Novel_001824,XM_018039661.1,Novel_017208,XM_018048692.1,XM_013974027.2,XM_018041772.1,XM_018063036.1,Novel_002816,XM_018040761.1,XM_018040044.1,Novel_019109,Novel_009707,Novel_009705,XM_018041775.1,Novel_017018,Novel_024577,XM_018048695.1,XM_018040043.1,Novel_009709,XM_018048467.1,Novel_010256,XM_018040038.1,NM_001314303.1,XM_018039943.1,XM_…
Environmental Information Processing	Signal transduction	MAPK signaling pathway - yeast	ko04011	1	105	0.946067	1	Novel_020602
Environmental Information Processing	Signal transduction	mTOR signaling pathway	ko04150	23	597	0.066104	1	Novel_013834,XM_018060925.1,XM_018051137.1,Novel_017018,XM_018061434.1,NM_001314283.1,XM_018065341.1,Novel_003062,XM_005680539.3,XM_018063036.1,Novel_006216,XM_018054693.1,Novel_002646,XM_018051579.1,Novel_024864,XM_018055773.1,Novel_017498,XM_018055657.1,Novel_020602,XM_018051136.1,Novel_000173,Novel_020682,Novel_020284
Environmental Information Processing	Signal transduction	NF-kappa B signaling pathway	ko04064	3	342	0.995833	1	XM_018052707.1,Novel_016447,XM_018048677.1
Environmental Information Processing	Signal transduction	Notch signaling pathway	ko04330	7	194	0.283497	1	XM_018053999.1,Novel_021463,Novel_001238,XM_018054002.1,XM_018041155.1,Novel_017521,XM_018040687.1
Environmental Information Processing	Signal transduction	Phospholipase D signaling pathway	ko04072	21	678	0.314026	1	Novel_020682,Novel_020602,XM_018051136.1,XM_018064090.1,XM_018038493.1,Novel_011136,XM_018056913.1,Novel_015615,XM_018054693.1,XM_018062722.1,Novel_009770,XM_018062725.1,Novel_024577,XM_018051137.1,Novel_017018,Novel_020510,XM_005684957.3,XM_013972474.2,NM_001314283.1,Novel_001171,Novel_006254
Environmental Information Processing	Signal transduction	PI3K-Akt signaling pathway	ko04151	37	1238	0.317039	1	Novel_008282,Novel_001824,XM_018051137.1,XM_005701390.3,XM_018054693.1,XM_018065166.1,XM_018060296.1,XM_018041772.1,Novel_002816,Novel_000499,XM_018055912.1,XM_018040727.1,XM_018051136.1,NM_001314283.1,XM_018054428.1,Novel_003563,Novel_006254,Novel_003062,XM_005686088.3,Novel_017018,Novel_024577,XM_018041775.1,XM_018058815.1,XM_018047223.1,XM_005680539.3,XM_018055908.1,XM_018038916.1,Novel_009345…
Environmental Information Processing	Signal transduction	Rap1 signaling pathway	ko04015	28	993	0.465176	1	XM_005686088.3,Novel_001050,XM_018066864.1,XM_018041775.1,Novel_017018,Novel_024577,XM_018059038.1,XM_018051137.1,XM_018055110.1,Novel_006254,XM_018056248.1,Novel_018263,XM_005680539.3,XM_018041772.1,XM_018063036.1,XM_018062650.1,Novel_011610,XM_018066863.1,XM_018056913.1,Novel_012389,XM_018062311.1,XM_018051136.1,Novel_020602,Novel_003820,Novel_020682,Novel_006200,XM_018041771.1,XM_018041779.1
Environmental Information Processing	Signal transduction	Ras signaling pathway	ko04014	35	991	0.0782125	1	Novel_013071,XM_005680539.3,Novel_025105,Novel_024701,XM_018056248.1,Novel_005357,Novel_017018,Novel_024577,XM_018041775.1,XM_005686088.3,XM_018041779.1,Novel_007808,Novel_022939,XM_018041771.1,Novel_017218,Novel_003820,Novel_020682,Novel_006200,XM_018042431.1,Novel_020602,Novel_009770,XM_018063036.1,XM_018041772.1,XR_001917122.1,Novel_021232,XM_018055110.1,XM_018051137.1,Novel_005356,Novel_00696…
Environmental Information Processing	Signal transduction	Sphingolipid signaling pathway	ko04071	18	452	0.0750867	1	Novel_000499,XM_018062751.1,XM_018056913.1,Novel_024864,Novel_020682,Novel_012684,XM_018055649.1,Novel_020602,XM_018042458.1,XM_018042431.1,Novel_017018,Novel_008282,XM_018063036.1,XM_018055648.1,XM_018062722.1,Novel_025714,XM_018040733.1,XM_018062725.1
Environmental Information Processing	Signal transduction	TGF-beta signaling pathway	ko04350	5	281	0.885848	1	XM_018057832.1,XM_018040222.1,Novel_012613,XM_018040224.1,XM_018049152.1
Environmental Information Processing	Signal transduction	Two-component system	ko02020	2	37	0.269333	1	XM_018053432.1,Novel_023848
Environmental Information Processing	Signal transduction	VEGF signaling pathway	ko04370	6	242	0.653364	1	Novel_020682,Novel_017018,XM_018063036.1,Novel_020602,XM_018062722.1,XM_018062725.1
Environmental Information Processing	Signal transduction	Wnt signaling pathway	ko04310	19	660	0.445618	1	XM_018063036.1,XM_018055648.1,Novel_006216,XM_018039661.1,XM_018050175.1,Novel_013834,XM_013966062.2,Novel_004197,XM_018061958.1,Novel_008258,Novel_000173,XM_018055649.1,Novel_020602,XM_018042431.1,XM_018041155.1,XM_018051579.1,XM_018041220.1,XM_018056913.1,Novel_017675
Genetic Information Processing	Folding, sorting and degradation	Protein processing in endoplasmic reticulum	ko04141	23	585	0.0554381	1	XM_018042431.1,Novel_022632,Novel_011406,XM_018062751.1,XM_005685282.3,Novel_001483,Novel_001481,Novel_000370,Novel_012324,XM_018038916.1,XM_005687138.3,Novel_003717,NM_001314303.1,Novel_010256,Novel_017950,XM_013974027.2,Novel_003716,XM_018042664.1,Novel_008312,Novel_016777,Novel_010425,XM_018059003.1,Novel_000367
Genetic Information Processing	Folding, sorting and degradation	RNA degradation	ko03018	9	275	0.341665	1	XR_001917382.1,XM_005680350.3,XM_005680352.3,XM_013971003.2,XR_001917385.1,Novel_004702,XM_018061770.1,Novel_011910,Novel_018240
Genetic Information Processing	Folding, sorting and degradation	SNARE interactions in vesicular transport	ko04130	6	123	0.12259	1	Novel_017564,XM_005688307.3,Novel_014034,Novel_009606,Novel_014029,Novel_024119
Genetic Information Processing	Folding, sorting and degradation	Ubiquitin mediated proteolysis	ko04120	22	619	0.13173	1	Novel_006591,Novel_017655,Novel_011119,Novel_018965,Novel_011123,Novel_011127,Novel_016447,XM_018052686.1,Novel_011120,XM_018054328.1,XM_018065166.1,Novel_015981,XM_018061958.1,Novel_019710,XM_018040224.1,XM_018054325.1,Novel_021081,XM_018040222.1,XM_005695946.3,Novel_023457,Novel_011125,Novel_009436
Genetic Information Processing	Replication and repair	Fanconi anemia pathway	ko03460	3	166	0.836073	1	XM_018065166.1,XM_013966703.2,Novel_018931
Genetic Information Processing	Replication and repair	Homologous recombination	ko03440	1	126	0.969947	1	XM_018065166.1
Genetic Information Processing	Replication and repair	Mismatch repair	ko03430	1	53	0.770793	1	XM_005686090.3
Genetic Information Processing	Replication and repair	Nucleotide excision repair	ko03420	6	406	0.967416	1	Novel_008217,Novel_003913,Novel_015130,Novel_018664,Novel_003914,XM_018042329.1
Genetic Information Processing	Transcription	Basal transcription factors	ko03022	2	146	0.911766	1	XM_018058152.1,Novel_026821
Genetic Information Processing	Transcription	RNA polymerase	ko03020	1	74	0.872197	1	Novel_009637
Genetic Information Processing	Transcription	Spliceosome	ko03040	14	543	0.628472	1	Novel_006621,Novel_003387,Novel_017474,Novel_006623,Novel_003414,Novel_017479,XM_013974027.2,Novel_010256,NM_001314303.1,XM_018047312.1,XM_018057447.1,Novel_008021,XM_013962444.2,Novel_020394
Genetic Information Processing	Translation	Aminoacyl-tRNA biosynthesis	ko00970	3	147	0.770387	1	Novel_021606,Novel_021608,Novel_006629
Genetic Information Processing	Translation	mRNA surveillance pathway	ko03015	13	411	0.338593	1	Novel_008282,Novel_000499,XM_018060696.1,XM_018059053.1,Novel_026170,XR_001917385.1,Novel_005277,Novel_026172,Novel_026169,XM_018059054.1,XM_018064097.1,XM_018051757.1,XR_001917382.1
Genetic Information Processing	Translation	Ribosome biogenesis in eukaryotes	ko03008	4	215	0.843107	1	XM_018062196.1,Novel_027738,Novel_001589,Novel_027085
Genetic Information Processing	Translation	Ribosome	ko03010	10	426	0.732327	1	Novel_004490,Novel_018026,XM_018058139.1,XM_018058137.1,XM_005699249.3,Novel_005661,Novel_018027,Novel_015488,Novel_002749,Novel_003062
Metabolism	Amino acid metabolism	Alanine, aspartate and glutamate metabolism	ko00250	3	141	0.745604	1	Novel_018083,Novel_014344,Novel_018077
Metabolism	Amino acid metabolism	Arginine and proline metabolism	ko00330	3	163	0.826912	1	Novel_002075,Novel_025952,Novel_024940
Metabolism	Amino acid metabolism	Cysteine and methionine metabolism	ko00270	5	143	0.354857	1	XR_001918836.1,Novel_022954,XM_018055551.1,XM_018051018.1,XM_018055552.1
Metabolism	Amino acid metabolism	Histidine metabolism	ko00340	1	68	0.84898	1	Novel_011035
Metabolism	Amino acid metabolism	Tryptophan metabolism	ko00380	2	120	0.844116	1	XM_005694095.3,XM_018053432.1
Metabolism	Amino acid metabolism	Valine, leucine and isoleucine degradation	ko00280	4	157	0.626728	1	Novel_000496,Novel_017852,XM_018053432.1,XM_005694739.3
Metabolism	Carbohydrate metabolism	Amino sugar and nucleotide sugar metabolism	ko00520	1	166	0.99014	1	Novel_003883
Metabolism	Carbohydrate metabolism	Butanoate metabolism	ko00650	6	104	0.0665875	1	Novel_018077,XM_018053432.1,Novel_017852,Novel_018083,Novel_014344,XM_005694739.3
Metabolism	Carbohydrate metabolism	Citrate cycle (TCA cycle)	ko00020	1	86	0.908478	1	Novel_015964
Metabolism	Carbohydrate metabolism	Glycolysis / Gluconeogenesis	ko00010	2	170	0.948798	1	XM_018043619.1,Novel_015964
Metabolism	Carbohydrate metabolism	Glyoxylate and dicarboxylate metabolism	ko00630	3	71	0.308265	1	XM_005694095.3,Novel_000496,XM_018053432.1
Metabolism	Carbohydrate metabolism	Inositol phosphate metabolism	ko00562	15	331	0.0409106	1	Novel_002639,Novel_000624,XM_018047458.1,XM_013971403.2,Novel_024864,XM_018041933.1,XM_018047413.1,XM_018056913.1,XM_018060998.1,Novel_000620,XM_018041940.1,XM_018060180.1,XM_018060994.1,Novel_023318,Novel_016482
Metabolism	Carbohydrate metabolism	Pentose and glucuronate interconversions	ko00040	1	86	0.908478	1	XM_018043619.1
Metabolism	Carbohydrate metabolism	Propanoate metabolism	ko00640	2	100	0.763039	1	Novel_000496,XM_018053432.1
Metabolism	Carbohydrate metabolism	Pyruvate metabolism	ko00620	3	121	0.64757	1	Novel_023848,XM_018053432.1,Novel_015964
Metabolism	Carbohydrate metabolism	Starch and sucrose metabolism	ko00500	1	87	0.910989	1	XM_005678054.3
Metabolism	Energy metabolism	Carbon fixation pathways in prokaryotes	ko00720	2	61	0.500835	1	XM_005690673.3,XM_018053432.1
Metabolism	Energy metabolism	Nitrogen metabolism	ko00910	1	43	0.697314	1	XM_018043780.1
Metabolism	Energy metabolism	Oxidative phosphorylation	ko00190	7	257	0.558957	1	Novel_008336,Novel_009304,Novel_002970,XM_018055657.1,XM_018057676.1,Novel_004812,Novel_000102
Metabolism	Glycan biosynthesis and metabolism	Glycosaminoglycan biosynthesis - chondroitin sulfate / dermatan sulfate	ko00532	2	83	0.667495	1	XM_018041482.1,Novel_010664
Metabolism	Glycan biosynthesis and metabolism	Glycosaminoglycan biosynthesis - heparan sulfate / heparin	ko00534	2	104	0.781734	1	XM_018049933.1,XM_018042251.1
Metabolism	Glycan biosynthesis and metabolism	Glycosaminoglycan biosynthesis - keratan sulfate	ko00533	2	65	0.534849	1	Novel_018651,Novel_014998
Metabolism	Glycan biosynthesis and metabolism	Glycosaminoglycan degradation	ko00531	2	60	0.492084	1	Novel_011843,Novel_028055
Metabolism	Glycan biosynthesis and metabolism	Glycosphingolipid biosynthesis - ganglio series	ko00604	3	75	0.338359	1	Novel_006172,Novel_018651,Novel_014998
Metabolism	Glycan biosynthesis and metabolism	Glycosphingolipid biosynthesis - globo and isoglobo series	ko00603	4	64	0.0985034	1	Novel_006172,Novel_014998,Novel_018651,Novel_001013
Metabolism	Glycan biosynthesis and metabolism	Glycosphingolipid biosynthesis - lacto and neolacto series	ko00601	3	111	0.58942	1	Novel_001013,Novel_006172,XM_018058015.1
Metabolism	Glycan biosynthesis and metabolism	Glycosylphosphatidylinositol(GPI)-anchor biosynthesis	ko00563	4	99	0.287666	1	Novel_000262,XM_013971802.2,Novel_000260,XM_018039958.1
Metabolism	Glycan biosynthesis and metabolism	Mannose type O-glycan biosyntheis	ko00515	1	74	0.872197	1	Novel_011955
Metabolism	Glycan biosynthesis and metabolism	Mucin type O-glycan biosynthesis	ko00512	5	112	0.193948	1	Novel_023346,Novel_010911,Novel_015819,Novel_018651,Novel_014998
Metabolism	Glycan biosynthesis and metabolism	N-Glycan biosynthesis	ko00510	6	183	0.386479	1	Novel_006348,Novel_003716,Novel_010425,XM_005685282.3,Novel_003717,XM_013969550.2
Metabolism	Glycan biosynthesis and metabolism	Various types of N-glycan biosynthesis	ko00513	5	155	0.419959	1	Novel_028226,Novel_010425,Novel_003716,XM_005685282.3,Novel_003717
Metabolism	Lipid metabolism	alpha-Linolenic acid metabolism	ko00592	1	80	0.891847	1	Novel_006966
Metabolism	Lipid metabolism	Arachidonic acid metabolism	ko00590	4	246	0.907283	1	XM_018049305.1,XM_018052701.1,Novel_002799,Novel_006966
Metabolism	Lipid metabolism	Biosynthesis of unsaturated fatty acids	ko01040	2	78	0.63402	1	Novel_010868,Novel_024782
Metabolism	Lipid metabolism	Ether lipid metabolism	ko00565	1	171	0.991423	1	Novel_006966
Metabolism	Lipid metabolism	Fatty acid biosynthesis	ko00061	1	59	0.80602	1	Novel_027444
Metabolism	Lipid metabolism	Fatty acid degradation	ko00071	3	128	0.684646	1	Novel_027444,XM_018062806.1,XM_018053432.1
Metabolism	Lipid metabolism	Fatty acid elongation	ko00062	2	83	0.667495	1	Novel_010868,XM_013973781.2
Metabolism	Lipid metabolism	Glycerolipid metabolism	ko00561	9	237	0.204685	1	Novel_015615,XM_018057878.1,Novel_012266,XM_018038493.1,XM_005684957.3,XM_018064090.1,Novel_001171,XM_005686993.3,XM_018043619.1
Metabolism	Lipid metabolism	Glycerophospholipid metabolism	ko00564	13	433	0.408089	1	XM_005684957.3,Novel_006966,XM_018038493.1,Novel_007253,XM_018064090.1,XR_001919614.1,Novel_001171,XM_005686993.3,XM_018063247.1,XM_018060753.1,Novel_015615,Novel_012266,XM_018057878.1
Metabolism	Lipid metabolism	Linoleic acid metabolism	ko00591	2	107	0.794893	1	Novel_006966,Novel_002799
Metabolism	Lipid metabolism	Primary bile acid biosynthesis	ko00120	1	36	0.632283	1	Novel_003447
Metabolism	Lipid metabolism	Sphingolipid metabolism	ko00600	6	181	0.376712	1	XM_018042458.1,Novel_023570,Novel_023571,XM_018062722.1,Novel_025714,XM_018062725.1
Metabolism	Lipid metabolism	Steroid biosynthesis	ko00100	2	75	0.612697	1	Novel_002767,XM_018052368.1
Metabolism	Lipid metabolism	Synthesis and degradation of ketone bodies	ko00072	2	42	0.320255	1	XM_018053432.1,XM_005694739.3
Metabolism	Metabolism of cofactors and vitamins	Nicotinate and nicotinamide metabolism	ko00760	1	109	0.951751	1	XM_018052082.1
Metabolism	Metabolism of cofactors and vitamins	One carbon pool by folate	ko00670	1	66	0.84034	1	XM_005690673.3
Metabolism	Metabolism of cofactors and vitamins	Pantothenate and CoA biosynthesis	ko00770	2	93	0.726975	1	XM_005693855.3,XM_018038445.1
Metabolism	Metabolism of cofactors and vitamins	Vitamin B6 metabolism	ko00750	1	20	0.426336	1	Novel_001167
Metabolism	Metabolism of other amino acids	beta-Alanine metabolism	ko00410	2	117	0.833813	1	XM_018038445.1,Novel_014344
Metabolism	Metabolism of other amino acids	Glutathione metabolism	ko00480	4	145	0.564112	1	XM_018049305.1,Novel_003667,Novel_017309,Novel_022954
Metabolism	Metabolism of other amino acids	Selenocompound metabolism	ko00450	1	83	0.900509	1	Novel_006629
Metabolism	Metabolism of other amino acids	Taurine and hypotaurine metabolism	ko00430	2	35	0.248889	1	XM_018038445.1,Novel_014344
Metabolism	Metabolism of terpenoids and polyketides	Terpenoid backbone biosynthesis	ko00900	3	66	0.270813	1	XM_018053432.1,XM_018061103.1,XM_005694739.3
Metabolism	Nucleotide metabolism	Purine metabolism	ko00230	8	576	0.989734	1	Novel_003666,XM_005694675.3,Novel_009637,XM_005684794.3,XM_018065511.1,Novel_017899,Novel_017900,Novel_010590
Metabolism	Nucleotide metabolism	Pyrimidine metabolism	ko00240	1	280	0.999591	1	Novel_009637
Metabolism	Overview	Carbon metabolism	ko01200	5	324	0.943715	1	XM_005690673.3,Novel_023848,Novel_000496,XM_018053432.1,Novel_015964
Metabolism	Overview	Degradation of aromatic compounds	ko01220	1	15	0.340822	1	XM_018043619.1
Metabolism	Overview	Fatty acid metabolism	ko01212	5	157	0.430732	1	XM_018053432.1,XM_018062806.1,XM_013973781.2,Novel_027444,Novel_024782
Metabolism	Xenobiotics biodegradation and metabolism	Benzoate degradation	ko00362	1	8	0.19929	1	XM_018053432.1
Metabolism	Xenobiotics biodegradation and metabolism	Caprolactam degradation	ko00930	1	18	0.393548	1	XM_018043619.1
Metabolism	Xenobiotics biodegradation and metabolism	Drug metabolism - cytochrome P450	ko00982	3	154	0.796768	1	XM_018049305.1,Novel_003667,Novel_017309
Metabolism	Xenobiotics biodegradation and metabolism	Drug metabolism - other enzymes	ko00983	1	122	0.966405	1	XM_018039233.1
Metabolism	Xenobiotics biodegradation and metabolism	Metabolism of xenobiotics by cytochrome P450	ko00980	4	163	0.655794	1	Novel_017309,XM_018049305.1,XM_018052701.1,Novel_003667
Organismal Systems	Aging	Longevity regulating pathway - mammal	ko04211	15	401	0.141037	1	Novel_017018,XM_018051137.1,XM_018062751.1,Novel_001824,XM_018038916.1,NM_001314283.1,Novel_012497,XM_005680539.3,Novel_027459,Novel_020682,XM_018060296.1,XM_018051136.1,XM_018054693.1,Novel_015371,Novel_010057
Organismal Systems	Aging	Longevity regulating pathway - multiple species	ko04213	11	251	0.0865625	1	Novel_010057,XM_013969732.2,XM_018051136.1,XM_005680539.3,XM_013974027.2,Novel_010256,Novel_027459,NM_001314303.1,Novel_020682,Novel_017018,XM_018051137.1
Organismal Systems	Aging	Longevity regulating pathway - worm	ko04212	11	267	0.118799	1	XM_018051137.1,Novel_024782,Novel_017018,XM_018061434.1,Novel_024864,Novel_022954,Novel_002799,Novel_005533,XM_018051136.1,XM_018042431.1,Novel_020284
Organismal Systems	Circulatory system	Adrenergic signaling in cardiomyocytes	ko04261	13	648	0.903546	1	XM_018060296.1,Novel_020602,XM_018048692.1,XM_018059923.1,XM_018048695.1,Novel_011379,Novel_001824,Novel_004197,Novel_000499,Novel_017018,Novel_008282,XM_018038916.1,XM_018056913.1
Organismal Systems	Circulatory system	Cardiac muscle contraction	ko04260	7	244	0.504121	1	Novel_002970,Novel_000102,XM_018057676.1,Novel_004812,XM_018048695.1,XM_018059923.1,XM_018048692.1
Organismal Systems	Circulatory system	Vascular smooth muscle contraction	ko04270	15	548	0.537794	1	XM_018048695.1,XM_018042394.1,Novel_017899,XM_018063036.1,XM_018055648.1,XM_018048692.1,Novel_012684,XM_018055649.1,Novel_017900,Novel_020602,Novel_005269,XM_018042405.1,XM_018056913.1,XR_001918100.1,Novel_006966
Organismal Systems	Development	Axon guidance	ko04360	24	950	0.685931	1	Novel_022515,XM_013976688.2,XM_018055649.1,Novel_020602,Novel_000173,Novel_016557,XM_018052473.1,Novel_003820,Novel_020682,Novel_016556,Novel_013071,XM_018045693.1,Novel_002140,Novel_024993,Novel_028066,Novel_028067,XM_018052514.1,XM_018067248.1,XM_018055648.1,XM_018049152.1,Novel_017253,Novel_004197,Novel_007742,XM_018067249.1
Organismal Systems	Development	Dorso-ventral axis formation	ko04320	4	142	0.547583	1	XM_018066361.1,XM_018039424.1,XM_018049739.1,Novel_020880
Organismal Systems	Development	Osteoclast differentiation	ko04380	9	482	0.913365	1	XM_018051036.1,Novel_017018,Novel_018207,Novel_002254,Novel_000010,XM_018039661.1,Novel_020682,XM_018060296.1,XM_018042431.1
Organismal Systems	Digestive system	Bile secretion	ko04976	8	282	0.509953	1	Novel_023706,Novel_023696,Novel_004393,Novel_013513,XM_018056299.1,Novel_004392,Novel_023702,Novel_023704
Organismal Systems	Digestive system	Carbohydrate digestion and absorption	ko04973	3	116	0.619249	1	Novel_017018,Novel_020682,XM_018059693.1
Organismal Systems	Digestive system	Fat digestion and absorption	ko04975	2	122	0.850659	1	XM_018038493.1,Novel_006966
Organismal Systems	Digestive system	Gastric acid secretion	ko04971	5	315	0.934427	1	XR_001918100.1,XM_018056913.1,Novel_004197,Novel_020602,XM_018063036.1
Organismal Systems	Digestive system	Mineral absorption	ko04978	3	109	0.577074	1	XM_018052071.1,XM_018052072.1,XM_018052074.1
Organismal Systems	Digestive system	Pancreatic secretion	ko04972	10	353	0.501849	1	Novel_008496,Novel_006966,XR_001918100.1,XM_018056913.1,XM_018042405.1,Novel_020602,XM_018064435.1,XM_018063036.1,XM_018042394.1,Novel_008503
Organismal Systems	Digestive system	Protein digestion and absorption	ko04974	12	398	0.409086	1	XM_018058815.1,Novel_023245,XM_018040727.1,XM_018040739.1,Novel_025835,XM_018038560.1,Novel_023241,Novel_001194,XM_013965606.2,Novel_023244,XM_018052339.1,XM_005701390.3
Organismal Systems	Digestive system	Salivary secretion	ko04970	11	346	0.351012	1	Novel_008496,XM_018042405.1,XM_018056913.1,XR_001918100.1,Novel_017899,XM_018063036.1,Novel_017900,Novel_020602,Novel_008503,XM_018042394.1,XM_013968612.2
Organismal Systems	Digestive system	Vitamin digestion and absorption	ko04977	2	56	0.45613	1	XM_018040733.1,Novel_015089
Organismal Systems	Endocrine system	Adipocytokine signaling pathway	ko04920	5	308	0.926278	1	XM_018042431.1,Novel_027444,Novel_017018,Novel_027459,XM_018062806.1
Organismal Systems	Endocrine system	Aldosterone synthesis and secretion	ko04925	13	402	0.310851	1	XM_018063036.1,XM_018048692.1,Novel_012684,XM_018060296.1,Novel_020602,XM_018048695.1,Novel_001824,Novel_004197,XM_018062650.1,XM_018040761.1,XM_018056913.1,XR_001918100.1,XM_018038916.1
Organismal Systems	Endocrine system	Estrogen signaling pathway	ko04915	13	397	0.295702	1	Novel_005600,Novel_009770,XM_018060296.1,Novel_020682,NM_001314303.1,Novel_010256,XM_013974027.2,XR_001918100.1,XM_018038916.1,XM_018056913.1,Novel_018263,Novel_001824,Novel_017018
Organismal Systems	Endocrine system	Glucagon signaling pathway	ko04922	8	424	0.896611	1	Novel_010057,XM_018062806.1,XM_018060296.1,XR_001918100.1,XM_018056913.1,Novel_004197,Novel_001824,Novel_017018
Organismal Systems	Endocrine system	GnRH signaling pathway	ko04912	7	418	0.941399	1	Novel_004197,XM_018042431.1,Novel_020602,XM_018048692.1,XR_001918100.1,XM_018056913.1,XM_018048695.1
Organismal Systems	Endocrine system	Insulin secretion	ko04911	14	457	0.373432	1	Novel_001824,Novel_004197,XM_018056913.1,XM_018042405.1,XM_018038916.1,XM_018048692.1,XM_018063036.1,Novel_020602,XM_018060296.1,Novel_005269,XM_018048695.1,Novel_004378,Novel_004377,XM_018042394.1
Organismal Systems	Endocrine system	Insulin signaling pathway	ko04910	17	575	0.409111	1	Novel_020682,XM_018051136.1,XM_018042431.1,Novel_000173,Novel_010057,XM_018039932.1,XM_013975105.2,Novel_012389,Novel_019488,Novel_027459,XR_001917204.1,XM_018054693.1,Novel_009770,Novel_017018,XM_018051137.1,Novel_003062,NM_001314283.1
Organismal Systems	Endocrine system	Melanogenesis	ko04916	10	451	0.792285	1	XM_018063036.1,Novel_020602,XM_018060296.1,Novel_000173,XM_018051579.1,Novel_013834,Novel_004197,XM_018041220.1,XM_018056913.1,Novel_018263
Organismal Systems	Endocrine system	Ovarian Steroidogenesis	ko04913	4	198	0.794131	1	Novel_002799,XM_018051136.1,XM_018051137.1,XM_005680539.3
Organismal Systems	Endocrine system	Oxytocin signaling pathway	ko04921	13	696	0.944873	1	Novel_004197,XR_001918100.1,Novel_018263,XM_018056913.1,XM_018055649.1,Novel_020602,Novel_017900,XM_018055648.1,Novel_017899,XM_018063036.1,XM_018048692.1,XM_018048695.1,XM_018039661.1
Organismal Systems	Endocrine system	PPAR signaling pathway	ko03320	6	265	0.735732	1	XM_018062806.1,XM_018051384.1,Novel_003447,Novel_027444,Novel_024782,XM_013975105.2
Organismal Systems	Endocrine system	Progesterone-mediated oocyte maturation	ko04914	10	341	0.458406	1	XM_005699057.3,Novel_017018,XM_013976483.2,XM_018042431.1,XM_018066361.1,Novel_020682,XM_005680539.3,XM_018043973.1,Novel_020880,XM_018049739.1
Organismal Systems	Endocrine system	Prolactin signaling pathway	ko04917	7	298	0.710592	1	XM_018042431.1,Novel_000173,Novel_017018,Novel_020682,Novel_009770,XM_005690080.3,Novel_002254
Organismal Systems	Endocrine system	Regulation of lipolysis in adipocyte	ko04923	6	218	0.552453	1	XM_018051136.1,Novel_017018,XM_005681252.3,Novel_020682,XM_018051137.1,Novel_027459
Organismal Systems	Endocrine system	Renin-angiotensin system	ko04614	2	71	0.582808	1	XM_013965606.2,XM_018062885.1
Organismal Systems	Endocrine system	Renin secretion	ko04924	9	279	0.357041	1	XM_018056913.1,XM_018042405.1,XR_001918100.1,XM_018048695.1,XM_018042394.1,XM_018048692.1,Novel_017899,Novel_017900,XM_018060296.1
Organismal Systems	Endocrine system	Thyroid hormone signaling pathway	ko04919	10	496	0.874396	1	Novel_017018,XM_018056913.1,Novel_020602,Novel_000173,XM_018063036.1,Novel_020682,Novel_010057,Novel_001238,Novel_012242,Novel_002254
Organismal Systems	Endocrine system	Thyroid hormone synthesis	ko04918	9	242	0.221362	1	XM_018038916.1,XR_001918100.1,XM_005687138.3,XM_018056913.1,Novel_001824,Novel_012324,XM_018060296.1,Novel_020602,XM_018063036.1
Organismal Systems	Environmental adaptation	Circadian entrainment	ko04713	16	498	0.293429	1	Novel_002816,XM_018056913.1,XM_018040761.1,Novel_007808,Novel_017900,Novel_020602,Novel_006200,XM_018056248.1,Novel_018263,Novel_011379,Novel_004197,XM_018048695.1,XM_018060296.1,XM_018048692.1,Novel_017899,XM_018063036.1
Organismal Systems	Environmental adaptation	Circadian rhythm - fly	ko04711	1	60	0.811341	1	Novel_000173
Organismal Systems	Environmental adaptation	Circadian rhythm	ko04710	2	157	0.931109	1	XM_018060296.1,Novel_009535
Organismal Systems	Environmental adaptation	Plant-pathogen interaction	ko04626	1	31	0.57745	1	Novel_013735
Organismal Systems	Excretory system	Aldosterone-regulated sodium reabsorption	ko04960	6	149	0.225572	1	XM_018051136.1,Novel_020602,XM_005680539.3,XM_018063036.1,XM_018051137.1,Novel_020682
Organismal Systems	Excretory system	Collecting duct acid secretion	ko04966	1	64	0.831206	1	XM_018055657.1
Organismal Systems	Excretory system	Endocrine and other factor-regulated calcium reabsorption	ko04961	4	194	0.780967	1	XM_018056913.1,XM_018062885.1,XM_018063036.1,Novel_020602
Organismal Systems	Immune system	Antigen processing and presentation	ko04612	6	234	0.621307	1	XM_018060296.1,Novel_013639,XM_013974027.2,Novel_010256,NM_001314303.1,XM_005701580.3
Organismal Systems	Immune system	B cell receptor signaling pathway	ko04662	6	279	0.778529	1	XM_018039661.1,XM_018055110.1,XM_013970057.2,Novel_017018,Novel_020682,Novel_000173
Organismal Systems	Immune system	Chemokine signaling pathway	ko04062	12	636	0.933271	1	Novel_017018,XM_018056913.1,Novel_014161,Novel_002816,Novel_014159,Novel_020682,XM_018055648.1,XM_018055649.1,Novel_000173,Novel_007808,Novel_002254,Novel_009770
Organismal Systems	Immune system	Complement and coagulation cascades	ko04610	2	235	0.988991	1	Novel_009401,XM_013970057.2
Organismal Systems	Immune system	Cytosolic DNA-sensing pathway	ko04623	4	194	0.780967	1	XM_013966824.2,XM_013966825.2,Novel_009637,XM_018062797.1
Organismal Systems	Immune system	Fc epsilon RI signaling pathway	ko04664	4	245	0.905644	1	XM_018042431.1,Novel_020602,Novel_020682,Novel_017018
Organismal Systems	Immune system	Hematopoietic cell lineage	ko04640	5	304	0.921227	1	Novel_000239,Novel_016832,XM_013970057.2,XM_013965606.2,XM_005701580.3
Organismal Systems	Immune system	IL-17 signaling pathway	ko04657	12	280	0.0861576	1	XM_018066847.1,Novel_026760,Novel_000067,XM_018042431.1,Novel_000173,Novel_014690,XM_018052795.1,Novel_026762,Novel_014691,XM_018066848.1,XM_018052607.1,Novel_000065
Organismal Systems	Immune system	Intestinal immune network for IgA production	ko04672	1	146	0.982784	1	XM_005701580.3
Organismal Systems	Immune system	Leukocyte transendothelial migration	ko04670	7	385	0.904832	1	XM_018055648.1,Novel_020682,XM_018063036.1,XM_018059038.1,XM_018055649.1,Novel_020602,Novel_019117
Organismal Systems	Immune system	Natural killer cell mediated cytotoxicity	ko04650	8	481	0.953736	1	XM_005701528.2,Novel_028415,Novel_020682,XM_018063036.1,Novel_020602,Novel_000010,XM_018039661.1,Novel_009770
Organismal Systems	Immune system	NOD-like receptor signaling pathway	ko04621	18	517	0.180709	1	XM_013966825.2,Novel_020695,XM_013969377.2,XR_001918100.1,Novel_017808,XM_018056913.1,XM_013966824.2,XM_018042431.1,Novel_005533,Novel_026760,XM_018051036.1,Novel_016447,Novel_026762,Novel_013735,Novel_016635,Novel_014058,XM_018062797.1,Novel_002254
Organismal Systems	Immune system	Platelet activation	ko04611	10	448	0.785649	1	Novel_017899,Novel_020682,XM_018055648.1,XM_018055649.1,Novel_017900,Novel_017018,Novel_011610,XM_018056913.1,XR_001918100.1,Novel_019117
Organismal Systems	Immune system	RIG-I-like receptor signaling pathway	ko04622	7	321	0.77853	1	XM_018062797.1,Novel_018207,Novel_028213,XM_018042431.1,Novel_026760,XM_013969377.2,Novel_026762
Organismal Systems	Immune system	T cell receptor signaling pathway	ko04660	5	415	0.989288	1	Novel_017018,XM_013963625.2,Novel_020682,Novel_000173,XM_018039661.1
Organismal Systems	Immune system	Th17 cell differentiation	ko04659	7	402	0.925587	1	XM_018051036.1,XM_005675119.3,XM_018042431.1,Novel_002254,XM_018039661.1,Novel_000010,XM_005701580.3
Organismal Systems	Immune system	Th1 and Th2 cell differentiation	ko04658	7	329	0.799174	1	XM_018042431.1,Novel_021463,XM_018051036.1,XM_005701580.3,XM_018039661.1,Novel_000010,Novel_002254
Organismal Systems	Immune system	Toll and Imd signaling pathway	ko04624	6	196	0.449677	1	Novel_001824,Novel_016447,Novel_026760,XM_018042431.1,Novel_026762,XM_018041979.1
Organismal Systems	Immune system	Toll-like receptor signaling pathway	ko04620	7	343	0.831725	1	XM_018062797.1,Novel_002254,XM_018042431.1,Novel_026760,Novel_026762,Novel_020682,Novel_017018
Organismal Systems	Nervous system	Cholinergic synapse	ko04725	14	511	0.5376	1	XM_018060296.1,Novel_020602,XM_018048692.1,XM_018063036.1,Novel_020682,Novel_007808,XM_018048695.1,Novel_004197,Novel_014473,Novel_017018,Novel_002816,XR_001918100.1,XM_018056913.1,Novel_018263
Organismal Systems	Nervous system	Dopaminergic synapse	ko04728	19	620	0.341928	1	Novel_018263,Novel_008282,Novel_017018,Novel_004197,Novel_001824,XM_018048695.1,XM_018063036.1,XM_018048692.1,XM_018060296.1,XM_018056913.1,XM_018038916.1,XR_001918100.1,Novel_002816,Novel_000499,Novel_007808,Novel_006200,Novel_000173,XM_018042431.1,Novel_020602
Organismal Systems	Nervous system	GABAergic synapse	ko04727	13	362	0.197297	1	Novel_005930,Novel_018263,Novel_006697,Novel_005928,Novel_002816,XM_018063036.1,Novel_027521,XM_018048692.1,Novel_005533,Novel_020602,Novel_007808,XM_018048695.1,Novel_014344
Organismal Systems	Nervous system	Glutamatergic synapse	ko04724	19	572	0.227293	1	Novel_006482,Novel_006200,Novel_020602,Novel_007808,Novel_015884,Novel_026234,XM_018062479.1,Novel_005930,XM_018056913.1,Novel_002816,Novel_005928,XR_001918100.1,XM_018048692.1,XM_018063036.1,XM_018048695.1,XM_018048999.1,Novel_011839,Novel_018263,XM_018056248.1
Organismal Systems	Nervous system	Long-term depression	ko04730	8	263	0.432384	1	XR_001918100.1,Novel_018263,XM_018056913.1,Novel_020602,Novel_017900,Novel_017899,XM_018063036.1,XM_005680539.3
Organismal Systems	Nervous system	Long-term potentiation	ko04720	9	364	0.668039	1	XM_018048695.1,XM_018048692.1,Novel_006200,XM_018063036.1,Novel_020602,XM_018056913.1,XR_001918100.1,XM_018056248.1,Novel_004197
Organismal Systems	Nervous system	Neurotrophin signaling pathway	ko04722	15	600	0.676388	1	Novel_009770,Novel_013071,Novel_020682,XM_018042431.1,Novel_000173,Novel_009709,Novel_012389,XM_018066411.1,Novel_021140,Novel_009707,Novel_009705,Novel_017018,Novel_011379,XM_018062751.1,Novel_004197
Organismal Systems	Nervous system	Retrograde endocannabinoid signaling	ko04723	15	540	0.514782	1	XM_018063036.1,XM_018048692.1,Novel_027521,Novel_020602,XM_018042431.1,Novel_007808,XM_018048695.1,Novel_026234,Novel_009304,Novel_008336,Novel_018263,XM_018056913.1,XR_001918100.1,Novel_006697,Novel_002816
Organismal Systems	Nervous system	Serotonergic synapse	ko04726	13	454	0.474972	1	XM_018048695.1,Novel_007808,Novel_002799,Novel_020602,XM_018063036.1,Novel_025105,XM_018048692.1,XR_001918100.1,Novel_013677,Novel_002816,XM_018056913.1,Novel_018263,Novel_013675
Organismal Systems	Nervous system	Synaptic vesicle cycle	ko04721	7	291	0.687373	1	Novel_024119,Novel_005816,XM_018055657.1,Novel_017564,Novel_026234,Novel_009561,Novel_007386
Organismal Systems	Sensory system	Inflammatory mediator regulation of TRP channels	ko04750	14	478	0.437703	1	XM_005675119.3,Novel_002799,Novel_012684,XM_018042431.1,Novel_020602,XM_018063036.1,Novel_020682,XM_005680539.3,XM_018064422.1,Novel_004197,Novel_013675,Novel_013677,XR_001918100.1,XM_018056913.1
Organismal Systems	Sensory system	Olfactory transduction	ko04740	5	1283	1	1	Novel_004197,Novel_022773,Novel_022781,Novel_022770,Novel_007808
Organismal Systems	Sensory system	Phototransduction - fly	ko04745	3	171	0.850411	1	Novel_020602,Novel_004197,XM_018056913.1
Organismal Systems	Sensory system	Taste transduction	ko04742	24	611	0.0517476	1	Novel_018694,Novel_000074,Novel_016606,Novel_010336,Novel_009408,Novel_027254,Novel_006697,Novel_000936,Novel_023335,Novel_020926,Novel_020518,Novel_000089,Novel_000083,Novel_016834,Novel_022616,Novel_007445,Novel_000077,Novel_000665,XM_018048692.1,Novel_027521,Novel_000929,XM_018048695.1,Novel_022961,Novel_026384
