# Supplementary material for: Hypothalamic Transcriptome Analysis Reveals the Crucial MicroRNAs and mRNAs Affecting Litter Size in Goats
Source: Front Vet Sci. 2021 Nov 1;8:747100. doi: 10.3389/fvets.2021.747100 (PMC8591166; doi:10.3389/fvets.2021.747100)
Supplement: Supplementary file 11 [file Table_11.XLSX]

## Sheet: GO
GO_class	GO ID	GO_term	Hit_number	Background number	P-Value	Q-Value	Gene IDs
Biological Process	GO:1990504	dense core granule exocytosis	17	18	3.53335e-14	3.64783e-10	XM_018038331.1:novel_473,XM_018038349.1:novel_473,XM_018038353.1:novel_473,XM_018038352.1:novel_473,XM_018038351.1:novel_473,XM_018038341.1:novel_473,XM_018038350.1:novel_473,XM_018038345.1:novel_473,XM_018038340.1:novel_473,XM_018038347.1:novel_473,XM_018038343.1:novel_473,XM_018038346.1:novel_473,XM_018038330.1:novel_473,XM_018038342.1:novel_473,XM_018038334.1:novel_473,XM_018038344.1:novel_473…
Biological Process	GO:0016082	synaptic vesicle priming	20	31	1.06073e-10	5.4755e-07	XM_018038344.1:novel_473,XM_018038335.1:novel_473,XM_018038330.1:novel_473,XM_018038342.1:novel_473,XR_001917279.1:novel_566,XM_018038334.1:novel_473,XM_018038346.1:novel_473,XM_018038343.1:novel_473,XM_018062678.1:chi-miR-133b,XM_018038340.1:novel_473,XM_018038347.1:novel_473,XM_018038345.1:novel_473,XM_018038352.1:novel_473,XM_018038351.1:novel_473,XM_018038341.1:novel_473,XM_018038350.1:novel_…
Biological Process	GO:0045646	regulation of erythrocyte differentiation	27	56	6.50592e-10	2.2389e-06	XM_018065115.1:novel_566,XM_018059106.1:novel_566,XM_018048254.1:chi-miR-146b-3p,XM_018065112.1:novel_566,XM_005698351.3:novel_566,XM_018065117.1:novel_566,XM_018066229.1:novel_566,XM_018065113.1:novel_566,XM_018038793.1:novel_566,XM_013964068.2:chi-miR-146b-3p,XM_005680611.3:chi-miR-146b-3p,XM_018048252.1:chi-miR-146b-3p,XM_018038791.1:novel_1187,XM_018047738.1:novel_566,XM_018048244.1:chi-miR-1…
Biological Process	GO:0015766	disaccharide transport	10	10	2.44242e-09	2.52156e-06	XM_018058640.1:novel_566,XM_018060060.1:novel_1271,XM_018060060.1:novel_566,XM_018060058.1:novel_1271,XM_018060058.1:novel_566,XM_018058639.1:novel_566,XM_018060056.1:novel_1271,XM_018060056.1:novel_566,XM_018060061.1:novel_1271,XM_018060061.1:novel_566,XM_018060059.1:novel_1271,XM_018060059.1:novel_566,XM_018058641.1:novel_566,XM_018058638.1:novel_566,XM_018060057.1:novel_1271,XM_018060057.1:nov…
Biological Process	GO:0015770	sucrose transport	10	10	2.44242e-09	2.52156e-06	XM_018060056.1:novel_1271,XM_018060056.1:novel_566,XM_018060061.1:novel_1271,XM_018060061.1:novel_566,XM_018060059.1:novel_1271,XM_018060059.1:novel_566,XM_018058641.1:novel_566,XM_018058638.1:novel_566,XM_018060057.1:novel_1271,XM_018060057.1:novel_566,XM_018058640.1:novel_566,XM_018060060.1:novel_1271,XM_018060060.1:novel_566,XM_018060058.1:novel_1271,XM_018060058.1:novel_566,XM_018058639.1:nov…
Biological Process	GO:0015772	oligosaccharide transport	10	10	2.44242e-09	2.52156e-06	XM_018060057.1:novel_1271,XM_018060057.1:novel_566,XM_018058638.1:novel_566,XM_018060059.1:novel_1271,XM_018060059.1:novel_566,XM_018058641.1:novel_566,XM_018060061.1:novel_1271,XM_018060061.1:novel_566,XM_018060056.1:novel_1271,XM_018060056.1:novel_566,XM_018058639.1:novel_566,XM_018060058.1:novel_1271,XM_018060058.1:novel_566,XM_018060060.1:novel_1271,XM_018060060.1:novel_566,XM_018058640.1:nov…
Molecular Function	GO:0008506	sucrose:proton symporter activity	10	10	2.44242e-09	2.52156e-06	XM_018058638.1:novel_566,XM_018058641.1:novel_566,XM_018060059.1:novel_1271,XM_018060059.1:novel_566,XM_018060061.1:novel_1271,XM_018060061.1:novel_566,XM_018060056.1:novel_1271,XM_018060056.1:novel_566,XM_018060057.1:novel_1271,XM_018060057.1:novel_566,XM_018060058.1:novel_1271,XM_018060058.1:novel_566,XM_018060060.1:novel_1271,XM_018060060.1:novel_566,XM_018058640.1:novel_566,XM_018058639.1:nov…
Molecular Function	GO:0008515	sucrose transmembrane transporter activity	10	10	2.44242e-09	2.52156e-06	XM_018058639.1:novel_566,XM_018060058.1:novel_1271,XM_018060058.1:novel_566,XM_018058640.1:novel_566,XM_018060060.1:novel_1271,XM_018060060.1:novel_566,XM_018060057.1:novel_1271,XM_018060057.1:novel_566,XM_018060059.1:novel_1271,XM_018060059.1:novel_566,XM_018058641.1:novel_566,XM_018058638.1:novel_566,XM_018060056.1:novel_1271,XM_018060056.1:novel_566,XM_018060061.1:novel_1271,XM_018060061.1:nov…
Molecular Function	GO:0015154	disaccharide transmembrane transporter activity	10	10	2.44242e-09	2.52156e-06	XM_018060061.1:novel_1271,XM_018060061.1:novel_566,XM_018060056.1:novel_1271,XM_018060056.1:novel_566,XM_018058638.1:novel_566,XM_018058641.1:novel_566,XM_018060059.1:novel_1271,XM_018060059.1:novel_566,XM_018060057.1:novel_1271,XM_018060057.1:novel_566,XM_018060060.1:novel_1271,XM_018060060.1:novel_566,XM_018058640.1:novel_566,XM_018060058.1:novel_1271,XM_018060058.1:novel_566,XM_018058639.1:nov…
Molecular Function	GO:0015157	oligosaccharide transmembrane transporter activity	10	10	2.44242e-09	2.52156e-06	XM_018060057.1:novel_1271,XM_018060057.1:novel_566,XM_018060059.1:novel_1271,XM_018060059.1:novel_566,XM_018058641.1:novel_566,XM_018058638.1:novel_566,XM_018060056.1:novel_1271,XM_018060056.1:novel_566,XM_018060061.1:novel_1271,XM_018060061.1:novel_566,XM_018058639.1:novel_566,XM_018060058.1:novel_1271,XM_018060058.1:novel_566,XM_018058640.1:novel_566,XM_018060060.1:novel_1271,XM_018060060.1:nov…
Biological Process	GO:0097320	plasma membrane tubulation	14	20	1.48462e-08	1.39338e-05	XM_018051078.1:novel_566,XM_018039239.1:novel_566,XM_018048741.1:novel_566,XM_018051073.1:novel_566,XM_018059124.1:novel_1187,XM_018059124.1:novel_566,XM_018059125.1:novel_1187,XM_018059125.1:novel_566,XM_018051076.1:novel_566,XM_018051079.1:novel_566,XM_018039236.1:novel_566,XM_018059123.1:novel_1187,XM_018059123.1:novel_566,XM_018051081.1:chi-miR-1271-3p,XM_018039237.1:novel_566,XM_018039238.1:…
Biological Process	GO:0070206	protein trimerization	21	42	2.28224e-08	1.86697e-05	XM_018058068.1:novel_1187,XM_018048426.1:chi-miR-133b,XM_018058072.1:novel_1271,XM_018058072.1:novel_1187,XM_018058067.1:novel_1187,XM_018064895.1:novel_1187,XM_005698393.3:novel_1187,XM_018058071.1:novel_1271,XM_018058071.1:novel_1187,XM_005692122.3:novel_566,XM_018060897.1:novel_1263,XM_018052395.1:novel_566,XM_018063666.1:novel_604,NM_001314344.1:novel_1187,NM_001314344.1:novel_604,XM_01805008…
Cellular Component	GO:0031085	BLOC-3 complex	10	11	2.3509e-08	1.86697e-05	XR_001917312.1:novel_566,XM_018061064.1:novel_1790,XR_001919363.1:novel_1187,XM_018041358.1:novel_566,XM_018041361.1:novel_566,XM_018041364.1:novel_566,XM_018041357.1:novel_566,XM_018061062.1:novel_1790,XM_018061061.1:novel_1790,XM_018041359.1:novel_566
Molecular Function	GO:0003950	NAD+ ADP-ribosyltransferase activity	19	36	3.42615e-08	2.52654e-05	XM_005685180.3:novel_566,XM_018048616.1:novel_566,XM_013963533.2:novel_1271,XM_018048617.1:novel_566,XM_013966805.2:novel_566,XM_018053551.1:novel_566,XM_018053550.1:novel_566,XM_005685179.3:novel_566,XM_005690533.3:novel_566,XM_013966746.2:novel_566,XM_005680987.3:novel_566,XM_018053653.1:novel_566,XM_018053549.1:novel_566,XM_018048619.1:novel_566,XM_018048618.1:novel_566,XM_018053552.1:novel_56…
Biological Process	GO:0021535	cell migration in hindbrain	16	27	4.69542e-08	3.2317e-05	XM_005680607.3:chi-miR-146b-3p,XM_018048244.1:chi-miR-146b-3p,XM_018054871.1:chi-miR-1271-3p,XM_018048245.1:chi-miR-146b-3p,XM_018048246.1:chi-miR-146b-3p,XM_018054872.1:chi-miR-1271-3p,XM_018048254.1:chi-miR-146b-3p,XM_018054876.1:chi-miR-1271-3p,XM_018054877.1:chi-miR-1271-3p,XM_013964068.2:chi-miR-146b-3p,XM_018054874.1:chi-miR-1271-3p,XM_018042718.1:novel_566,XM_005680611.3:chi-miR-146b-3p,XM…
Biological Process	GO:0031125	rRNA 3'-end processing	15	25	9.89577e-08	6.38524e-05	XM_005691668.3:novel_566,XM_018043272.1:novel_566,XM_018043249.1:novel_566,XM_018043266.1:novel_566,XM_013962912.2:novel_566,XM_018058710.1:novel_1187,XM_018043286.1:novel_566,XM_018043300.1:novel_566,NM_001285749.1:novel_566,XM_013962913.2:novel_566,XM_018043259.1:novel_566,XM_018043277.1:novel_566,XM_005678556.3:novel_566,XM_018043294.1:novel_566,XM_013973310.2:novel_566
Biological Process	GO:0015803	branched-chain amino acid transport	10	12	1.23446e-07	7.40713e-05	XM_018045889.1:chi-miR-133b,XM_018062076.1:novel_1271,XM_018045891.1:novel_438,XM_018045890.1:chi-miR-133b,XM_005691915.3:novel_438,XM_005691915.3:novel_1187,XM_013971045.2:novel_1271,XM_018062078.1:novel_1271,XM_018062075.1:novel_1271,XM_018045888.1:chi-miR-133b,XM_018062077.1:novel_1271
Molecular Function	GO:0017168	5-oxoprolinase (ATP-hydrolyzing) activity	8	8	1.29144e-07	7.40713e-05	XM_018058700.1:novel_1263,XM_018058702.1:novel_1263,XM_018058703.1:novel_1263,XM_018058707.1:novel_1263,XM_018058701.1:novel_1263,XM_018058704.1:novel_1263,XM_018058705.1:novel_1263,XM_018058706.1:novel_1263
Biological Process	GO:0035556	intracellular signal transduction	503	2976	1.79715e-07	9.35508e-05	XM_018061913.1:novel_604,XM_018050153.1:novel_1187,XM_018047625.1:novel_643,XM_018048730.1:chi-miR-1271-3p,XM_018048730.1:novel_1187,XR_001918544.1:novel_1271,XM_018060956.1:novel_566,XM_018041115.1:novel_1271,XM_018054871.1:chi-miR-1271-3p,XM_018043070.1:novel_1263,XM_018043070.1:novel_566,XM_018055910.1:novel_566,XM_018040388.1:novel_1187,XM_018039187.1:novel_566,XM_018065114.1:novel_566,XM_018…
Biological Process	GO:0043628	ncRNA 3'-end processing	19	39	1.8123e-07	9.35508e-05	XM_018043294.1:novel_566,XM_013962913.2:novel_566,XM_018043277.1:novel_566,XM_005678556.3:novel_566,XM_018062060.1:novel_1187,XM_018043300.1:novel_566,XM_013962912.2:novel_566,XM_018043286.1:novel_566,XM_018043249.1:novel_566,XM_005691668.3:novel_566,XM_018043272.1:novel_566,XM_013973310.2:novel_566,XM_018064679.1:novel_438,XM_018043259.1:novel_566,NM_001285749.1:novel_566,XM_018039723.1:novel_64…
Biological Process	GO:0072332	intrinsic apoptotic signaling pathway by p53 class mediator	30	82	1.92773e-07	9.47707e-05	XM_013973685.2:novel_604,XM_018038276.1:novel_604,XM_018041759.1:novel_566,XM_018060897.1:novel_1263,XM_005699655.3:novel_1187,XM_018047974.1:novel_42,XM_018039799.1:novel_566,XM_018039799.1:novel_643,XM_018039809.1:novel_566,XM_018039809.1:novel_643,XM_018047975.1:novel_42,XM_018055614.1:novel_566,XM_018040389.1:novel_1187,XM_018062668.1:novel_1187,XM_018062668.1:novel_566,XM_005695769.3:novel_6…
Biological Process	GO:0000466	maturation of 5.8S rRNA from tricistronic rRNA transcript (SSU-rRNA, 5.8S rRNA, LSU-rRNA)	16	31	6.24789e-07	0.000286328	XM_013962913.2:novel_566,XM_013972699.2:novel_1187,XM_005678556.3:novel_566,XM_018043277.1:novel_566,XM_018043294.1:novel_566,XM_005691668.3:novel_566,XM_018043272.1:novel_566,XM_018043249.1:novel_566,XM_013972700.2:novel_1187,XM_018043286.1:novel_566,XM_013962912.2:novel_566,XM_018043300.1:novel_566,NM_001285749.1:novel_566,XM_018043259.1:novel_566,XM_013973310.2:novel_566,XM_018043266.1:novel_5…
Biological Process	GO:0030520	intracellular estrogen receptor signaling pathway	26	69	6.37886e-07	0.000286328	XM_018048239.1:chi-miR-146b-3p,XM_018048243.1:chi-miR-146b-3p,XM_018048247.1:chi-miR-146b-3p,XM_018048248.1:chi-miR-146b-3p,XM_018048244.1:chi-miR-146b-3p,XM_018048251.1:chi-miR-146b-3p,XM_018048241.1:chi-miR-146b-3p,XM_018048240.1:chi-miR-146b-3p,XM_005680607.3:chi-miR-146b-3p,XM_018048250.1:chi-miR-146b-3p,XM_018048246.1:chi-miR-146b-3p,XM_013964076.2:chi-miR-146b-3p,XM_018048245.1:chi-miR-146b…
Biological Process	GO:0003360	brainstem development	9	11	7.50235e-07	0.000302863	XM_018052389.1:novel_566,XM_018052387.1:novel_566,XM_018039536.1:novel_566,XM_018052388.1:novel_566,XM_018052390.1:novel_566,XM_018044014.1:novel_604,XM_018052393.1:novel_566,XM_018052392.1:novel_566,XM_018052391.1:novel_566
Biological Process	GO:0030878	thyroid gland development	19	42	7.75613e-07	0.000302863	XM_018041116.1:novel_1271,XM_018041114.1:novel_1271,XM_018053606.1:novel_1187,XM_018055298.1:chi-miR-1271-3p,XM_018066958.1:novel_438,XM_018041117.1:novel_1271,XM_018041115.1:novel_1271,XM_018055259.1:chi-miR-1271-3p,XM_018066961.1:novel_438,XM_018066960.1:novel_438,XM_018055261.1:chi-miR-1271-3p,XM_018055290.1:chi-miR-1271-3p,XM_018055245.1:chi-miR-1271-3p,XM_018065021.1:novel_438,XM_018066959.1…
Biological Process	GO:0033211	adiponectin-activated signaling pathway	9	11	7.50235e-07	0.000302863	XM_018038614.1:novel_566,XM_005698716.3:novel_566,XM_018041881.1:novel_566,XM_018059922.1:novel_566,NM_001285730.1:novel_1187,XM_005698718.3:novel_566,XM_005698717.3:novel_566,XM_018059921.1:novel_566,XM_018041882.1:novel_566
Biological Process	GO:0061408	positive regulation of transcription from RNA polymerase II promoter in response to heat stress	7	7	9.38745e-07	0.000302863	XM_018058068.1:novel_1187,XM_018058072.1:novel_1271,XM_018058072.1:novel_1187,NM_001314344.1:novel_1187,NM_001314344.1:novel_604,XM_018058070.1:novel_1187,XM_018058067.1:novel_1187,XM_018058069.1:novel_1187,XM_018058071.1:novel_1271,XM_018058071.1:novel_1187
Biological Process	GO:0070207	protein homotrimerization	13	22	9.27262e-07	0.000302863	XM_005698393.3:novel_1187,NM_001314344.1:novel_1187,NM_001314344.1:novel_604,XM_018058070.1:novel_1187,XM_018058071.1:novel_1271,XM_018058071.1:novel_1187,XM_018058069.1:novel_1187,XM_005692123.3:novel_566,XM_005692122.3:novel_566,XM_018058072.1:novel_1271,XM_018058072.1:novel_1187,XM_018048426.1:chi-miR-133b,XM_018058068.1:novel_1187,XM_018058067.1:novel_1187,XM_018052395.1:novel_566,XM_01806089…
Biological Process	GO:1900365	positive regulation of mRNA polyadenylation	7	7	9.38745e-07	0.000302863	XM_018058068.1:novel_1187,XM_018058072.1:novel_1271,XM_018058072.1:novel_1187,NM_001314344.1:novel_1187,NM_001314344.1:novel_604,XM_018058070.1:novel_1187,XM_018058067.1:novel_1187,XM_018058071.1:novel_1271,XM_018058071.1:novel_1187,XM_018058069.1:novel_1187
Biological Process	GO:1903420	protein localization to endoplasmic reticulum tubular network	7	7	9.38745e-07	0.000302863	XM_005698362.3:novel_566,XM_005698363.3:novel_566,XM_018041330.1:novel_566,XM_005698364.3:novel_566,XM_005698361.3:novel_566,XM_013975126.2:novel_566,XM_018041331.1:novel_566
Biological Process	GO:2001295	malonyl-CoA biosynthetic process	7	7	9.38745e-07	0.000302863	XM_018064172.1:novel_566,XM_018064171.1:novel_566,XM_018064169.1:novel_566,XM_018064173.1:novel_566,XM_018064170.1:novel_566,XM_018064174.1:novel_566,XM_018064168.1:novel_566
Cellular Component	GO:0097059	CNTFR-CLCF1 complex	7	7	9.38745e-07	0.000302863	XM_018052391.1:novel_566,XM_018052392.1:novel_566,XM_018052389.1:novel_566,XM_018052390.1:novel_566,XM_018052393.1:novel_566,XM_018052387.1:novel_566,XM_018052388.1:novel_566
Biological Process	GO:1901552	positive regulation of endothelial cell development	8	9	1.0202e-06	0.00030978	XM_018065808.1:novel_1187,XM_018065804.1:novel_1187,XM_018065820.1:novel_1187,XM_018065818.1:novel_1187,XM_018065813.1:novel_1187,XM_018065812.1:novel_1187,XM_018065814.1:novel_1187,XM_018065815.1:novel_1187
Biological Process	GO:1903142	positive regulation of establishment of endothelial barrier	8	9	1.0202e-06	0.00030978	XM_018065804.1:novel_1187,XM_018065820.1:novel_1187,XM_018065808.1:novel_1187,XM_018065812.1:novel_1187,XM_018065814.1:novel_1187,XM_018065815.1:novel_1187,XM_018065818.1:novel_1187,XM_018065813.1:novel_1187
Biological Process	GO:0045647	negative regulation of erythrocyte differentiation	10	14	1.43473e-06	0.000400329	XM_018066229.1:novel_566,XM_018065113.1:novel_566,XM_018065117.1:novel_566,XM_018041309.1:novel_566,XM_005698351.3:novel_566,XM_018065114.1:novel_566,XM_018065115.1:novel_566,XM_018057866.1:chi-miR-146b-3p,XM_018057866.1:novel_566,XM_018065112.1:novel_566,XM_018041310.1:novel_566
Molecular Function	GO:0015144	carbohydrate transmembrane transporter activity	22	55	1.41096e-06	0.000400329	XM_005680110.3:novel_438,XM_018060059.1:novel_1271,XM_018060059.1:novel_566,XM_018058641.1:novel_566,XM_013964217.2:novel_1187,XM_018040640.1:novel_1187,XM_005680886.3:novel_1187,XM_018060058.1:novel_1271,XM_018060058.1:novel_566,XM_005680885.3:novel_1187,XM_018058640.1:novel_566,XR_001917157.1:chi-miR-146b-3p,XM_018047814.1:novel_1187,XM_018058638.1:novel_566,XM_018047812.1:novel_438,XM_01806006…
Molecular Function	GO:1901476	carbohydrate transporter activity	22	55	1.41096e-06	0.000400329	XM_018040639.1:novel_1187,XM_018060057.1:novel_1271,XM_018060057.1:novel_566,XM_005684061.3:novel_566,XM_018047812.1:novel_438,XM_018058638.1:novel_566,XM_018060056.1:novel_1271,XM_018060056.1:novel_566,XM_018060061.1:novel_1271,XM_018060061.1:novel_566,XM_018058639.1:novel_566,XM_005684062.3:novel_566,XM_018047813.1:novel_438,XM_018060060.1:novel_1271,XM_018060060.1:novel_566,XM_018040640.1:nove…
Biological Process	GO:0007224	smoothened signaling pathway	44	158	2.57061e-06	0.000696368	XM_018050154.1:novel_1187,XM_018059354.1:novel_566,XM_018059365.1:novel_566,XM_005698393.3:novel_1187,XM_018041170.1:novel_1263,XM_018050151.1:novel_1187,XM_005676550.3:novel_566,XM_018050152.1:novel_1187,XM_018046460.1:novel_438,XM_018046462.1:novel_1187,XM_005689508.3:novel_1187,XM_018066680.1:novel_1187,XM_018060190.1:novel_604,XM_018049966.1:novel_604,XM_018066629.1:novel_1187,XM_018048876.1:…
Cellular Component	GO:1990316	ATG1/ULK1 kinase complex	9	12	2.6306e-06	0.000696368	XM_018061434.1:novel_566,XM_018061433.1:novel_566,XM_018059148.1:novel_566,XM_018059144.1:novel_566,XM_018059145.1:novel_566,XM_018061432.1:novel_566,XM_018059146.1:novel_566,XM_018059147.1:novel_566,XM_018059149.1:novel_566
Biological Process	GO:0035904	aorta development	20	49	2.90527e-06	0.000745142	XM_018051079.1:novel_566,XM_018051076.1:novel_566,XM_018050153.1:novel_1187,XM_018051073.1:novel_566,XM_018050152.1:novel_1187,XM_013975113.2:chi-miR-1271-3p,XM_018041115.1:novel_1271,XM_018041114.1:novel_1271,XM_018050154.1:novel_1187,XM_018050151.1:novel_1187,XM_018051081.1:chi-miR-1271-3p,XM_018050149.1:novel_1187,XM_018041117.1:novel_1271,XM_018041116.1:novel_1271,XM_018050150.1:novel_1187,XM…
Biological Process	GO:0045603	positive regulation of endothelial cell differentiation	14	27	2.9592e-06	0.000745142	XM_018064140.1:novel_1187,XM_018065812.1:novel_1187,XM_005693084.3:novel_1187,XM_018065814.1:novel_1187,XM_018065815.1:novel_1187,XM_018055369.1:novel_1187,XM_018065818.1:novel_1187,XM_018065813.1:novel_1187,XM_005693080.3:novel_1187,XM_005699334.3:chi-miR-133b,XM_018065804.1:novel_1187,XM_018065820.1:novel_1187,NM_001285646.1:novel_1187,NM_001285646.1:novel_566,XM_018065808.1:novel_1187
Biological Process	GO:0000469	cleavage involved in rRNA processing	17	38	3.56919e-06	0.000877341	XM_018043277.1:novel_566,XM_005678556.3:novel_566,XM_013972699.2:novel_1187,XM_013962913.2:novel_566,XM_018043294.1:novel_566,XM_018043249.1:novel_566,XM_018043272.1:novel_566,XM_005691668.3:novel_566,XM_018043300.1:novel_566,XM_013962912.2:novel_566,XM_018043286.1:novel_566,XM_013972700.2:novel_1187,XM_018043259.1:novel_566,XM_018052840.1:novel_438,NM_001285749.1:novel_566,XM_013973310.2:novel_5…
Biological Process	GO:0000389	mRNA 3'-splice site recognition	8	10	4.47843e-06	0.00102745	XM_018042883.1:novel_1266,XM_018042885.1:novel_1266,XM_018042878.1:novel_1266,XM_018042881.1:novel_1266,XM_018042884.1:novel_1266,XM_018042879.1:novel_1266,XM_018038369.1:novel_1263,XM_018042880.1:novel_1266
Biological Process	GO:0009414	response to water deprivation	8	10	4.47843e-06	0.00102745	XM_013964770.2:chi-miR-133b,XM_005681861.3:chi-miR-133b,XM_005681862.2:chi-miR-133b,XM_018049689.1:chi-miR-133b,XM_013964774.2:chi-miR-133b,XM_013964769.2:chi-miR-133b,XM_018047814.1:novel_1187,XM_013964768.2:chi-miR-133b
Biological Process	GO:0009415	response to water	8	10	4.47843e-06	0.00102745	XM_005681862.2:chi-miR-133b,XM_018049689.1:chi-miR-133b,XM_013964770.2:chi-miR-133b,XM_005681861.3:chi-miR-133b,XM_013964769.2:chi-miR-133b,XM_013964774.2:chi-miR-133b,XM_018047814.1:novel_1187,XM_013964768.2:chi-miR-133b
Biological Process	GO:0007227	signal transduction downstream of smoothened	6	6	6.82211e-06	0.00106714	XM_018059365.1:novel_566,XM_005676550.3:novel_566,XM_018059354.1:novel_566,XM_013972739.2:novel_566,XM_005676549.3:novel_566,XM_018059358.1:novel_566
Biological Process	GO:0007228	positive regulation of hh target transcription factor activity	6	6	6.82211e-06	0.00106714	XM_005676550.3:novel_566,XM_018059354.1:novel_566,XM_018059365.1:novel_566,XM_013972739.2:novel_566,XM_005676549.3:novel_566,XM_018059358.1:novel_566
Biological Process	GO:0060129	thyroid-stimulating hormone-secreting cell differentiation	6	6	6.82211e-06	0.00106714	XM_018041116.1:novel_1271,XM_018055379.1:novel_566,XM_018041115.1:novel_1271,XM_018041117.1:novel_1271,XM_018055386.1:novel_566,XM_018041114.1:novel_1271
Biological Process	GO:1903697	negative regulation of microvillus assembly	6	6	6.82211e-06	0.00106714	XM_018055261.1:chi-miR-1271-3p,XM_018055255.1:chi-miR-1271-3p,XM_018055290.1:chi-miR-1271-3p,XM_018055298.1:chi-miR-1271-3p,XM_018055259.1:chi-miR-1271-3p,XM_018055245.1:chi-miR-1271-3p
Biological Process	GO:1904425	negative regulation of GTP binding	6	6	6.82211e-06	0.00106714	XM_018055298.1:chi-miR-1271-3p,XM_018055290.1:chi-miR-1271-3p,XM_018055255.1:chi-miR-1271-3p,XM_018055261.1:chi-miR-1271-3p,XM_018055245.1:chi-miR-1271-3p,XM_018055259.1:chi-miR-1271-3p
Biological Process	GO:1904441	regulation of thyroid gland epithelial cell proliferation	6	6	6.82211e-06	0.00106714	XM_018055245.1:chi-miR-1271-3p,XM_018055259.1:chi-miR-1271-3p,XM_018055298.1:chi-miR-1271-3p,XM_018055290.1:chi-miR-1271-3p,XM_018055255.1:chi-miR-1271-3p,XM_018055261.1:chi-miR-1271-3p
Biological Process	GO:1904442	negative regulation of thyroid gland epithelial cell proliferation	6	6	6.82211e-06	0.00106714	XM_018055298.1:chi-miR-1271-3p,XM_018055290.1:chi-miR-1271-3p,XM_018055255.1:chi-miR-1271-3p,XM_018055261.1:chi-miR-1271-3p,XM_018055245.1:chi-miR-1271-3p,XM_018055259.1:chi-miR-1271-3p
Biological Process	GO:1990789	thyroid gland epithelial cell proliferation	6	6	6.82211e-06	0.00106714	XM_018055298.1:chi-miR-1271-3p,XM_018055261.1:chi-miR-1271-3p,XM_018055255.1:chi-miR-1271-3p,XM_018055290.1:chi-miR-1271-3p,XM_018055259.1:chi-miR-1271-3p,XM_018055245.1:chi-miR-1271-3p
Biological Process	GO:1990790	response to glial cell derived neurotrophic factor	6	6	6.82211e-06	0.00106714	XM_018055245.1:chi-miR-1271-3p,XM_018055259.1:chi-miR-1271-3p,XM_018055290.1:chi-miR-1271-3p,XM_018055261.1:chi-miR-1271-3p,XM_018055255.1:chi-miR-1271-3p,XM_018055298.1:chi-miR-1271-3p
Biological Process	GO:1990792	cellular response to glial cell derived neurotrophic factor	6	6	6.82211e-06	0.00106714	XM_018055298.1:chi-miR-1271-3p,XM_018055290.1:chi-miR-1271-3p,XM_018055255.1:chi-miR-1271-3p,XM_018055261.1:chi-miR-1271-3p,XM_018055245.1:chi-miR-1271-3p,XM_018055259.1:chi-miR-1271-3p
Biological Process	GO:2001293	malonyl-CoA metabolic process	7	8	6.60596e-06	0.00106714	XM_018064174.1:novel_566,XM_018064170.1:novel_566,XM_018064168.1:novel_566,XM_018064171.1:novel_566,XM_018064172.1:novel_566,XM_018064173.1:novel_566,XM_018064169.1:novel_566
Cellular Component	GO:0070110	ciliary neurotrophic factor receptor complex	7	8	6.60596e-06	0.00106714	XM_018052393.1:novel_566,XM_018052389.1:novel_566,XM_018052390.1:novel_566,XM_018052388.1:novel_566,XM_018052387.1:novel_566,XM_018052391.1:novel_566,XM_018052392.1:novel_566
Molecular Function	GO:0003989	acetyl-CoA carboxylase activity	7	8	6.60596e-06	0.00106714	XM_018064168.1:novel_566,XM_018064170.1:novel_566,XM_018064174.1:novel_566,XM_018064169.1:novel_566,XM_018064173.1:novel_566,XM_018064171.1:novel_566,XM_018064172.1:novel_566
Molecular Function	GO:0004902	granulocyte colony-stimulating factor receptor activity	6	6	6.82211e-06	0.00106714	XM_013976846.2:novel_1187,XM_018045111.1:novel_1187,XM_005701353.3:novel_1187,XM_018045112.1:novel_1187,XM_005701352.3:novel_1187,XR_001297572.2:novel_566
Molecular Function	GO:0004991	parathyroid hormone receptor activity	6	6	6.82211e-06	0.00106714	XM_018066731.1:chi-miR-133b,XM_018066733.1:chi-miR-133b,XM_018066734.1:chi-miR-133b,XM_018066729.1:chi-miR-133b,XM_018066730.1:chi-miR-133b,XM_018066735.1:chi-miR-133b
Molecular Function	GO:0019778	Atg12 activating enzyme activity	6	6	6.82211e-06	0.00106714	XM_018066977.1:chi-miR-1271-3p,XM_018066973.1:chi-miR-1271-3p,XM_018066974.1:chi-miR-1271-3p,XM_018066972.1:chi-miR-1271-3p,XM_018066975.1:chi-miR-1271-3p,XM_018066976.1:chi-miR-1271-3p
Molecular Function	GO:0019779	Atg8 activating enzyme activity	6	6	6.82211e-06	0.00106714	XM_018066975.1:chi-miR-1271-3p,XM_018066976.1:chi-miR-1271-3p,XM_018066977.1:chi-miR-1271-3p,XM_018066974.1:chi-miR-1271-3p,XM_018066973.1:chi-miR-1271-3p,XM_018066972.1:chi-miR-1271-3p
Molecular Function	GO:0030882	lipid antigen binding	7	8	6.60596e-06	0.00106714	XM_005701586.3:novel_438,XM_018046383.1:novel_438,XM_005677286.2:chi-miR-1271-3p,XM_005677286.2:novel_438,XM_018046594.1:chi-miR-1271-3p,XM_018046594.1:novel_438,XM_018046344.1:novel_438,XM_005677288.3:novel_438,XM_018046345.1:novel_438
Molecular Function	GO:0030883	endogenous lipid antigen binding	7	8	6.60596e-06	0.00106714	XM_018046383.1:novel_438,XM_005677286.2:chi-miR-1271-3p,XM_005677286.2:novel_438,XM_005701586.3:novel_438,XM_018046345.1:novel_438,XM_005677288.3:novel_438,XM_018046594.1:chi-miR-1271-3p,XM_018046594.1:novel_438,XM_018046344.1:novel_438
Molecular Function	GO:0030884	exogenous lipid antigen binding	7	8	6.60596e-06	0.00106714	XM_018046344.1:novel_438,XM_018046594.1:chi-miR-1271-3p,XM_018046594.1:novel_438,XM_018046345.1:novel_438,XM_005677288.3:novel_438,XM_005701586.3:novel_438,XM_005677286.2:chi-miR-1271-3p,XM_005677286.2:novel_438,XM_018046383.1:novel_438
Molecular Function	GO:0051916	granulocyte colony-stimulating factor binding	6	6	6.82211e-06	0.00106714	XM_005701352.3:novel_1187,XM_018045112.1:novel_1187,XR_001297572.2:novel_566,XM_018045111.1:novel_1187,XM_005701353.3:novel_1187,XM_013976846.2:novel_1187
Biological Process	GO:0016079	synaptic vesicle exocytosis	32	105	7.62731e-06	0.00117529	XM_018049885.1:novel_566,XM_018038353.1:novel_473,XM_018038345.1:novel_473,XM_013970802.2:novel_566,XM_018038350.1:novel_473,XM_018038341.1:novel_473,XM_018043560.1:novel_566,XM_018043560.1:chi-miR-133b,XM_018038343.1:novel_473,XM_005691547.3:novel_566,XM_018038340.1:novel_473,XM_018062678.1:chi-miR-133b,XM_013970800.2:novel_566,XM_018038335.1:novel_473,XM_018041038.1:novel_566,XM_018038330.1:nov…
Biological Process	GO:0000460	maturation of 5.8S rRNA	17	40	8.36281e-06	0.00125127	XM_018043272.1:novel_566,XM_005691668.3:novel_566,XM_018043249.1:novel_566,XM_013962912.2:novel_566,XM_018043286.1:novel_566,XM_013972700.2:novel_1187,XM_018043300.1:novel_566,XM_018043277.1:novel_566,XM_005678556.3:novel_566,XM_013972699.2:novel_1187,XM_013962913.2:novel_566,XM_018043294.1:novel_566,XM_018058710.1:novel_1187,XM_018043266.1:novel_566,NM_001285749.1:novel_566,XM_018043259.1:novel_…
Biological Process	GO:0046686	response to cadmium ion	17	40	8.36281e-06	0.00125127	XM_013967594.2:novel_566,XM_018058071.1:novel_1271,XM_018058071.1:novel_1187,XM_018050615.1:novel_566,XM_018057752.1:chi-miR-133b,XM_013967592.2:novel_566,XM_018058067.1:novel_1187,XM_013967593.2:novel_566,XM_018058068.1:novel_1187,XM_018058072.1:novel_1271,XM_018058072.1:novel_1187,XM_018058070.1:novel_1187,XM_005688485.3:chi-miR-133b,XM_005686543.3:novel_566,XM_005688486.3:chi-miR-133b,NM_00128…
Biological Process	GO:0000459	exonucleolytic trimming involved in rRNA processing	11	19	8.67706e-06	0.00126172	XM_018043294.1:novel_566,XM_018043259.1:novel_566,XM_013962913.2:novel_566,XM_005678556.3:novel_566,XM_018043277.1:novel_566,XM_018043266.1:novel_566,XM_018043286.1:novel_566,XM_013962912.2:novel_566,XM_018043300.1:novel_566,XM_018043272.1:novel_566,XM_018043249.1:novel_566
Biological Process	GO:0000467	exonucleolytic trimming to generate mature 3'-end of 5.8S rRNA from tricistronic rRNA transcript (SSU-rRNA, 5.8S rRNA, LSU-rRNA)	11	19	8.67706e-06	0.00126172	XM_018043259.1:novel_566,XM_013962913.2:novel_566,XM_018043277.1:novel_566,XM_005678556.3:novel_566,XM_018043294.1:novel_566,XM_018043272.1:novel_566,XM_018043249.1:novel_566,XM_018043266.1:novel_566,XM_018043286.1:novel_566,XM_013962912.2:novel_566,XM_018043300.1:novel_566
Biological Process	GO:0045475	locomotor rhythm	15	33	1.05278e-05	0.00146877	XM_013964770.2:chi-miR-133b,XM_005689546.3:novel_604,XM_005681861.3:chi-miR-133b,XM_018049689.1:chi-miR-133b,XM_005689549.3:novel_604,XM_005681862.2:chi-miR-133b,XM_013964774.2:chi-miR-133b,XM_013964769.2:chi-miR-133b,XM_013969528.2:novel_604,XM_005689552.3:novel_604,XM_013969529.2:novel_604,XM_018059659.1:novel_604,XM_013964768.2:chi-miR-133b,XM_018065937.1:novel_1263,XM_018065937.1:novel_1187,X…
Biological Process	GO:0045601	regulation of endothelial cell differentiation	15	33	1.05278e-05	0.00146877	XM_018065820.1:novel_1187,NM_001285646.1:novel_1187,NM_001285646.1:novel_566,XM_018065804.1:novel_1187,XM_005699334.3:chi-miR-133b,XM_018065808.1:novel_1187,XM_018041972.1:novel_1263,XM_018065814.1:novel_1187,XM_018065815.1:novel_1187,XM_005693084.3:novel_1187,XM_018065812.1:novel_1187,XM_018064140.1:novel_1187,XM_005693080.3:novel_1187,XM_018065813.1:novel_1187,XM_018065818.1:novel_1187,XM_01805…
Biological Process	GO:0090502	RNA phosphodiester bond hydrolysis, endonucleolytic	22	61	1.04386e-05	0.00146877	XM_005691570.3:chi-miR-133b,XM_018040205.1:chi-miR-1271-3p,XM_005687965.3:novel_566,XM_013972699.2:novel_1187,XM_005687964.2:novel_566,XM_018040202.1:chi-miR-1271-3p,XM_013972700.2:novel_1187,XM_018041789.1:novel_438,XM_005691668.3:novel_566,XM_018058904.1:novel_1187,XM_018041773.1:novel_438,XM_005699764.3:novel_1187,XM_018057143.1:novel_566,XM_018057141.1:novel_566,XM_013973310.2:novel_566,XM_01…
Biological Process	GO:0090501	RNA phosphodiester bond hydrolysis	46	177	1.1552e-05	0.00159017	XM_018040206.1:chi-miR-1271-3p,XM_005692051.3:novel_604,XM_018057141.1:novel_566,XM_018058737.1:novel_1187,XM_018057143.1:novel_566,NM_001285749.1:novel_566,XM_018064679.1:novel_438,XM_018052840.1:novel_438,XM_018043259.1:novel_566,XM_018041789.1:novel_438,XM_018043300.1:novel_566,XM_005691668.3:novel_566,XM_018043272.1:novel_566,XM_018043249.1:novel_566,XM_018040205.1:chi-miR-1271-3p,XM_01396762…
Biological Process	GO:0010724	regulation of definitive erythrocyte differentiation	8	11	1.44203e-05	0.00193344	XM_018048254.1:chi-miR-146b-3p,XM_018048244.1:chi-miR-146b-3p,XM_005680607.3:chi-miR-146b-3p,XM_018048246.1:chi-miR-146b-3p,XM_018048252.1:chi-miR-146b-3p,XM_005680611.3:chi-miR-146b-3p,XM_018048245.1:chi-miR-146b-3p,XM_013964068.2:chi-miR-146b-3p
Biological Process	GO:0060318	definitive erythrocyte differentiation	8	11	1.44203e-05	0.00193344	XM_018048244.1:chi-miR-146b-3p,XM_005680607.3:chi-miR-146b-3p,XM_018048254.1:chi-miR-146b-3p,XM_013964068.2:chi-miR-146b-3p,XM_018048245.1:chi-miR-146b-3p,XM_018048246.1:chi-miR-146b-3p,XM_005680611.3:chi-miR-146b-3p,XM_018048252.1:chi-miR-146b-3p
Biological Process	GO:0071526	semaphorin-plexin signaling pathway	19	50	1.75014e-05	0.00231646	XM_018066816.1:novel_1187,XM_018067245.1:novel_1266,XM_018054871.1:chi-miR-1271-3p,XM_018067246.1:novel_1266,XM_018038199.1:novel_1266,XM_018054877.1:chi-miR-1271-3p,XM_018054876.1:chi-miR-1271-3p,XM_018067248.1:novel_1266,XM_018067247.1:novel_1266,XM_018067250.1:novel_1266,XM_018060786.1:novel_566,XM_018067249.1:novel_1266,XM_018066810.1:novel_1187,XM_018054872.1:chi-miR-1271-3p,XM_018054875.1:c…
Biological Process	GO:1901550	regulation of endothelial cell development	9	14	1.84061e-05	0.00237531	XM_018065808.1:novel_1187,XM_018041972.1:novel_1263,XM_018065820.1:novel_1187,XM_018065804.1:novel_1187,XM_018065813.1:novel_1187,XM_018065818.1:novel_1187,XM_018065814.1:novel_1187,XM_018065815.1:novel_1187,XM_018065812.1:novel_1187
Biological Process	GO:1903140	regulation of establishment of endothelial barrier	9	14	1.84061e-05	0.00237531	XM_018065818.1:novel_1187,XM_018065813.1:novel_1187,XM_018065812.1:novel_1187,XM_018065814.1:novel_1187,XM_018065815.1:novel_1187,XM_018041972.1:novel_1263,XM_018065808.1:novel_1187,XM_018065804.1:novel_1187,XM_018065820.1:novel_1187
Biological Process	GO:0031269	pseudopodium assembly	10	17	1.87237e-05	0.00238647	XM_018048728.1:chi-miR-1271-3p,XM_018048728.1:novel_1187,XM_018063890.1:novel_1263,XM_018063891.1:novel_1263,XM_018048731.1:chi-miR-1271-3p,XM_018048731.1:novel_1187,XM_018048730.1:chi-miR-1271-3p,XM_018048730.1:novel_1187,XM_018063893.1:novel_1263,XM_018048727.1:chi-miR-1271-3p,XM_018048727.1:novel_1187,XM_018060077.1:novel_1271,XM_018048729.1:chi-miR-1271-3p,XM_018048729.1:novel_1187,XM_0056840…
Biological Process	GO:0019054	modulation by virus of host process	12	24	2.47172e-05	0.00307255	XM_018041773.1:novel_438,XM_018066974.1:chi-miR-1271-3p,XM_018041783.1:novel_438,XM_018040206.1:chi-miR-1271-3p,XM_018041789.1:novel_438,XM_018066975.1:chi-miR-1271-3p,XM_018066977.1:chi-miR-1271-3p,XM_018040202.1:chi-miR-1271-3p,XM_018066972.1:chi-miR-1271-3p,XM_018066973.1:chi-miR-1271-3p,XM_018040205.1:chi-miR-1271-3p,XM_018066976.1:chi-miR-1271-3p
Cellular Component	GO:0030672	synaptic vesicle membrane	22	64	2.49994e-05	0.00307255	XM_018054871.1:chi-miR-1271-3p,XM_018048598.1:novel_566,XR_001917279.1:novel_566,XM_005691591.3:novel_566,XM_018045891.1:novel_438,XM_018050995.1:novel_1263,XM_018041062.1:novel_566,XM_018041038.1:novel_566,XM_018041039.1:novel_566,XM_018045889.1:chi-miR-133b,XM_018063687.1:novel_566,XM_018054877.1:chi-miR-1271-3p,XM_018054876.1:chi-miR-1271-3p,XM_018054872.1:chi-miR-1271-3p,XM_018045888.1:chi-mi…
Cellular Component	GO:0099501	exocytic vesicle membrane	22	64	2.49994e-05	0.00307255	XM_018054871.1:chi-miR-1271-3p,XM_018048598.1:novel_566,XM_018050995.1:novel_1263,XM_018045891.1:novel_438,XM_018041038.1:novel_566,XM_018041062.1:novel_566,XM_018045889.1:chi-miR-133b,XM_018041039.1:novel_566,XR_001917279.1:novel_566,XM_005691591.3:novel_566,XM_018054872.1:chi-miR-1271-3p,XM_018045888.1:chi-miR-133b,XM_018063687.1:novel_566,XM_018054876.1:chi-miR-1271-3p,XM_018054877.1:chi-miR-1…
Biological Process	GO:0060136	embryonic process involved in female pregnancy	7	9	2.61561e-05	0.00313995	XM_018058072.1:novel_1271,XM_018058072.1:novel_1187,XM_018058068.1:novel_1187,NM_001314344.1:novel_1187,NM_001314344.1:novel_604,XM_018058070.1:novel_1187,XM_018058067.1:novel_1187,XM_018058069.1:novel_1187,XM_018058071.1:novel_1271,XM_018058071.1:novel_1187
Biological Process	GO:1902916	positive regulation of protein polyubiquitination	7	9	2.61561e-05	0.00313995	XM_018062763.1:novel_42,XM_018062770.1:novel_42,XM_018062781.1:novel_42,XM_005676155.3:novel_42,XM_018059895.1:chi-miR-1271-3p,XM_018059894.1:chi-miR-1271-3p,XM_018062774.1:novel_42
Biological Process	GO:0030218	erythrocyte differentiation	39	146	2.64857e-05	0.00314297	XM_018064945.1:novel_566,XM_018064944.1:novel_566,XM_018065117.1:novel_566,XM_018038791.1:novel_1187,XM_013964068.2:chi-miR-146b-3p,XM_018065021.1:novel_438,XM_018059106.1:novel_566,XM_018065112.1:novel_566,XM_018048246.1:chi-miR-146b-3p,XM_005679946.3:novel_566,XM_018048245.1:chi-miR-146b-3p,XM_018063728.1:novel_604,XM_018048244.1:chi-miR-146b-3p,XM_018041310.1:novel_566,XM_018057866.1:chi-miR-1…
Biological Process	GO:0006836	neurotransmitter transport	57	242	2.74281e-05	0.00318166	XM_005696966.3:novel_1187,XM_018038334.1:novel_473,XM_018065254.1:novel_566,XM_018061158.1:novel_566,XR_001917279.1:novel_566,XM_018065253.1:novel_566,XM_018045889.1:chi-miR-133b,XM_018041039.1:novel_566,XM_018038344.1:novel_473,XR_001919539.1:novel_566,XM_018045891.1:novel_438,XM_018038347.1:novel_473,XM_005683169.3:novel_604,XM_018048648.1:novel_1187,XM_018038346.1:novel_473,XM_018045890.1:chi-…
Biological Process	GO:1903311	regulation of mRNA metabolic process	66	292	2.73601e-05	0.00318166	XM_018048248.1:chi-miR-146b-3p,XM_005680607.3:chi-miR-146b-3p,XM_018048241.1:chi-miR-146b-3p,XM_018043643.1:novel_1187,XM_005692051.3:novel_604,XM_018062674.1:novel_566,XM_013964078.2:chi-miR-146b-3p,XM_018048249.1:chi-miR-146b-3p,XM_013972699.2:novel_1187,XM_005692049.3:novel_604,XM_018040202.1:chi-miR-1271-3p,XM_013973596.2:chi-miR-133b,XM_018043645.1:novel_1187,XM_018040925.1:chi-miR-1271-3p,X…
Biological Process	GO:0023052	signaling	1099	7236	2.90529e-05	0.00333269	XM_018060236.1:novel_566,NM_001285679.1:novel_1271,XM_018041789.1:novel_438,XM_005680611.3:chi-miR-146b-3p,XM_018047974.1:novel_42,XM_018059741.1:novel_1187,XM_018043796.1:novel_1187,XM_018042633.1:novel_643,XM_018049885.1:novel_566,XM_013974945.2:novel_1187,XR_001920008.1:novel_1187,XM_005690504.3:novel_604,XM_005677610.3:novel_566,XM_018045922.1:chi-miR-146b-3p,XM_005674953.3:novel_566,XM_00569…
Biological Process	GO:0016237	lysosomal microautophagy	6	7	4.21223e-05	0.00402658	XM_018066975.1:chi-miR-1271-3p,XM_018066976.1:chi-miR-1271-3p,XM_018066977.1:chi-miR-1271-3p,XM_018066972.1:chi-miR-1271-3p,XM_018066973.1:chi-miR-1271-3p,XM_018066974.1:chi-miR-1271-3p
Biological Process	GO:0031268	pseudopodium organization	10	18	3.69087e-05	0.00402658	XM_018048729.1:chi-miR-1271-3p,XM_018048729.1:novel_1187,XM_018060077.1:novel_1271,XM_005684096.3:novel_566,XM_018048727.1:chi-miR-1271-3p,XM_018048727.1:novel_1187,XM_018063893.1:novel_1263,XM_018063890.1:novel_1263,XM_018063891.1:novel_1263,XM_018048731.1:chi-miR-1271-3p,XM_018048731.1:novel_1187,XM_018048730.1:chi-miR-1271-3p,XM_018048730.1:novel_1187,XM_018048728.1:chi-miR-1271-3p,XM_01804872…
Biological Process	GO:0032328	alanine transport	10	18	3.69087e-05	0.00402658	XM_018045891.1:novel_438,XM_018062076.1:novel_1271,XM_018045889.1:chi-miR-133b,XM_018062078.1:novel_1271,XM_013971045.2:novel_1271,XM_018045890.1:chi-miR-133b,XM_018062077.1:novel_1271,XM_018045888.1:chi-miR-133b,XM_018062075.1:novel_1271,XM_018055426.1:novel_566
Biological Process	GO:0034727	piecemeal microautophagy of nucleus	6	7	4.21223e-05	0.00402658	XM_018066975.1:chi-miR-1271-3p,XM_018066976.1:chi-miR-1271-3p,XM_018066977.1:chi-miR-1271-3p,XM_018066972.1:chi-miR-1271-3p,XM_018066974.1:chi-miR-1271-3p,XM_018066973.1:chi-miR-1271-3p
Biological Process	GO:0038158	granulocyte colony-stimulating factor signaling pathway	6	7	4.21223e-05	0.00402658	XR_001297572.2:novel_566,XM_018045112.1:novel_1187,XM_005701352.3:novel_1187,XM_013976846.2:novel_1187,XM_005701353.3:novel_1187,XM_018045111.1:novel_1187
Biological Process	GO:0039519	modulation by virus of host autophagy	6	7	4.21223e-05	0.00402658	XM_018066973.1:chi-miR-1271-3p,XM_018066974.1:chi-miR-1271-3p,XM_018066972.1:chi-miR-1271-3p,XM_018066977.1:chi-miR-1271-3p,XM_018066976.1:chi-miR-1271-3p,XM_018066975.1:chi-miR-1271-3p
Biological Process	GO:0039521	suppression by virus of host autophagy	6	7	4.21223e-05	0.00402658	XM_018066972.1:chi-miR-1271-3p,XM_018066973.1:chi-miR-1271-3p,XM_018066974.1:chi-miR-1271-3p,XM_018066977.1:chi-miR-1271-3p,XM_018066976.1:chi-miR-1271-3p,XM_018066975.1:chi-miR-1271-3p
Biological Process	GO:0044805	late nucleophagy	6	7	4.21223e-05	0.00402658	XM_018066973.1:chi-miR-1271-3p,XM_018066974.1:chi-miR-1271-3p,XM_018066972.1:chi-miR-1271-3p,XM_018066977.1:chi-miR-1271-3p,XM_018066976.1:chi-miR-1271-3p,XM_018066975.1:chi-miR-1271-3p
Biological Process	GO:0045988	negative regulation of striated muscle contraction	8	12	3.79996e-05	0.00402658	XM_005677233.3:chi-miR-1271-3p,XM_018042871.1:novel_566,XM_018059353.1:novel_1187,XM_018041783.1:novel_438,XM_005689971.3:novel_1187,XM_018041789.1:novel_438,XM_018059352.1:novel_1187,XM_018041773.1:novel_438
Biological Process	GO:1903525	regulation of membrane tubulation	6	7	4.21223e-05	0.00402658	XM_018051078.1:novel_566,XM_018051079.1:novel_566,XM_018051075.1:novel_566,XM_018051076.1:novel_566,XM_018051081.1:chi-miR-1271-3p,XM_018051073.1:novel_566
Biological Process	GO:1903526	negative regulation of membrane tubulation	6	7	4.21223e-05	0.00402658	XM_018051078.1:novel_566,XM_018051079.1:novel_566,XM_018051076.1:novel_566,XM_018051075.1:novel_566,XM_018051073.1:novel_566,XM_018051081.1:chi-miR-1271-3p
Cellular Component	GO:0005581	collagen trimer	33	118	3.97726e-05	0.00402658	XM_018052320.1:chi-miR-1271-3p,XM_018052320.1:novel_566,XM_018063666.1:novel_604,XM_013974500.2:novel_566,XM_018050087.1:novel_1271,XM_018064894.1:novel_1187,XM_013967627.2:chi-miR-1271-3p,XM_018052196.1:novel_1263,XM_018052196.1:novel_1790,XM_005681904.3:novel_566,XM_005681904.3:chi-miR-133b,XM_018042470.1:chi-miR-1271-3p,XM_018044520.1:novel_566,XM_018052867.1:novel_1263,XM_018042472.1:novel_11…
Cellular Component	GO:0005945	6-phosphofructokinase complex	6	7	4.21223e-05	0.00402658	XM_018047864.1:novel_1271,XM_018047863.1:novel_1271,XM_018047862.1:novel_1271,XM_018047861.1:novel_1271,XM_018047859.1:novel_1271,XM_018045395.1:chi-miR-133b
Molecular Function	GO:0003872	6-phosphofructokinase activity	6	7	4.21223e-05	0.00402658	XM_018047861.1:novel_1271,XM_018047862.1:novel_1271,XM_018047859.1:novel_1271,XM_018045395.1:chi-miR-133b,XM_018047863.1:novel_1271,XM_018047864.1:novel_1271
Molecular Function	GO:0015190	L-leucine transmembrane transporter activity	6	7	4.21223e-05	0.00402658	XM_013971045.2:novel_1271,XM_018062078.1:novel_1271,XM_005691915.3:novel_438,XM_005691915.3:novel_1187,XM_018062076.1:novel_1271,XM_018062077.1:novel_1271,XM_018062075.1:novel_1271
Molecular Function	GO:0015658	branched-chain amino acid transmembrane transporter activity	6	7	4.21223e-05	0.00402658	XM_018062075.1:novel_1271,XM_018062077.1:novel_1271,XM_018062076.1:novel_1271,XM_005691915.3:novel_438,XM_005691915.3:novel_1187,XM_018062078.1:novel_1271,XM_013971045.2:novel_1271
Molecular Function	GO:0042975	peroxisome proliferator activated receptor binding	6	7	4.21223e-05	0.00402658	XM_018052530.1:novel_1187,XM_018052538.1:novel_1187,XM_018039155.1:novel_566,XM_018052535.1:novel_1187,XM_018052526.1:novel_1187,XM_018039156.1:novel_566
Molecular Function	GO:0051119	sugar transmembrane transporter activity	16	40	3.81542e-05	0.00402658	XM_018060059.1:novel_1271,XM_018060059.1:novel_566,XM_018058641.1:novel_566,XM_013964217.2:novel_1187,XM_018040640.1:novel_1187,XM_018060058.1:novel_1271,XM_018060058.1:novel_566,XM_005680886.3:novel_1187,XM_018058640.1:novel_566,XM_005680885.3:novel_1187,XR_001917157.1:chi-miR-146b-3p,XM_018058638.1:novel_566,XM_018060056.1:novel_1271,XM_018060056.1:novel_566,XM_018060061.1:novel_1271,XM_0180600…
Biological Process	GO:0044700	single organism signaling	1093	7211	4.35494e-05	0.0041248	XM_018052222.1:novel_604,XM_018057253.1:novel_1187,XM_005685580.3:chi-miR-146b-3p,XM_018040800.1:novel_1187,XM_018054067.1:novel_1187,XM_018061744.1:novel_42,XM_018042791.1:novel_1187,XM_018041314.1:novel_566,XM_018046375.1:novel_1187,XM_005690675.3:chi-miR-1271-3p,XM_018060235.1:novel_566,XM_018063590.1:novel_566,XM_005678648.3:chi-miR-133b,XR_001918544.1:novel_1271,XM_018048730.1:chi-miR-1271-3…
Biological Process	GO:0007154	cell communication	1104	7290	4.50701e-05	0.00423004	XM_018045923.1:chi-miR-146b-3p,XM_018051913.1:chi-miR-133b,XM_018047814.1:novel_1187,XM_013972518.2:chi-miR-1271-3p,XM_013967919.2:chi-miR-133b,XM_005692844.3:novel_566,XM_018049776.1:novel_566,XR_001917456.1:novel_566,XM_005680984.3:novel_566,XM_005682568.3:novel_438,XM_005682568.3:novel_566,XM_018043956.1:chi-miR-1271-3p,XM_018056752.1:novel_566,XM_018062797.1:novel_1266,XM_005680589.3:novel_11…
Biological Process	GO:0045355	negative regulation of interferon-alpha biosynthetic process	5	5	4.95665e-05	0.00426437	XM_018062763.1:novel_42,XM_018062770.1:novel_42,XM_018062781.1:novel_42,XM_005676155.3:novel_42,XM_018062774.1:novel_42
Biological Process	GO:0045358	negative regulation of interferon-beta biosynthetic process	5	5	4.95665e-05	0.00426437	XM_018062774.1:novel_42,XM_018062770.1:novel_42,XM_018062763.1:novel_42,XM_005676155.3:novel_42,XM_018062781.1:novel_42
Biological Process	GO:0045956	positive regulation of calcium ion-dependent exocytosis	13	29	4.91448e-05	0.00426437	XR_001917279.1:novel_566,XM_018038351.1:novel_473,XM_018038352.1:novel_473,XM_018038341.1:novel_473,XM_018041038.1:novel_566,XM_018038344.1:novel_473,XM_018038345.1:novel_473,XM_018041039.1:novel_566,XM_018038340.1:novel_473,XM_018038353.1:novel_473,XM_018038349.1:novel_473,XM_005679654.2:novel_643,XM_018038346.1:novel_473
Biological Process	GO:0050432	catecholamine secretion	21	62	4.87288e-05	0.00426437	XM_018038334.1:novel_473,XR_001917279.1:novel_566,XM_018038342.1:novel_473,XM_018038330.1:novel_473,XM_005699316.3:novel_1187,XM_018041039.1:novel_566,XM_018041038.1:novel_566,XM_018038335.1:novel_473,XM_018038344.1:novel_473,XM_018038347.1:novel_473,XM_018038340.1:novel_473,XM_018038343.1:novel_473,XM_018038346.1:novel_473,XM_018038350.1:novel_473,XM_018038341.1:novel_473,XM_018038351.1:novel_47…
Biological Process	GO:0061622	glycolytic process through glucose-1-phosphate	5	5	4.95665e-05	0.00426437	XM_018047859.1:novel_1271,XM_018047862.1:novel_1271,XM_018047861.1:novel_1271,XM_018047863.1:novel_1271,XM_018047864.1:novel_1271
Biological Process	GO:0093001	glycolysis from storage polysaccharide through glucose-1-phosphate	5	5	4.95665e-05	0.00426437	XM_018047864.1:novel_1271,XM_018047863.1:novel_1271,XM_018047862.1:novel_1271,XM_018047861.1:novel_1271,XM_018047859.1:novel_1271
Biological Process	GO:1902524	positive regulation of protein K48-linked ubiquitination	5	5	4.95665e-05	0.00426437	XM_005676155.3:novel_42,XM_018062781.1:novel_42,XM_018062770.1:novel_42,XM_018062763.1:novel_42,XM_018062774.1:novel_42
Cellular Component	GO:0042827	platelet dense granule	5	5	4.95665e-05	0.00426437	XM_018048225.1:novel_1187,XM_018048225.1:novel_604,XM_018061064.1:novel_1790,XR_001919363.1:novel_1187,XM_018061062.1:novel_1790,XM_018061061.1:novel_1790
Molecular Function	GO:0045131	pre-mRNA branch point binding	5	5	4.95665e-05	0.00426437	XM_018042884.1:novel_1266,XM_018042885.1:novel_1266,XM_018042881.1:novel_1266,XM_018042878.1:novel_1266,XM_018042880.1:novel_1266
Molecular Function	GO:0052798	beta-galactoside alpha-2,3-sialyltransferase activity	5	5	4.95665e-05	0.00426437	XM_018057883.1:novel_1266,XM_018058015.1:novel_1266,XM_018057940.1:novel_1266,XM_018057820.1:novel_1266,XM_018058062.1:novel_1266
Biological Process	GO:0060976	coronary vasculature development	24	76	5.33769e-05	0.00455424	NM_001285646.1:novel_1187,NM_001285646.1:novel_566,XM_018050150.1:novel_1187,XM_018038593.1:chi-miR-1271-3p,XM_018038593.1:novel_566,XM_018050149.1:novel_1187,XM_018051081.1:chi-miR-1271-3p,XM_018050151.1:novel_1187,XM_018050154.1:novel_1187,XM_018038592.1:chi-miR-1271-3p,XM_018038592.1:novel_566,XM_013975113.2:chi-miR-1271-3p,XM_018050152.1:novel_1187,XM_018053608.1:novel_1271,XM_018051073.1:nov…
Biological Process	GO:0090503	RNA phosphodiester bond hydrolysis, exonucleolytic	22	67	5.5726e-05	0.0047157	XM_018062060.1:novel_1187,XM_005678556.3:novel_566,XM_018043277.1:novel_566,XM_013962913.2:novel_566,XM_005692049.3:novel_604,XM_018043294.1:novel_566,XM_005692050.3:novel_604,XM_018041773.1:novel_438,XM_018043272.1:novel_566,XM_018043249.1:novel_566,XM_018043286.1:novel_566,XM_013962912.2:novel_566,XM_018041789.1:novel_438,XM_018043300.1:novel_566,XM_018058183.1:novel_1271,XM_018058188.1:novel_1…
Biological Process	GO:0000381	regulation of alternative mRNA splicing, via spliceosome	34	125	5.68716e-05	0.00477352	XM_018048248.1:chi-miR-146b-3p,XM_018048250.1:chi-miR-146b-3p,XM_018048241.1:chi-miR-146b-3p,XM_005680607.3:chi-miR-146b-3p,XM_018048239.1:chi-miR-146b-3p,XM_018043644.1:novel_1187,XM_018043643.1:novel_1187,XM_013964078.2:chi-miR-146b-3p,XM_018048249.1:chi-miR-146b-3p,XM_018048254.1:chi-miR-146b-3p,XM_013973596.2:chi-miR-133b,XM_018048255.1:chi-miR-146b-3p,XM_018040925.1:chi-miR-1271-3p,XM_018043…
Biological Process	GO:0021932	hindbrain radial glia guided cell migration	10	19	6.82771e-05	0.00550698	XM_018048244.1:chi-miR-146b-3p,XM_005680607.3:chi-miR-146b-3p,XM_018048254.1:chi-miR-146b-3p,XM_018042717.1:novel_566,XM_018048252.1:chi-miR-146b-3p,XM_005680611.3:chi-miR-146b-3p,XM_018048246.1:chi-miR-146b-3p,XM_018042718.1:novel_566,XM_018048245.1:chi-miR-146b-3p,XM_013964068.2:chi-miR-146b-3p
Biological Process	GO:0045880	positive regulation of smoothened signaling pathway	12	26	6.75288e-05	0.00550698	XM_013972739.2:novel_566,XM_018059365.1:novel_566,XM_018059354.1:novel_566,XM_005690504.3:novel_604,XM_018059358.1:novel_566,XM_005676549.3:novel_566,XM_013970119.2:novel_604,XM_018066512.1:novel_566,XM_018048876.1:novel_1271,XM_018059293.1:novel_1187,XM_018060190.1:novel_604,XM_005676550.3:novel_566
Biological Process	GO:0051937	catecholamine transport	24	77	6.75036e-05	0.00550698	XR_001917279.1:novel_566,XM_018038342.1:novel_473,XM_018038330.1:novel_473,XM_018038334.1:novel_473,XM_018041038.1:novel_566,XM_018038335.1:novel_473,XM_018038344.1:novel_473,XM_005699316.3:novel_1187,XM_018041039.1:novel_566,XM_018038340.1:novel_473,XM_018038347.1:novel_473,XM_018038346.1:novel_473,XM_018038343.1:novel_473,XM_018055957.1:chi-miR-1271-3p,XM_018038351.1:novel_473,XM_018053801.1:ch…
Molecular Function	GO:0004708	MAP kinase kinase activity	12	26	6.75288e-05	0.00550698	XM_018050987.1:novel_566,XM_018049689.1:chi-miR-133b,XM_005681862.2:chi-miR-133b,XM_013964770.2:chi-miR-133b,XM_018038793.1:novel_566,XM_005681863.3:chi-miR-133b,XM_005681861.3:chi-miR-133b,XM_013964769.2:chi-miR-133b,XM_018038792.1:novel_1187,XM_013964774.2:chi-miR-133b,XM_013964768.2:chi-miR-133b,XM_018049691.1:chi-miR-133b
Molecular Function	GO:0051861	glycolipid binding	10	19	6.82771e-05	0.00550698	XM_013971174.2:novel_1271,XM_013971174.2:novel_566,XM_018061898.1:chi-miR-1271-3p,XM_018061894.1:chi-miR-1271-3p,XM_018061895.1:chi-miR-1271-3p,XM_013972054.2:novel_566,XM_013971172.2:novel_1271,XM_013971172.2:novel_566,XM_018060542.1:novel_604,XM_018061897.1:chi-miR-1271-3p,XM_018060543.1:novel_604,XM_005692274.3:novel_1271,XM_005692274.3:novel_566
Biological Process	GO:0010587	miRNA catabolic process	7	10	7.67374e-05	0.00574084	XM_018041789.1:novel_438,XM_018058197.1:chi-miR-146b-3p,XM_018041783.1:novel_438,XM_018058188.1:novel_1271,XM_018058183.1:novel_1271,XM_018041773.1:novel_438,XM_018058187.1:novel_1271
Biological Process	GO:0032688	negative regulation of interferon-beta production	7	10	7.67374e-05	0.00574084	XM_018062774.1:novel_42,XM_018059673.1:chi-miR-146b-3p,XM_018059673.1:novel_566,XM_018059672.1:chi-miR-146b-3p,XM_018059672.1:novel_566,XM_018062770.1:novel_42,XM_018062763.1:novel_42,XM_005676155.3:novel_42,XM_018062781.1:novel_42
Biological Process	GO:0034101	erythrocyte homeostasis	41	163	7.49349e-05	0.00574084	XM_018059106.1:novel_566,XM_018065112.1:novel_566,XM_018062294.1:chi-miR-133b,XM_018064944.1:novel_566,XM_018064945.1:novel_566,XM_018065117.1:novel_566,XM_018038791.1:novel_1187,XM_018065021.1:novel_438,XM_013964068.2:chi-miR-146b-3p,XM_018063728.1:novel_604,XM_018048244.1:chi-miR-146b-3p,XM_018057866.1:chi-miR-146b-3p,XM_018057866.1:novel_566,XM_018041310.1:novel_566,XM_018038432.1:novel_438,XM…
Biological Process	GO:0048003	antigen processing and presentation of lipid antigen via MHC class Ib	7	10	7.67374e-05	0.00574084	XM_018046345.1:novel_438,XM_005677288.3:novel_438,XM_018046594.1:chi-miR-1271-3p,XM_018046594.1:novel_438,XM_018046344.1:novel_438,XM_018046383.1:novel_438,XM_005677286.2:chi-miR-1271-3p,XM_005677286.2:novel_438,XM_005701586.3:novel_438
Biological Process	GO:0048007	antigen processing and presentation, exogenous lipid antigen via MHC class Ib	7	10	7.67374e-05	0.00574084	XM_005677288.3:novel_438,XM_018046345.1:novel_438,XM_018046344.1:novel_438,XM_018046594.1:chi-miR-1271-3p,XM_018046594.1:novel_438,XM_005677286.2:chi-miR-1271-3p,XM_005677286.2:novel_438,XM_018046383.1:novel_438,XM_005701586.3:novel_438
Biological Process	GO:0048200	Golgi transport vesicle coating	7	10	7.67374e-05	0.00574084	XM_018041331.1:novel_566,XM_013975126.2:novel_566,XM_005698361.3:novel_566,XM_005698364.3:novel_566,XM_005698362.3:novel_566,XM_018041330.1:novel_566,XM_005698363.3:novel_566
Biological Process	GO:0048205	COPI coating of Golgi vesicle	7	10	7.67374e-05	0.00574084	XM_018041331.1:novel_566,XM_005698361.3:novel_566,XM_013975126.2:novel_566,XM_005698364.3:novel_566,XM_005698363.3:novel_566,XM_018041330.1:novel_566,XM_005698362.3:novel_566
Biological Process	GO:0071474	cellular hyperosmotic response	7	10	7.67374e-05	0.00574084	XM_013964769.2:chi-miR-133b,XM_013964774.2:chi-miR-133b,XM_018049689.1:chi-miR-133b,XM_005681862.2:chi-miR-133b,XM_013964770.2:chi-miR-133b,XM_005681861.3:chi-miR-133b,XM_013964768.2:chi-miR-133b
Molecular Function	GO:0001602	pancreatic polypeptide receptor activity	7	10	7.67374e-05	0.00574084	XM_018042630.1:novel_643,XM_018049160.1:novel_473,XM_018042634.1:novel_643,XM_018042636.1:novel_643,XM_018042631.1:novel_643,XM_018042632.1:novel_643,XM_018042633.1:novel_643
Molecular Function	GO:0004897	ciliary neurotrophic factor receptor activity	7	10	7.67374e-05	0.00574084	XM_018052390.1:novel_566,XM_018052389.1:novel_566,XM_018052393.1:novel_566,XM_018052387.1:novel_566,XM_018052388.1:novel_566,XM_018052391.1:novel_566,XM_018052392.1:novel_566
Biological Process	GO:0048489	synaptic vesicle transport	43	174	7.89307e-05	0.0057793	XM_018038352.1:novel_473,XM_018038719.1:novel_1187,XM_018039236.1:novel_566,XM_018038351.1:novel_473,XM_018039238.1:novel_566,XM_018043561.1:novel_566,XM_018043561.1:chi-miR-133b,XM_018038349.1:novel_473,XM_018044403.1:novel_566,XM_005679654.2:novel_643,XM_018039239.1:novel_566,XM_018038331.1:novel_473,XM_018043603.1:novel_1187,XM_013970801.2:novel_566,XM_005696966.3:novel_1187,XM_018038334.1:nov…
Biological Process	GO:0097480	establishment of synaptic vesicle localization	43	174	7.89307e-05	0.0057793	XM_018038342.1:novel_473,XM_018038330.1:novel_473,XM_018048122.1:chi-miR-1271-3p,XM_018041038.1:novel_566,XM_018038335.1:novel_473,XM_005691547.3:novel_566,XM_013970800.2:novel_566,XM_018038340.1:novel_473,XM_018066672.1:novel_566,XM_018062678.1:chi-miR-133b,XM_018038343.1:novel_473,XM_018043560.1:novel_566,XM_018043560.1:chi-miR-133b,XM_018038341.1:novel_473,XM_018038350.1:novel_473,XM_018055957…
Biological Process	GO:0099003	vesicle-mediated transport in synapse	43	174	7.89307e-05	0.0057793	XM_018055957.1:chi-miR-1271-3p,XM_018043560.1:novel_566,XM_018043560.1:chi-miR-133b,XM_018038341.1:novel_473,XM_018038350.1:novel_473,XM_013970802.2:novel_566,XM_018039237.1:novel_566,XM_018038345.1:novel_473,XM_013975209.2:novel_1263,XM_018038353.1:novel_473,XM_018049885.1:novel_566,XM_018038330.1:novel_473,XM_018038342.1:novel_473,XM_018048122.1:chi-miR-1271-3p,XM_018041038.1:novel_566,XM_01803…
Biological Process	GO:0031272	regulation of pseudopodium assembly	9	16	8.09395e-05	0.00584349	XM_018048731.1:chi-miR-1271-3p,XM_018048731.1:novel_1187,XM_018048730.1:chi-miR-1271-3p,XM_018048730.1:novel_1187,XM_018063891.1:novel_1263,XM_018063890.1:novel_1263,XM_018048728.1:chi-miR-1271-3p,XM_018048728.1:novel_1187,XM_018048727.1:chi-miR-1271-3p,XM_018048727.1:novel_1187,XM_018063893.1:novel_1263,XM_005684096.3:novel_566,XM_018048729.1:chi-miR-1271-3p,XM_018048729.1:novel_1187
Biological Process	GO:0031274	positive regulation of pseudopodium assembly	9	16	8.09395e-05	0.00584349	XM_018048728.1:chi-miR-1271-3p,XM_018048728.1:novel_1187,XM_018048731.1:chi-miR-1271-3p,XM_018048731.1:novel_1187,XM_018048730.1:chi-miR-1271-3p,XM_018048730.1:novel_1187,XM_018063891.1:novel_1263,XM_018063890.1:novel_1263,XM_018063893.1:novel_1263,XM_018048727.1:chi-miR-1271-3p,XM_018048727.1:novel_1187,XM_018048729.1:chi-miR-1271-3p,XM_018048729.1:novel_1187,XM_005684096.3:novel_566
Biological Process	GO:0030238	male sex determination	8	13	8.68055e-05	0.00613822	XM_018042880.1:novel_1266,XM_018042879.1:novel_1266,XM_018046311.1:novel_1187,XM_018046311.1:novel_566,XM_018042884.1:novel_1266,XM_018042881.1:novel_1266,XM_018042878.1:novel_1266,XM_018042885.1:novel_1266,XM_018042883.1:novel_1266
Biological Process	GO:0071276	cellular response to cadmium ion	8	13	8.68055e-05	0.00613822	XM_018058070.1:novel_1187,XM_018058071.1:novel_1271,XM_018058071.1:novel_1187,NM_001285567.1:chi-miR-1271-3p,XM_018058069.1:novel_1187,NM_001314344.1:novel_1187,NM_001314344.1:novel_604,XM_018058067.1:novel_1187,XM_018058068.1:novel_1187,XM_018058072.1:novel_1271,XM_018058072.1:novel_1187
Molecular Function	GO:0016812	hydrolase activity, acting on carbon-nitrogen (but not peptide) bonds, in cyclic amides	8	13	8.68055e-05	0.00613822	XM_018058707.1:novel_1263,XM_018058703.1:novel_1263,XM_018058706.1:novel_1263,XM_018058704.1:novel_1263,XM_018058701.1:novel_1263,XM_018058705.1:novel_1263,XM_018058700.1:novel_1263,XM_018058702.1:novel_1263
Molecular Function	GO:0038191	neuropilin binding	11	23	9.11056e-05	0.00639846	XM_018066810.1:novel_1187,XM_018054872.1:chi-miR-1271-3p,XM_018054877.1:chi-miR-1271-3p,XM_018054876.1:chi-miR-1271-3p,XM_018066816.1:novel_1187,XM_018054871.1:chi-miR-1271-3p,XM_018066812.1:novel_1187,XM_018054874.1:chi-miR-1271-3p,XM_018066811.1:novel_1187,XM_018054875.1:chi-miR-1271-3p,XM_018066809.1:novel_1187
Molecular Function	GO:0004527	exonuclease activity	34	128	9.5095e-05	0.00663352	XM_018041773.1:novel_438,XM_013974001.2:novel_1187,XM_018043286.1:novel_566,XM_013962912.2:novel_566,XM_018043277.1:novel_566,XM_013962913.2:novel_566,XM_005692050.3:novel_604,XM_013976000.2:novel_566,XM_018043294.1:novel_566,XM_018043392.1:novel_566,XM_018058187.1:novel_1271,XM_013965964.2:novel_1187,XM_018041783.1:novel_438,XM_018058710.1:novel_1187,XM_018043266.1:novel_566,XM_018058183.1:novel…
Molecular Function	GO:0016298	lipase activity	38	149	9.85071e-05	0.00682542	XM_018065262.1:novel_1187,XM_018062484.1:novel_1187,XM_018062421.1:novel_566,XM_005692412.3:novel_566,XM_013965733.2:novel_473,XM_018057288.1:chi-miR-1271-3p,XM_018066970.1:novel_604,XM_005692177.3:novel_566,XM_018054407.1:novel_1263,XM_018064499.1:novel_1187,XM_013962886.2:novel_566,XM_018062422.1:novel_566,XM_018054411.1:novel_1263,XM_018066969.1:novel_604,XM_018065259.1:novel_1187,XM_013972683…
Biological Process	GO:0006509	membrane protein ectodomain proteolysis	15	39	0.000112944	0.00777357	XM_018048225.1:novel_1187,XM_018048225.1:novel_604,XM_018048283.1:novel_566,XM_018059123.1:novel_1187,XM_018059123.1:novel_566,XM_018060236.1:novel_566,XM_018060234.1:novel_566,XM_018050774.1:novel_566,XM_005690536.3:novel_566,XM_018060235.1:novel_566,XM_018059124.1:novel_1187,XM_018059124.1:novel_566,XM_018059125.1:novel_1187,XM_018059125.1:novel_566,XM_005700836.3:novel_566,XM_018060237.1:novel…
Cellular Component	GO:0031082	BLOC complex	13	31	0.000114138	0.00780373	XM_018061062.1:novel_1790,XM_018048122.1:chi-miR-1271-3p,XM_018041359.1:novel_566,XM_018061061.1:novel_1790,XM_018041357.1:novel_566,XR_001919363.1:novel_1187,XM_018048642.1:chi-miR-146b-3p,XM_018048642.1:novel_566,XM_018041358.1:novel_566,XM_018041364.1:novel_566,XM_018041361.1:novel_566,XM_013975209.2:novel_1263,XR_001917312.1:novel_566,XM_018061064.1:novel_1790
Biological Process	GO:0006749	glutathione metabolic process	19	57	0.00014013	0.00951781	XM_005695962.3:novel_1187,XM_018062516.1:novel_1263,XM_018062516.1:novel_604,XM_013964117.2:novel_566,XM_018064444.1:chi-miR-1271-3p,XM_018064444.1:novel_566,XM_018058702.1:novel_1263,XM_005696574.3:chi-miR-146b-3p,XM_018058705.1:novel_1263,XM_005688486.3:chi-miR-133b,XM_005693420.3:novel_566,XM_005688485.3:chi-miR-133b,XM_018058706.1:novel_1263,XM_018058700.1:novel_1263,XM_018048426.1:chi-miR-13…
Biological Process	GO:0061101	neuroendocrine cell differentiation	6	8	0.000148671	0.00996678	XM_018055386.1:novel_566,XM_018041114.1:novel_1271,XM_018041117.1:novel_1271,XM_018041115.1:novel_1271,XM_018055379.1:novel_566,XM_018041116.1:novel_1271
Molecular Function	GO:0070290	N-acylphosphatidylethanolamine-specific phospholipase D activity	6	8	0.000148671	0.00996678	XM_005692412.3:novel_566,XM_018062421.1:novel_566,XM_018062424.1:novel_566,XM_018064499.1:novel_1187,XM_018062422.1:novel_566,XM_013971113.2:novel_566
Biological Process	GO:0019048	modulation by virus of host morphology or physiology	14	36	0.000165599	0.0110299	XM_018041783.1:novel_438,XM_018066975.1:chi-miR-1271-3p,XM_018041789.1:novel_438,XM_018040206.1:chi-miR-1271-3p,XM_018066974.1:chi-miR-1271-3p,XM_018041773.1:novel_438,XM_018053606.1:novel_1187,XM_018040205.1:chi-miR-1271-3p,XM_018066976.1:chi-miR-1271-3p,XM_018040202.1:chi-miR-1271-3p,XM_018066977.1:chi-miR-1271-3p,XM_018066973.1:chi-miR-1271-3p,XM_013966776.2:novel_566,XM_018066972.1:chi-miR-12…
Cellular Component	GO:0031941	filamentous actin	13	32	0.00016808	0.0111234	XM_018064388.1:novel_566,XM_018044910.1:novel_566,XM_018044907.1:novel_566,XM_018043917.1:novel_566,XM_018064386.1:novel_566,XM_018063601.1:novel_1187,XM_018063601.1:novel_566,XM_018044908.1:novel_566,XM_018065433.1:novel_566,XM_018063602.1:novel_1187,XM_018063602.1:novel_566,XM_018065432.1:novel_438,XM_018065432.1:novel_566,XM_018044909.1:novel_566,XM_018064385.1:novel_566,XM_018064387.1:novel_5…
Biological Process	GO:0006700	C21-steroid hormone biosynthetic process	8	14	0.000178005	0.011558	XM_018055386.1:novel_566,XM_018055379.1:novel_566,XM_018065007.1:novel_566,XM_005693748.3:novel_566,XM_018058131.1:novel_604,XM_018058109.1:novel_604,XM_018065006.1:novel_566,XM_018058132.1:novel_604
Biological Process	GO:0097343	ripoptosome assembly	8	14	0.000178005	0.011558	XM_018038997.1:novel_1187,XM_018038999.1:novel_1187,XM_018059895.1:chi-miR-1271-3p,XM_018038998.1:novel_1187,XM_018062369.1:novel_1187,XM_018062368.1:novel_1187,XM_018059894.1:chi-miR-1271-3p,XM_018038996.1:novel_1187
Biological Process	GO:1901026	ripoptosome assembly involved in necroptotic process	8	14	0.000178005	0.011558	XM_018038999.1:novel_1187,XM_018038997.1:novel_1187,XM_018059895.1:chi-miR-1271-3p,XM_018038998.1:novel_1187,XM_018062369.1:novel_1187,XM_018062368.1:novel_1187,XM_018059894.1:chi-miR-1271-3p,XM_018038996.1:novel_1187
Biological Process	GO:0006002	fructose 6-phosphate metabolic process	7	11	0.000185792	0.0116959	XM_005684137.3:chi-miR-1271-3p,XM_018047864.1:novel_1271,XM_018047863.1:novel_1271,XM_018047862.1:novel_1271,XM_018047861.1:novel_1271,XM_018045395.1:chi-miR-133b,XM_018047859.1:novel_1271
Biological Process	GO:0035964	COPI-coated vesicle budding	7	11	0.000185792	0.0116959	XM_005698364.3:novel_566,XM_005698363.3:novel_566,XM_018041330.1:novel_566,XM_005698362.3:novel_566,XM_018041331.1:novel_566,XM_005698361.3:novel_566,XM_013975126.2:novel_566
Biological Process	GO:0070120	ciliary neurotrophic factor-mediated signaling pathway	7	11	0.000185792	0.0116959	XM_018052392.1:novel_566,XM_018052391.1:novel_566,XM_018052387.1:novel_566,XM_018052388.1:novel_566,XM_018052389.1:novel_566,XM_018052390.1:novel_566,XM_018052393.1:novel_566
Molecular Function	GO:0001601	peptide YY receptor activity	7	11	0.000185792	0.0116959	XM_018042636.1:novel_643,XM_018042634.1:novel_643,XM_018042632.1:novel_643,XM_018042633.1:novel_643,XM_018042631.1:novel_643,XM_018049160.1:novel_473,XM_018042630.1:novel_643
Molecular Function	GO:0016421	CoA carboxylase activity	7	11	0.000185792	0.0116959	XM_018064172.1:novel_566,XM_018064171.1:novel_566,XM_018064169.1:novel_566,XM_018064173.1:novel_566,XM_018064168.1:novel_566,XM_018064170.1:novel_566,XM_018064174.1:novel_566
Molecular Function	GO:0017171	serine hydrolase activity	54	242	0.000197543	0.0123602	XM_018065808.1:novel_1187,XM_018059238.1:novel_1263,XM_018059238.1:novel_566,XM_005696562.3:novel_566,XM_013966670.2:novel_566,XM_018050498.1:novel_566,XM_018065813.1:novel_1187,XM_018065814.1:novel_1187,XM_018065876.1:novel_438,XM_018065876.1:novel_1187,XM_018065876.1:novel_566,XM_018065815.1:novel_1187,XM_005692756.3:novel_1187,XM_018051693.1:novel_438,XM_018051693.1:novel_566,XM_018065945.1:no…
Biological Process	GO:0007258	JUN phosphorylation	10	21	0.000200289	0.0124565	XM_013964769.2:chi-miR-133b,XM_018059190.1:novel_1187,XM_013964774.2:chi-miR-133b,XM_018049689.1:chi-miR-133b,XM_005681862.2:chi-miR-133b,XM_005681861.3:chi-miR-133b,XM_005681863.3:chi-miR-133b,XM_013964770.2:chi-miR-133b,XM_018049691.1:chi-miR-133b,XM_013964768.2:chi-miR-133b
Biological Process	GO:0050728	negative regulation of inflammatory response	28	102	0.000208516	0.0128905	XM_018065818.1:novel_1187,XM_013966776.2:novel_566,XM_018044398.1:novel_438,XM_018059997.1:novel_566,XM_018059673.1:chi-miR-146b-3p,XM_018059673.1:novel_566,XM_018065813.1:novel_1187,XM_018065814.1:novel_1187,XM_018065815.1:novel_1187,XM_018059672.1:chi-miR-146b-3p,XM_018059672.1:novel_566,XM_013966126.2:novel_1263,XM_018041773.1:novel_438,XM_018065808.1:novel_1187,XM_005690366.3:novel_566,XM_018…
Biological Process	GO:0044259	multicellular organismal macromolecule metabolic process	21	68	0.000217281	0.0133524	XM_018064893.1:novel_1187,NM_001314245.1:novel_566,XM_018064894.1:novel_1187,NM_001285616.1:novel_604,XM_005693315.3:novel_438,XM_005693315.3:novel_1187,XM_005693315.3:novel_566,XM_018047707.1:novel_1271,XM_018047707.1:novel_1187,XM_018047707.1:novel_566,XM_005688450.3:novel_1187,XM_005693314.3:novel_438,XM_005693314.3:novel_1187,XM_005693314.3:novel_566,XM_018064169.1:novel_566,NM_001285646.1:no…
Biological Process	GO:0050953	sensory perception of light stimulus	36	144	0.000226452	0.0138337	XM_018061476.1:novel_566,XM_005698387.3:novel_1187,XM_005698387.3:novel_566,XM_018052669.1:novel_566,XM_018066641.1:chi-miR-1271-3p,XM_018066641.1:novel_643,XM_018042644.1:novel_566,XM_018067129.1:chi-miR-146b-3p,XM_005692670.2:novel_566,XM_018043593.1:novel_566,XM_018053643.1:chi-miR-1271-3p,XM_018064893.1:novel_1187,XM_005682656.3:novel_566,XM_005686006.2:chi-miR-133b,XM_018066700.1:novel_566,X…
Biological Process	GO:0000165	MAPK cascade	150	828	0.000230202	0.01398	XM_018066963.1:novel_438,NM_001287041.1:novel_1266,XM_018041773.1:novel_438,XM_018039287.1:novel_566,XM_018055299.1:novel_566,XM_018038791.1:novel_1187,XM_018039836.1:chi-miR-1271-3p,XM_018059341.1:chi-miR-1271-3p,XM_018048999.1:novel_1187,XM_018049689.1:chi-miR-133b,XM_018042127.1:novel_1187,XM_013964768.2:chi-miR-133b,XM_013972518.2:chi-miR-1271-3p,XM_005701122.3:chi-miR-1271-3p,XM_005692844.3:…
Biological Process	GO:0002475	antigen processing and presentation via MHC class Ib	9	18	0.000264956	0.0143968	XM_005677288.3:novel_438,XM_018046345.1:novel_438,XM_018046344.1:novel_438,XM_018046594.1:chi-miR-1271-3p,XM_018046594.1:novel_438,XM_005696445.3:novel_1790,XM_018046383.1:novel_438,XM_005677286.2:chi-miR-1271-3p,XM_005677286.2:novel_438,XM_018038903.1:novel_566,XM_005701586.3:novel_438
Biological Process	GO:0006407	rRNA export from nucleus	5	6	0.000263288	0.0143968	XM_013972699.2:novel_1187,NM_001285749.1:novel_566,XM_005691668.3:novel_566,XM_013972700.2:novel_1187,XM_013973310.2:novel_566
Biological Process	GO:0006867	asparagine transport	5	6	0.000263288	0.0143968	XM_013971045.2:novel_1271,XM_018062078.1:novel_1271,XM_018062075.1:novel_1271,XM_018062077.1:novel_1271,XM_018062076.1:novel_1271
Biological Process	GO:0008078	mesodermal cell migration	5	6	0.000263288	0.0143968	XM_018041116.1:novel_1271,XM_018041115.1:novel_1271,XM_018053537.1:chi-miR-1271-3p,XM_018041117.1:novel_1271,XM_018041114.1:novel_1271
Biological Process	GO:0015820	leucine transport	5	6	0.000263288	0.0143968	XM_018045890.1:chi-miR-133b,XM_005691915.3:novel_438,XM_005691915.3:novel_1187,XM_018045888.1:chi-miR-133b,XM_018045889.1:chi-miR-133b,XM_018045891.1:novel_438
Biological Process	GO:0032687	negative regulation of interferon-alpha production	5	6	0.000263288	0.0143968	XM_018062774.1:novel_42,XM_018062781.1:novel_42,XM_005676155.3:novel_42,XM_018062763.1:novel_42,XM_018062770.1:novel_42
Biological Process	GO:0042074	cell migration involved in gastrulation	9	18	0.000264956	0.0143968	XM_018053537.1:chi-miR-1271-3p,XM_018044420.1:novel_604,XM_018041116.1:novel_1271,XM_018041114.1:novel_1271,XM_018041117.1:novel_1271,XM_018044418.1:novel_604,XM_018041115.1:novel_1271,XM_018044419.1:novel_604,XM_018062464.1:novel_566
Biological Process	GO:0042976	activation of Janus kinase activity	5	6	0.000263288	0.0143968	XM_005684038.3:chi-miR-1271-3p,XM_005684038.3:novel_1187,XM_005684038.3:chi-miR-133b,XM_005684039.3:chi-miR-1271-3p,XM_005684039.3:novel_1187,XM_005684039.3:chi-miR-133b,XM_005684041.3:chi-miR-1271-3p,XM_005684041.3:novel_1187,XM_005684041.3:chi-miR-133b,XM_005684040.3:chi-miR-1271-3p,XM_005684040.3:novel_1187,XM_005684040.3:chi-miR-133b,XM_005684037.3:chi-miR-1271-3p,XM_005684037.3:novel_1187,XM…
Biological Process	GO:0044068	modulation by symbiont of host cellular process	12	29	0.000243065	0.0143968	XM_018040205.1:chi-miR-1271-3p,XM_018066976.1:chi-miR-1271-3p,XM_018066977.1:chi-miR-1271-3p,XM_018040202.1:chi-miR-1271-3p,XM_018066972.1:chi-miR-1271-3p,XM_018066973.1:chi-miR-1271-3p,XM_018041783.1:novel_438,XM_018040206.1:chi-miR-1271-3p,XM_018066975.1:chi-miR-1271-3p,XM_018041789.1:novel_438,XM_018041773.1:novel_438,XM_018066974.1:chi-miR-1271-3p
Biological Process	GO:0045349	interferon-alpha biosynthetic process	5	6	0.000263288	0.0143968	XM_005676155.3:novel_42,XM_018062781.1:novel_42,XM_018062763.1:novel_42,XM_018062770.1:novel_42,XM_018062774.1:novel_42
Biological Process	GO:0045350	interferon-beta biosynthetic process	5	6	0.000263288	0.0143968	XM_005676155.3:novel_42,XM_018062781.1:novel_42,XM_018062770.1:novel_42,XM_018062763.1:novel_42,XM_018062774.1:novel_42
Biological Process	GO:0045354	regulation of interferon-alpha biosynthetic process	5	6	0.000263288	0.0143968	XM_018062774.1:novel_42,XM_018062770.1:novel_42,XM_018062763.1:novel_42,XM_005676155.3:novel_42,XM_018062781.1:novel_42
Biological Process	GO:0045357	regulation of interferon-beta biosynthetic process	5	6	0.000263288	0.0143968	XM_018062781.1:novel_42,XM_005676155.3:novel_42,XM_018062763.1:novel_42,XM_018062770.1:novel_42,XM_018062774.1:novel_42
Biological Process	GO:0060840	artery development	24	83	0.000246351	0.0143968	NM_001285646.1:novel_1187,NM_001285646.1:novel_566,XM_018050150.1:novel_1187,XM_018041116.1:novel_1271,XM_018050154.1:novel_1187,XM_018041114.1:novel_1271,XM_018050149.1:novel_1187,XM_018051081.1:chi-miR-1271-3p,XM_018041117.1:novel_1271,XM_018050151.1:novel_1187,XM_018041115.1:novel_1271,XM_013975113.2:chi-miR-1271-3p,XM_018050153.1:novel_1187,XM_018051076.1:novel_566,XM_018051079.1:novel_566,XM…
Biological Process	GO:0089709	L-histidine transmembrane transport	5	6	0.000263288	0.0143968	XM_018062075.1:novel_1271,XM_018062076.1:novel_1271,XM_018062077.1:novel_1271,XM_013971045.2:novel_1271,XM_018062078.1:novel_1271
Biological Process	GO:1902024	L-histidine transport	5	6	0.000263288	0.0143968	XM_013971045.2:novel_1271,XM_018062078.1:novel_1271,XM_018062075.1:novel_1271,XM_018062076.1:novel_1271,XM_018062077.1:novel_1271
Cellular Component	GO:0031045	dense core granule	9	18	0.000264956	0.0143968	XM_018038349.1:novel_473,XM_018038353.1:novel_473,XM_018038340.1:novel_473,XM_018038346.1:novel_473,XM_018038341.1:novel_473,XM_018038352.1:novel_473,XM_018038351.1:novel_473,XM_018038345.1:novel_473,XM_018038344.1:novel_473
Molecular Function	GO:0005290	L-histidine transmembrane transporter activity	5	6	0.000263288	0.0143968	XM_013971045.2:novel_1271,XM_018062078.1:novel_1271,XM_018062076.1:novel_1271,XM_018062077.1:novel_1271,XM_018062075.1:novel_1271
Molecular Function	GO:0015182	L-asparagine transmembrane transporter activity	5	6	0.000263288	0.0143968	XM_018062076.1:novel_1271,XM_018062077.1:novel_1271,XM_018062075.1:novel_1271,XM_018062078.1:novel_1271,XM_013971045.2:novel_1271
Molecular Function	GO:0015191	L-methionine transmembrane transporter activity	5	6	0.000263288	0.0143968	XM_018062078.1:novel_1271,XM_013971045.2:novel_1271,XM_018062076.1:novel_1271,XM_018062077.1:novel_1271,XM_018062075.1:novel_1271
Biological Process	GO:0015804	neutral amino acid transport	18	55	0.000270006	0.0145184	XM_018055426.1:novel_566,XM_018050161.1:novel_1187,XM_018045888.1:chi-miR-133b,XM_018062075.1:novel_1271,XM_018064391.1:novel_566,XM_005691915.3:novel_438,XM_005691915.3:novel_1187,XM_018045890.1:chi-miR-133b,XM_018064393.1:novel_566,XM_005685251.3:novel_566,XM_018064392.1:novel_566,XM_018062078.1:novel_1271,XM_018062076.1:novel_1271,XM_018062077.1:novel_1271,XM_013971045.2:novel_1271,XM_01804588…
Biological Process	GO:1903307	positive regulation of regulated secretory pathway	18	55	0.000270006	0.0145184	XM_018038344.1:novel_473,XM_018041038.1:novel_566,XM_018041039.1:novel_566,XM_018054065.1:novel_1187,XR_001917279.1:novel_566,XM_018054064.1:novel_1187,XM_018038346.1:novel_473,XR_001919632.1:novel_1187,XM_018038340.1:novel_473,XM_018063791.1:novel_1187,XM_018038345.1:novel_473,XM_005682617.2:novel_1213,XM_018038352.1:novel_473,XM_018038351.1:novel_473,XM_018038341.1:novel_473,XM_005679654.2:nove…
Biological Process	GO:0006747	FAD biosynthetic process	4	4	0.000360043	0.0165941	XM_005677415.3:novel_1187,XM_005677417.3:novel_1187,XM_005677414.2:novel_1187,XM_005677416.3:novel_1187
Biological Process	GO:0006771	riboflavin metabolic process	4	4	0.000360043	0.0165941	XM_005677416.3:novel_1187,XM_005677414.2:novel_1187,XM_005677415.3:novel_1187,XM_005677417.3:novel_1187
Biological Process	GO:0006780	uroporphyrinogen III biosynthetic process	4	4	0.000360043	0.0165941	XM_018041249.1:novel_566,XM_018041251.1:novel_566,XM_018041248.1:novel_566,XM_018041250.1:novel_566
Biological Process	GO:0008340	determination of adult lifespan	8	15	0.000335311	0.0165941	XM_018062667.1:novel_1187,XM_018062667.1:novel_566,XM_018062669.1:novel_1187,XM_018062669.1:novel_566,XM_018061646.1:novel_1187,XM_018061644.1:novel_1187,XM_018061645.1:novel_1187,XM_018055204.1:chi-miR-133b,XM_018055203.1:chi-miR-133b,XM_018062668.1:novel_1187,XM_018062668.1:novel_566
Biological Process	GO:0016999	antibiotic metabolic process	4	4	0.000360043	0.0165941	XM_018061895.1:chi-miR-1271-3p,XM_018061897.1:chi-miR-1271-3p,XM_018061898.1:chi-miR-1271-3p,XM_018061894.1:chi-miR-1271-3p
Biological Process	GO:0035750	protein localization to myelin sheath abaxonal region	4	4	0.000360043	0.0165941	XM_018054052.1:novel_1187,XM_018054053.1:novel_1187,XM_018054054.1:novel_1187,XM_013967244.2:novel_1187
Biological Process	GO:0042126	nitrate metabolic process	4	4	0.000360043	0.0165941	XM_018048094.1:novel_438,XM_018048097.1:novel_438,XM_018048095.1:novel_438,XM_018048096.1:novel_438
Biological Process	GO:0042128	nitrate assimilation	4	4	0.000360043	0.0165941	XM_018048095.1:novel_438,XM_018048097.1:novel_438,XM_018048094.1:novel_438,XM_018048096.1:novel_438
Biological Process	GO:0042727	flavin-containing compound biosynthetic process	4	4	0.000360043	0.0165941	XM_005677414.2:novel_1187,XM_005677415.3:novel_1187,XM_005677417.3:novel_1187,XM_005677416.3:novel_1187
Biological Process	GO:0046443	FAD metabolic process	4	4	0.000360043	0.0165941	XM_005677417.3:novel_1187,XM_005677415.3:novel_1187,XM_005677414.2:novel_1187,XM_005677416.3:novel_1187
Biological Process	GO:0046502	uroporphyrinogen III metabolic process	4	4	0.000360043	0.0165941	XM_018041250.1:novel_566,XM_018041251.1:novel_566,XM_018041248.1:novel_566,XM_018041249.1:novel_566
Biological Process	GO:0048843	negative regulation of axon extension involved in axon guidance	11	26	0.000349731	0.0165941	XM_018054871.1:chi-miR-1271-3p,XM_018054876.1:chi-miR-1271-3p,XM_018054877.1:chi-miR-1271-3p,XM_018066816.1:novel_1187,XM_018054872.1:chi-miR-1271-3p,XM_018066810.1:novel_1187,XM_018054875.1:chi-miR-1271-3p,XM_018066811.1:novel_1187,XM_018066809.1:novel_1187,XM_018054874.1:chi-miR-1271-3p,XM_018066812.1:novel_1187
Biological Process	GO:0060128	corticotropin hormone secreting cell differentiation	4	4	0.000360043	0.0165941	XM_018041114.1:novel_1271,XM_018041117.1:novel_1271,XM_018041115.1:novel_1271,XM_018041116.1:novel_1271
Biological Process	GO:0072388	flavin adenine dinucleotide biosynthetic process	4	4	0.000360043	0.0165941	XM_005677416.3:novel_1187,XM_005677414.2:novel_1187,XM_005677417.3:novel_1187,XM_005677415.3:novel_1187
Biological Process	GO:0090133	mesendoderm migration	4	4	0.000360043	0.0165941	XM_018041117.1:novel_1271,XM_018041114.1:novel_1271,XM_018041116.1:novel_1271,XM_018041115.1:novel_1271
Biological Process	GO:0090134	cell migration involved in mesendoderm migration	4	4	0.000360043	0.0165941	XM_018041115.1:novel_1271,XM_018041116.1:novel_1271,XM_018041114.1:novel_1271,XM_018041117.1:novel_1271
Biological Process	GO:1902668	negative regulation of axon guidance	11	26	0.000349731	0.0165941	XM_018066810.1:novel_1187,XM_018054872.1:chi-miR-1271-3p,XM_018066816.1:novel_1187,XM_018054877.1:chi-miR-1271-3p,XM_018054876.1:chi-miR-1271-3p,XM_018054871.1:chi-miR-1271-3p,XM_018066812.1:novel_1187,XM_018054874.1:chi-miR-1271-3p,XM_018066809.1:novel_1187,XM_018066811.1:novel_1187,XM_018054875.1:chi-miR-1271-3p
Biological Process	GO:2000427	positive regulation of apoptotic cell clearance	4	4	0.000360043	0.0165941	NM_001314312.1:novel_566,XM_018065819.1:novel_566,XM_013974002.2:novel_566,XM_005693218.3:novel_1271
Cellular Component	GO:0045160	myosin I complex	4	4	0.000360043	0.0165941	XM_018064388.1:novel_566,XM_018064385.1:novel_566,XM_018064387.1:novel_566,XM_018064386.1:novel_566
Cellular Component	GO:0060171	stereocilium membrane	4	4	0.000360043	0.0165941	XM_018064388.1:novel_566,XM_018064386.1:novel_566,XM_018064385.1:novel_566,XM_018064387.1:novel_566
Molecular Function	GO:0000334	3-hydroxyanthranilate 3,4-dioxygenase activity	4	4	0.000360043	0.0165941	XM_013967592.2:novel_566,XM_013967594.2:novel_566,XM_005686543.3:novel_566,XM_013967593.2:novel_566
Molecular Function	GO:0003919	FMN adenylyltransferase activity	4	4	0.000360043	0.0165941	XM_005677417.3:novel_1187,XM_005677415.3:novel_1187,XM_005677414.2:novel_1187,XM_005677416.3:novel_1187
Molecular Function	GO:0004252	serine-type endopeptidase activity	46	201	0.000311282	0.0165941	XM_018045466.1:novel_566,XM_018065884.1:novel_566,XM_018066529.1:novel_566,XM_018044996.1:chi-miR-1271-3p,XM_005692757.3:novel_1187,XM_005675629.3:novel_566,XM_018045289.1:novel_566,XM_018045289.1:chi-miR-133b,XM_018040765.1:novel_566,XM_018065818.1:novel_1187,XM_005699221.3:novel_566,XM_018040625.1:novel_566,XM_018062892.1:novel_604,XM_018062890.1:novel_604,XM_005675141.3:novel_1187,XM_018065944…
Molecular Function	GO:0004672	protein kinase activity	184	1054	0.000352291	0.0165941	XM_018063078.1:novel_1263,XM_018064481.1:novel_1187,XM_018056459.1:novel_566,XM_018055910.1:novel_566,XM_018061432.1:novel_566,XM_018041115.1:novel_1271,XM_018061913.1:novel_604,XM_013974773.2:chi-miR-1271-3p,XM_018057753.1:novel_566,XM_018058103.1:novel_566,XM_013966022.2:novel_1263,XM_018055990.1:novel_566,XM_018061912.1:novel_604,XM_018046082.1:novel_438,XM_018055911.1:novel_566,XM_018061433.1…
Molecular Function	GO:0004852	uroporphyrinogen-III synthase activity	4	4	0.000360043	0.0165941	XM_018041248.1:novel_566,XM_018041251.1:novel_566,XM_018041250.1:novel_566,XM_018041249.1:novel_566
Molecular Function	GO:0005057	signal transducer activity, downstream of receptor	44	191	0.000356868	0.0165941	XM_018061748.1:novel_566,XM_018061749.1:novel_566,XM_018058056.1:novel_1187,XM_018050987.1:novel_566,XM_005681861.3:chi-miR-133b,XM_018066960.1:novel_438,XM_018039536.1:novel_566,XM_018039834.1:chi-miR-1271-3p,XM_013964768.2:chi-miR-133b,XM_018058057.1:novel_1187,XM_013964769.2:chi-miR-133b,XM_013964774.2:chi-miR-133b,XM_018066962.1:novel_438,XM_018047740.1:novel_566,XM_018039836.1:chi-miR-1271-3…
Molecular Function	GO:0008269	JAK pathway signal transduction adaptor activity	4	4	0.000360043	0.0165941	XM_018047625.1:novel_643,XM_005679821.3:novel_643,XM_018047626.1:novel_643,XM_018047627.1:novel_643
Molecular Function	GO:0017154	semaphorin receptor activity	8	15	0.000335311	0.0165941	XM_018038199.1:novel_1266,XM_018067249.1:novel_1266,XM_018060786.1:novel_566,XM_018067246.1:novel_1266,XM_018067250.1:novel_1266,XM_018067248.1:novel_1266,XM_018067245.1:novel_1266,XM_018067247.1:novel_1266
Molecular Function	GO:0033142	progesterone receptor binding	4	4	0.000360043	0.0165941	XM_018052526.1:novel_1187,XM_018052535.1:novel_1187,XM_018052538.1:novel_1187,XM_018052530.1:novel_1187
Molecular Function	GO:0050664	oxidoreductase activity, acting on NAD(P)H, oxygen as acceptor	8	15	0.000335311	0.0165941	XM_005690962.3:novel_438,XM_018060701.1:novel_438,XR_001918673.1:chi-miR-133b,XM_005700924.3:novel_566,XM_018054139.1:novel_1187,XM_018054139.1:chi-miR-133b,XM_018061848.1:novel_1187,XM_018041681.1:chi-miR-1271-3p,XM_018041680.1:chi-miR-1271-3p
Molecular Function	GO:0055077	gap junction hemi-channel activity	4	4	0.000360043	0.0165941	XR_001917505.1:chi-miR-1271-3p,XM_005677755.3:novel_566,XM_013975740.2:chi-miR-1271-3p,XM_013962468.2:novel_566
Molecular Function	GO:0071723	lipopeptide binding	8	15	0.000335311	0.0165941	XM_005701586.3:novel_438,XM_005677286.2:chi-miR-1271-3p,XM_005677286.2:novel_438,XM_018046344.1:novel_438,NM_001285603.1:chi-miR-1271-3p,XM_018046594.1:chi-miR-1271-3p,XM_018046594.1:novel_438,XM_018046345.1:novel_438,XM_005677288.3:novel_438,XM_018046383.1:novel_438
Biological Process	GO:0015844	monoamine transport	24	85	0.000364517	0.0167257	XM_005699316.3:novel_1187,XM_018041039.1:novel_566,XM_018041038.1:novel_566,XM_018038335.1:novel_473,XM_018038344.1:novel_473,XM_018038334.1:novel_473,XR_001917279.1:novel_566,XM_018038342.1:novel_473,XM_018038330.1:novel_473,XM_018038343.1:novel_473,XM_018038346.1:novel_473,XM_018038347.1:novel_473,XM_018038340.1:novel_473,XM_018038345.1:novel_473,XM_018044093.1:novel_566,XM_018038350.1:novel_47…
Biological Process	GO:0031442	positive regulation of mRNA 3'-end processing	7	12	0.000392702	0.0169357	XM_018058069.1:novel_1187,XM_018058071.1:novel_1271,XM_018058071.1:novel_1187,XM_018058070.1:novel_1187,XM_018058067.1:novel_1187,NM_001314344.1:novel_1187,NM_001314344.1:novel_604,XM_018058068.1:novel_1187,XM_018058072.1:novel_1271,XM_018058072.1:novel_1187
Biological Process	GO:0032534	regulation of microvillus assembly	6	9	0.000393702	0.0169357	XM_018055245.1:chi-miR-1271-3p,XM_018055259.1:chi-miR-1271-3p,XM_018055298.1:chi-miR-1271-3p,XM_018055290.1:chi-miR-1271-3p,XM_018055261.1:chi-miR-1271-3p,XM_018055255.1:chi-miR-1271-3p
Biological Process	GO:0034354	'de novo' NAD biosynthetic process from tryptophan	6	9	0.000393702	0.0169357	XM_005686543.3:novel_566,XM_013967593.2:novel_566,XM_005694095.3:novel_1187,XM_013967594.2:novel_566,XM_013967592.2:novel_566,XM_005694097.3:novel_1187
Biological Process	GO:0045351	type I interferon biosynthetic process	7	12	0.000392702	0.0169357	XM_018062781.1:novel_42,XM_005676155.3:novel_42,XM_018062770.1:novel_42,XM_018062763.1:novel_42,XR_001919541.1:novel_1266,XM_018062797.1:novel_1266,XM_018062774.1:novel_42
Biological Process	GO:0060149	negative regulation of posttranscriptional gene silencing	6	9	0.000393702	0.0169357	XM_018050271.1:novel_42,XM_018041773.1:novel_438,XM_018041783.1:novel_438,XM_018050993.1:chi-miR-1271-3p,XM_018041789.1:novel_438,XM_018050270.1:novel_42
Biological Process	GO:0060965	negative regulation of gene silencing by miRNA	6	9	0.000393702	0.0169357	XM_018041773.1:novel_438,XM_018050271.1:novel_42,XM_018041789.1:novel_438,XM_018050270.1:novel_42,XM_018041783.1:novel_438,XM_018050993.1:chi-miR-1271-3p
Biological Process	GO:0060967	negative regulation of gene silencing by RNA	6	9	0.000393702	0.0169357	XM_018041789.1:novel_438,XM_018050270.1:novel_42,XM_018041783.1:novel_438,XM_018050993.1:chi-miR-1271-3p,XM_018041773.1:novel_438,XM_018050271.1:novel_42
Biological Process	GO:0090169	regulation of spindle assembly	6	9	0.000393702	0.0169357	XM_018063554.1:novel_566,XM_018057730.1:chi-miR-1271-3p,XM_005697608.3:novel_1271,XM_005689327.3:chi-miR-1271-3p,XM_018061918.1:novel_566,XM_018039551.1:novel_1271
Biological Process	GO:0099531	presynaptic process involved in chemical synaptic transmission	46	203	0.000393145	0.0169357	XM_018049885.1:novel_566,XM_018038353.1:novel_473,XM_005700702.3:chi-miR-133b,XM_018044093.1:novel_566,XM_018038345.1:novel_473,XM_013970802.2:novel_566,XM_018043560.1:novel_566,XM_018043560.1:chi-miR-133b,XM_018038341.1:novel_473,XR_001919538.1:novel_566,XM_018038350.1:novel_473,XM_018055957.1:chi-miR-1271-3p,XM_018038343.1:novel_473,XM_005691547.3:novel_566,XM_018045894.1:novel_566,XM_013970800…
Biological Process	GO:1901673	regulation of mitotic spindle assembly	6	9	0.000393702	0.0169357	XM_018039551.1:novel_1271,XM_018061918.1:novel_566,XM_005689327.3:chi-miR-1271-3p,XM_005697608.3:novel_1271,XM_018057730.1:chi-miR-1271-3p,XM_018063554.1:novel_566
Biological Process	GO:1902713	regulation of interferon-gamma secretion	6	9	0.000393702	0.0169357	XM_018041783.1:novel_438,XM_013962501.2:chi-miR-1271-3p,XM_018041789.1:novel_438,XM_005677813.3:chi-miR-1271-3p,XM_018055990.1:novel_566,XM_018041773.1:novel_438
Cellular Component	GO:0097165	nuclear stress granule	7	12	0.000392702	0.0169357	NM_001314344.1:novel_1187,NM_001314344.1:novel_604,XM_018058068.1:novel_1187,XM_018058072.1:novel_1271,XM_018058072.1:novel_1187,XM_018058069.1:novel_1187,XM_018058071.1:novel_1271,XM_018058071.1:novel_1187,XM_018058067.1:novel_1187,XM_018058070.1:novel_1187
Molecular Function	GO:0016175	superoxide-generating NADPH oxidase activity	6	9	0.000393702	0.0169357	XM_018041680.1:chi-miR-1271-3p,XM_018041681.1:chi-miR-1271-3p,XM_018061848.1:novel_1187,XM_018060701.1:novel_438,XM_005690962.3:novel_438,XM_005700924.3:novel_566
Molecular Function	GO:0070577	lysine-acetylated histone binding	7	12	0.000392702	0.0169357	XM_018038565.1:novel_566,XM_018038563.1:novel_566,XM_018038569.1:novel_566,XM_018038566.1:novel_566,XM_018038570.1:novel_566,XM_018038568.1:novel_566,XM_018038567.1:novel_566
Molecular Function	GO:0140033	acetylation-dependent protein binding	7	12	0.000392702	0.0169357	XM_018038569.1:novel_566,XM_018038566.1:novel_566,XM_018038563.1:novel_566,XM_018038565.1:novel_566,XM_018038570.1:novel_566,XM_018038567.1:novel_566,XM_018038568.1:novel_566
Molecular Function	GO:0008236	serine-type peptidase activity	52	238	0.000437082	0.0187238	XM_018065877.1:novel_438,XM_018065877.1:novel_1187,XM_018065877.1:novel_566,XM_005689758.3:novel_566,XM_018065944.1:novel_604,XM_005675141.3:novel_1187,XM_018040628.1:novel_566,XM_018065820.1:novel_1187,XM_018062871.1:novel_1187,XM_018048541.1:novel_42,XM_018048541.1:novel_566,XM_018062889.1:novel_604,XM_005676208.3:novel_389,XM_018065812.1:novel_1187,XM_018066529.1:novel_566,XM_005696726.3:chi-m…
Biological Process	GO:0007183	SMAD protein complex assembly	9	19	0.000441966	0.0187772	XM_018061578.1:novel_389,XM_018061575.1:novel_389,XM_018053608.1:novel_1271,XM_013966776.2:novel_566,XM_018053607.1:novel_1271,XM_018061576.1:novel_389,XM_018039536.1:novel_566,XM_018061574.1:novel_389,XM_018053606.1:novel_1187
Biological Process	GO:1900119	positive regulation of execution phase of apoptosis	9	19	0.000441966	0.0187772	XM_018039799.1:novel_566,XM_018039799.1:novel_643,XM_018041773.1:novel_438,XM_018039803.1:novel_566,XM_018039803.1:novel_643,XM_018039808.1:novel_566,XM_018039808.1:novel_643,XM_018039809.1:novel_566,XM_018039809.1:novel_643,XM_013971446.2:novel_566,XM_018041783.1:novel_438,XM_018062368.1:novel_1187,XM_018041789.1:novel_438
Biological Process	GO:0007269	neurotransmitter secretion	44	193	0.000452538	0.0190694	XM_018044403.1:novel_566,XM_018038349.1:novel_473,XM_005679654.2:novel_643,XM_005700703.3:chi-miR-133b,XM_018038331.1:novel_473,XM_013970801.2:novel_566,XM_018056200.1:novel_566,XM_018038351.1:novel_473,XM_018038352.1:novel_473,XM_018043561.1:novel_566,XM_018043561.1:chi-miR-133b,XM_005680589.3:novel_1187,XM_005683169.3:novel_604,XM_018038347.1:novel_473,XM_018038346.1:novel_473,XM_018038334.1:no…
Biological Process	GO:0099643	signal release from synapse	44	193	0.000452538	0.0190694	XM_018049885.1:novel_566,XM_018038353.1:novel_473,XM_005700702.3:chi-miR-133b,XM_018038345.1:novel_473,XM_013970802.2:novel_566,XM_018038350.1:novel_473,XR_001919538.1:novel_566,XM_018043560.1:novel_566,XM_018043560.1:chi-miR-133b,XM_018038341.1:novel_473,XM_018038343.1:novel_473,XM_005691547.3:novel_566,XM_018062678.1:chi-miR-133b,XM_018066672.1:novel_566,XM_018038340.1:novel_473,XM_013970800.2:…
Biological Process	GO:0001779	natural killer cell differentiation	10	23	0.000499528	0.0204648	XM_018046126.1:chi-miR-1271-3p,XM_018065115.1:novel_566,XM_018065112.1:novel_566,XM_018065113.1:novel_566,XM_018038367.1:novel_566,XM_005677517.3:chi-miR-1271-3p,XM_018065117.1:novel_566,XM_018046125.1:chi-miR-1271-3p,XM_005677518.3:chi-miR-1271-3p,XM_018065114.1:novel_566
Biological Process	GO:0072010	glomerular epithelium development	10	23	0.000499528	0.0204648	XM_018066640.1:chi-miR-1271-3p,XM_018066640.1:novel_643,XM_018067119.1:novel_1263,XM_018067119.1:novel_604,XM_018067117.1:novel_1263,XM_018067117.1:novel_604,XM_018067120.1:novel_1263,XM_018067120.1:novel_604,XM_005685707.3:chi-miR-1271-3p,XM_005685707.3:novel_566,XM_018066641.1:chi-miR-1271-3p,XM_018066641.1:novel_643,XM_018063759.1:novel_566,XM_018067118.1:novel_1263,XM_018067118.1:novel_604,NM…
Biological Process	GO:0072311	glomerular epithelial cell differentiation	10	23	0.000499528	0.0204648	XM_018067121.1:novel_1263,XM_018067121.1:novel_604,NM_001285646.1:novel_1187,NM_001285646.1:novel_566,XM_018067118.1:novel_1263,XM_018067118.1:novel_604,XM_018063759.1:novel_566,XM_005685707.3:chi-miR-1271-3p,XM_005685707.3:novel_566,XM_018066641.1:chi-miR-1271-3p,XM_018066641.1:novel_643,XM_018067120.1:novel_1263,XM_018067120.1:novel_604,XM_018067117.1:novel_1263,XM_018067117.1:novel_604,XM_0180…
Biological Process	GO:0090305	nucleic acid phosphodiester bond hydrolysis	64	309	0.000491144	0.0204648	XM_018040206.1:chi-miR-1271-3p,XM_018052840.1:novel_438,XM_018043259.1:novel_566,XM_018043272.1:novel_566,XM_018039339.1:chi-miR-133b,XM_005691668.3:novel_566,XM_018043978.1:novel_566,XM_018062060.1:novel_1187,XM_013967627.2:chi-miR-1271-3p,XM_018040205.1:chi-miR-1271-3p,XM_018065795.1:novel_566,XM_013971446.2:novel_566,XM_018041783.1:novel_438,XM_018043266.1:novel_566,XM_018058188.1:novel_1271,X…
Molecular Function	GO:0004521	endoribonuclease activity	20	67	0.000499469	0.0204648	XR_001919633.1:novel_1271,XM_005687966.3:novel_566,XM_018041783.1:novel_438,XM_018039723.1:novel_643,XM_018039724.1:novel_643,XM_018040206.1:chi-miR-1271-3p,XM_018063819.1:novel_1271,XM_018063821.1:novel_1271,XM_005699764.3:novel_1187,XM_018057143.1:novel_566,XM_018057141.1:novel_566,XM_018063820.1:novel_1271,XM_018058904.1:novel_1187,XM_018041773.1:novel_438,XM_018041789.1:novel_438,XM_005687964…
Molecular Function	GO:0005351	sugar:proton symporter activity	10	23	0.000499528	0.0204648	XM_018060058.1:novel_1271,XM_018060058.1:novel_566,XM_018058640.1:novel_566,XM_018060060.1:novel_1271,XM_018060060.1:novel_566,XM_018058639.1:novel_566,XM_018058641.1:novel_566,XM_018060059.1:novel_1271,XM_018060059.1:novel_566,XM_018058638.1:novel_566,XM_018060056.1:novel_1271,XM_018060056.1:novel_566,XM_018060061.1:novel_1271,XM_018060061.1:novel_566,XM_018060057.1:novel_1271,XM_018060057.1:nov…
Molecular Function	GO:0005402	cation:sugar symporter activity	10	23	0.000499528	0.0204648	XM_018058641.1:novel_566,XM_018060059.1:novel_1271,XM_018060059.1:novel_566,XM_018058638.1:novel_566,XM_018060056.1:novel_1271,XM_018060056.1:novel_566,XM_018060061.1:novel_1271,XM_018060061.1:novel_566,XM_018060057.1:novel_1271,XM_018060057.1:novel_566,XM_018060058.1:novel_1271,XM_018060058.1:novel_566,XM_018058640.1:novel_566,XM_018060060.1:novel_1271,XM_018060060.1:novel_566,XM_018058639.1:nov…
Biological Process	GO:0032964	collagen biosynthetic process	12	31	0.00050642	0.0205838	XM_005693315.3:novel_438,XM_005693315.3:novel_1187,XM_005693315.3:novel_566,XM_018059293.1:novel_1187,XM_018055386.1:novel_566,XM_018055379.1:novel_566,XM_018064401.1:novel_438,XM_018064401.1:novel_1187,XM_018064401.1:novel_566,XM_018064894.1:novel_1187,XM_018064895.1:novel_1187,NM_001285616.1:novel_604,XM_018051596.1:chi-miR-1271-3p,XM_018064893.1:novel_1187,XM_005693314.3:novel_438,XM_005693314…
Biological Process	GO:0048841	regulation of axon extension involved in axon guidance	12	31	0.00050642	0.0205838	XM_018054871.1:chi-miR-1271-3p,XM_018066816.1:novel_1187,XM_018054876.1:chi-miR-1271-3p,XM_018054877.1:chi-miR-1271-3p,XM_018054872.1:chi-miR-1271-3p,XM_018062464.1:novel_566,XM_018066810.1:novel_1187,XM_018066809.1:novel_1187,XM_018066811.1:novel_1187,XM_018054875.1:chi-miR-1271-3p,XM_018054874.1:chi-miR-1271-3p,XM_018066812.1:novel_1187
Biological Process	GO:0072009	nephron epithelium development	31	123	0.0005128	0.0207614	XM_018057278.1:novel_566,XM_018059477.1:novel_566,XM_018067121.1:novel_1263,XM_018067121.1:novel_604,XM_018065012.1:novel_566,XM_018059476.1:novel_566,XM_018057279.1:novel_566,XM_018067118.1:novel_1263,XM_018067118.1:novel_604,XM_018063759.1:novel_566,XM_018066641.1:chi-miR-1271-3p,XM_018066641.1:novel_643,XM_018067120.1:novel_1263,XM_018067120.1:novel_604,XM_018057277.1:novel_566,XM_018067119.1:…
Biological Process	GO:0008207	C21-steroid hormone metabolic process	11	27	0.000517065	0.0208523	XM_018058132.1:novel_604,XM_018065117.1:novel_566,XM_005676006.3:novel_566,XM_018058131.1:novel_604,XM_018058109.1:novel_604,XM_018065006.1:novel_566,XM_018055379.1:novel_566,XM_018065007.1:novel_566,XM_018065115.1:novel_566,XM_005693748.3:novel_566,XM_018055386.1:novel_566
Biological Process	GO:0043410	positive regulation of MAPK cascade	86	442	0.000528004	0.0212105	XM_018041117.1:novel_1271,NM_001285636.1:novel_604,XM_005682526.3:novel_566,XM_005681861.3:chi-miR-133b,XM_018041116.1:novel_1271,XM_018041783.1:novel_438,XM_018061916.1:novel_604,XM_018039288.1:novel_566,XM_018039286.1:novel_566,XM_005693218.3:novel_1271,XM_013964769.2:chi-miR-133b,XM_005693216.3:novel_566,XM_013964774.2:chi-miR-133b,XM_018066962.1:novel_438,XM_018066959.1:novel_438,XM_018054875…
Molecular Function	GO:0016301	kinase activity	245	1463	0.000538757	0.0215586	XM_018041116.1:novel_1271,XM_018050631.1:novel_1187,XM_005681861.3:chi-miR-133b,XM_018061071.1:novel_643,XM_018042977.1:novel_1213,XM_018042977.1:novel_389,XM_018065795.1:novel_566,XM_005693645.3:novel_1187,XM_018041849.1:novel_1187,XM_018060052.1:novel_566,XM_005693642.3:novel_1187,XM_018043093.1:novel_566,XM_005684039.3:chi-miR-1271-3p,XM_005684039.3:novel_1187,XM_005684039.3:chi-miR-133b,XM_01…
Biological Process	GO:0072331	signal transduction by p53 class mediator	43	189	0.000545655	0.0217503	XM_005699656.3:novel_1187,XM_018062667.1:novel_1187,XM_018062667.1:novel_566,XM_018041004.1:novel_566,XM_018064407.1:novel_566,XM_013971446.2:novel_566,XM_018061744.1:novel_42,XM_018040390.1:novel_1187,XM_018039803.1:novel_566,XM_018039803.1:novel_643,XM_018039808.1:novel_566,XM_018039808.1:novel_643,XM_018062669.1:novel_1187,XM_018062669.1:novel_566,XM_005699655.3:novel_1187,XM_018054479.1:novel…
Biological Process	GO:0031348	negative regulation of defense response	37	156	0.000562615	0.0222566	XM_018059997.1:novel_566,XM_018044398.1:novel_438,XM_018065818.1:novel_1187,XM_013966126.2:novel_1263,XM_018062781.1:novel_42,XM_018041789.1:novel_438,XM_018050888.1:chi-miR-1271-3p,XM_005676155.3:novel_42,XM_005675093.3:chi-miR-1271-3p,XM_005684823.3:chi-miR-133b,XM_018048904.1:chi-miR-1271-3p,XM_018065812.1:novel_1187,XM_018053606.1:novel_1187,XM_018065820.1:novel_1187,XM_018062368.1:novel_1187…
Biological Process	GO:0072073	kidney epithelium development	39	167	0.000562666	0.0222566	XM_018067117.1:novel_1263,XM_018067117.1:novel_604,XM_018041115.1:novel_1271,XM_018066640.1:chi-miR-1271-3p,XM_018066640.1:novel_643,XM_018065740.1:novel_438,XM_018055379.1:novel_566,XM_018041680.1:chi-miR-1271-3p,XM_018045698.1:novel_566,XM_018053608.1:novel_1271,XM_018061578.1:novel_389,XM_018055185.1:novel_566,XM_018059324.1:novel_566,NM_001285646.1:novel_1187,NM_001285646.1:novel_566,XM_01805…
Biological Process	GO:0023014	signal transduction by protein phosphorylation	150	845	0.000578498	0.0227954	XM_018043070.1:novel_1263,XM_018043070.1:novel_566,XM_018039187.1:novel_566,XM_018050149.1:novel_1187,XM_005692024.3:novel_566,XM_018061661.1:novel_1187,XM_018043817.1:chi-miR-1271-3p,XM_018050153.1:novel_1187,XM_018061913.1:novel_604,XM_018059989.1:novel_566,XM_018048388.1:chi-miR-1271-3p,XM_018048388.1:novel_1187,XM_018041115.1:novel_1271,XM_005675181.3:novel_566,XM_018054871.1:chi-miR-1271-3p,…
Biological Process	GO:0003351	epithelial cilium movement	8	16	0.000589682	0.022801	XM_005676550.3:novel_566,XM_005698340.3:chi-miR-1271-3p,XM_018048867.1:novel_1168,XM_005676549.3:novel_566,XM_018059358.1:novel_566,XM_018059354.1:novel_566,XM_018059365.1:novel_566,XM_013972739.2:novel_566
Biological Process	GO:0007601	visual perception	34	140	0.000587424	0.022801	XM_018064893.1:novel_1187,XM_018053643.1:chi-miR-1271-3p,XM_005682656.3:novel_566,XM_005686006.2:chi-miR-133b,XM_018061476.1:novel_566,XM_005698387.3:novel_1187,XM_005698387.3:novel_566,XM_005692670.2:novel_566,XM_018067129.1:chi-miR-146b-3p,XM_018043593.1:novel_566,XM_018066641.1:chi-miR-1271-3p,XM_018066641.1:novel_643,XM_018042644.1:novel_566,XM_005683158.3:novel_566,XM_018064895.1:novel_1187,…
Biological Process	GO:0021942	radial glia guided migration of Purkinje cell	8	16	0.000589682	0.022801	XM_018048245.1:chi-miR-146b-3p,XM_013964068.2:chi-miR-146b-3p,XM_018048246.1:chi-miR-146b-3p,XM_005680611.3:chi-miR-146b-3p,XM_018048252.1:chi-miR-146b-3p,XM_018048254.1:chi-miR-146b-3p,XM_018048244.1:chi-miR-146b-3p,XM_005680607.3:chi-miR-146b-3p
Molecular Function	GO:0004656	procollagen-proline 4-dioxygenase activity	8	16	0.000589682	0.022801	XM_018050727.1:novel_1790,XM_005682625.3:novel_1790,XM_018050729.1:novel_1790,XM_018050726.1:novel_1790,XM_018050730.1:novel_1790,XM_013965331.2:novel_1790,XM_018050728.1:novel_1790,XM_013965333.2:novel_1790
Molecular Function	GO:0004983	neuropeptide Y receptor activity	8	16	0.000589682	0.022801	XM_018042633.1:novel_643,XM_018042630.1:novel_643,XM_018049160.1:novel_473,XM_013969390.2:novel_566,XM_018042634.1:novel_643,XM_018042636.1:novel_643,XM_018042631.1:novel_643,XM_018042632.1:novel_643
Biological Process	GO:0046835	carbohydrate phosphorylation	16	49	0.00059848	0.0230549	XM_018040420.1:novel_438,XM_018040420.1:novel_566,XM_018047862.1:novel_1271,XM_018047863.1:novel_1271,XM_018040422.1:novel_438,XM_018040422.1:novel_566,XM_005686918.3:novel_566,XM_018047864.1:novel_1271,XM_018050630.1:novel_1187,XM_018042326.1:novel_1187,XM_013975908.2:novel_566,XM_013963394.2:novel_1187,XM_018043093.1:novel_566,XM_018047861.1:novel_1271,XM_018050632.1:novel_1187,XM_018050631.1:n…
Biological Process	GO:0043408	regulation of MAPK cascade	118	643	0.000622144	0.0238774	XM_018064914.1:chi-miR-1271-3p,XM_018061914.1:novel_604,XM_005681753.2:chi-miR-1271-3p,XM_005681753.2:novel_604,XM_018060975.1:novel_566,XM_018066672.1:novel_566,XM_018049691.1:chi-miR-133b,XM_005677401.2:novel_566,XM_013962990.2:novel_566,XM_018062239.1:chi-miR-1271-3p,XM_018064523.1:chi-miR-133b,XM_018066958.1:novel_438,XM_018051460.1:novel_604,XM_018059250.1:novel_1187,XM_018039837.1:chi-miR-1…
Biological Process	GO:0050684	regulation of mRNA processing	51	236	0.000643342	0.0245995	XM_018040925.1:chi-miR-1271-3p,XM_018048255.1:chi-miR-146b-3p,XM_018043645.1:novel_1187,XM_018048252.1:chi-miR-146b-3p,XM_005680611.3:chi-miR-146b-3p,XM_018048242.1:chi-miR-146b-3p,XM_018048249.1:chi-miR-146b-3p,XM_013964078.2:chi-miR-146b-3p,XM_018040205.1:chi-miR-1271-3p,XM_018048254.1:chi-miR-146b-3p,XM_018040202.1:chi-miR-1271-3p,XM_013972699.2:novel_1187,XM_013973596.2:chi-miR-133b,XM_018058…
Cellular Component	GO:0000407	pre-autophagosomal structure	15	45	0.000688613	0.0262334	XM_018059145.1:novel_566,XM_018061432.1:novel_566,XM_018059148.1:novel_566,XM_018066974.1:chi-miR-1271-3p,XM_018059144.1:novel_566,XM_018059147.1:novel_566,XM_018059149.1:novel_566,XM_018066975.1:chi-miR-1271-3p,XM_018059146.1:novel_566,XM_018061433.1:novel_566,XM_018066977.1:chi-miR-1271-3p,XM_018066973.1:chi-miR-1271-3p,XM_018066972.1:chi-miR-1271-3p,XM_018061434.1:novel_566,XM_018066976.1:chi-…
Molecular Function	GO:0016773	phosphotransferase activity, alcohol group as acceptor	211	1245	0.000691642	0.0262519	XM_018041117.1:novel_1271,XM_018066892.1:chi-miR-1271-3p,XM_005679946.3:novel_566,XM_018059365.1:novel_566,XM_018059354.1:novel_566,XM_018046092.1:novel_438,XM_018046311.1:novel_1187,XM_018046311.1:novel_566,XM_018047859.1:novel_1271,XM_018046076.1:novel_438,XM_018038400.1:novel_566,XM_018066411.1:novel_1187,XM_018066411.1:novel_566,XM_005676550.3:novel_566,XM_018046066.1:novel_438,XM_018051135.1…
Molecular Function	GO:0004705	JUN kinase activity	9	20	0.000705654	0.0265882	XM_013964774.2:chi-miR-133b,XM_013964769.2:chi-miR-133b,XM_013964770.2:chi-miR-133b,XM_005681861.3:chi-miR-133b,XM_005681863.3:chi-miR-133b,XM_018049689.1:chi-miR-133b,XM_005681862.2:chi-miR-133b,XM_018049691.1:chi-miR-133b,XM_013964768.2:chi-miR-133b
Molecular Function	GO:0016909	SAP kinase activity	9	20	0.000705654	0.0265882	XM_013964768.2:chi-miR-133b,XM_018049691.1:chi-miR-133b,XM_005681862.2:chi-miR-133b,XM_018049689.1:chi-miR-133b,XM_013964770.2:chi-miR-133b,XM_005681863.3:chi-miR-133b,XM_005681861.3:chi-miR-133b,XM_013964769.2:chi-miR-133b,XM_013964774.2:chi-miR-133b
Biological Process	GO:0002262	myeloid cell homeostasis	42	186	0.0007385	0.0273053	XM_018064945.1:novel_566,XM_018062294.1:chi-miR-133b,XM_018064944.1:novel_566,XM_018065117.1:novel_566,XM_018038791.1:novel_1187,XM_018065021.1:novel_438,XM_013964068.2:chi-miR-146b-3p,XM_018059106.1:novel_566,XM_018065112.1:novel_566,XM_013971446.2:novel_566,XM_018048246.1:chi-miR-146b-3p,XM_018048245.1:chi-miR-146b-3p,XM_005679946.3:novel_566,XM_018063728.1:novel_604,XM_018048244.1:chi-miR-146b…
Biological Process	GO:0006477	protein sulfation	7	13	0.000749581	0.0273053	XM_018050148.1:novel_1187,XM_018050150.1:novel_1187,XM_018050154.1:novel_1187,XM_018050153.1:novel_1187,XM_018050152.1:novel_1187,XM_018050149.1:novel_1187,XM_018050151.1:novel_1187
Biological Process	GO:0007143	female meiotic nuclear division	10	24	0.000751133	0.0273053	XM_018058068.1:novel_1187,XM_018058072.1:novel_1271,XM_018058072.1:novel_1187,XM_018048642.1:chi-miR-146b-3p,XM_018048642.1:novel_566,XM_018058067.1:novel_1187,XM_018043394.1:novel_566,XM_005697608.3:novel_1271,NM_001314344.1:novel_1187,NM_001314344.1:novel_604,XM_018058070.1:novel_1187,XM_018058071.1:novel_1271,XM_018058071.1:novel_1187,XM_018058069.1:novel_1187
Biological Process	GO:0007530	sex determination	10	24	0.000751133	0.0273053	XM_018042884.1:novel_1266,XM_018042879.1:novel_1266,XM_018046311.1:novel_1187,XM_018046311.1:novel_566,XM_018042880.1:novel_1266,XM_018055386.1:novel_566,XM_018042885.1:novel_1266,XM_018042883.1:novel_1266,XM_018042881.1:novel_1266,XM_018042878.1:novel_1266,XM_018055379.1:novel_566
Biological Process	GO:0045086	positive regulation of interleukin-2 biosynthetic process	7	13	0.000749581	0.0273053	XM_013968554.2:novel_566,XM_018065117.1:novel_566,XM_018065115.1:novel_566,XM_018065113.1:novel_566,XM_005689508.3:novel_1187,XM_018065114.1:novel_566,XM_018065112.1:novel_566
Biological Process	GO:0061615	glycolytic process through fructose-6-phosphate	7	13	0.000749581	0.0273053	XM_018047863.1:novel_1271,XM_018047862.1:novel_1271,XM_018047861.1:novel_1271,XM_018047859.1:novel_1271,XM_018045395.1:chi-miR-133b,XM_018064308.1:novel_566,XM_018047864.1:novel_1271
Biological Process	GO:1902895	positive regulation of pri-miRNA transcription from RNA polymerase II promoter	7	13	0.000749581	0.0273053	NM_001285646.1:novel_1187,NM_001285646.1:novel_566,XM_018061576.1:novel_389,XM_018061574.1:novel_389,XM_018053606.1:novel_1187,XM_013966776.2:novel_566,XM_018061578.1:novel_389,XM_018061575.1:novel_389
Molecular Function	GO:0003714	transcription corepressor activity	53	249	0.000741653	0.0273053	XM_018048255.1:chi-miR-146b-3p,XM_018050799.1:novel_566,XM_005698351.3:novel_566,XM_018048252.1:chi-miR-146b-3p,XM_005680611.3:chi-miR-146b-3p,XM_018052861.1:chi-miR-1271-3p,XM_018048242.1:chi-miR-146b-3p,XM_018042884.1:novel_1266,XM_018042878.1:novel_1266,XM_018060811.1:novel_389,XM_018048249.1:chi-miR-146b-3p,XM_013964078.2:chi-miR-146b-3p,XM_018060359.1:novel_1187,XM_018048544.1:novel_604,XM_0…
Molecular Function	GO:0004198	calcium-dependent cysteine-type endopeptidase activity	11	28	0.000746281	0.0273053	XM_018040814.1:chi-miR-1271-3p,XM_018040814.1:novel_438,XM_005676724.3:novel_1187,XM_005676724.3:novel_566,XM_018040809.1:chi-miR-1271-3p,XM_018040809.1:novel_438,XM_005692515.3:novel_566,XM_018040813.1:chi-miR-1271-3p,XM_018040813.1:novel_438,XM_018062358.1:novel_566,XM_018062357.1:novel_566,XM_018062356.1:novel_566,XM_018060202.1:novel_566,XM_018040810.1:chi-miR-1271-3p,XM_018040810.1:novel_438…
Molecular Function	GO:0030881	beta-2-microglobulin binding	7	13	0.000749581	0.0273053	XM_018046344.1:novel_438,XM_018046594.1:chi-miR-1271-3p,XM_018046594.1:novel_438,XM_005677288.3:novel_438,XM_018046345.1:novel_438,XM_005701586.3:novel_438,XM_005677286.2:chi-miR-1271-3p,XM_005677286.2:novel_438,XM_018046383.1:novel_438
Biological Process	GO:0007165	signal transduction	1002	6706	0.000815743	0.0288578	XM_005695559.3:novel_566,XM_018046460.1:novel_438,XM_018067246.1:novel_1266,XM_018053390.1:novel_42,XM_005682834.2:novel_1266,XM_005680302.3:novel_1187,XM_005700704.1:novel_643,XM_018038614.1:novel_566,XM_018061749.1:novel_566,XM_005690371.3:novel_566,XM_018061293.1:novel_1271,XM_018054064.1:novel_1187,XM_018042651.1:novel_1266,XM_018042651.1:novel_604,XM_018053572.1:novel_1187,XM_005674982.3:nov…
Biological Process	GO:0015821	methionine transport	5	7	0.000816203	0.0288578	XM_018062076.1:novel_1271,XM_018062077.1:novel_1271,XM_018062075.1:novel_1271,XM_013971045.2:novel_1271,XM_018062078.1:novel_1271
Biological Process	GO:0036363	transforming growth factor beta activation	5	7	0.000816203	0.0288578	XM_018043211.1:novel_1187,XM_018043213.1:novel_1187,XM_018043209.1:novel_1187,XM_018043210.1:novel_1187,XM_018043212.1:novel_1187
Biological Process	GO:1900452	regulation of long term synaptic depression	5	7	0.000816203	0.0288578	XM_018049000.1:novel_1187,XM_018059997.1:novel_566,XM_018048999.1:novel_1187,XM_005690366.3:novel_566,XM_018048998.1:novel_1187
Molecular Function	GO:0004174	electron-transferring-flavoprotein dehydrogenase activity	5	7	0.000816203	0.0288578	XM_018042503.1:novel_1187,XM_018042507.1:novel_1187,XM_018042506.1:novel_1187,XM_018042504.1:novel_1187,XM_018042508.1:novel_1187
Molecular Function	GO:0016649	oxidoreductase activity, acting on the CH-NH group of donors, quinone or similar compound as acceptor	5	7	0.000816203	0.0288578	XM_018042508.1:novel_1187,XM_018042504.1:novel_1187,XM_018042503.1:novel_1187,XM_018042507.1:novel_1187,XM_018042506.1:novel_1187
Molecular Function	GO:0043865	methionine transmembrane transporter activity	5	7	0.000816203	0.0288578	XM_013971045.2:novel_1271,XM_018062078.1:novel_1271,XM_018062077.1:novel_1271,XM_018062076.1:novel_1271,XM_018062075.1:novel_1271
Molecular Function	GO:0047710	bis(5'-adenosyl)-triphosphatase activity	5	7	0.000816203	0.0288578	XM_013973685.2:novel_604,XM_018038276.1:novel_604,XM_018038275.1:novel_604,XM_005695769.3:novel_604,XM_005695770.3:novel_604
Biological Process	GO:0055118	negative regulation of cardiac muscle contraction	6	10	0.000869149	0.0306249	XM_018059353.1:novel_1187,XM_018041783.1:novel_438,XM_005689971.3:novel_1187,XM_018041789.1:novel_438,XM_018059352.1:novel_1187,XM_018041773.1:novel_438
Biological Process	GO:0001657	ureteric bud development	29	116	0.000877445	0.0308121	XM_013966776.2:novel_566,XM_018063759.1:novel_566,XM_018057279.1:novel_566,XM_018061575.1:novel_389,XM_018057277.1:novel_566,XM_018061576.1:novel_389,XM_018041681.1:chi-miR-1271-3p,XM_018053607.1:novel_1271,XM_018057278.1:novel_566,XM_018059477.1:novel_566,XM_018059476.1:novel_566,XM_018065012.1:novel_566,XM_018045698.1:novel_566,XM_018055386.1:novel_566,XM_018053608.1:novel_1271,XM_018061578.1:n…
Biological Process	GO:0008643	carbohydrate transport	39	171	0.000914236	0.0319792	XM_018067120.1:novel_1263,XM_018067120.1:novel_604,XM_018059196.1:novel_1187,XM_018067119.1:novel_1263,XM_018067119.1:novel_604,XM_005684062.3:novel_566,XM_018050087.1:novel_1271,XM_018067121.1:novel_1263,XM_018067121.1:novel_604,XM_018060056.1:novel_1271,XM_018060056.1:novel_566,XM_018058638.1:novel_566,XM_018038793.1:novel_566,XM_018060057.1:novel_1271,XM_018060057.1:novel_566,XM_005680885.3:no…
Cellular Component	GO:0005811	lipid droplet	23	85	0.000916876	0.0319792	XM_018044609.1:novel_1187,XM_018044609.1:novel_566,XM_018042507.1:novel_1187,XM_018051767.1:novel_42,XM_018051767.1:novel_566,XM_018043487.1:novel_566,XM_018043335.1:novel_566,XM_018062483.1:novel_1187,XM_018062484.1:novel_1187,XM_018048211.1:novel_566,XM_018042508.1:novel_1187,XM_005685279.3:novel_566,XM_005693844.3:novel_1187,XM_018052364.1:chi-miR-1271-3p,XM_018051766.1:novel_42,XM_018051766.1…
Biological Process	GO:0048194	Golgi vesicle budding	8	17	0.000979681	0.0337141	XM_005698361.3:novel_566,XM_013975126.2:novel_566,XM_018041331.1:novel_566,XM_005698363.3:novel_566,XM_005677661.3:chi-miR-1271-3p,XM_018041330.1:novel_566,XM_005698362.3:novel_566,XM_005698364.3:novel_566
Biological Process	GO:0048512	circadian behavior	16	51	0.000978589	0.0337141	XM_005689551.3:novel_604,XM_005689552.3:novel_604,XM_013964774.2:chi-miR-133b,XM_013964769.2:chi-miR-133b,XM_018038719.1:novel_1187,XM_013964770.2:chi-miR-133b,XM_005681862.2:chi-miR-133b,XM_018049689.1:chi-miR-133b,XM_005689549.3:novel_604,XM_018059659.1:novel_604,XM_013964768.2:chi-miR-133b,XM_013969529.2:novel_604,XM_013969528.2:novel_604,XM_018065937.1:novel_1263,XM_018065937.1:novel_1187,XM_…
Biological Process	GO:1902667	regulation of axon guidance	12	33	0.000976225	0.0337141	XM_018054871.1:chi-miR-1271-3p,XM_018054876.1:chi-miR-1271-3p,XM_018054877.1:chi-miR-1271-3p,XM_018066816.1:novel_1187,XM_018054872.1:chi-miR-1271-3p,XM_018062464.1:novel_566,XM_018066810.1:novel_1187,XM_018054875.1:chi-miR-1271-3p,XM_018066811.1:novel_1187,XM_018066809.1:novel_1187,XM_018054874.1:chi-miR-1271-3p,XM_018066812.1:novel_1187
Molecular Function	GO:0031545	peptidyl-proline 4-dioxygenase activity	8	17	0.000979681	0.0337141	XM_018050727.1:novel_1790,XM_005682625.3:novel_1790,XM_018050726.1:novel_1790,XM_018050729.1:novel_1790,XM_013965333.2:novel_1790,XM_013965331.2:novel_1790,XM_018050728.1:novel_1790,XM_018050730.1:novel_1790
Biological Process	GO:0000380	alternative mRNA splicing, via spliceosome	36	155	0.000995908	0.0340824	XM_018040423.1:novel_438,XM_018063662.1:novel_566,XM_018063659.1:novel_566,XM_018040924.1:chi-miR-1271-3p,XM_018046995.1:novel_1263,XM_018063661.1:novel_566,XM_005695937.3:novel_1187,XM_013964068.2:chi-miR-146b-3p,XM_018061425.1:novel_1263,XM_018048243.1:chi-miR-146b-3p,XM_018048247.1:chi-miR-146b-3p,XM_018040928.1:chi-miR-1271-3p,XM_018048244.1:chi-miR-146b-3p,XM_018048240.1:chi-miR-146b-3p,XM_0…
Molecular Function	GO:0048029	monosaccharide binding	26	101	0.000996986	0.0340824	XM_018047864.1:novel_1271,XM_018050728.1:novel_1790,XM_018060334.1:novel_566,XM_005680885.3:novel_1187,XM_005699260.3:chi-miR-1271-3p,XM_005699260.3:novel_1187,XM_005680886.3:novel_1187,XM_018050630.1:novel_1187,XM_018042326.1:novel_1187,XM_013963394.2:novel_1187,XM_018050632.1:novel_1187,XM_018050729.1:novel_1790,XM_018047861.1:novel_1271,XM_013964217.2:novel_1187,XM_005682625.3:novel_1790,XM_01…
Biological Process	GO:0072163	mesonephric epithelium development	29	117	0.00101546	0.0344856	XM_018057277.1:novel_566,XM_018041681.1:chi-miR-1271-3p,XM_018053607.1:novel_1271,XM_018061576.1:novel_389,XM_018057279.1:novel_566,XM_013966776.2:novel_566,XM_018063759.1:novel_566,XM_018061575.1:novel_389,XM_018065012.1:novel_566,XM_018059476.1:novel_566,XM_018057278.1:novel_566,XM_018059477.1:novel_566,XM_018039536.1:novel_566,XM_018057276.1:novel_566,XM_018041115.1:novel_1271,XM_005678145.3:n…
Biological Process	GO:0072164	mesonephric tubule development	29	117	0.00101546	0.0344856	XM_018041115.1:novel_1271,XM_018057276.1:novel_566,XM_018039536.1:novel_566,XM_018055379.1:novel_566,XM_018041680.1:chi-miR-1271-3p,XM_005678145.3:novel_566,XM_018055386.1:novel_566,XM_018045698.1:novel_566,XM_018053608.1:novel_1271,XM_018061578.1:novel_389,XM_018059324.1:novel_566,NM_001285646.1:novel_1187,NM_001285646.1:novel_566,XM_018041116.1:novel_1271,XM_018061574.1:novel_389,XM_018053606.1…
Biological Process	GO:0044003	modification by symbiont of host morphology or physiology	14	42	0.00102934	0.0348424	XM_018040206.1:chi-miR-1271-3p,XM_018041789.1:novel_438,XM_018066975.1:chi-miR-1271-3p,XM_018041783.1:novel_438,XM_018041773.1:novel_438,XM_018053606.1:novel_1187,XM_018066974.1:chi-miR-1271-3p,XM_018066976.1:chi-miR-1271-3p,XM_018040205.1:chi-miR-1271-3p,XM_013966776.2:novel_566,XM_018066972.1:chi-miR-1271-3p,XM_018066973.1:chi-miR-1271-3p,XM_018066977.1:chi-miR-1271-3p,XM_018040202.1:chi-miR-12…
Biological Process	GO:0043297	apical junction assembly	17	56	0.00104229	0.0351653	XM_018054053.1:novel_1187,XM_018045923.1:chi-miR-146b-3p,XM_018054052.1:novel_1187,XM_018064386.1:novel_566,XM_018045922.1:chi-miR-146b-3p,XM_005677470.3:novel_438,XM_018041972.1:novel_1263,XM_013968979.2:novel_566,XM_018062239.1:chi-miR-1271-3p,XM_018054054.1:novel_1187,XM_018064387.1:novel_566,XM_018064388.1:novel_566,XM_018049727.1:novel_566,XM_013967244.2:novel_1187,XM_018045924.1:chi-miR-146…
Biological Process	GO:0071604	transforming growth factor beta production	11	29	0.0010538	0.0353229	XM_018043211.1:novel_1187,XM_018039536.1:novel_566,XM_018043209.1:novel_1187,XM_018043210.1:novel_1187,XM_018043212.1:novel_1187,XM_005693315.3:novel_438,XM_005693315.3:novel_1187,XM_005693315.3:novel_566,XM_013966776.2:novel_566,XM_005693314.3:novel_438,XM_005693314.3:novel_1187,XM_005693314.3:novel_566,XM_018043213.1:novel_1187,XM_018064401.1:novel_438,XM_018064401.1:novel_1187,XM_018064401.1:n…
Biological Process	GO:1901028	regulation of mitochondrial outer membrane permeabilization involved in apoptotic signaling pathway	11	29	0.0010538	0.0353229	XM_018062669.1:novel_1187,XM_018062669.1:novel_566,XM_018064578.1:novel_566,XM_018042977.1:novel_1213,XM_018042977.1:novel_389,XM_018064381.1:novel_1266,XM_018057728.1:novel_566,XM_013971446.2:novel_566,XM_018062668.1:novel_1187,XM_018062668.1:novel_566,XM_013972612.2:novel_566,XM_013972613.2:novel_566,XM_018064577.1:novel_566,XM_018062667.1:novel_1187,XM_018062667.1:novel_566
Biological Process	GO:0017144	drug metabolic process	9	21	0.00108468	0.0360071	XM_018061895.1:chi-miR-1271-3p,XM_018066616.1:chi-miR-1271-3p,XM_018061897.1:chi-miR-1271-3p,XM_018061894.1:chi-miR-1271-3p,XM_005701375.3:novel_1271,XM_018052678.1:novel_566,XM_005674981.3:novel_1187,XM_018061898.1:chi-miR-1271-3p,XM_005690637.3:chi-miR-146b-3p
Biological Process	GO:0030575	nuclear body organization	9	21	0.00108468	0.0360071	XM_018042880.1:novel_1266,XM_018042879.1:novel_1266,XM_018042884.1:novel_1266,XM_005699614.3:novel_566,XM_018046720.1:novel_566,XM_018042881.1:novel_1266,XM_018042878.1:novel_1266,XM_018042885.1:novel_1266,XM_018042883.1:novel_1266
Biological Process	GO:0043558	regulation of translational initiation in response to stress	9	21	0.00108468	0.0360071	XM_013972698.2:novel_1187,XM_018055123.1:novel_566,XM_013972699.2:novel_1187,XM_018055121.1:novel_566,XM_018055323.1:novel_1187,XM_018043394.1:novel_566,XM_018055325.1:novel_1187,XM_018055325.1:novel_566,XM_018055124.1:novel_566,XM_013972700.2:novel_1187
Biological Process	GO:0010259	multicellular organism aging	10	25	0.00109833	0.036112	XM_018062667.1:novel_1187,XM_018062667.1:novel_566,XM_018055751.1:novel_566,XM_018062669.1:novel_1187,XM_018062669.1:novel_566,XM_018061646.1:novel_1187,XM_018065717.1:novel_1187,XM_018061644.1:novel_1187,XM_018061645.1:novel_1187,XM_018055204.1:chi-miR-133b,XM_018055203.1:chi-miR-133b,XM_018062668.1:novel_1187,XM_018062668.1:novel_566
Biological Process	GO:0045822	negative regulation of heart contraction	10	25	0.00109833	0.036112	XM_018059353.1:novel_1187,XM_018041783.1:novel_438,XM_018052359.1:novel_1263,XM_018042871.1:novel_566,XM_005689971.3:novel_1187,XM_018041789.1:novel_438,XM_018052358.1:novel_1263,XM_018059352.1:novel_1187,XM_018041773.1:novel_438,XM_005677233.3:chi-miR-1271-3p
Biological Process	GO:0048011	neurotrophin TRK receptor signaling pathway	10	25	0.00109833	0.036112	XM_018066962.1:novel_438,XM_018058056.1:novel_1187,XM_018066958.1:novel_438,XM_018066959.1:novel_438,XM_018062826.1:novel_566,XM_018041755.1:novel_438,XM_018066963.1:novel_438,XM_018066960.1:novel_438,XM_018066961.1:novel_438,XM_018058057.1:novel_1187
Molecular Function	GO:0016877	ligase activity, forming carbon-sulfur bonds	19	66	0.0011124	0.0364585	XM_005698718.3:novel_566,XM_018063528.1:novel_566,XM_018043652.1:novel_566,XM_018066973.1:chi-miR-1271-3p,XM_018066972.1:chi-miR-1271-3p,XM_005698717.3:novel_566,XM_018061873.1:novel_566,XM_018041882.1:novel_566,XM_018057751.1:novel_566,XM_018043651.1:novel_566,XM_018043653.1:novel_566,XM_018063529.1:novel_566,XM_018066977.1:chi-miR-1271-3p,XM_018066976.1:chi-miR-1271-3p,XM_005698716.3:novel_566,…
Biological Process	GO:0017156	calcium ion regulated exocytosis	32	134	0.00113247	0.036999	XM_018038341.1:novel_473,XM_018043560.1:novel_566,XM_018043560.1:chi-miR-133b,XM_018038350.1:novel_473,XM_018038345.1:novel_473,XM_013970802.2:novel_566,XM_018038353.1:novel_473,XM_018049885.1:novel_566,XM_018038342.1:novel_473,XM_018038330.1:novel_473,XM_018038335.1:novel_473,XM_018041038.1:novel_566,XM_005691547.3:novel_566,XM_013970800.2:novel_566,XM_018062678.1:chi-miR-133b,XM_018038340.1:nov…
Molecular Function	GO:0016772	transferase activity, transferring phosphorus-containing groups	278	1704	0.00118034	0.0384411	XM_018038996.1:novel_1187,XM_018050108.1:chi-miR-133b,XM_018050926.1:novel_1187,XM_018043835.1:novel_566,XM_005690785.2:novel_566,XM_018046995.1:novel_1263,XM_018046068.1:novel_438,XM_005688276.3:novel_566,XM_005679654.2:novel_643,XM_018038788.1:chi-miR-1271-3p,XM_018051501.1:chi-miR-1271-3p,XM_018060052.1:novel_566,XM_018041849.1:novel_1187,XM_018065795.1:novel_566,XM_005693645.3:novel_1187,XM_0…
Biological Process	GO:0097479	synaptic vesicle localization	43	196	0.00119195	0.0386971	XM_013970801.2:novel_566,XM_018043603.1:novel_1187,XM_018038331.1:novel_473,XM_018044403.1:novel_566,XM_005679654.2:novel_643,XM_018039239.1:novel_566,XM_018038349.1:novel_473,XM_018039238.1:novel_566,XM_018043561.1:novel_566,XM_018043561.1:chi-miR-133b,XM_018038719.1:novel_1187,XM_018039236.1:novel_566,XM_018038351.1:novel_473,XM_018038352.1:novel_473,XM_018038346.1:novel_473,XM_018064499.1:nove…
Biological Process	GO:0008630	intrinsic apoptotic signaling pathway in response to DNA damage	31	129	0.00120251	0.0389178	XM_018047975.1:novel_42,XM_018040389.1:novel_1187,XM_018039809.1:novel_566,XM_018039809.1:novel_643,XM_018055990.1:novel_566,XM_018047974.1:novel_42,XM_018039799.1:novel_566,XM_018039799.1:novel_643,XM_018057728.1:novel_566,XM_013970305.2:novel_1263,XM_018062668.1:novel_1187,XM_018062668.1:novel_566,XM_018050851.1:novel_566,XM_018042300.1:novel_566,XM_005699655.3:novel_1187,XM_013976000.2:novel_5…
Biological Process	GO:0007622	rhythmic behavior	16	52	0.00123498	0.0398435	XM_005681861.3:chi-miR-133b,XM_005689546.3:novel_604,XM_013969528.2:novel_604,XM_013969529.2:novel_604,XM_018059659.1:novel_604,XM_013964768.2:chi-miR-133b,XM_018065937.1:novel_1263,XM_018065937.1:novel_1187,XM_013964774.2:chi-miR-133b,XM_013964769.2:chi-miR-133b,XM_013964770.2:chi-miR-133b,XM_018038719.1:novel_1187,XM_005689549.3:novel_604,XM_005681862.2:chi-miR-133b,XM_018049689.1:chi-miR-133b,…
Biological Process	GO:0009755	hormone-mediated signaling pathway	62	308	0.00125696	0.0404265	XM_018065021.1:novel_438,XM_013964068.2:chi-miR-146b-3p,XM_018053896.1:novel_1187,XM_018052526.1:novel_1187,XM_018065117.1:novel_566,XM_018048765.1:novel_566,XM_018052538.1:novel_1187,XM_005698717.3:novel_566,XM_018058756.1:novel_438,XM_018058756.1:novel_566,XM_018066512.1:novel_566,XM_018065112.1:novel_566,XM_018056752.1:novel_566,XM_018052530.1:novel_1187,XM_018055751.1:novel_566,XM_005692050.3…
Biological Process	GO:0030203	glycosaminoglycan metabolic process	34	146	0.00128877	0.0413207	XM_018056962.1:novel_566,XM_018046125.1:chi-miR-1271-3p,XM_005686284.2:novel_566,XM_018056218.1:chi-miR-1271-3p,XM_018066296.1:novel_566,XM_018056208.1:chi-miR-1271-3p,XM_018050151.1:novel_1187,XM_018050154.1:novel_1187,XM_018043846.1:novel_42,XM_005677517.3:chi-miR-1271-3p,XM_018056237.1:chi-miR-1271-3p,XM_018053597.1:novel_566,XM_018050152.1:novel_1187,XM_018043673.1:novel_566,XM_005678145.3:no…
Biological Process	GO:0050918	positive chemotaxis	17	57	0.00129711	0.0414595	XM_018041115.1:novel_1271,XM_018043002.1:novel_438,XM_018043070.1:novel_1263,XM_018043070.1:novel_566,XM_018041114.1:novel_1271,XM_018053606.1:novel_1187,XM_018041117.1:novel_1271,XM_018041116.1:novel_1271,NM_001285646.1:novel_1187,NM_001285646.1:novel_566,XR_001917456.1:novel_566,XM_018042785.1:novel_566,XM_005677512.3:novel_1187,XM_013966776.2:novel_566,XM_005677511.3:novel_1187,XM_018044998.1:…
Biological Process	GO:0042994	cytoplasmic sequestering of transcription factor	7	14	0.00132116	0.0420448	XM_018051672.1:novel_566,XM_013975115.2:chi-miR-1271-3p,XM_018045139.1:chi-miR-1271-3p,XM_013975113.2:chi-miR-1271-3p,XM_018051052.1:novel_1263,XM_018051051.1:novel_1263,XM_018065021.1:novel_438
Biological Process	GO:0045921	positive regulation of exocytosis	22	82	0.00132357	0.0420448	XM_018054064.1:novel_1187,XR_001917279.1:novel_566,XM_018041039.1:novel_566,XM_018054065.1:novel_1187,XM_018038344.1:novel_473,XM_018041038.1:novel_566,XM_018063554.1:novel_566,XM_018063588.1:novel_566,XM_018038340.1:novel_473,XR_001919632.1:novel_1187,XM_018038346.1:novel_473,XM_018063589.1:novel_566,XM_018038341.1:novel_473,XM_005682617.2:novel_1213,XM_018038352.1:novel_473,XM_018038351.1:novel…
Molecular Function	GO:0008289	lipid binding	135	765	0.00133503	0.0421495	XM_018046344.1:novel_438,XM_018046594.1:chi-miR-1271-3p,XM_018046594.1:novel_438,XM_018043560.1:novel_566,XM_018043560.1:chi-miR-133b,XM_018038341.1:novel_473,XM_018038350.1:novel_473,XM_018038345.1:novel_473,XM_018038353.1:novel_473,XM_013974996.2:novel_566,XM_013972699.2:novel_1187,XM_005698363.3:novel_566,XM_005688550.3:chi-miR-1271-3p,XM_018040547.1:novel_566,XM_005698362.3:novel_566,XM_01806…
Molecular Function	GO:0042974	retinoic acid receptor binding	14	43	0.00133496	0.0421495	XM_018052861.1:chi-miR-1271-3p,XM_018039156.1:novel_566,XM_005677919.3:novel_1187,XM_018052526.1:novel_1187,XM_018062813.1:chi-miR-1271-3p,XM_018062813.1:novel_566,XM_005692051.3:novel_604,XM_018052538.1:novel_1187,XM_013962546.2:novel_1187,XM_005692049.3:novel_604,XM_018052535.1:novel_1187,XM_018039155.1:novel_566,XM_005692050.3:novel_604,XM_018052530.1:novel_1187,XM_005677916.3:novel_1187
Biological Process	GO:0001823	mesonephros development	29	119	0.00134903	0.0424614	XM_018055379.1:novel_566,XM_005678145.3:novel_566,XM_018041680.1:chi-miR-1271-3p,XM_018057276.1:novel_566,XM_018041115.1:novel_1271,XM_018039536.1:novel_566,XM_018053608.1:novel_1271,XM_018061578.1:novel_389,XM_018055386.1:novel_566,XM_018045698.1:novel_566,NM_001285646.1:novel_1187,NM_001285646.1:novel_566,XM_018041116.1:novel_1271,XM_018059324.1:novel_566,XM_018041117.1:novel_1271,XM_018053606.…
Biological Process	GO:0048024	regulation of mRNA splicing, via spliceosome	41	186	0.00138826	0.0435636	XM_018063728.1:novel_604,XM_018050441.1:novel_566,XM_018048243.1:chi-miR-146b-3p,XM_018048247.1:chi-miR-146b-3p,XM_018058990.1:novel_566,XM_018040928.1:chi-miR-1271-3p,XM_018048240.1:chi-miR-146b-3p,XM_018048251.1:chi-miR-146b-3p,XM_018048244.1:chi-miR-146b-3p,XM_018048246.1:chi-miR-146b-3p,XM_013964076.2:chi-miR-146b-3p,XM_018048245.1:chi-miR-146b-3p,XM_018040423.1:novel_438,XM_018063662.1:novel…
Biological Process	GO:0001505	regulation of neurotransmitter levels	51	244	0.00140192	0.0438588	XM_018038331.1:novel_473,XM_005700703.3:chi-miR-133b,XM_018038349.1:novel_473,XM_018044403.1:novel_566,XM_005679654.2:novel_643,XM_018056200.1:novel_566,XM_013970801.2:novel_566,XM_005677233.3:chi-miR-1271-3p,XM_018038352.1:novel_473,XM_018038351.1:novel_473,XM_005680589.3:novel_1187,XM_018043561.1:novel_566,XM_018043561.1:chi-miR-133b,XM_018038347.1:novel_473,XM_005683169.3:novel_604,XM_01803834…
Biological Process	GO:0042771	intrinsic apoptotic signaling pathway in response to DNA damage by p53 class mediator	15	48	0.00145788	0.0449517	XM_018060897.1:novel_1263,XM_018062667.1:novel_1187,XM_018062667.1:novel_566,XM_005699655.3:novel_1187,XM_005699656.3:novel_1187,XM_018047646.1:chi-miR-133b,XM_018040387.1:novel_1187,XM_005697656.3:novel_1187,XM_018040390.1:novel_1187,XM_018062668.1:novel_1187,XM_018062668.1:novel_566,XM_013970305.2:novel_1263,XM_018047974.1:novel_42,XM_018047975.1:novel_42,XM_018040389.1:novel_1187,XM_018062669.…
Biological Process	GO:0043555	regulation of translation in response to stress	11	30	0.00145862	0.0449517	XM_018055325.1:novel_1187,XM_018055325.1:novel_566,XM_018055124.1:novel_566,XM_013972700.2:novel_1187,XM_018056459.1:novel_566,XM_018043394.1:novel_566,XM_018055323.1:novel_1187,XM_018055121.1:novel_566,XM_018055123.1:novel_566,XM_018056454.1:novel_566,XM_013972698.2:novel_1187,XM_013972699.2:novel_1187
Molecular Function	GO:0003823	antigen binding	11	30	0.00145862	0.0449517	XM_005678362.3:chi-miR-1271-3p,XM_018046383.1:novel_438,XM_005691915.3:novel_438,XM_005691915.3:novel_1187,XM_018046345.1:novel_438,XM_005677288.3:novel_438,XM_013970415.2:novel_566,XM_018046344.1:novel_438,XM_018046594.1:chi-miR-1271-3p,XM_018046594.1:novel_438,XM_013970417.2:novel_566,XM_005677286.2:chi-miR-1271-3p,XM_005677286.2:novel_438,XM_005701586.3:novel_438
Molecular Function	GO:0019900	kinase binding	145	831	0.00144253	0.0449517	XM_013975113.2:chi-miR-1271-3p,XM_018049573.1:novel_1263,XM_018060956.1:novel_566,XM_018045266.1:novel_1187,XM_018057753.1:novel_566,XM_005693641.3:novel_1187,XM_018063078.1:novel_1263,XM_018038342.1:novel_473,XM_018038330.1:novel_473,XM_018047705.1:novel_1271,XM_018047705.1:novel_1187,XM_018047705.1:novel_566,XM_018042195.1:novel_566,XM_013968979.2:novel_566,XM_018038335.1:novel_473,XM_018041225…
Molecular Function	GO:1901981	phosphatidylinositol phosphate binding	39	175	0.00144619	0.0449517	XM_018041330.1:novel_566,XM_018066970.1:novel_604,XM_018038344.1:novel_473,XM_018043331.1:novel_438,XM_018050069.1:novel_1790,XM_018038346.1:novel_473,XM_018050068.1:novel_1790,XM_018041331.1:novel_566,XM_018066969.1:novel_604,XM_018062243.1:novel_566,XM_018059341.1:chi-miR-1271-3p,XM_018056692.1:chi-miR-1271-3p,XM_013972700.2:novel_1187,XM_018038351.1:novel_473,XM_018038352.1:novel_473,XM_018059…
Biological Process	GO:0042107	cytokine metabolic process	24	93	0.00147368	0.0452806	XM_018065112.1:novel_566,XM_005677512.3:novel_1187,XR_001919541.1:novel_1266,XM_018063759.1:novel_566,XM_018058941.1:chi-miR-133b,XM_005677511.3:novel_1187,XM_018062763.1:novel_42,XM_018065115.1:novel_566,XM_018062774.1:novel_42,XM_018062797.1:novel_1266,XM_005689508.3:novel_1187,XM_005685252.3:novel_566,XM_018065113.1:novel_566,XM_005676155.3:novel_42,XM_018065117.1:novel_566,XM_018062781.1:nove…
Biological Process	GO:0032720	negative regulation of tumor necrosis factor production	13	39	0.00154183	0.0456865	XM_018058067.1:novel_1187,XM_018058072.1:novel_1271,XM_018058072.1:novel_1187,XM_018058068.1:novel_1187,XM_018064523.1:chi-miR-133b,XM_018041789.1:novel_438,XM_018058070.1:novel_1187,XM_018058071.1:novel_1271,XM_018058071.1:novel_1187,XM_018058069.1:novel_1187,XM_018041783.1:novel_438,XM_018041773.1:novel_438,XM_018064524.1:chi-miR-133b,XM_018039339.1:chi-miR-133b,NM_001314344.1:novel_1187,NM_001…
Biological Process	GO:0032941	secretion by tissue	13	39	0.00154183	0.0456865	XM_018047813.1:novel_438,XM_018059997.1:novel_566,XM_018059380.1:novel_1263,XM_018061848.1:novel_1187,XM_018059379.1:novel_1263,XM_005692619.3:novel_1271,XM_013971419.2:novel_1271,XM_018059377.1:novel_1263,XM_018047812.1:novel_438,XM_005680110.3:novel_438,XM_018059381.1:novel_1263,XM_005690366.3:novel_566,XM_018059378.1:novel_1263
Biological Process	GO:0033563	dorsal/ventral axon guidance	4	5	0.00160195	0.0456865	XM_018041114.1:novel_1271,XM_018041117.1:novel_1271,XM_018041115.1:novel_1271,XM_018041116.1:novel_1271
Biological Process	GO:0033564	anterior/posterior axon guidance	4	5	0.00160195	0.0456865	XM_018042462.1:novel_1187,XM_018050633.1:novel_566,XM_018050634.1:novel_566,XM_018042461.1:novel_1187
Biological Process	GO:0042726	flavin-containing compound metabolic process	4	5	0.00160195	0.0456865	XM_005677415.3:novel_1187,XM_005677417.3:novel_1187,XM_005677414.2:novel_1187,XM_005677416.3:novel_1187
Biological Process	GO:0044236	multicellular organism metabolic process	22	83	0.00157028	0.0456865	XM_018055379.1:novel_566,XM_018064173.1:novel_566,XM_018049912.1:novel_438,XM_018049912.1:novel_1187,XM_018049912.1:chi-miR-133b,XM_018059293.1:novel_1187,XM_018055386.1:novel_566,NM_001285646.1:novel_1187,NM_001285646.1:novel_566,XM_018064169.1:novel_566,XM_018047705.1:novel_1271,XM_018047705.1:novel_1187,XM_018047705.1:novel_566,XM_005693314.3:novel_438,XM_005693314.3:novel_1187,XM_005693314.3:…
Biological Process	GO:0048382	mesendoderm development	4	5	0.00160195	0.0456865	XM_018041117.1:novel_1271,XM_018041114.1:novel_1271,XM_018041116.1:novel_1271,XM_018041115.1:novel_1271
Biological Process	GO:0060216	definitive hemopoiesis	10	26	0.0015662	0.0456865	XM_013964068.2:chi-miR-146b-3p,XM_018051250.1:novel_1187,XM_018048245.1:chi-miR-146b-3p,XM_018048252.1:chi-miR-146b-3p,XM_018051249.1:novel_1187,XM_005680611.3:chi-miR-146b-3p,XM_018048246.1:chi-miR-146b-3p,XM_018048254.1:chi-miR-146b-3p,XM_005680607.3:chi-miR-146b-3p,XM_018048244.1:chi-miR-146b-3p
Biological Process	GO:0060969	negative regulation of gene silencing	8	18	0.00155146	0.0456865	XM_018050270.1:novel_42,XM_018039155.1:novel_566,XM_018039156.1:novel_566,XM_018041773.1:novel_438,XM_018050271.1:novel_42,XM_018041789.1:novel_438,XM_018041783.1:novel_438,XM_018050993.1:chi-miR-1271-3p
Biological Process	GO:0070208	protein heterotrimerization	8	18	0.00155146	0.0456865	XM_018050087.1:novel_1271,XM_018063666.1:novel_604,XM_018064894.1:novel_1187,XM_018064895.1:novel_1187,XM_018052320.1:chi-miR-1271-3p,XM_018052320.1:novel_566,XM_018064893.1:novel_1187,XM_018063664.1:novel_604,XM_018063665.1:novel_604
Biological Process	GO:0070255	regulation of mucus secretion	8	18	0.00155146	0.0456865	XM_018059378.1:novel_1263,XM_005690366.3:novel_566,XM_018059381.1:novel_1263,XM_018059379.1:novel_1263,XM_018059377.1:novel_1263,XM_018059997.1:novel_566,XM_018059380.1:novel_1263,XM_018061848.1:novel_1187
Biological Process	GO:0072006	nephron development	33	142	0.00156079	0.0456865	XM_018039536.1:novel_566,XM_018057276.1:novel_566,XM_005678145.3:novel_566,XM_018055386.1:novel_566,XM_005685707.3:chi-miR-1271-3p,XM_005685707.3:novel_566,XM_018041116.1:novel_1271,XM_018064902.1:novel_1187,XM_018041117.1:novel_1271,XM_018057277.1:novel_566,XM_018067118.1:novel_1263,XM_018067118.1:novel_604,XM_018063759.1:novel_566,XM_018066641.1:chi-miR-1271-3p,XM_018066641.1:novel_643,XM_01805…
Biological Process	GO:0072173	metanephric tubule morphogenesis	4	5	0.00160195	0.0456865	XM_018055386.1:novel_566,XM_018055379.1:novel_566,XM_018041681.1:chi-miR-1271-3p,XM_018041680.1:chi-miR-1271-3p
Biological Process	GO:0072174	metanephric tubule formation	4	5	0.00160195	0.0456865	XM_018055386.1:novel_566,XM_018041681.1:chi-miR-1271-3p,XM_018055379.1:novel_566,XM_018041680.1:chi-miR-1271-3p
Biological Process	GO:0072387	flavin adenine dinucleotide metabolic process	4	5	0.00160195	0.0456865	XM_005677416.3:novel_1187,XM_005677417.3:novel_1187,XM_005677415.3:novel_1187,XM_005677414.2:novel_1187
Biological Process	GO:0090219	negative regulation of lipid kinase activity	4	5	0.00160195	0.0456865	XM_005675056.2:novel_1187,XM_005691015.3:novel_566,XM_018060956.1:novel_566,XM_018048642.1:chi-miR-146b-3p,XM_018048642.1:novel_566
Biological Process	GO:1902302	regulation of potassium ion export	4	5	0.00160195	0.0456865	XM_018059353.1:novel_1187,NM_001287236.1:novel_566,XM_005689971.3:novel_1187,XM_018059352.1:novel_1187
Biological Process	GO:1903764	regulation of potassium ion export across plasma membrane	4	5	0.00160195	0.0456865	XM_005689971.3:novel_1187,NM_001287236.1:novel_566,XM_018059353.1:novel_1187,XM_018059352.1:novel_1187
Biological Process	GO:1990074	polyuridylation-dependent mRNA catabolic process	4	5	0.00160195	0.0456865	XM_018058197.1:chi-miR-146b-3p,XM_018058183.1:novel_1271,XM_018058188.1:novel_1271,XM_018058187.1:novel_1271
Cellular Component	GO:0044433	cytoplasmic vesicle part	143	819	0.00150877	0.0456865	XM_018043652.1:novel_566,XM_018059563.1:novel_1187,XM_018064754.1:novel_566,XM_018064751.1:novel_566,XM_018046082.1:novel_438,XM_018047260.1:novel_566,XM_005699216.3:novel_1187,XM_005677286.2:chi-miR-1271-3p,XM_005677286.2:novel_438,XM_018040284.1:novel_566,XM_018045155.1:novel_1263,XM_018045155.1:novel_566,XM_018055379.1:novel_566,XM_018054871.1:chi-miR-1271-3p,XM_018050773.1:novel_566,XM_018038…
Molecular Function	GO:0004549	tRNA-specific ribonuclease activity	10	26	0.0015662	0.0456865	XM_005687966.3:novel_566,XM_018063820.1:novel_1271,XR_001919633.1:novel_1271,XM_018057143.1:novel_566,XM_005691570.3:chi-miR-133b,XM_005687965.3:novel_566,XM_018057141.1:novel_566,XM_005687964.2:novel_566,XM_018063821.1:novel_1271,XM_018063819.1:novel_1271
Molecular Function	GO:0008239	dipeptidyl-peptidase activity	8	18	0.00155146	0.0456865	XM_018046661.1:novel_1187,XM_018046661.1:novel_1790,XM_018061894.1:chi-miR-1271-3p,XM_018061898.1:chi-miR-1271-3p,XM_005696726.3:chi-miR-1271-3p,XM_005696726.3:novel_566,XM_018061897.1:chi-miR-1271-3p,XM_018046659.1:novel_1187,XM_018046659.1:novel_1790,XM_018046660.1:novel_1187,XM_018046660.1:novel_1790,XM_018061895.1:chi-miR-1271-3p
Molecular Function	GO:0008705	methionine synthase activity	4	5	0.00160195	0.0456865	XM_018042444.1:chi-miR-1271-3p,XM_018042442.1:chi-miR-1271-3p,XM_018042446.1:chi-miR-1271-3p,XM_018042443.1:chi-miR-1271-3p
Molecular Function	GO:0030368	interleukin-17 receptor activity	4	5	0.00160195	0.0456865	XM_018051201.1:novel_1187,XM_018066845.1:novel_566,XM_018066844.1:novel_566,XM_018066846.1:novel_566
Molecular Function	GO:0042084	5-methyltetrahydrofolate-dependent methyltransferase activity	4	5	0.00160195	0.0456865	XM_018042442.1:chi-miR-1271-3p,XM_018042446.1:chi-miR-1271-3p,XM_018042443.1:chi-miR-1271-3p,XM_018042444.1:chi-miR-1271-3p
Molecular Function	GO:0072341	modified amino acid binding	16	53	0.00154578	0.0456865	XM_018061894.1:chi-miR-1271-3p,XM_018043331.1:novel_438,XM_005687181.3:chi-miR-1271-3p,XM_018061898.1:chi-miR-1271-3p,XM_018057752.1:chi-miR-133b,XM_018066970.1:novel_604,XM_018061897.1:chi-miR-1271-3p,XM_013974996.2:novel_566,XM_005689890.3:novel_566,XM_018043332.1:novel_438,NM_001314312.1:novel_566,XM_018066969.1:novel_604,XM_005688485.3:chi-miR-133b,XM_018065819.1:novel_566,XM_018061895.1:chi-…
Biological Process	GO:0061318	renal filtration cell differentiation	9	22	0.00161272	0.0456907	NM_001285646.1:novel_1187,NM_001285646.1:novel_566,XM_018067121.1:novel_1263,XM_018067121.1:novel_604,XM_018066640.1:chi-miR-1271-3p,XM_018066640.1:novel_643,XM_018067119.1:novel_1263,XM_018067119.1:novel_604,XM_018067117.1:novel_1263,XM_018067117.1:novel_604,XM_018066641.1:chi-miR-1271-3p,XM_018066641.1:novel_643,XM_005685707.3:chi-miR-1271-3p,XM_005685707.3:novel_566,XM_018067120.1:novel_1263,X…
Biological Process	GO:0072112	glomerular visceral epithelial cell differentiation	9	22	0.00161272	0.0456907	XM_018067117.1:novel_1263,XM_018067117.1:novel_604,XM_018067119.1:novel_1263,XM_018067119.1:novel_604,XM_018066640.1:chi-miR-1271-3p,XM_018066640.1:novel_643,XM_018067118.1:novel_1263,XM_018067118.1:novel_604,XM_005685707.3:chi-miR-1271-3p,XM_005685707.3:novel_566,XM_018066641.1:chi-miR-1271-3p,XM_018066641.1:novel_643,XM_018067120.1:novel_1263,XM_018067120.1:novel_604,NM_001285646.1:novel_1187,N…
Biological Process	GO:0099504	synaptic vesicle cycle	39	176	0.00161537	0.0456907	XM_018038350.1:novel_473,XM_018043560.1:novel_566,XM_018043560.1:chi-miR-133b,XM_018038341.1:novel_473,XM_013970802.2:novel_566,XM_018038345.1:novel_473,XM_018039237.1:novel_566,XM_018038353.1:novel_473,XM_018049885.1:novel_566,XM_018038330.1:novel_473,XM_018038342.1:novel_473,XM_018041038.1:novel_566,XM_018038335.1:novel_473,XM_018066672.1:novel_566,XM_018062678.1:chi-miR-133b,XM_018038340.1:nov…
Molecular Function	GO:0005547	phosphatidylinositol-3,4,5-trisphosphate binding	18	63	0.00163304	0.0460642	XM_018064523.1:chi-miR-133b,XM_018041330.1:novel_566,XM_005698362.3:novel_566,XM_005698364.3:novel_566,XM_013975126.2:novel_566,XM_018050067.1:novel_1790,XM_018041331.1:novel_566,XM_018049573.1:novel_1263,XM_018050068.1:novel_1790,XM_018050069.1:novel_1790,XM_018049570.1:novel_1263,XM_013972700.2:novel_1187,XM_018059341.1:chi-miR-1271-3p,XM_018064524.1:chi-miR-133b,XM_005698361.3:novel_566,XM_005…
Biological Process	GO:0021692	cerebellar Purkinje cell layer morphogenesis	6	11	0.00168918	0.0471326	XM_018047815.1:novel_438,XM_018047815.1:novel_566,XM_018041309.1:novel_566,XM_018042717.1:novel_566,XM_005698351.3:novel_566,XM_018041310.1:novel_566,XM_018042718.1:novel_566
Biological Process	GO:0021694	cerebellar Purkinje cell layer formation	6	11	0.00168918	0.0471326	XM_018041310.1:novel_566,XM_018042718.1:novel_566,XM_018047815.1:novel_438,XM_018047815.1:novel_566,XM_018042717.1:novel_566,XM_005698351.3:novel_566,XM_018041309.1:novel_566
Biological Process	GO:0021702	cerebellar Purkinje cell differentiation	6	11	0.00168918	0.0471326	XM_018042718.1:novel_566,XM_018041310.1:novel_566,XM_005698351.3:novel_566,XM_018047815.1:novel_438,XM_018047815.1:novel_566,XM_018042717.1:novel_566,XM_018041309.1:novel_566
Molecular Function	GO:0004526	ribonuclease P activity	6	11	0.00168918	0.0471326	XM_005687964.2:novel_566,XM_018057141.1:novel_566,XM_005687965.3:novel_566,XM_005687966.3:novel_566,XM_005691570.3:chi-miR-133b,XM_018057143.1:novel_566
Biological Process	GO:0051650	establishment of vesicle localization	53	258	0.00171277	0.0476621	XM_018055957.1:chi-miR-1271-3p,XM_018038350.1:novel_473,XM_018038341.1:novel_473,XM_018043560.1:novel_566,XM_018043560.1:chi-miR-133b,XM_013970802.2:novel_566,XM_018039237.1:novel_566,XM_018038345.1:novel_473,XM_013975209.2:novel_1263,XM_018038353.1:novel_473,XM_005698363.3:novel_566,XM_018049885.1:novel_566,XM_018048122.1:chi-miR-1271-3p,XM_018038342.1:novel_473,XM_018038330.1:novel_473,XM_01803…
Biological Process	GO:0007259	JAK-STAT cascade	24	94	0.0017247	0.0477367	XM_005684037.3:chi-miR-1271-3p,XM_005684037.3:novel_1187,XM_005684037.3:chi-miR-133b,XM_018065114.1:novel_566,XM_018041972.1:novel_1263,XM_018063174.1:novel_604,XM_018061010.1:novel_1187,XM_018047626.1:novel_643,XM_018063271.1:novel_604,XM_005684039.3:chi-miR-1271-3p,XM_005684039.3:novel_1187,XM_005684039.3:chi-miR-133b,XM_018063588.1:novel_566,XM_005684038.3:chi-miR-1271-3p,XM_005684038.3:novel_…
Biological Process	GO:0097696	STAT cascade	24	94	0.0017247	0.0477367	XM_018065115.1:novel_566,XM_005684041.3:chi-miR-1271-3p,XM_005684041.3:novel_1187,XM_005684041.3:chi-miR-133b,XM_018063590.1:novel_566,XM_018065112.1:novel_566,XM_018061007.1:novel_1187,XM_018065117.1:novel_566,XM_018047627.1:novel_643,XM_018065113.1:novel_566,XM_018061008.1:novel_1187,XM_005684040.3:chi-miR-1271-3p,XM_005684040.3:novel_1187,XM_005684040.3:chi-miR-133b,NM_001285758.1:novel_566,XM…
Molecular Function	GO:0004518	nuclease activity	58	288	0.00174515	0.0481737	XM_018043259.1:novel_566,XM_005693641.3:novel_1187,XM_018057141.1:novel_566,XM_018057143.1:novel_566,XM_018043096.1:novel_1187,XM_005701300.3:novel_566,XM_018040206.1:chi-miR-1271-3p,XM_005692051.3:novel_604,XM_018062060.1:novel_1187,XM_018040202.1:chi-miR-1271-3p,XM_005692049.3:novel_604,XM_005678556.3:novel_566,XM_018040205.1:chi-miR-1271-3p,XM_018043097.1:novel_1187,XM_005691570.3:chi-miR-133b…
Biological Process	GO:1900181	negative regulation of protein localization to nucleus	26	105	0.00182615	0.050275	XM_013965878.2:novel_42,XM_018053390.1:novel_42,XM_018041199.1:novel_1187,XM_013970799.2:novel_1187,XM_013975113.2:chi-miR-1271-3p,XM_018041200.1:novel_1187,XM_018059398.1:novel_1187,XM_018042977.1:novel_1213,XM_018042977.1:novel_389,XM_018045139.1:chi-miR-1271-3p,XM_018043482.1:novel_42,XM_018041783.1:novel_438,XM_018051051.1:novel_1263,XM_018041197.1:novel_1187,XM_018051052.1:novel_1263,XM_0180…
Biological Process	GO:0017158	regulation of calcium ion-dependent exocytosis	22	84	0.00185516	0.050938	XM_018041039.1:novel_566,XM_018041038.1:novel_566,XM_018038344.1:novel_473,XM_005696966.3:novel_1187,XR_001917279.1:novel_566,XM_018061158.1:novel_566,XM_018038346.1:novel_473,XM_005691547.3:novel_566,XM_018062678.1:chi-miR-133b,XM_018038340.1:novel_473,XM_013970800.2:novel_566,XM_018038345.1:novel_473,XM_018043561.1:novel_566,XM_018043561.1:chi-miR-133b,XM_013970802.2:novel_566,XM_018038341.1:no…
Biological Process	GO:0006705	mineralocorticoid biosynthetic process	5	8	0.00192876	0.0510576	XM_018058131.1:novel_604,XM_018058109.1:novel_604,XM_018055386.1:novel_566,XM_018058132.1:novel_604,XM_018055379.1:novel_566
Biological Process	GO:0008212	mineralocorticoid metabolic process	5	8	0.00192876	0.0510576	XM_018055386.1:novel_566,XM_018058109.1:novel_604,XM_018058131.1:novel_604,XM_018055379.1:novel_566,XM_018058132.1:novel_604
Biological Process	GO:0019373	epoxygenase P450 pathway	5	8	0.00192876	0.0510576	XM_005698251.3:novel_1187,XM_018041713.1:novel_566,XM_013975088.2:novel_1187,XM_018041628.1:novel_566,XM_005701375.3:novel_1271
Biological Process	GO:0030917	midbrain-hindbrain boundary development	5	8	0.00192876	0.0510576	XM_018041116.1:novel_1271,XM_018041115.1:novel_1271,XM_018046554.1:novel_566,XM_018041117.1:novel_1271,XM_018041114.1:novel_1271
Biological Process	GO:0032341	aldosterone metabolic process	5	8	0.00192876	0.0510576	XM_018055386.1:novel_566,XM_018058109.1:novel_604,XM_018058131.1:novel_604,XM_018058132.1:novel_604,XM_018055379.1:novel_566
Biological Process	GO:0032342	aldosterone biosynthetic process	5	8	0.00192876	0.0510576	XM_018055379.1:novel_566,XM_018058132.1:novel_604,XM_018058131.1:novel_604,XM_018058109.1:novel_604,XM_018055386.1:novel_566
Biological Process	GO:2000739	regulation of mesenchymal stem cell differentiation	5	8	0.00192876	0.0510576	XM_018043212.1:novel_1187,XM_018043210.1:novel_1187,XM_018043209.1:novel_1187,XM_018043213.1:novel_1187,XM_018043211.1:novel_1187
Biological Process	GO:2000741	positive regulation of mesenchymal stem cell differentiation	5	8	0.00192876	0.0510576	XM_018043211.1:novel_1187,XM_018043213.1:novel_1187,XM_018043210.1:novel_1187,XM_018043209.1:novel_1187,XM_018043212.1:novel_1187
Molecular Function	GO:0004340	glucokinase activity	5	8	0.00192876	0.0510576	XM_018050631.1:novel_1187,XM_013963394.2:novel_1187,XM_018050632.1:novel_1187,XM_018050630.1:novel_1187,XM_018042326.1:novel_1187
Molecular Function	GO:0004396	hexokinase activity	5	8	0.00192876	0.0510576	XM_018050630.1:novel_1187,XM_018042326.1:novel_1187,XM_018050632.1:novel_1187,XM_018050631.1:novel_1187,XM_013963394.2:novel_1187
Molecular Function	GO:0008865	fructokinase activity	5	8	0.00192876	0.0510576	XM_018042326.1:novel_1187,XM_018050630.1:novel_1187,XM_013963394.2:novel_1187,XM_018050631.1:novel_1187,XM_018050632.1:novel_1187
Molecular Function	GO:0016763	transferase activity, transferring pentosyl groups	21	79	0.0019086	0.0510576	XM_018046870.1:novel_1271,XM_018053548.1:novel_566,XM_018040916.1:chi-miR-1271-3p,XM_018053653.1:novel_566,XM_018053549.1:novel_566,XM_005680987.3:novel_566,XM_018048619.1:novel_566,XM_018048618.1:novel_566,XM_018053552.1:novel_566,XM_018053553.1:novel_566,XM_018048617.1:novel_566,XM_018053551.1:novel_566,XM_013966805.2:novel_566,XM_005685179.3:novel_566,XM_018053550.1:novel_566,XM_005690533.3:no…
Molecular Function	GO:0019158	mannokinase activity	5	8	0.00192876	0.0510576	XM_018050630.1:novel_1187,XM_018042326.1:novel_1187,XM_018050631.1:novel_1187,XM_013963394.2:novel_1187,XM_018050632.1:novel_1187
Molecular Function	GO:0097001	ceramide binding	5	8	0.00192876	0.0510576	XM_018060542.1:novel_604,XM_018060543.1:novel_604,XM_005692274.3:novel_1271,XM_005692274.3:novel_566,XM_013971174.2:novel_1271,XM_013971174.2:novel_566,XM_013971172.2:novel_1271,XM_013971172.2:novel_566
Biological Process	GO:0060675	ureteric bud morphogenesis	20	74	0.00195035	0.0514972	XM_018041114.1:novel_1271,XM_018041117.1:novel_1271,XM_018059324.1:novel_566,XM_018041116.1:novel_1271,NM_001285646.1:novel_1187,NM_001285646.1:novel_566,XM_018045698.1:novel_566,XM_018055386.1:novel_566,XM_018039536.1:novel_566,XM_018041115.1:novel_1271,XM_018057276.1:novel_566,XM_018055379.1:novel_566,XM_018041680.1:chi-miR-1271-3p,XM_005678145.3:novel_566,XM_018057278.1:novel_566,XM_018059477.…
Molecular Function	GO:0001161	intronic transcription regulatory region sequence-specific DNA binding	11	31	0.00198233	0.0519432	XM_018055078.1:novel_604,XM_005689191.3:novel_604,XM_018058072.1:novel_1271,XM_018058072.1:novel_1187,XM_018058068.1:novel_1187,XM_018058067.1:novel_1187,XM_005689190.3:novel_604,NM_001314344.1:novel_1187,NM_001314344.1:novel_604,XM_005689192.3:novel_604,XM_018058071.1:novel_1271,XM_018058071.1:novel_1187,XM_018058069.1:novel_1187,XM_018058070.1:novel_1187
Molecular Function	GO:0030215	semaphorin receptor binding	11	31	0.00198233	0.0519432	XM_018066812.1:novel_1187,XM_018054874.1:chi-miR-1271-3p,XM_018066811.1:novel_1187,XM_018054875.1:chi-miR-1271-3p,XM_018066809.1:novel_1187,XM_018066810.1:novel_1187,XM_018054872.1:chi-miR-1271-3p,XM_018054877.1:chi-miR-1271-3p,XM_018054876.1:chi-miR-1271-3p,XM_018066816.1:novel_1187,XM_018054871.1:chi-miR-1271-3p
Molecular Function	GO:0044213	intronic transcription regulatory region DNA binding	11	31	0.00198233	0.0519432	XM_018058067.1:novel_1187,XM_018055078.1:novel_604,XM_005689191.3:novel_604,XM_018058072.1:novel_1271,XM_018058072.1:novel_1187,XM_018058068.1:novel_1187,XM_018058069.1:novel_1187,XM_018058071.1:novel_1271,XM_018058071.1:novel_1187,XM_018058070.1:novel_1187,XM_005689190.3:novel_604,NM_001314344.1:novel_1187,NM_001314344.1:novel_604,XM_005689192.3:novel_604
Biological Process	GO:1903556	negative regulation of tumor necrosis factor superfamily cytokine production	13	40	0.00199966	0.0522645	XM_018058068.1:novel_1187,XM_018058072.1:novel_1271,XM_018058072.1:novel_1187,XM_018058067.1:novel_1187,NM_001314344.1:novel_1187,NM_001314344.1:novel_604,XM_018039339.1:chi-miR-133b,XM_018064524.1:chi-miR-133b,XM_018041773.1:novel_438,XM_018041783.1:novel_438,XM_018058069.1:novel_1187,XM_018058071.1:novel_1271,XM_018058071.1:novel_1187,XM_018041789.1:novel_438,XM_018058070.1:novel_1187,XM_018064…
Biological Process	GO:0016310	phosphorylation	438	2810	0.00204348	0.0532749	XM_005691015.3:novel_566,XM_018066960.1:novel_438,XM_005692717.3:novel_1187,XM_018042812.1:novel_604,XM_018050632.1:novel_1187,XM_018038592.1:chi-miR-1271-3p,XM_018038592.1:novel_566,XM_018039834.1:chi-miR-1271-3p,XM_013975908.2:novel_566,XM_013963385.2:novel_566,XM_018041050.1:novel_566,XM_013963394.2:novel_1187,XM_018042791.1:novel_1187,XM_018048482.1:novel_1187,XM_018064480.1:novel_1187,XM_018…
Biological Process	GO:0006790	sulfur compound metabolic process	76	400	0.00209332	0.0544368	XM_018061898.1:chi-miR-1271-3p,XM_018050152.1:novel_1187,XM_018062515.1:novel_1263,XM_018062515.1:novel_604,XR_001919203.1:novel_1187,XM_005692023.3:novel_1187,XM_018050154.1:novel_1187,XM_018041224.1:novel_1676,XM_018041228.1:novel_1676,XM_005695962.3:novel_1187,XM_005692021.3:novel_1187,XM_018064444.1:chi-miR-1271-3p,XM_018064444.1:novel_566,XM_018065928.1:novel_566,XM_018056208.1:chi-miR-1271-…
Biological Process	GO:0003279	cardiac septum development	28	117	0.00215506	0.0559017	XM_018053607.1:novel_1271,XM_018050148.1:novel_1187,XM_018051078.1:novel_566,XM_005687031.3:novel_566,XM_013975115.2:chi-miR-1271-3p,XM_018038594.1:chi-miR-1271-3p,XM_018038594.1:novel_566,XM_018051075.1:novel_566,XM_018041115.1:novel_1271,XM_018038592.1:chi-miR-1271-3p,XM_018038592.1:novel_566,XM_018039536.1:novel_566,XM_013975113.2:chi-miR-1271-3p,XM_018050152.1:novel_1187,XM_018053608.1:novel_…
Biological Process	GO:0072088	nephron epithelium morphogenesis	22	85	0.00218282	0.0559436	XM_018041114.1:novel_1271,XM_018041117.1:novel_1271,XM_018059324.1:novel_566,XM_018041116.1:novel_1271,NM_001285646.1:novel_1187,NM_001285646.1:novel_566,XM_018045698.1:novel_566,XM_018055386.1:novel_566,XM_018055185.1:novel_566,XM_018039536.1:novel_566,XM_018057276.1:novel_566,XM_018041115.1:novel_1271,XM_018065740.1:novel_438,XM_018055379.1:novel_566,XM_018041680.1:chi-miR-1271-3p,XM_005678145.…
Biological Process	GO:0097531	mast cell migration	10	27	0.00218335	0.0559436	XM_018067159.1:novel_566,XM_013973641.2:novel_566,XM_018067160.1:novel_566,XM_018067161.1:novel_566,XM_018067157.1:novel_566,XR_001917456.1:novel_566,XM_018042785.1:novel_566,XM_018067158.1:novel_566,XM_018049156.1:novel_1271,XM_005695740.3:novel_566
Molecular Function	GO:0004713	protein tyrosine kinase activity	49	237	0.0021725	0.0559436	XM_018066411.1:novel_1187,XM_018066411.1:novel_566,XM_018042812.1:novel_604,XM_018038400.1:novel_566,XM_018051134.1:novel_566,XM_005684039.3:chi-miR-1271-3p,XM_005684039.3:novel_1187,XM_005684039.3:chi-miR-133b,XM_018051135.1:novel_566,XM_018046840.1:novel_566,XM_018046066.1:novel_438,XM_018041849.1:novel_1187,XM_018041117.1:novel_1271,XM_018050987.1:novel_566,XM_018046311.1:novel_1187,XM_0180463…
Molecular Function	GO:0008641	small protein activating enzyme activity	10	27	0.00218335	0.0559436	XM_018066977.1:chi-miR-1271-3p,XM_018043652.1:novel_566,XM_018066972.1:chi-miR-1271-3p,XM_018066973.1:chi-miR-1271-3p,XM_018066976.1:chi-miR-1271-3p,XM_018043651.1:novel_566,XM_018066974.1:chi-miR-1271-3p,XM_018058038.1:novel_566,XM_018043653.1:novel_566,XM_018066975.1:chi-miR-1271-3p
Molecular Function	GO:0016500	protein-hormone receptor activity	7	15	0.00218377	0.0559436	XM_018053896.1:novel_1187,XM_018048808.1:novel_1187,NM_001285636.1:novel_604,NM_001285730.1:novel_1187,XM_018044563.1:novel_566,XM_018059922.1:novel_566,XM_018059921.1:novel_566
Molecular Function	GO:0019901	protein kinase binding	127	724	0.00226358	0.0578446	XM_018043462.1:novel_1187,XM_018059341.1:chi-miR-1271-3p,NM_001314344.1:novel_1187,NM_001314344.1:novel_604,XM_018060527.1:chi-miR-1271-3p,XM_018058070.1:novel_1187,XM_013966776.2:novel_566,XM_018066963.1:novel_438,XM_018050162.1:novel_566,XM_018061575.1:novel_389,XM_018038349.1:novel_473,XM_018051006.1:novel_1263,XM_018051006.1:novel_566,XM_005677470.3:novel_438,XM_018042791.1:novel_1187,XM_0180…
Biological Process	GO:0000294	nuclear-transcribed mRNA catabolic process, endonucleolytic cleavage-dependent decay	3	3	0.00261468	0.0585553	XM_018041773.1:novel_438,XM_018041783.1:novel_438,XM_018041789.1:novel_438
Biological Process	GO:0000727	double-strand break repair via break-induced replication	3	3	0.00261468	0.0585553	XM_018061811.1:novel_566,XM_005698886.3:novel_566,XM_013962632.2:chi-miR-146b-3p
Biological Process	GO:0001808	negative regulation of type IV hypersensitivity	3	3	0.00261468	0.0585553	XM_005697697.3:novel_438,XM_013966126.2:novel_1263,XM_005675529.3:novel_1263
Biological Process	GO:0002034	regulation of blood vessel diameter by renin-angiotensin	3	3	0.00261468	0.0585553	XM_005693314.3:novel_438,XM_005693314.3:novel_1187,XM_005693314.3:novel_566,XM_018064401.1:novel_438,XM_018064401.1:novel_1187,XM_018064401.1:novel_566,XM_005693315.3:novel_438,XM_005693315.3:novel_1187,XM_005693315.3:novel_566
Biological Process	GO:0002865	negative regulation of acute inflammatory response to antigenic stimulus	3	3	0.00261468	0.0585553	XM_005675529.3:novel_1263,XM_005697697.3:novel_438,XM_013966126.2:novel_1263
Biological Process	GO:0002884	negative regulation of hypersensitivity	3	3	0.00261468	0.0585553	XM_013966126.2:novel_1263,XM_005697697.3:novel_438,XM_005675529.3:novel_1263
Biological Process	GO:0003072	renal control of peripheral vascular resistance involved in regulation of systemic arterial blood pressure	3	3	0.00261468	0.0585553	XM_005693314.3:novel_438,XM_005693314.3:novel_1187,XM_005693314.3:novel_566,XM_005693315.3:novel_438,XM_005693315.3:novel_1187,XM_005693315.3:novel_566,XM_018064401.1:novel_438,XM_018064401.1:novel_1187,XM_018064401.1:novel_566
Biological Process	GO:0003205	cardiac chamber development	40	186	0.00253526	0.0585553	NM_001314239.1:chi-miR-1271-3p,XM_018051078.1:novel_566,XM_018053607.1:novel_1271,XM_018058756.1:novel_438,XM_018058756.1:novel_566,XM_018062596.1:novel_566,XM_018051075.1:novel_566,XM_018062598.1:novel_566,XM_018059119.1:chi-miR-1271-3p,XM_018039536.1:novel_566,XM_018038592.1:chi-miR-1271-3p,XM_018038592.1:novel_566,XM_018050152.1:novel_1187,XM_018051079.1:novel_566,XM_018041116.1:novel_1271,XM_…
Biological Process	GO:0006404	RNA import into nucleus	3	3	0.00261468	0.0585553	XM_018066122.1:novel_1271,XM_018066122.1:novel_566,XM_005695120.2:novel_1271,XM_005695120.2:novel_566,XM_018066121.1:novel_1271,XM_018066121.1:novel_566
Biological Process	GO:0007225	patched ligand maturation	3	3	0.00261468	0.0585553	XM_013970119.2:novel_604,XM_005690504.3:novel_604,XM_018060190.1:novel_604
Biological Process	GO:0008589	regulation of smoothened signaling pathway	20	75	0.00232084	0.0585553	XM_018059354.1:novel_566,XM_018046458.1:novel_438,XM_018059365.1:novel_566,XM_005690504.3:novel_604,XM_013970119.2:novel_604,XM_018046460.1:novel_438,XM_005676550.3:novel_566,XM_018059293.1:novel_1187,XM_013975113.2:chi-miR-1271-3p,XM_013972739.2:novel_566,XM_018059358.1:novel_566,XM_005689508.3:novel_1187,XM_013975115.2:chi-miR-1271-3p,XM_005676549.3:novel_566,XM_018046462.1:novel_1187,XM_018046…
Biological Process	GO:0010714	positive regulation of collagen metabolic process	8	19	0.00235837	0.0585553	XM_018055386.1:novel_566,XM_018059293.1:novel_1187,XM_005693315.3:novel_438,XM_005693315.3:novel_1187,XM_005693315.3:novel_566,XM_018055379.1:novel_566,NM_001285616.1:novel_604,XM_018064401.1:novel_438,XM_018064401.1:novel_1187,XM_018064401.1:novel_566,XM_005693314.3:novel_438,XM_005693314.3:novel_1187,XM_005693314.3:novel_566,NM_001285646.1:novel_1187,NM_001285646.1:novel_566
Biological Process	GO:0010998	regulation of translational initiation by eIF2 alpha phosphorylation	8	19	0.00235837	0.0585553	XM_018055124.1:novel_566,XM_018055325.1:novel_1187,XM_018055325.1:novel_566,XM_013972700.2:novel_1187,XM_013972698.2:novel_1187,XM_018055123.1:novel_566,XM_013972699.2:novel_1187,XM_018055121.1:novel_566,XM_018055323.1:novel_1187
Biological Process	GO:0014835	myoblast differentiation involved in skeletal muscle regeneration	3	3	0.00261468	0.0585553	XM_018038793.1:novel_566,XM_018038791.1:novel_1187,XM_018038792.1:novel_1187
Biological Process	GO:0015761	mannose transport	3	3	0.00261468	0.0585553	XM_013964217.2:novel_1187,XM_005680885.3:novel_1187,XM_005680886.3:novel_1187
Biological Process	GO:0032963	collagen metabolic process	18	65	0.00239603	0.0585553	XM_005688450.3:novel_1187,XM_018047707.1:novel_1271,XM_018047707.1:novel_1187,XM_018047707.1:novel_566,XM_005693315.3:novel_438,XM_005693315.3:novel_1187,XM_005693315.3:novel_566,XM_018064893.1:novel_1187,NM_001314245.1:novel_566,NM_001285616.1:novel_604,XM_018064894.1:novel_1187,XM_018055379.1:novel_566,XM_018049912.1:novel_438,XM_018049912.1:novel_1187,XM_018049912.1:chi-miR-133b,XM_018059293.1…
Biological Process	GO:0032967	positive regulation of collagen biosynthetic process	8	19	0.00235837	0.0585553	XM_018055386.1:novel_566,XM_018059293.1:novel_1187,XM_005693315.3:novel_438,XM_005693315.3:novel_1187,XM_005693315.3:novel_566,XM_018055379.1:novel_566,NM_001285616.1:novel_604,XM_018064401.1:novel_438,XM_018064401.1:novel_1187,XM_018064401.1:novel_566,XM_005693314.3:novel_438,XM_005693314.3:novel_1187,XM_005693314.3:novel_566,NM_001285646.1:novel_1187,NM_001285646.1:novel_566
Biological Process	GO:0034414	tRNA 3'-trailer cleavage, endonucleolytic	3	3	0.00261468	0.0585553	XM_018039723.1:novel_643,XM_018039724.1:novel_643,XM_018064679.1:novel_438
Biological Process	GO:0035638	signal maturation	3	3	0.00261468	0.0585553	XM_005690504.3:novel_604,XM_013970119.2:novel_604,XM_018060190.1:novel_604
Biological Process	GO:0042097	interleukin-4 biosynthetic process	3	3	0.00261468	0.0585553	XM_018051888.1:novel_1271,XM_018051877.1:novel_438,XM_018051883.1:novel_438
Biological Process	GO:0042779	tRNA 3'-trailer cleavage	3	3	0.00261468	0.0585553	XM_018064679.1:novel_438,XM_018039724.1:novel_643,XM_018039723.1:novel_643
Biological Process	GO:0043973	histone H3-K4 acetylation	3	3	0.00261468	0.0585553	XM_018041309.1:novel_566,XM_005698351.3:novel_566,XM_018041310.1:novel_566
Biological Process	GO:0044253	positive regulation of multicellular organismal metabolic process	8	19	0.00235837	0.0585553	XM_005693314.3:novel_438,XM_005693314.3:novel_1187,XM_005693314.3:novel_566,NM_001285646.1:novel_1187,NM_001285646.1:novel_566,XM_018064401.1:novel_438,XM_018064401.1:novel_1187,XM_018064401.1:novel_566,NM_001285616.1:novel_604,XM_018055379.1:novel_566,XM_005693315.3:novel_438,XM_005693315.3:novel_1187,XM_005693315.3:novel_566,XM_018059293.1:novel_1187,XM_018055386.1:novel_566
Biological Process	GO:0044268	multicellular organismal protein metabolic process	3	3	0.00261468	0.0585553	XM_018064170.1:novel_566,XM_018064173.1:novel_566,XM_018064169.1:novel_566
Biological Process	GO:0045402	regulation of interleukin-4 biosynthetic process	3	3	0.00261468	0.0585553	XM_018051883.1:novel_438,XM_018051877.1:novel_438,XM_018051888.1:novel_1271
Biological Process	GO:0045404	positive regulation of interleukin-4 biosynthetic process	3	3	0.00261468	0.0585553	XM_018051877.1:novel_438,XM_018051888.1:novel_1271,XM_018051883.1:novel_438
Biological Process	GO:0046901	tetrahydrofolylpolyglutamate biosynthetic process	3	3	0.00261468	0.0585553	XM_018055824.1:novel_566,XM_018055823.1:novel_566,XM_018055825.1:novel_566
Biological Process	GO:0050922	negative regulation of chemotaxis	13	41	0.00256376	0.0585553	XM_018066812.1:novel_1187,XM_018054874.1:chi-miR-1271-3p,XM_018066809.1:novel_1187,XM_018066811.1:novel_1187,XM_018054875.1:chi-miR-1271-3p,XM_018066810.1:novel_1187,XM_018054872.1:chi-miR-1271-3p,XM_018066816.1:novel_1187,XM_018054877.1:chi-miR-1271-3p,XM_018054876.1:chi-miR-1271-3p,XM_018054871.1:chi-miR-1271-3p,XM_005693218.3:novel_1271,XM_018042908.1:novel_1263
Biological Process	GO:0060735	regulation of eIF2 alpha phosphorylation by dsRNA	3	3	0.00261468	0.0585553	XM_013972700.2:novel_1187,XM_013972699.2:novel_1187,XM_013972698.2:novel_1187
Biological Process	GO:0061015	snRNA import into nucleus	3	3	0.00261468	0.0585553	XM_018066121.1:novel_1271,XM_018066121.1:novel_566,XM_018066122.1:novel_1271,XM_018066122.1:novel_566,XM_005695120.2:novel_1271,XM_005695120.2:novel_566
Biological Process	GO:0072028	nephron morphogenesis	22	86	0.00255819	0.0585553	XM_018057277.1:novel_566,XM_018041681.1:chi-miR-1271-3p,XM_018057279.1:novel_566,XM_018065012.1:novel_566,XM_018059476.1:novel_566,XM_018057278.1:novel_566,XM_018059477.1:novel_566,XM_018039536.1:novel_566,XM_018041115.1:novel_1271,XM_018057276.1:novel_566,XM_018065740.1:novel_438,XM_018055379.1:novel_566,XM_018041680.1:chi-miR-1271-3p,XM_005678145.3:novel_566,XM_018045698.1:novel_566,XM_01805538…
Biological Process	GO:0072171	mesonephric tubule morphogenesis	20	75	0.00232084	0.0585553	XM_018059324.1:novel_566,XM_018041116.1:novel_1271,NM_001285646.1:novel_1187,NM_001285646.1:novel_566,XM_018041114.1:novel_1271,XM_018041117.1:novel_1271,XM_018039536.1:novel_566,XM_018041115.1:novel_1271,XM_018057276.1:novel_566,XM_018055379.1:novel_566,XM_005678145.3:novel_566,XM_018041680.1:chi-miR-1271-3p,XM_018055386.1:novel_566,XM_018045698.1:novel_566,XM_018065012.1:novel_566,XM_018059476.…
Biological Process	GO:1902463	protein localization to cell leading edge	3	3	0.00261468	0.0585553	XM_005677470.3:novel_438,XM_018042908.1:novel_1263,XM_005677469.3:novel_438
Biological Process	GO:1904467	regulation of tumor necrosis factor secretion	3	3	0.00261468	0.0585553	XM_018041773.1:novel_438,XM_018041783.1:novel_438,XM_018041789.1:novel_438
Biological Process	GO:1904468	negative regulation of tumor necrosis factor secretion	3	3	0.00261468	0.0585553	XM_018041783.1:novel_438,XM_018041789.1:novel_438,XM_018041773.1:novel_438
Biological Process	GO:1905267	endonucleolytic cleavage involved in tRNA processing	3	3	0.00261468	0.0585553	XM_018039724.1:novel_643,XM_018039723.1:novel_643,XM_018064679.1:novel_438
Biological Process	GO:1990868	response to chemokine	3	3	0.00261468	0.0585553	XM_018041773.1:novel_438,XM_018041789.1:novel_438,XM_018041783.1:novel_438
Biological Process	GO:1990869	cellular response to chemokine	3	3	0.00261468	0.0585553	XM_018041773.1:novel_438,XM_018041789.1:novel_438,XM_018041783.1:novel_438
Biological Process	GO:2000625	regulation of miRNA catabolic process	3	3	0.00261468	0.0585553	XM_018041773.1:novel_438,XM_018041789.1:novel_438,XM_018041783.1:novel_438
Biological Process	GO:2000627	positive regulation of miRNA catabolic process	3	3	0.00261468	0.0585553	XM_018041789.1:novel_438,XM_018041783.1:novel_438,XM_018041773.1:novel_438
Cellular Component	GO:0044545	NSL complex	3	3	0.00261468	0.0585553	XM_013963665.2:chi-miR-133b,NM_001287027.1:chi-miR-133b,NM_001287026.1:chi-miR-133b
Cellular Component	GO:0097226	sperm mitochondrial sheath	3	3	0.00261468	0.0585553	XM_018058087.1:chi-miR-1271-3p,XM_005676683.2:chi-miR-1271-3p,XM_005676684.3:novel_1187,XM_005676684.3:novel_604
Cellular Component	GO:0097635	extrinsic component of autophagosome membrane	3	3	0.00261468	0.0585553	XM_018061432.1:novel_566,XM_018061433.1:novel_566,XM_018061434.1:novel_566
Molecular Function	GO:0004306	ethanolamine-phosphate cytidylyltransferase activity	3	3	0.00261468	0.0585553	XM_018065451.1:novel_438,XM_018065450.1:novel_438,XM_018065452.1:novel_438
Molecular Function	GO:0004326	tetrahydrofolylpolyglutamate synthase activity	3	3	0.00261468	0.0585553	XM_018055824.1:novel_566,XM_018055825.1:novel_566,XM_018055823.1:novel_566
Molecular Function	GO:0004363	glutathione synthase activity	3	3	0.00261468	0.0585553	XM_018057752.1:chi-miR-133b,XM_005688485.3:chi-miR-133b,XM_005688486.3:chi-miR-133b
Molecular Function	GO:0004507	steroid 11-beta-monooxygenase activity	3	3	0.00261468	0.0585553	XM_018058132.1:novel_604,XM_018058131.1:novel_604,XM_018058109.1:novel_604
Molecular Function	GO:0004620	phospholipase activity	29	123	0.00230813	0.0585553	XM_018062424.1:novel_566,XM_013962734.2:novel_566,XM_018054409.1:novel_1263,XM_005674959.3:novel_566,XM_005693262.3:novel_566,XM_005693262.3:chi-miR-133b,XM_018065261.1:novel_1187,XM_013972683.2:chi-miR-1271-3p,XM_018065259.1:novel_1187,XM_018066969.1:novel_604,XM_018054408.1:novel_1263,XM_005693264.3:novel_566,XM_005693264.3:chi-miR-133b,XM_018054912.1:novel_1263,XM_013966440.2:chi-miR-146b-3p,X…
Molecular Function	GO:0004707	MAP kinase activity	13	41	0.00256376	0.0585553	XM_018038788.1:chi-miR-1271-3p,XM_013964768.2:chi-miR-133b,XM_018049691.1:chi-miR-133b,XM_018038793.1:novel_566,XM_005681861.3:chi-miR-133b,XM_013964770.2:chi-miR-133b,XM_005681863.3:chi-miR-133b,XM_005681862.2:chi-miR-133b,XM_018049689.1:chi-miR-133b,XM_018038791.1:novel_1187,XM_013964774.2:chi-miR-133b,XM_018038792.1:novel_1187,XM_013964769.2:chi-miR-133b
Molecular Function	GO:0008193	tRNA guanylyltransferase activity	3	3	0.00261468	0.0585553	XM_018050107.1:chi-miR-133b,XM_005683229.3:chi-miR-133b,XM_018050108.1:chi-miR-133b
Molecular Function	GO:0015578	mannose transmembrane transporter activity	3	3	0.00261468	0.0585553	XM_013964217.2:novel_1187,XM_005680885.3:novel_1187,XM_005680886.3:novel_1187
Molecular Function	GO:0017064	fatty acid amide hydrolase activity	3	3	0.00261468	0.0585553	XM_005678504.3:novel_566,XM_013962886.2:novel_566,XM_013962885.2:novel_566
Molecular Function	GO:0031434	mitogen-activated protein kinase kinase binding	8	19	0.00235837	0.0585553	XM_018066960.1:novel_438,XM_018066963.1:novel_438,XM_018051006.1:novel_1263,XM_018051006.1:novel_566,XM_018066961.1:novel_438,XM_018066959.1:novel_438,XM_018066958.1:novel_438,XM_018066962.1:novel_438,XM_018059341.1:chi-miR-1271-3p
Molecular Function	GO:0033878	hormone-sensitive lipase activity	3	3	0.00261468	0.0585553	XM_018062482.1:novel_1187,XM_018062484.1:novel_1187,XM_018062483.1:novel_1187
Molecular Function	GO:0035594	ganglioside binding	3	3	0.00261468	0.0585553	XM_013971172.2:novel_1271,XM_013971172.2:novel_566,XM_013971174.2:novel_1271,XM_013971174.2:novel_566,XM_005692274.3:novel_1271,XM_005692274.3:novel_566
Molecular Function	GO:0047783	corticosterone 18-monooxygenase activity	3	3	0.00261468	0.0585553	XM_018058132.1:novel_604,XM_018058109.1:novel_604,XM_018058131.1:novel_604
Molecular Function	GO:0048257	3'-flap endonuclease activity	3	3	0.00261468	0.0585553	XM_018043095.1:novel_1187,XM_018043097.1:novel_1187,XM_018043096.1:novel_1187
Molecular Function	GO:0008395	steroid hydroxylase activity	11	32	0.0026491	0.0591975	XM_005701375.3:novel_1271,XM_018041628.1:novel_566,XM_018048844.1:novel_566,XM_018058109.1:novel_604,XM_018038920.1:novel_1187,XM_018058131.1:novel_604,XM_013975088.2:novel_1187,XM_018058132.1:novel_604,XM_005678341.3:chi-miR-146b-3p,XM_018041713.1:novel_566,XM_005698251.3:novel_1187
Cellular Component	GO:0055038	recycling endosome membrane	14	46	0.00273631	0.0610144	XM_005677470.3:novel_438,XM_018064267.1:novel_1263,XM_018043335.1:novel_566,XM_005692274.3:novel_1271,XM_005692274.3:novel_566,XM_018050995.1:novel_1263,XM_013971172.2:novel_1271,XM_013971172.2:novel_566,XM_005677469.3:novel_438,XM_005695130.3:novel_566,XM_005695131.3:novel_566,XM_018048741.1:novel_566,XM_018048642.1:chi-miR-146b-3p,XM_018048642.1:novel_566,XM_005685523.3:novel_1187,XM_013971174.…
Biological Process	GO:1903409	reactive oxygen species biosynthetic process	20	76	0.00274884	0.0611617	XM_013975126.2:novel_566,XM_018041331.1:novel_566,XM_018038620.1:novel_1187,XM_005698362.3:novel_566,XM_018038621.1:novel_1187,XM_018041330.1:novel_566,XM_018038622.1:novel_1187,XM_005698364.3:novel_566,XM_018053606.1:novel_1187,XM_018041783.1:novel_438,XM_018061848.1:novel_1187,XM_005698363.3:novel_566,XM_018054139.1:novel_1187,XM_018054139.1:chi-miR-133b,XM_013966776.2:novel_566,XM_005698361.3:…
Biological Process	GO:0007166	cell surface receptor signaling pathway	446	2877	0.00276645	0.0614212	XM_005701352.3:novel_1187,XM_018054605.1:novel_1271,XM_018044996.1:chi-miR-1271-3p,XM_013972739.2:novel_566,XM_005700681.3:novel_566,XM_018064347.1:chi-miR-146b-3p,XM_018050799.1:novel_566,XM_005675093.3:chi-miR-1271-3p,XM_018041197.1:novel_1187,XM_018062464.1:novel_566,XM_018050923.1:novel_1187,XM_018065490.1:chi-miR-1271-3p,XM_018052388.1:novel_566,XM_018053606.1:novel_1187,XM_018042790.1:novel…
Biological Process	GO:0061013	regulation of mRNA catabolic process	15	51	0.00284329	0.0629916	XM_018048799.1:novel_438,XM_005692050.3:novel_604,XM_018048802.1:novel_438,XM_018062673.1:novel_566,XM_005692650.3:novel_566,XM_005692049.3:novel_604,XM_018048801.1:novel_438,XM_018041789.1:novel_438,XM_005692051.3:novel_604,XR_001919531.1:novel_566,XM_018041783.1:novel_438,XM_018041773.1:novel_438,XM_018062674.1:novel_566,XM_018059232.1:chi-miR-1271-3p,XM_013964362.2:novel_438
Biological Process	GO:0006363	termination of RNA polymerase I transcription	6	12	0.00298565	0.0635544	XM_018062482.1:novel_1187,XM_018062484.1:novel_1187,XM_018062483.1:novel_1187,XM_005682900.3:novel_566,XM_018050470.1:novel_566,XM_018065119.1:novel_1187
Biological Process	GO:0006735	NADH regeneration	6	12	0.00298565	0.0635544	XM_018064308.1:novel_566,XM_018047859.1:novel_1271,XM_018047862.1:novel_1271,XM_018047861.1:novel_1271,XM_018047863.1:novel_1271,XM_018047864.1:novel_1271
Biological Process	GO:0010820	positive regulation of T cell chemotaxis	6	12	0.00298565	0.0635544	XM_018064577.1:novel_566,XM_018064578.1:novel_566,XM_013972612.2:novel_566,XM_013972613.2:novel_566,XM_018051672.1:novel_566,XM_005687094.3:novel_389
Biological Process	GO:0015825	L-serine transport	6	12	0.00298565	0.0635544	XM_018055426.1:novel_566,XM_013971045.2:novel_1271,XM_018062078.1:novel_1271,XM_018062075.1:novel_1271,XM_018062076.1:novel_1271,XM_018062077.1:novel_1271
Biological Process	GO:0021984	adenohypophysis development	6	12	0.00298565	0.0635544	XM_018041115.1:novel_1271,XM_018055379.1:novel_566,XM_018041116.1:novel_1271,XM_018055386.1:novel_566,XM_018041114.1:novel_1271,XM_018041117.1:novel_1271
Biological Process	GO:0030502	negative regulation of bone mineralization	6	12	0.00298565	0.0635544	XM_005684040.3:chi-miR-1271-3p,XM_005684040.3:novel_1187,XM_005684040.3:chi-miR-133b,XM_005684037.3:chi-miR-1271-3p,XM_005684037.3:novel_1187,XM_005684037.3:chi-miR-133b,XM_005684038.3:chi-miR-1271-3p,XM_005684038.3:novel_1187,XM_005684038.3:chi-miR-133b,XM_005684041.3:chi-miR-1271-3p,XM_005684041.3:novel_1187,XM_005684041.3:chi-miR-133b,XM_018061379.1:novel_1187,XM_018061379.1:novel_566,XM_00568…
Biological Process	GO:0032329	serine transport	6	12	0.00298565	0.0635544	XM_018062077.1:novel_1271,XM_018062076.1:novel_1271,XM_018062075.1:novel_1271,XM_018062078.1:novel_1271,XM_013971045.2:novel_1271,XM_018055426.1:novel_566
Biological Process	GO:0039702	viral budding via host ESCRT complex	6	12	0.00298565	0.0635544	XM_018051381.1:novel_566,XM_018057730.1:chi-miR-1271-3p,XM_018063554.1:novel_566,XM_018062209.1:novel_566,XM_018039551.1:novel_1271,XM_018061335.1:novel_566
Biological Process	GO:0051694	pointed-end actin filament capping	6	12	0.00298565	0.0635544	XM_018052202.1:chi-miR-1271-3p,XM_018052204.1:chi-miR-1271-3p,XM_005677623.3:chi-miR-1271-3p,XM_018052205.1:chi-miR-1271-3p,XM_005677622.3:chi-miR-1271-3p,XM_018052203.1:chi-miR-1271-3p
Biological Process	GO:0061620	glycolytic process through glucose-6-phosphate	6	12	0.00298565	0.0635544	XM_018047863.1:novel_1271,XM_018047859.1:novel_1271,XM_018047862.1:novel_1271,XM_018047861.1:novel_1271,XM_018064308.1:novel_566,XM_018047864.1:novel_1271
Biological Process	GO:0061621	canonical glycolysis	6	12	0.00298565	0.0635544	XM_018064308.1:novel_566,XM_018047863.1:novel_1271,XM_018047859.1:novel_1271,XM_018047862.1:novel_1271,XM_018047861.1:novel_1271,XM_018047864.1:novel_1271
Biological Process	GO:0061718	glucose catabolic process to pyruvate	6	12	0.00298565	0.0635544	XM_018047863.1:novel_1271,XM_018047861.1:novel_1271,XM_018047862.1:novel_1271,XM_018047859.1:novel_1271,XM_018064308.1:novel_566,XM_018047864.1:novel_1271
Cellular Component	GO:0009925	basal plasma membrane	10	28	0.00298171	0.0635544	XM_018064388.1:novel_566,XM_018047813.1:novel_438,XM_018043917.1:novel_566,XM_018064386.1:novel_566,XM_005678691.2:chi-miR-1271-3p,XM_018046032.1:chi-miR-1271-3p,XM_005680110.3:novel_438,XM_018047812.1:novel_438,XM_018064385.1:novel_566,XM_018064387.1:novel_566
Molecular Function	GO:0004859	phospholipase inhibitor activity	6	12	0.00298565	0.0635544	XM_018063279.1:novel_566,XM_018063278.1:novel_566,XM_018062525.1:novel_566,XM_018063281.1:novel_566,XM_018063280.1:novel_566,XM_018062524.1:novel_566
Molecular Function	GO:0015194	L-serine transmembrane transporter activity	6	12	0.00298565	0.0635544	XM_018062078.1:novel_1271,XM_013971045.2:novel_1271,XM_018055426.1:novel_566,XM_018062076.1:novel_1271,XM_018062077.1:novel_1271,XM_018062075.1:novel_1271
Molecular Function	GO:0022889	serine transmembrane transporter activity	6	12	0.00298565	0.0635544	XM_018062077.1:novel_1271,XM_018062076.1:novel_1271,XM_018062075.1:novel_1271,XM_018062078.1:novel_1271,XM_013971045.2:novel_1271,XM_018055426.1:novel_566
Molecular Function	GO:0034483	heparan sulfate sulfotransferase activity	10	28	0.00298171	0.0635544	XM_005678145.3:novel_566,XM_018050148.1:novel_1187,XM_018065928.1:novel_566,XM_018050152.1:novel_1187,XM_018045698.1:novel_566,XM_018050153.1:novel_1187,XM_018050150.1:novel_1187,XM_018050151.1:novel_1187,XM_018050149.1:novel_1187,XM_018050154.1:novel_1187
Molecular Function	GO:0042562	hormone binding	16	56	0.00289577	0.0635544	XM_005695992.3:novel_1263,XM_005695992.3:novel_1187,XM_018066735.1:chi-miR-133b,XM_018065021.1:novel_438,XM_018046143.1:novel_1187,XM_018046143.1:novel_566,XM_018066734.1:chi-miR-133b,XM_018059921.1:novel_566,XM_005694967.3:chi-miR-1271-3p,XM_018066731.1:chi-miR-133b,XM_005677233.3:chi-miR-1271-3p,XM_018059922.1:novel_566,XM_018066730.1:chi-miR-133b,XM_018066729.1:chi-miR-133b,XM_018051134.1:nove…
Molecular Function	GO:1905361	L-serine transporter activity	6	12	0.00298565	0.0635544	XM_018055426.1:novel_566,XM_013971045.2:novel_1271,XM_018062078.1:novel_1271,XM_018062075.1:novel_1271,XM_018062076.1:novel_1271,XM_018062077.1:novel_1271
Biological Process	GO:0050885	neuromuscular process controlling balance	21	82	0.00311867	0.0661132	XM_018048254.1:chi-miR-146b-3p,XM_018044398.1:novel_438,XM_013975209.2:novel_1263,XM_013964068.2:chi-miR-146b-3p,XM_005680611.3:chi-miR-146b-3p,XM_018048252.1:chi-miR-146b-3p,XM_018065433.1:novel_566,XM_018055990.1:novel_566,XM_018044399.1:novel_438,XM_013965878.2:novel_42,XM_018053390.1:novel_42,XM_005680607.3:chi-miR-146b-3p,XM_018048244.1:chi-miR-146b-3p,XM_018040928.1:chi-miR-1271-3p,XM_01804…
Biological Process	GO:0072078	nephron tubule morphogenesis	21	82	0.00311867	0.0661132	XM_018057279.1:novel_566,XM_018041681.1:chi-miR-1271-3p,XM_018057277.1:novel_566,XM_018059477.1:novel_566,XM_018057278.1:novel_566,XM_018065012.1:novel_566,XM_018059476.1:novel_566,XM_018045698.1:novel_566,XM_018055386.1:novel_566,XM_018055379.1:novel_566,XM_018065740.1:novel_438,XM_005678145.3:novel_566,XM_018041680.1:chi-miR-1271-3p,XM_018039536.1:novel_566,XM_018057276.1:novel_566,XM_018041115…
Biological Process	GO:0003198	epithelial to mesenchymal transition involved in endocardial cushion formation	9	24	0.00327467	0.0682983	XM_005693080.3:novel_1187,XM_005693084.3:novel_1187,XM_018041115.1:novel_1271,XM_018064140.1:novel_1187,XM_018039536.1:novel_566,XM_018041117.1:novel_1271,XM_013968979.2:novel_566,XM_018041114.1:novel_1271,XM_018041116.1:novel_1271
Biological Process	GO:0043277	apoptotic cell clearance	9	24	0.00327467	0.0682983	XM_005676783.3:novel_566,XM_018046317.1:chi-miR-1271-3p,XM_018046315.1:chi-miR-1271-3p,XM_005693218.3:novel_1271,XM_018063728.1:novel_604,XM_013974002.2:novel_566,NM_001314312.1:novel_566,XM_018065819.1:novel_566,XM_018046316.1:chi-miR-1271-3p
Biological Process	GO:0045648	positive regulation of erythrocyte differentiation	9	24	0.00327467	0.0682983	XM_005679946.3:novel_566,XM_018038792.1:novel_1187,XM_018047738.1:novel_566,XM_018048740.1:chi-miR-1271-3p,XM_018038791.1:novel_1187,XM_013963787.2:novel_566,XM_018065117.1:novel_566,XM_018038793.1:novel_566,XM_018065115.1:novel_566
Biological Process	GO:0048846	axon extension involved in axon guidance	13	42	0.00325159	0.0682983	XM_018066812.1:novel_1187,XM_005690371.3:novel_566,XM_018054874.1:chi-miR-1271-3p,XM_018054875.1:chi-miR-1271-3p,XM_018066811.1:novel_1187,XM_018066809.1:novel_1187,XM_018066810.1:novel_1187,XM_018062464.1:novel_566,XM_018054872.1:chi-miR-1271-3p,XM_018054877.1:chi-miR-1271-3p,XM_018054876.1:chi-miR-1271-3p,XM_018066816.1:novel_1187,XM_018054871.1:chi-miR-1271-3p
Biological Process	GO:1902284	neuron projection extension involved in neuron projection guidance	13	42	0.00325159	0.0682983	XM_018054877.1:chi-miR-1271-3p,XM_018054876.1:chi-miR-1271-3p,XM_018066816.1:novel_1187,XM_018054871.1:chi-miR-1271-3p,XM_018066810.1:novel_1187,XM_018062464.1:novel_566,XM_018054872.1:chi-miR-1271-3p,XM_018054875.1:chi-miR-1271-3p,XM_018066811.1:novel_1187,XM_018066809.1:novel_1187,XM_018066812.1:novel_1187,XM_005690371.3:novel_566,XM_018054874.1:chi-miR-1271-3p
Molecular Function	GO:0004435	phosphatidylinositol phospholipase C activity	9	24	0.00327467	0.0682983	XM_018065261.1:novel_1187,XR_001919227.1:chi-miR-1271-3p,XR_001918544.1:novel_1271,XM_018042789.1:novel_566,XM_018065259.1:novel_1187,XM_018066969.1:novel_604,XM_013972683.2:chi-miR-1271-3p,XM_018066970.1:novel_604,XM_018065262.1:novel_1187
Molecular Function	GO:0004629	phospholipase C activity	9	24	0.00327467	0.0682983	XM_018065261.1:novel_1187,XR_001919227.1:chi-miR-1271-3p,XR_001918544.1:novel_1271,XM_018042789.1:novel_566,XM_018065262.1:novel_1187,XM_018065259.1:novel_1187,XM_018066969.1:novel_604,XM_013972683.2:chi-miR-1271-3p,XM_018066970.1:novel_604
Molecular Function	GO:0005158	insulin receptor binding	13	42	0.00325159	0.0682983	XM_005680532.3:chi-miR-146b-3p,XM_018045266.1:novel_1187,XM_018058057.1:novel_1187,XM_018061747.1:novel_566,XM_018054988.1:novel_438,XM_018054988.1:novel_566,NM_001287041.1:novel_1266,XM_018061748.1:novel_566,XM_018058056.1:novel_1187,XM_018061749.1:novel_566,XM_018061750.1:novel_566,XM_005692024.3:novel_566,XM_018061751.1:novel_566,XM_018054990.1:novel_438,XM_018054990.1:novel_566
Biological Process	GO:0042094	interleukin-2 biosynthetic process	7	16	0.00342362	0.0705498	XM_018065112.1:novel_566,XM_018065114.1:novel_566,XM_005689508.3:novel_1187,XM_018065115.1:novel_566,XM_018065113.1:novel_566,XM_018065117.1:novel_566,XM_013968554.2:novel_566
Biological Process	GO:0045076	regulation of interleukin-2 biosynthetic process	7	16	0.00342362	0.0705498	XM_018065114.1:novel_566,XM_018065112.1:novel_566,XM_018065117.1:novel_566,XM_013968554.2:novel_566,XM_005689508.3:novel_1187,XM_018065113.1:novel_566,XM_018065115.1:novel_566
Biological Process	GO:0046755	viral budding	7	16	0.00342362	0.0705498	XM_018051381.1:novel_566,XM_018055810.1:novel_566,XM_018063554.1:novel_566,XM_018062209.1:novel_566,XM_018057730.1:chi-miR-1271-3p,XM_018039551.1:novel_1271,XM_018061335.1:novel_566
Biological Process	GO:0051220	cytoplasmic sequestering of protein	7	16	0.00342362	0.0705498	XM_018065021.1:novel_438,XM_018051051.1:novel_1263,XM_018051052.1:novel_1263,XM_013975113.2:chi-miR-1271-3p,XM_018045139.1:chi-miR-1271-3p,XM_013975115.2:chi-miR-1271-3p,XM_018051672.1:novel_566
Biological Process	GO:0097011	cellular response to granulocyte macrophage colony-stimulating factor stimulus	7	16	0.00342362	0.0705498	XM_005701352.3:novel_1187,XM_018045112.1:novel_1187,XR_001297572.2:novel_566,XM_018059398.1:novel_1187,XM_018045111.1:novel_1187,XM_005701353.3:novel_1187,XM_013976846.2:novel_1187
Biological Process	GO:0097012	response to granulocyte macrophage colony-stimulating factor	7	16	0.00342362	0.0705498	XM_018045112.1:novel_1187,XM_005701352.3:novel_1187,XM_018059398.1:novel_1187,XR_001297572.2:novel_566,XM_013976846.2:novel_1187,XM_005701353.3:novel_1187,XM_018045111.1:novel_1187
Molecular Function	GO:0019798	procollagen-proline dioxygenase activity	8	20	0.00346018	0.0711611	XM_005682625.3:novel_1790,XM_018050727.1:novel_1790,XM_018050730.1:novel_1790,XM_013965333.2:novel_1790,XM_018050728.1:novel_1790,XM_013965331.2:novel_1790,XM_018050729.1:novel_1790,XM_018050726.1:novel_1790
Biological Process	GO:0006388	tRNA splicing, via endonucleolytic cleavage and ligation	11	33	0.00348553	0.071398	XM_018040205.1:chi-miR-1271-3p,XM_005699844.3:novel_566,XM_018063819.1:novel_1271,XM_018063821.1:novel_1271,XM_018040202.1:chi-miR-1271-3p,XM_013973545.2:novel_1187,XM_005676696.3:novel_1187,XM_018040206.1:chi-miR-1271-3p,XM_018042784.1:novel_566,XR_001919633.1:novel_1271,XM_018063820.1:novel_1271
Biological Process	GO:0048313	Golgi inheritance	11	33	0.00348553	0.071398	XM_018041331.1:novel_566,XM_013975126.2:novel_566,XM_005698361.3:novel_566,XM_018039834.1:chi-miR-1271-3p,XM_018039832.1:chi-miR-1271-3p,XM_005698363.3:novel_566,XM_005698364.3:novel_566,XM_005698362.3:novel_566,XM_018041330.1:novel_566,XM_018039836.1:chi-miR-1271-3p,XM_018039837.1:chi-miR-1271-3p
Biological Process	GO:0019674	NAD metabolic process	16	57	0.00351964	0.0718117	XM_018047864.1:novel_1271,XM_018060498.1:novel_566,XM_005694097.3:novel_1187,XM_013967593.2:novel_566,XM_018047861.1:novel_1271,XM_013967592.2:novel_566,XM_018040916.1:chi-miR-1271-3p,XM_005679977.3:novel_1187,XM_005679977.3:novel_566,XM_018047859.1:novel_1271,XM_005694095.3:novel_1187,XM_013967594.2:novel_566,XM_018066531.1:novel_1187,XM_018064308.1:novel_566,XM_018047862.1:novel_1271,XM_0180478…
Biological Process	GO:0051785	positive regulation of nuclear division	16	57	0.00351964	0.0718117	XM_018041114.1:novel_1271,XM_018041117.1:novel_1271,XM_018063268.1:novel_566,XM_018062368.1:novel_1187,XM_018041116.1:novel_1271,XM_018055386.1:novel_566,XM_018051134.1:novel_566,XM_018041115.1:novel_1271,XM_018051135.1:novel_566,XM_018055379.1:novel_566,XM_005681753.2:chi-miR-1271-3p,XM_005681753.2:novel_604,XM_018051728.1:novel_1263,XM_018040178.1:novel_566,XM_018057933.1:novel_566,NM_001287041…
Biological Process	GO:1902533	positive regulation of intracellular signal transduction	151	890	0.00357898	0.0728785	XM_018038793.1:novel_566,XM_018050087.1:novel_1271,XM_018063666.1:novel_604,XM_018054874.1:chi-miR-1271-3p,XM_018042461.1:novel_1187,XM_018039284.1:novel_566,XM_018054876.1:chi-miR-1271-3p,XM_018050851.1:novel_566,XM_018043482.1:novel_42,XM_018039837.1:chi-miR-1271-3p,XM_005684037.3:chi-miR-1271-3p,XM_005684037.3:novel_1187,XM_005684037.3:chi-miR-133b,XM_018066958.1:novel_438,XM_018041114.1:novel…
Biological Process	GO:0019915	lipid storage	20	78	0.00380474	0.0760964	XM_018065115.1:novel_566,XM_018065112.1:novel_566,XM_005685280.3:novel_566,XM_018065117.1:novel_566,XM_018041789.1:novel_438,XM_005685281.3:novel_566,XM_018065113.1:novel_566,XM_018041773.1:novel_438,XM_018052861.1:chi-miR-1271-3p,XM_018039339.1:chi-miR-133b,XM_018048904.1:chi-miR-1271-3p,XM_018048827.1:novel_1187,XM_018051766.1:novel_42,XM_018051766.1:novel_566,XM_005685279.3:novel_566,XM_018048…
Biological Process	GO:0044387	negative regulation of protein kinase activity by regulation of protein phosphorylation	5	9	0.00384757	0.0760964	XM_018042128.1:novel_1187,XM_018042127.1:novel_1187,XM_013972700.2:novel_1187,XM_013972698.2:novel_1187,XM_013972699.2:novel_1187
Biological Process	GO:0046543	development of secondary female sexual characteristics	5	9	0.00384757	0.0760964	XM_018065115.1:novel_566,XM_018065113.1:novel_566,XM_018065117.1:novel_566,XM_018065112.1:novel_566,XM_018065114.1:novel_566
Biological Process	GO:0072497	mesenchymal stem cell differentiation	5	9	0.00384757	0.0760964	XM_018043211.1:novel_1187,XM_018043213.1:novel_1187,XM_018043209.1:novel_1187,XM_018043210.1:novel_1187,XM_018043212.1:novel_1187
Biological Process	GO:0097168	mesenchymal stem cell proliferation	5	9	0.00384757	0.0760964	XM_018043210.1:novel_1187,XM_018043209.1:novel_1187,XM_018043212.1:novel_1187,XM_018043211.1:novel_1187,XM_018043213.1:novel_1187
Biological Process	GO:1902460	regulation of mesenchymal stem cell proliferation	5	9	0.00384757	0.0760964	XM_018043209.1:novel_1187,XM_018043210.1:novel_1187,XM_018043212.1:novel_1187,XM_018043211.1:novel_1187,XM_018043213.1:novel_1187
Biological Process	GO:1902462	positive regulation of mesenchymal stem cell proliferation	5	9	0.00384757	0.0760964	XM_018043212.1:novel_1187,XM_018043210.1:novel_1187,XM_018043209.1:novel_1187,XM_018043213.1:novel_1187,XM_018043211.1:novel_1187
Cellular Component	GO:0005655	nucleolar ribonuclease P complex	5	9	0.00384757	0.0760964	XM_005687965.3:novel_566,XM_018057141.1:novel_566,XM_018057143.1:novel_566,XM_005687966.3:novel_566,XM_005687964.2:novel_566
Cellular Component	GO:0030677	ribonuclease P complex	5	9	0.00384757	0.0760964	XM_005687964.2:novel_566,XM_018057143.1:novel_566,XM_005687966.3:novel_566,XM_005687965.3:novel_566,XM_018057141.1:novel_566
Cellular Component	GO:0030681	multimeric ribonuclease P complex	5	9	0.00384757	0.0760964	XM_018057143.1:novel_566,XM_005687966.3:novel_566,XM_005687965.3:novel_566,XM_018057141.1:novel_566,XM_005687964.2:novel_566
Cellular Component	GO:0043219	lateral loop	5	9	0.00384757	0.0760964	XM_018054054.1:novel_1187,XM_013967244.2:novel_1187,XM_018062368.1:novel_1187,XM_018054052.1:novel_1187,XM_018054053.1:novel_1187
Molecular Function	GO:0005536	glucose binding	5	9	0.00384757	0.0760964	XM_018042326.1:novel_1187,XM_018050630.1:novel_1187,XM_018050631.1:novel_1187,XM_013963394.2:novel_1187,XM_018050632.1:novel_1187
Molecular Function	GO:0045118	azole transporter activity	5	9	0.00384757	0.0760964	XM_018062077.1:novel_1271,XM_018062076.1:novel_1271,XM_018062075.1:novel_1271,XM_018062078.1:novel_1271,XM_013971045.2:novel_1271
Molecular Function	GO:0046625	sphingolipid binding	5	9	0.00384757	0.0760964	XM_018060543.1:novel_604,XM_018060542.1:novel_604,XM_005692274.3:novel_1271,XM_005692274.3:novel_566,XM_013971174.2:novel_1271,XM_013971174.2:novel_566,XM_013971172.2:novel_1271,XM_013971172.2:novel_566
Molecular Function	GO:1901474	azole transmembrane transporter activity	5	9	0.00384757	0.0760964	XM_018062076.1:novel_1271,XM_018062077.1:novel_1271,XM_018062075.1:novel_1271,XM_018062078.1:novel_1271,XM_013971045.2:novel_1271
Biological Process	GO:0006468	protein phosphorylation	356	2273	0.00398572	0.078678	XM_018058103.1:novel_566,XM_018047627.1:novel_643,XM_018049000.1:novel_1187,XM_013966639.2:novel_566,XM_018046082.1:novel_438,XM_018055911.1:novel_566,XM_013972613.2:novel_566,XM_005693952.3:novel_1187,XM_018039832.1:chi-miR-1271-3p,XM_018061433.1:novel_566,XM_018063078.1:novel_1263,XM_018061661.1:novel_1187,XM_018056459.1:novel_566,XM_018050149.1:novel_1187,XM_018048388.1:chi-miR-1271-3p,XM_0180…
Biological Process	GO:0003272	endocardial cushion formation	10	29	0.0039964	0.0787383	XM_018055826.1:novel_1271,XM_005693080.3:novel_1187,XM_018064140.1:novel_1187,XM_018041115.1:novel_1271,XM_018039536.1:novel_566,XM_005693084.3:novel_1187,XM_018041114.1:novel_1271,XM_018041117.1:novel_1271,XM_013968979.2:novel_566,XM_018041116.1:novel_1271
Biological Process	GO:0001658	branching involved in ureteric bud morphogenesis	18	68	0.00408298	0.0802909	XM_018055386.1:novel_566,XM_018041115.1:novel_1271,XM_018057276.1:novel_566,XM_018039536.1:novel_566,XM_018055379.1:novel_566,XM_018041680.1:chi-miR-1271-3p,XM_018041114.1:novel_1271,XM_018041117.1:novel_1271,XM_018059324.1:novel_566,NM_001285646.1:novel_1187,NM_001285646.1:novel_566,XM_018041116.1:novel_1271,XM_018057279.1:novel_566,XM_018057277.1:novel_566,XM_018041681.1:chi-miR-1271-3p,XM_0180…
Molecular Function	GO:0005096	GTPase activator activity	65	342	0.00414837	0.0814216	XM_018039917.1:novel_566,XM_018044398.1:novel_438,XM_018046720.1:novel_566,XM_018048728.1:chi-miR-1271-3p,XM_018048728.1:novel_1187,XM_018055802.1:chi-miR-133b,XM_018057556.1:novel_1187,XM_018064346.1:chi-miR-146b-3p,XM_018044419.1:novel_604,XM_018055290.1:chi-miR-1271-3p,XM_018059142.1:chi-miR-1271-3p,XM_018059142.1:novel_566,XM_018055261.1:chi-miR-1271-3p,XM_018048213.1:novel_643,XM_018048730.1…
Biological Process	GO:0002143	tRNA wobble position uridine thiolation	4	6	0.00427927	0.0819652	XM_018061855.1:novel_1187,XM_018061855.1:novel_566,XM_018061854.1:novel_1187,XM_018061854.1:novel_566,XR_001919437.1:novel_1187,XR_001919437.1:novel_566,XM_018058038.1:novel_566
Biological Process	GO:0006423	cysteinyl-tRNA aminoacylation	4	6	0.00427927	0.0819652	XM_018056353.1:novel_1187,XM_018056356.1:novel_1187,XM_018056355.1:novel_1187,XM_018056354.1:novel_1187
Biological Process	GO:0015949	nucleobase-containing small molecule interconversion	4	6	0.00427927	0.0819652	XM_005693641.3:novel_1187,XM_018058087.1:chi-miR-1271-3p,XM_005693645.3:novel_1187,XM_005693642.3:novel_1187
Biological Process	GO:0070966	nuclear-transcribed mRNA catabolic process, no-go decay	4	6	0.00427927	0.0819652	XM_005677838.3:chi-miR-1271-3p,XM_005677837.3:chi-miR-1271-3p,XM_005677840.3:chi-miR-1271-3p,XM_018038714.1:novel_566
Biological Process	GO:1900748	positive regulation of vascular endothelial growth factor signaling pathway	4	6	0.00427927	0.0819652	XM_018064388.1:novel_566,XM_018064385.1:novel_566,XM_018064387.1:novel_566,XM_018064386.1:novel_566
Biological Process	GO:1902033	regulation of hematopoietic stem cell proliferation	4	6	0.00427927	0.0819652	XM_005675181.3:novel_566,XM_005692215.3:novel_1187,XM_018062237.1:novel_1187,XM_005675182.3:novel_566
Biological Process	GO:1902035	positive regulation of hematopoietic stem cell proliferation	4	6	0.00427927	0.0819652	XM_005692215.3:novel_1187,XM_005675181.3:novel_566,XM_005675182.3:novel_566,XM_018062237.1:novel_1187
Cellular Component	GO:0002189	ribose phosphate diphosphokinase complex	4	6	0.00427927	0.0819652	XM_018043944.1:novel_1263,XM_018064762.1:novel_566,XM_018064761.1:novel_566,XM_018044448.1:novel_1168
Molecular Function	GO:0004615	phosphomannomutase activity	4	6	0.00427927	0.0819652	XM_018040669.1:novel_566,XM_013974851.2:novel_566,XM_005697494.3:novel_566,XM_018040670.1:novel_566
Molecular Function	GO:0004817	cysteine-tRNA ligase activity	4	6	0.00427927	0.0819652	XM_018056353.1:novel_1187,XM_018056356.1:novel_1187,XM_018056355.1:novel_1187,XM_018056354.1:novel_1187
Molecular Function	GO:0016702	oxidoreductase activity, acting on single donors with incorporation of molecular oxygen, incorporation of two atoms of oxygen	15	53	0.00426485	0.0819652	XM_013967592.2:novel_566,XM_005682625.3:novel_1790,XM_005686543.3:novel_566,XM_018050727.1:novel_1790,XM_018061761.1:novel_1187,XM_013967594.2:novel_566,XM_018050728.1:novel_1790,XM_013965331.2:novel_1790,XM_013965333.2:novel_1790,XM_018050730.1:novel_1790,XM_018062516.1:novel_1263,XM_018062516.1:novel_604,XM_018062515.1:novel_1263,XM_018062515.1:novel_604,XM_013967593.2:novel_566,XM_018050726.1:…
Molecular Function	GO:0047035	testosterone dehydrogenase (NAD+) activity	4	6	0.00427927	0.0819652	XM_005691832.3:novel_1187,XM_005680326.3:novel_1187,XM_005680325.3:novel_1187,XM_005676006.3:novel_566
Molecular Function	GO:0051525	NFAT protein binding	4	6	0.00427927	0.0819652	XM_018038792.1:novel_1187,XM_018038791.1:novel_1187,XM_018059106.1:novel_566,XM_018038793.1:novel_566
Cellular Component	GO:0031226	intrinsic component of plasma membrane	231	1428	0.00447835	0.0856195	XM_013962468.2:novel_566,XM_018061848.1:novel_1187,XM_018059351.1:novel_1187,XM_018059895.1:chi-miR-1271-3p,XM_018066798.1:novel_1187,XM_018044993.1:novel_566,XM_005682579.3:novel_566,XM_018047812.1:novel_438,XM_013966639.2:novel_566,XM_018042630.1:novel_643,XM_005685251.3:novel_566,XM_018066735.1:chi-miR-133b,XM_018067225.1:novel_566,XM_018064759.1:novel_1271,XM_018058361.1:novel_643,XM_01805024…
Biological Process	GO:0003203	endocardial cushion morphogenesis	11	34	0.00452055	0.0861073	XM_013968979.2:novel_566,XM_018041117.1:novel_1271,XM_018041114.1:novel_1271,XM_018041116.1:novel_1271,XM_005693080.3:novel_1187,XM_018055826.1:novel_1271,XM_005693084.3:novel_1187,XM_018039536.1:novel_566,XM_018064140.1:novel_1187,XM_018064147.1:novel_1263,XM_018064147.1:novel_1187,XM_018064147.1:novel_566,XM_018041115.1:novel_1271
Biological Process	GO:0048308	organelle inheritance	11	34	0.00452055	0.0861073	XM_005698363.3:novel_566,XM_018039832.1:chi-miR-1271-3p,XM_018039834.1:chi-miR-1271-3p,XM_005698361.3:novel_566,XM_013975126.2:novel_566,XM_018041331.1:novel_566,XM_018041330.1:novel_566,XM_018039836.1:chi-miR-1271-3p,XM_018039837.1:chi-miR-1271-3p,XM_005698362.3:novel_566,XM_005698364.3:novel_566
Molecular Function	GO:0004896	cytokine receptor activity	28	123	0.00460416	0.0875385	XM_005701352.3:novel_1187,XM_018045112.1:novel_1187,XM_005700681.3:novel_566,XM_013966126.2:novel_1263,XM_018051201.1:novel_1187,XM_018052389.1:novel_566,XM_018066844.1:novel_566,XM_005701353.3:novel_1187,XM_018051120.1:novel_1271,XM_018044315.1:novel_42,XM_018052392.1:novel_566,XM_018052390.1:novel_566,XM_018052387.1:novel_566,XM_018051121.1:novel_1271,XM_018052388.1:novel_566,XM_018041047.1:nov…
Biological Process	GO:0030858	positive regulation of epithelial cell differentiation	19	74	0.00464549	0.0877364	XM_018041680.1:chi-miR-1271-3p,XM_018065812.1:novel_1187,XM_018055369.1:novel_1187,NM_001285646.1:novel_1187,NM_001285646.1:novel_566,XM_018065820.1:novel_1187,XM_005699334.3:chi-miR-133b,XM_018065804.1:novel_1187,XM_018042790.1:novel_1187,XM_018042791.1:novel_1187,XM_005693084.3:novel_1187,XM_018041681.1:chi-miR-1271-3p,XM_018065815.1:novel_1187,XM_018065814.1:novel_1187,XM_018064140.1:novel_118…
Biological Process	GO:0042089	cytokine biosynthetic process	22	90	0.00464857	0.0877364	XM_018062763.1:novel_42,XM_018065115.1:novel_566,XR_001919541.1:novel_1266,XM_018058941.1:chi-miR-133b,XM_018063759.1:novel_566,XM_018065112.1:novel_566,XM_005676155.3:novel_42,XM_018065117.1:novel_566,XM_018062781.1:novel_42,XM_005689508.3:novel_1187,XM_005685252.3:novel_566,XM_018065113.1:novel_566,XM_018062774.1:novel_42,XM_018062797.1:novel_1266,XM_013968554.2:novel_566,XM_018051883.1:novel_4…
Biological Process	GO:0046823	negative regulation of nucleocytoplasmic transport	22	90	0.00464857	0.0877364	XM_018047975.1:novel_42,XM_018041773.1:novel_438,XM_018065021.1:novel_438,XM_018047974.1:novel_42,XM_005675093.3:chi-miR-1271-3p,XM_018041789.1:novel_438,XM_018051672.1:novel_566,XM_013975115.2:chi-miR-1271-3p,XM_018051051.1:novel_1263,XM_018051052.1:novel_1263,XM_005679654.2:novel_643,XM_018065490.1:chi-miR-1271-3p,XM_005698387.3:novel_1187,XM_005698387.3:novel_566,XM_018059398.1:novel_1187,XM_0…
Biological Process	GO:0050771	negative regulation of axonogenesis	19	74	0.00464549	0.0877364	XM_018066809.1:novel_1187,XM_018054875.1:chi-miR-1271-3p,XM_018066811.1:novel_1187,XM_018066812.1:novel_1187,XM_018054874.1:chi-miR-1271-3p,XM_005690675.3:chi-miR-1271-3p,XM_005679654.2:novel_643,XM_018054877.1:chi-miR-1271-3p,XM_018054876.1:chi-miR-1271-3p,XM_018045356.1:novel_1187,XM_018066810.1:novel_1187,XM_018054872.1:chi-miR-1271-3p,XM_018039082.1:novel_1187,XM_018039082.1:novel_566,XM_0180…
Cellular Component	GO:0043204	perikaryon	24	101	0.00472185	0.0889569	XM_013964768.2:chi-miR-133b,XM_018062369.1:novel_1187,XM_018059352.1:novel_1187,XM_005681861.3:chi-miR-133b,XM_018060632.1:novel_1187,XM_018062368.1:novel_1187,XM_005693080.3:novel_1187,XM_018059351.1:novel_1187,XM_018059350.1:novel_1187,XM_005693084.3:novel_1187,XM_018063659.1:novel_566,XM_005679654.2:novel_643,XM_018064140.1:novel_1187,XM_013964774.2:chi-miR-133b,XM_018043394.1:novel_566,XM_013…
Biological Process	GO:0006007	glucose catabolic process	6	13	0.00490229	0.0900974	XM_018047864.1:novel_1271,XM_018064308.1:novel_566,XM_018047863.1:novel_1271,XM_018047861.1:novel_1271,XM_018047862.1:novel_1271,XM_018047859.1:novel_1271
Biological Process	GO:0007220	Notch receptor processing	6	13	0.00490229	0.0900974	XM_005687094.3:novel_389,XM_018060236.1:novel_566,XM_018060234.1:novel_566,XM_018060237.1:novel_566,XM_005690536.3:novel_566,XM_018060235.1:novel_566
Biological Process	GO:0010819	regulation of T cell chemotaxis	6	13	0.00490229	0.0900974	XM_005687094.3:novel_389,XM_018051672.1:novel_566,XM_013972613.2:novel_566,XM_013972612.2:novel_566,XM_018064577.1:novel_566,XM_018064578.1:novel_566
Biological Process	GO:0032530	regulation of microvillus organization	6	13	0.00490229	0.0900974	XM_018055245.1:chi-miR-1271-3p,XM_018055259.1:chi-miR-1271-3p,XM_018055290.1:chi-miR-1271-3p,XM_018055255.1:chi-miR-1271-3p,XM_018055261.1:chi-miR-1271-3p,XM_018055298.1:chi-miR-1271-3p
Biological Process	GO:0034505	tooth mineralization	8	21	0.00492202	0.0900974	XM_018064893.1:novel_1187,XM_018059324.1:novel_566,XM_018040598.1:chi-miR-1271-3p,XM_018064894.1:novel_1187,XM_018064895.1:novel_1187,XM_018059656.1:novel_566,NM_001285616.1:novel_604,XM_018044514.1:novel_604
Biological Process	GO:0035751	regulation of lysosomal lumen pH	6	13	0.00490229	0.0900974	XM_018053598.1:novel_566,XR_001918598.1:novel_566,XM_018044351.1:novel_566,XM_018053597.1:novel_566,XM_018053599.1:novel_566,XR_001917640.1:novel_566
Biological Process	GO:0042308	negative regulation of protein import into nucleus	21	85	0.00491383	0.0900974	XM_018053390.1:novel_42,XM_013965878.2:novel_42,XM_013970799.2:novel_1187,XM_013975113.2:chi-miR-1271-3p,XM_018059398.1:novel_1187,XM_018042977.1:novel_1213,XM_018042977.1:novel_389,XM_018045139.1:chi-miR-1271-3p,XM_018043482.1:novel_42,XM_018041783.1:novel_438,XM_018051051.1:novel_1263,XM_018051052.1:novel_1263,XM_018065490.1:chi-miR-1271-3p,XM_005698387.3:novel_1187,XM_005698387.3:novel_566,XM_…
Biological Process	GO:0045136	development of secondary sexual characteristics	6	13	0.00490229	0.0900974	XM_018065117.1:novel_566,XM_018065115.1:novel_566,XM_013971446.2:novel_566,XM_018065113.1:novel_566,XM_018065114.1:novel_566,XM_018065112.1:novel_566
Biological Process	GO:0070168	negative regulation of biomineral tissue development	6	13	0.00490229	0.0900974	XM_018061379.1:novel_1187,XM_018061379.1:novel_566,XM_005684039.3:chi-miR-1271-3p,XM_005684039.3:novel_1187,XM_005684039.3:chi-miR-133b,XM_005684041.3:chi-miR-1271-3p,XM_005684041.3:novel_1187,XM_005684041.3:chi-miR-133b,XM_005684038.3:chi-miR-1271-3p,XM_005684038.3:novel_1187,XM_005684038.3:chi-miR-133b,XM_005684037.3:chi-miR-1271-3p,XM_005684037.3:novel_1187,XM_005684037.3:chi-miR-133b,XM_00568…
Biological Process	GO:0070257	positive regulation of mucus secretion	6	13	0.00490229	0.0900974	XM_018059379.1:novel_1263,XM_018059378.1:novel_1263,XM_018059377.1:novel_1263,XM_018059381.1:novel_1263,XM_018059380.1:novel_1263,XM_018061848.1:novel_1187
Biological Process	GO:1904590	negative regulation of protein import	21	85	0.00491383	0.0900974	XM_005698387.3:novel_1187,XM_005698387.3:novel_566,XM_018065490.1:chi-miR-1271-3p,XM_018051052.1:novel_1263,XM_018051051.1:novel_1263,XM_018051672.1:novel_566,XM_013975115.2:chi-miR-1271-3p,XM_018041789.1:novel_438,XM_005675093.3:chi-miR-1271-3p,XM_018047974.1:novel_42,XM_018065021.1:novel_438,XM_018047975.1:novel_42,XM_018041773.1:novel_438,XM_013975113.2:chi-miR-1271-3p,XM_013970799.2:novel_118…
Cellular Component	GO:0005890	sodium:potassium-exchanging ATPase complex	6	13	0.00490229	0.0900974	XM_018044991.1:novel_566,XM_018044993.1:novel_566,XM_018044274.1:chi-miR-1271-3p,XM_018044277.1:chi-miR-1271-3p,XM_018044272.1:chi-miR-1271-3p,XM_005677233.3:chi-miR-1271-3p
Molecular Function	GO:0003720	telomerase activity	6	13	0.00490229	0.0900974	XM_005683539.2:novel_566,XM_005683541.2:novel_566,XM_013965853.2:novel_566,XM_005683543.2:novel_566,XM_013965852.2:novel_566,XM_005683542.2:novel_566
Molecular Function	GO:0003964	RNA-directed DNA polymerase activity	6	13	0.00490229	0.0900974	XM_013965852.2:novel_566,XM_005683543.2:novel_566,XM_005683542.2:novel_566,XM_005683539.2:novel_566,XM_013965853.2:novel_566,XM_005683541.2:novel_566
Molecular Function	GO:0004540	ribonuclease activity	29	129	0.00480814	0.0900974	XM_018040205.1:chi-miR-1271-3p,XM_005687965.3:novel_566,XM_005692050.3:novel_604,XM_005691570.3:chi-miR-133b,XM_018062060.1:novel_1187,XM_018040202.1:chi-miR-1271-3p,XM_005687964.2:novel_566,XM_005692049.3:novel_604,XM_018041789.1:novel_438,XM_018058904.1:novel_1187,XM_018041773.1:novel_438,XM_018063820.1:novel_1271,XM_018057141.1:novel_566,XM_018056848.1:novel_566,XM_018058197.1:chi-miR-146b-3p,…
Molecular Function	GO:0052689	carboxylic ester hydrolase activity	37	175	0.00481094	0.0900974	XM_005687291.3:chi-miR-133b,XM_018062483.1:novel_1187,XM_005678504.3:novel_566,XM_005685279.3:novel_566,XM_018057289.1:chi-miR-1271-3p,XM_018051386.1:novel_566,XM_013962885.2:novel_566,XM_018044014.1:novel_604,XM_018054408.1:novel_1263,XM_005693264.3:novel_566,XM_005693264.3:chi-miR-133b,XR_001917085.1:novel_1187,XM_005675307.3:novel_566,XM_018054912.1:novel_1263,XM_013970413.2:novel_1187,XM_0139…
Biological Process	GO:0030195	negative regulation of blood coagulation	13	44	0.00507573	0.0924196	XM_018065812.1:novel_1187,XM_018065815.1:novel_1187,XM_018065814.1:novel_1187,XM_005699221.3:novel_566,XM_018065818.1:novel_1187,XM_005674804.3:chi-miR-1271-3p,XM_018065813.1:novel_1187,XM_018063664.1:novel_604,XM_018063665.1:novel_604,XM_018065804.1:novel_1187,XM_018065820.1:novel_1187,XM_018065808.1:novel_1187,XM_018063666.1:novel_604
Biological Process	GO:0045840	positive regulation of mitotic nuclear division	13	44	0.00507573	0.0924196	XM_005681753.2:chi-miR-1271-3p,XM_005681753.2:novel_604,XM_018051135.1:novel_566,XM_018040179.1:novel_566,NM_001287041.1:novel_1266,XM_018057933.1:novel_566,XM_018051134.1:novel_566,XM_018041115.1:novel_1271,XM_018041116.1:novel_1271,XM_018040178.1:novel_566,XM_018051728.1:novel_1263,XM_018063268.1:novel_566,XM_018041117.1:novel_1271,XM_018041114.1:novel_1271
Biological Process	GO:1900047	negative regulation of hemostasis	13	44	0.00507573	0.0924196	XM_018065814.1:novel_1187,XM_018065815.1:novel_1187,XM_018065812.1:novel_1187,XM_018065813.1:novel_1187,XM_018065818.1:novel_1187,XM_005699221.3:novel_566,XM_005674804.3:chi-miR-1271-3p,XM_018065820.1:novel_1187,XM_018065804.1:novel_1187,XM_018063665.1:novel_604,XM_018063664.1:novel_604,XM_018065808.1:novel_1187,XM_018063666.1:novel_604
Biological Process	GO:0015824	proline transport	7	17	0.00513438	0.0925085	XM_018045890.1:chi-miR-133b,XM_018055426.1:novel_566,XM_018050161.1:novel_1187,XM_018045889.1:chi-miR-133b,XM_018045888.1:chi-miR-133b,XM_018050160.1:novel_1187,XM_018045891.1:novel_438
Cellular Component	GO:0005637	nuclear inner membrane	16	59	0.00509947	0.0925085	XM_005696626.3:novel_566,XM_018061578.1:novel_389,XM_018061574.1:novel_389,XM_018053606.1:novel_1187,XM_018044272.1:chi-miR-1271-3p,XM_018044277.1:chi-miR-1271-3p,XM_018044274.1:chi-miR-1271-3p,XM_005690536.3:novel_566,XM_013966776.2:novel_566,XM_018060235.1:novel_566,XM_018061575.1:novel_389,XM_018060237.1:novel_566,XM_018052395.1:novel_566,XM_018061576.1:novel_389,XM_018060236.1:novel_566,XM_01…
Cellular Component	GO:0061700	GATOR2 complex	7	17	0.00513438	0.0925085	XM_018047378.1:chi-miR-1271-3p,XM_018047376.1:chi-miR-1271-3p,XM_018047381.1:chi-miR-1271-3p,XM_018047377.1:chi-miR-1271-3p,XM_018039967.1:novel_566,XM_018047380.1:chi-miR-1271-3p,XM_018047379.1:chi-miR-1271-3p
Molecular Function	GO:0008391	arachidonic acid monooxygenase activity	7	17	0.00513438	0.0925085	XM_005701375.3:novel_1271,XM_018041713.1:novel_566,XM_005698251.3:novel_1187,XM_005678341.3:chi-miR-146b-3p,XM_018048844.1:novel_566,XM_018041628.1:novel_566,XM_013975088.2:novel_1187
Molecular Function	GO:0008392	arachidonic acid epoxygenase activity	7	17	0.00513438	0.0925085	XM_005701375.3:novel_1271,XM_013975088.2:novel_1187,XM_018041628.1:novel_566,XM_018048844.1:novel_566,XM_018041713.1:novel_566,XM_005678341.3:chi-miR-146b-3p,XM_005698251.3:novel_1187
Molecular Function	GO:0034236	protein kinase A catalytic subunit binding	7	17	0.00513438	0.0925085	XM_005677470.3:novel_438,XM_018042977.1:novel_1213,XM_018042977.1:novel_389,XM_018066366.1:novel_1187,XM_005674982.3:novel_1213,XM_005674982.3:novel_389,XM_018066367.1:novel_1187,XM_018043204.1:novel_1213,XM_018043204.1:novel_389,XM_005677469.3:novel_438
Biological Process	GO:0042992	negative regulation of transcription factor import into nucleus	14	49	0.00516605	0.0927695	XM_018051052.1:novel_1263,XM_018051051.1:novel_1263,XM_013975113.2:chi-miR-1271-3p,XM_018065490.1:chi-miR-1271-3p,XM_018047974.1:novel_42,XM_018042977.1:novel_1213,XM_018042977.1:novel_389,XM_018065021.1:novel_438,XM_018041773.1:novel_438,XM_018047975.1:novel_42,XM_018051672.1:novel_566,XM_013975115.2:chi-miR-1271-3p,XM_018041783.1:novel_438,XM_018041789.1:novel_438,XM_018045139.1:chi-miR-1271-3p
Molecular Function	GO:0016701	oxidoreductase activity, acting on single donors with incorporation of molecular oxygen	15	54	0.00516684	0.0927695	XM_018050729.1:novel_1790,XM_018062515.1:novel_1263,XM_018062515.1:novel_604,XM_013967593.2:novel_566,XM_018050726.1:novel_1790,XM_018062516.1:novel_1263,XM_018062516.1:novel_604,XM_018050730.1:novel_1790,XM_013965333.2:novel_1790,XM_013965331.2:novel_1790,XM_018050728.1:novel_1790,XM_013967594.2:novel_566,XM_018061761.1:novel_1187,XM_018050727.1:novel_1790,XM_005686543.3:novel_566,XM_005682625.3…
Cellular Component	GO:1902554	serine/threonine protein kinase complex	28	124	0.00518184	0.0928773	XM_018065790.1:novel_566,XM_018061434.1:novel_566,XM_018046995.1:novel_1263,XM_018048674.1:novel_1187,XM_018048674.1:novel_566,XM_018061433.1:novel_566,XM_018060527.1:chi-miR-1271-3p,XM_018040174.1:novel_1271,XM_018059147.1:novel_566,XM_018048680.1:novel_1187,XM_018048680.1:novel_566,XM_018047738.1:novel_566,XM_018059145.1:novel_566,XM_005675566.3:chi-miR-1271-3p,XM_018060526.1:chi-miR-1271-3p,XM…
Biological Process	GO:0006895	Golgi to endosome transport	10	30	0.0052653	0.0938841	XM_005698364.3:novel_566,XM_018041330.1:novel_566,XM_005698362.3:novel_566,XM_018040489.1:novel_1187,XM_018040488.1:novel_1187,XM_005698363.3:novel_566,XM_018041331.1:novel_566,XM_018040490.1:novel_1187,XM_013975126.2:novel_566,XM_005698361.3:novel_566
Biological Process	GO:0033572	transferrin transport	10	30	0.0052653	0.0938841	XM_018051073.1:novel_566,XM_018051079.1:novel_566,XM_018051076.1:novel_566,XM_018051078.1:novel_566,XM_018040349.1:chi-miR-1271-3p,XM_018040352.1:chi-miR-1271-3p,XM_018040350.1:chi-miR-1271-3p,XM_018051081.1:chi-miR-1271-3p,XM_018050995.1:novel_1263,XM_018051075.1:novel_566
Biological Process	GO:1900117	regulation of execution phase of apoptosis	10	30	0.0052653	0.0938841	XM_018062368.1:novel_1187,XM_018041789.1:novel_438,XM_013971446.2:novel_566,XM_018041783.1:novel_438,XM_018041773.1:novel_438,XM_018039803.1:novel_566,XM_018039803.1:novel_643,XM_018039808.1:novel_566,XM_018039808.1:novel_643,XM_018039809.1:novel_566,XM_018039809.1:novel_643,XM_018039339.1:chi-miR-133b,XM_018039799.1:novel_566,XM_018039799.1:novel_643
Molecular Function	GO:0008134	transcription factor binding	131	768	0.00527893	0.0939649	XM_005692050.3:novel_604,XM_018039155.1:novel_566,XM_018041228.1:novel_1676,XM_018066512.1:novel_566,XM_018053537.1:chi-miR-1271-3p,XM_018041224.1:novel_1676,XM_013962546.2:novel_1187,XM_018059354.1:novel_566,XM_005692702.3:novel_566,XM_018059365.1:novel_566,XM_018048243.1:chi-miR-146b-3p,XM_018062598.1:novel_566,XM_018048251.1:chi-miR-146b-3p,XM_018048240.1:chi-miR-146b-3p,XM_018040772.1:novel_1…
Biological Process	GO:0006022	aminoglycan metabolic process	34	159	0.00556325	0.0988555	XM_018050151.1:novel_1187,XM_018050154.1:novel_1187,XM_018043846.1:novel_42,XM_005677517.3:chi-miR-1271-3p,XM_018056237.1:chi-miR-1271-3p,XM_018053597.1:novel_566,XM_018050152.1:novel_1187,XM_018043673.1:novel_566,XM_005678145.3:novel_566,XR_001919203.1:novel_1187,XM_018056962.1:novel_566,XM_018046125.1:chi-miR-1271-3p,XM_005686284.2:novel_566,XM_018056218.1:chi-miR-1271-3p,XM_018066296.1:novel_5…
Biological Process	GO:1903305	regulation of regulated secretory pathway	27	119	0.00558138	0.0990071	XM_005696966.3:novel_1187,XR_001917279.1:novel_566,XM_018054064.1:novel_1187,XM_018061158.1:novel_566,XM_018054065.1:novel_1187,XM_018041039.1:novel_566,XM_018041038.1:novel_566,XM_018038344.1:novel_473,XM_005691547.3:novel_566,XM_018062678.1:chi-miR-133b,XM_018038340.1:novel_473,XM_013970800.2:novel_566,XR_001919632.1:novel_1187,XM_018038346.1:novel_473,XM_018043560.1:novel_566,XM_018043560.1:ch…
Biological Process	GO:0007015	actin filament organization	71	384	0.00564326	0.0999331	XM_005677623.3:chi-miR-1271-3p,XM_018049000.1:novel_1187,XM_005701467.1:novel_1187,XM_018055990.1:novel_566,XM_018063602.1:novel_1187,XM_018063602.1:novel_566,XM_018044909.1:novel_566,XM_005691412.3:novel_1271,XM_018055325.1:novel_1187,XM_018055325.1:novel_566,XM_018052202.1:chi-miR-1271-3p,XM_018061286.1:novel_1271,XM_005693315.3:novel_438,XM_005693315.3:novel_1187,XM_005693315.3:novel_566,XM_00…
Biological Process	GO:0060993	kidney morphogenesis	23	97	0.00575299	0.101355	XM_018059477.1:novel_566,XM_018057278.1:novel_566,XM_018065012.1:novel_566,XM_018059476.1:novel_566,XM_018057279.1:novel_566,XM_018063759.1:novel_566,XM_018041681.1:chi-miR-1271-3p,XM_018057277.1:novel_566,XM_018041117.1:novel_1271,XM_018041114.1:novel_1271,XM_018041116.1:novel_1271,NM_001285646.1:novel_1187,NM_001285646.1:novel_566,XM_018059324.1:novel_566,XM_018055185.1:novel_566,XM_018055386.1…
Biological Process	GO:1903313	positive regulation of mRNA metabolic process	23	97	0.00575299	0.101355	XM_018050441.1:novel_566,XM_018058067.1:novel_1187,XM_018048799.1:novel_438,XM_018058068.1:novel_1187,XM_005692650.3:novel_566,XM_018048802.1:novel_438,XM_018058072.1:novel_1271,XM_018058072.1:novel_1187,XM_018041783.1:novel_438,XM_005692051.3:novel_604,XM_018058071.1:novel_1271,XM_018058071.1:novel_1187,XM_018043487.1:novel_566,XM_005692050.3:novel_604,XM_005692049.3:novel_604,XM_018041733.1:nov…
Molecular Function	GO:0005524	ATP binding	342	2191	0.00575136	0.101355	XM_018048480.1:novel_1187,XM_018056200.1:novel_566,XM_018059672.1:chi-miR-146b-3p,XM_018059672.1:novel_566,XM_013964769.2:chi-miR-133b,XM_018043214.1:novel_604,XM_018047740.1:novel_566,XM_013964774.2:chi-miR-133b,XM_005696570.3:novel_566,XM_018066366.1:novel_1187,XM_018043653.1:novel_566,XM_018043836.1:novel_566,XM_005681863.3:chi-miR-133b,XM_018066411.1:novel_1187,XM_018066411.1:novel_566,XM_018…
Biological Process	GO:0000394	RNA splicing, via endonucleolytic cleavage and ligation	11	35	0.00578513	0.101747	XM_018063819.1:novel_1271,XM_018063821.1:novel_1271,XM_018040202.1:chi-miR-1271-3p,XM_018040205.1:chi-miR-1271-3p,XM_005699844.3:novel_566,XR_001919633.1:novel_1271,XM_018063820.1:novel_1271,XM_018040206.1:chi-miR-1271-3p,XM_013973545.2:novel_1187,XM_005676696.3:novel_1187,XM_018042784.1:novel_566
Molecular Function	GO:0035639	purine ribonucleoside triphosphate binding	426	2770	0.00583898	0.10252	XM_018045395.1:chi-miR-133b,XM_005680663.3:novel_566,XM_018047852.1:chi-miR-1271-3p,XM_018047852.1:novel_566,XM_005691412.3:novel_1271,XM_018038594.1:chi-miR-1271-3p,XM_018038594.1:novel_566,XM_005680013.2:novel_566,XM_018061915.1:novel_604,XM_018064744.1:novel_566,XM_018065332.1:novel_566,XM_018046056.1:novel_438,XM_018061434.1:novel_566,XM_018047546.1:chi-miR-1271-3p,XM_018057697.1:novel_1271,X…
Biological Process	GO:0009953	dorsal/ventral pattern formation	29	131	0.00603292	0.105745	XM_018053608.1:novel_1271,XM_018055078.1:novel_604,XM_018046460.1:novel_438,XM_018039288.1:novel_566,XM_018066672.1:novel_566,XM_018041115.1:novel_1271,XM_013975113.2:chi-miR-1271-3p,XM_018039286.1:novel_566,XM_018041117.1:novel_1271,XM_018046458.1:novel_438,XM_018041114.1:novel_1271,NM_001285646.1:novel_1187,NM_001285646.1:novel_566,XM_005690504.3:novel_604,XM_018041116.1:novel_1271,XM_013970119…
Biological Process	GO:0043267	negative regulation of potassium ion transport	12	40	0.00610058	0.10675	XM_005689971.3:novel_1187,XM_018059353.1:novel_1187,XM_005684040.3:chi-miR-1271-3p,XM_005684040.3:novel_1187,XM_005684040.3:chi-miR-133b,XM_005684037.3:chi-miR-1271-3p,XM_005684037.3:novel_1187,XM_005684037.3:chi-miR-133b,XM_018059352.1:novel_1187,XM_018042975.1:novel_1187,XM_005684038.3:chi-miR-1271-3p,XM_005684038.3:novel_1187,XM_005684038.3:chi-miR-133b,XM_018059350.1:novel_1187,XM_018046725.1…
Biological Process	GO:0031401	positive regulation of protein modification process	185	1129	0.00615828	0.107577	XM_018051006.1:novel_1263,XM_018051006.1:novel_566,XM_018046375.1:novel_1187,XM_005684041.3:chi-miR-1271-3p,XM_005684041.3:novel_1187,XM_005684041.3:chi-miR-133b,XM_018066972.1:chi-miR-1271-3p,XM_018066973.1:chi-miR-1271-3p,XM_018054872.1:chi-miR-1271-3p,XM_018055529.1:novel_1187,XM_005689508.3:novel_1187,XM_018043462.1:novel_1187,XM_018052358.1:novel_1263,XM_018047050.1:chi-miR-1271-3p,XM_018065…
Biological Process	GO:0033619	membrane protein proteolysis	15	55	0.00621708	0.108421	XM_018059125.1:novel_1187,XM_018059125.1:novel_566,XM_018059124.1:novel_1187,XM_018059124.1:novel_566,XM_005700836.3:novel_566,XM_018060235.1:novel_566,XM_005687094.3:novel_389,XM_018060237.1:novel_566,XM_013968554.2:novel_566,XM_018050773.1:novel_566,XM_018048225.1:novel_1187,XM_018048225.1:novel_604,XM_018048283.1:novel_566,XM_018060236.1:novel_566,XM_018050774.1:novel_566,XM_018060234.1:novel_…
Biological Process	GO:0050766	positive regulation of phagocytosis	13	45	0.00625403	0.108698	XM_018044399.1:novel_438,XM_018055245.1:chi-miR-1271-3p,XM_018065819.1:novel_566,NM_001314312.1:novel_566,XM_018055298.1:chi-miR-1271-3p,XM_005693218.3:novel_1271,XM_018055259.1:chi-miR-1271-3p,XM_013974002.2:novel_566,XM_018061848.1:novel_1187,XM_018044398.1:novel_438,XM_018055290.1:chi-miR-1271-3p,XM_018055261.1:chi-miR-1271-3p,XM_018055255.1:chi-miR-1271-3p
Biological Process	GO:0070830	bicellular tight junction assembly	13	45	0.00625403	0.108698	XM_018054052.1:novel_1187,XM_018054053.1:novel_1187,XM_018064388.1:novel_566,XM_018064386.1:novel_566,XM_013967244.2:novel_1187,XM_013968979.2:novel_566,XM_005677470.3:novel_438,XM_018041972.1:novel_1263,XM_018054054.1:novel_1187,XM_018064385.1:novel_566,XM_018064387.1:novel_566,XM_005677469.3:novel_438,XM_018062239.1:chi-miR-1271-3p
Biological Process	GO:0001934	positive regulation of protein phosphorylation	144	858	0.00642881	0.111548	XM_018066268.1:novel_566,XM_018063052.1:chi-miR-1271-3p,XM_018054875.1:chi-miR-1271-3p,XM_018063664.1:novel_604,XM_018066366.1:novel_1187,XM_018040837.1:novel_604,XM_005681863.3:chi-miR-133b,XM_005697608.3:novel_1271,XM_013966746.2:novel_566,XM_013964769.2:chi-miR-133b,XM_005693216.3:novel_566,XM_018040836.1:novel_604,XM_018066962.1:novel_438,XM_013964774.2:chi-miR-133b,XM_018066959.1:novel_438,X…
Biological Process	GO:0002315	marginal zone B cell differentiation	5	10	0.00682599	0.114819	XM_005684037.3:chi-miR-1271-3p,XM_005684037.3:novel_1187,XM_005684037.3:chi-miR-133b,XM_005684040.3:chi-miR-1271-3p,XM_005684040.3:novel_1187,XM_005684040.3:chi-miR-133b,XM_005684039.3:chi-miR-1271-3p,XM_005684039.3:novel_1187,XM_005684039.3:chi-miR-133b,XM_005684041.3:chi-miR-1271-3p,XM_005684041.3:novel_1187,XM_005684041.3:chi-miR-133b,XM_005684038.3:chi-miR-1271-3p,XM_005684038.3:novel_1187,XM…
Biological Process	GO:0003071	renal system process involved in regulation of systemic arterial blood pressure	5	10	0.00682599	0.114819	XM_005693315.3:novel_438,XM_005693315.3:novel_1187,XM_005693315.3:novel_566,XM_018064401.1:novel_438,XM_018064401.1:novel_1187,XM_018064401.1:novel_566,XM_018059997.1:novel_566,XM_005690366.3:novel_566,XM_005693314.3:novel_438,XM_005693314.3:novel_1187,XM_005693314.3:novel_566
Biological Process	GO:0006616	SRP-dependent cotranslational protein targeting to membrane, translocation	5	10	0.00682599	0.114819	XM_013972816.2:novel_1187,XM_005676560.2:novel_1187,XM_005676562.2:novel_1187,XM_005676563.2:novel_1187,XM_005676561.3:novel_1187
Biological Process	GO:0006783	heme biosynthetic process	10	31	0.00682861	0.114819	XM_018041248.1:novel_566,XM_018065234.1:chi-miR-1271-3p,XM_018041251.1:novel_566,XM_018064681.1:novel_566,XM_018065236.1:chi-miR-1271-3p,XM_018041250.1:novel_566,XM_018065237.1:chi-miR-1271-3p,XM_018065235.1:chi-miR-1271-3p,XM_018041249.1:novel_566,XM_018039721.1:chi-miR-1271-3p
Biological Process	GO:0015810	aspartate transport	5	10	0.00682599	0.114819	XM_018062075.1:novel_1271,XM_018062077.1:novel_1271,XM_018062076.1:novel_1271,XM_018062078.1:novel_1271,XM_013971045.2:novel_1271
Biological Process	GO:0032965	regulation of collagen biosynthetic process	8	22	0.00681305	0.114819	XM_018064401.1:novel_438,XM_018064401.1:novel_1187,XM_018064401.1:novel_566,NM_001285616.1:novel_604,NM_001285646.1:novel_1187,NM_001285646.1:novel_566,XM_005693314.3:novel_438,XM_005693314.3:novel_1187,XM_005693314.3:novel_566,XM_005693315.3:novel_438,XM_005693315.3:novel_1187,XM_005693315.3:novel_566,XM_018055386.1:novel_566,XM_018059293.1:novel_1187,XM_018055379.1:novel_566
Biological Process	GO:0043517	positive regulation of DNA damage response, signal transduction by p53 class mediator	5	10	0.00682599	0.114819	XM_018064407.1:novel_566,XM_018047646.1:chi-miR-133b,XM_018054478.1:novel_643,XM_018064408.1:novel_566,XM_018054479.1:novel_643
Biological Process	GO:0046541	saliva secretion	5	10	0.00682599	0.114819	XM_005692619.3:novel_1271,XM_013971419.2:novel_1271,XM_018047813.1:novel_438,XM_018047812.1:novel_438,XM_005680110.3:novel_438
Biological Process	GO:0051029	rRNA transport	5	10	0.00682599	0.114819	XM_013972700.2:novel_1187,XM_013973310.2:novel_566,XM_013972699.2:novel_1187,NM_001285749.1:novel_566,XM_005691668.3:novel_566
Biological Process	GO:0070254	mucus secretion	8	22	0.00681305	0.114819	XM_005690366.3:novel_566,XM_018059378.1:novel_1263,XM_018059381.1:novel_1263,XM_018059379.1:novel_1263,XM_018059377.1:novel_1263,XM_018059997.1:novel_566,XM_018059380.1:novel_1263,XM_018061848.1:novel_1187
Biological Process	GO:0070778	L-aspartate transport	5	10	0.00682599	0.114819	XM_013971045.2:novel_1271,XM_018062078.1:novel_1271,XM_018062077.1:novel_1271,XM_018062076.1:novel_1271,XM_018062075.1:novel_1271
Biological Process	GO:0089712	L-aspartate transmembrane transport	5	10	0.00682599	0.114819	XM_013971045.2:novel_1271,XM_018062078.1:novel_1271,XM_018062077.1:novel_1271,XM_018062076.1:novel_1271,XM_018062075.1:novel_1271
Biological Process	GO:1903707	negative regulation of hemopoiesis	29	132	0.0067366	0.114819	XM_018063759.1:novel_566,XM_018065112.1:novel_566,XM_018050505.1:novel_566,XM_005695094.1:novel_1187,XM_018065115.1:novel_566,XM_018046126.1:chi-miR-1271-3p,XM_013974500.2:novel_566,XM_018065117.1:novel_566,XM_005698351.3:novel_566,XM_018046125.1:chi-miR-1271-3p,XM_018066229.1:novel_566,XM_018052603.1:chi-miR-1271-3p,XM_018065113.1:novel_566,XM_018046762.1:novel_566,XM_018059293.1:novel_1187,XM_0…
Cellular Component	GO:0005859	muscle myosin complex	5	10	0.00682599	0.114819	XM_018059119.1:chi-miR-1271-3p,XM_018064657.1:novel_1271,XM_018064658.1:novel_1271,XM_018054605.1:novel_1271,XM_018059118.1:chi-miR-1271-3p
Cellular Component	GO:0030687	preribosome, large subunit precursor	8	22	0.00681305	0.114819	XM_018054782.1:novel_1790,XM_018042708.1:novel_566,XM_005709526.3:novel_604,XM_018054778.1:novel_1790,XM_018051796.1:novel_1790,XM_018059525.1:novel_1187,XM_018059521.1:novel_1187,NM_001314331.1:novel_604
Cellular Component	GO:0031143	pseudopodium	8	22	0.00681305	0.114819	XM_018066963.1:novel_438,XM_018066960.1:novel_438,XM_018060202.1:novel_566,XM_018066961.1:novel_438,XM_018059341.1:chi-miR-1271-3p,XM_018066962.1:novel_438,XM_018066958.1:novel_438,XM_018066959.1:novel_438
Molecular Function	GO:0005005	transmembrane-ephrin receptor activity	5	10	0.00682599	0.114819	XM_018046839.1:novel_566,XM_018050926.1:novel_1187,XM_018046840.1:novel_566,XM_018050923.1:novel_1187,XM_018041849.1:novel_1187
Molecular Function	GO:0015183	L-aspartate transmembrane transporter activity	5	10	0.00682599	0.114819	XM_018062077.1:novel_1271,XM_018062076.1:novel_1271,XM_018062075.1:novel_1271,XM_013971045.2:novel_1271,XM_018062078.1:novel_1271
Molecular Function	GO:0016891	endoribonuclease activity, producing 5'-phosphomonoesters	10	31	0.00682861	0.114819	XM_005687964.2:novel_566,XM_018057141.1:novel_566,XM_005687965.3:novel_566,XM_005691570.3:chi-miR-133b,XM_018057143.1:novel_566,XM_005699764.3:novel_1187,XM_018058904.1:novel_1187,XM_018039723.1:novel_643,XM_005687966.3:novel_566,XM_018039724.1:novel_643
Biological Process	GO:0044710	single-organism metabolic process	783	5276	0.00697356	0.117065	XM_018041680.1:chi-miR-1271-3p,XM_018064914.1:chi-miR-1271-3p,XM_018056035.1:novel_566,XM_018048008.1:novel_566,XR_001917157.1:chi-miR-146b-3p,XM_018038589.1:novel_438,XM_018044801.1:novel_566,XM_018050150.1:novel_1187,XM_018059172.1:novel_566,XM_018039837.1:chi-miR-1271-3p,XM_018064780.1:novel_1187,XM_018058109.1:novel_604,XM_018043044.1:novel_1187,XM_018043044.1:novel_566,XM_018041114.1:novel_1…
Biological Process	GO:0008285	negative regulation of cell proliferation	110	638	0.0072198	0.121002	XM_005678441.3:novel_1187,XM_013966126.2:novel_1263,XM_018039156.1:novel_566,XM_018066229.1:novel_566,NM_001285567.1:chi-miR-1271-3p,XM_018039871.1:novel_566,XM_005675093.3:chi-miR-1271-3p,XM_018066367.1:novel_1187,XM_018057728.1:novel_566,XM_018038514.1:novel_1266,XM_018061007.1:novel_1187,XM_018041197.1:novel_1187,XM_018057242.1:novel_1187,XM_005689112.3:chi-miR-1271-3p,NM_001285733.1:novel_566…
Biological Process	GO:0042035	regulation of cytokine biosynthetic process	19	77	0.00734101	0.122834	XM_013968554.2:novel_566,XM_018051883.1:novel_438,XM_018051888.1:novel_1271,XM_005696604.3:chi-miR-1271-3p,XM_018062770.1:novel_42,XM_018061661.1:novel_1187,XM_018051877.1:novel_438,XM_018065114.1:novel_566,XM_018062763.1:novel_42,XM_018065115.1:novel_566,XM_018065112.1:novel_566,XM_018063759.1:novel_566,XM_018058941.1:chi-miR-133b,XM_005689508.3:novel_1187,XM_018065113.1:novel_566,XM_018065117.1…
Biological Process	GO:0032647	regulation of interferon-alpha production	7	18	0.00741442	0.123065	XM_018062763.1:novel_42,XM_018062770.1:novel_42,XM_005676155.3:novel_42,XM_018062781.1:novel_42,XM_018062774.1:novel_42,XM_018062797.1:novel_1266,XR_001919541.1:novel_1266
Biological Process	GO:0070935	3'-UTR-mediated mRNA stabilization	7	18	0.00741442	0.123065	XM_018043644.1:novel_1187,XM_018038792.1:novel_1187,XM_018043643.1:novel_1187,XM_018050993.1:chi-miR-1271-3p,XM_018038793.1:novel_566,XM_018043645.1:novel_1187,XM_018060742.1:novel_1263
Biological Process	GO:1901623	regulation of lymphocyte chemotaxis	7	18	0.00741442	0.123065	XM_005687094.3:novel_389,XM_005693218.3:novel_1271,XM_018051672.1:novel_566,XM_013972612.2:novel_566,XM_013972613.2:novel_566,XM_018064577.1:novel_566,XM_018064578.1:novel_566
Biological Process	GO:2000738	positive regulation of stem cell differentiation	7	18	0.00741442	0.123065	XM_018043212.1:novel_1187,XM_018043210.1:novel_1187,XM_018042977.1:novel_1213,XM_018042977.1:novel_389,XM_018043209.1:novel_1187,XM_018043213.1:novel_1187,XM_005679904.3:novel_1187,XM_018043211.1:novel_1187
Molecular Function	GO:0015016	[heparan sulfate]-glucosamine N-sulfotransferase activity	7	18	0.00741442	0.123065	XM_018050150.1:novel_1187,XM_018050148.1:novel_1187,XM_018050153.1:novel_1187,XM_018050154.1:novel_1187,XM_018050149.1:novel_1187,XM_018050152.1:novel_1187,XM_018050151.1:novel_1187
Biological Process	GO:0000101	sulfur amino acid transport	6	14	0.00758813	0.124152	XM_018062077.1:novel_1271,XM_018062076.1:novel_1271,XM_018062075.1:novel_1271,XM_018062078.1:novel_1271,XM_013971045.2:novel_1271,XM_018055426.1:novel_566
Biological Process	GO:0015808	L-alanine transport	6	14	0.00758813	0.124152	XM_018055426.1:novel_566,XM_018062078.1:novel_1271,XM_013971045.2:novel_1271,XM_018062075.1:novel_1271,XM_018062077.1:novel_1271,XM_018062076.1:novel_1271
Biological Process	GO:0036295	cellular response to increased oxygen levels	6	14	0.00758813	0.124152	XM_018066972.1:chi-miR-1271-3p,XM_018066973.1:chi-miR-1271-3p,XM_018066974.1:chi-miR-1271-3p,XM_018066977.1:chi-miR-1271-3p,XM_018066976.1:chi-miR-1271-3p,XM_018066975.1:chi-miR-1271-3p
Biological Process	GO:0071455	cellular response to hyperoxia	6	14	0.00758813	0.124152	XM_018066976.1:chi-miR-1271-3p,XM_018066975.1:chi-miR-1271-3p,XM_018066972.1:chi-miR-1271-3p,XM_018066974.1:chi-miR-1271-3p,XM_018066973.1:chi-miR-1271-3p,XM_018066977.1:chi-miR-1271-3p
Molecular Function	GO:0000099	sulfur amino acid transmembrane transporter activity	6	14	0.00758813	0.124152	XM_018062076.1:novel_1271,XM_018062077.1:novel_1271,XM_018062075.1:novel_1271,XM_013971045.2:novel_1271,XM_018062078.1:novel_1271,XM_018055426.1:novel_566
Molecular Function	GO:0005072	transforming growth factor beta receptor, cytoplasmic mediator activity	6	14	0.00758813	0.124152	XM_018039536.1:novel_566,XM_018053607.1:novel_1271,XM_013966776.2:novel_566,XM_018055826.1:novel_1271,XM_018053606.1:novel_1187,XM_018053608.1:novel_1271
Molecular Function	GO:0015175	neutral amino acid transmembrane transporter activity	14	51	0.00758401	0.124152	XM_018050160.1:novel_1187,XM_005685250.3:novel_566,XM_018062076.1:novel_1271,XM_005691915.3:novel_438,XM_005691915.3:novel_1187,XM_018064393.1:novel_566,XM_018064392.1:novel_566,XM_018062078.1:novel_1271,XM_005685251.3:novel_566,XM_013971045.2:novel_1271,XM_018062075.1:novel_1271,XM_018064391.1:novel_566,XM_018062077.1:novel_1271,XM_018055426.1:novel_566,XM_018050161.1:novel_1187
Molecular Function	GO:0015180	L-alanine transmembrane transporter activity	6	14	0.00758813	0.124152	XM_018062076.1:novel_1271,XM_018062077.1:novel_1271,XM_018062075.1:novel_1271,XM_013971045.2:novel_1271,XM_018062078.1:novel_1271,XM_018055426.1:novel_566
Molecular Function	GO:0022858	alanine transmembrane transporter activity	6	14	0.00758813	0.124152	XM_018055426.1:novel_566,XM_018062078.1:novel_1271,XM_013971045.2:novel_1271,XM_018062075.1:novel_1271,XM_018062076.1:novel_1271,XM_018062077.1:novel_1271
Biological Process	GO:0000187	activation of MAPK activity	26	116	0.0076059	0.124246	XM_005681862.2:chi-miR-133b,XM_018049689.1:chi-miR-133b,XM_005681863.3:chi-miR-133b,XM_013964770.2:chi-miR-133b,XM_018038793.1:novel_566,XM_013964769.2:chi-miR-133b,XM_018039284.1:novel_566,XM_018039285.1:novel_566,XM_018039287.1:novel_566,XM_013964774.2:chi-miR-133b,XM_018050087.1:novel_1271,XM_018046375.1:novel_1187,XM_018066268.1:novel_566,XM_018047610.1:chi-miR-133b,XM_018049156.1:novel_1271,…
Biological Process	GO:0030518	intracellular steroid hormone receptor signaling pathway	36	174	0.0076426	0.124648	XM_018064523.1:chi-miR-133b,XM_005692051.3:novel_604,XM_018048239.1:chi-miR-146b-3p,XM_018048241.1:chi-miR-146b-3p,XM_005680607.3:chi-miR-146b-3p,XM_018048250.1:chi-miR-146b-3p,XM_018064914.1:chi-miR-1271-3p,XM_018048248.1:chi-miR-146b-3p,XM_018064524.1:chi-miR-133b,XM_018048242.1:chi-miR-146b-3p,XM_005680611.3:chi-miR-146b-3p,XM_018048252.1:chi-miR-146b-3p,XM_018048255.1:chi-miR-146b-3p,XM_01805…
Cellular Component	GO:0005697	telomerase holoenzyme complex	9	27	0.00798548	0.130035	XM_013965853.2:novel_566,XM_005683543.2:novel_566,XM_013965852.2:novel_566,XM_005685447.3:novel_1263,XM_005693531.3:novel_604,XM_005683542.2:novel_566,XM_018045027.1:novel_566,XM_005683539.2:novel_566,XM_005683541.2:novel_566
Cellular Component	GO:0030659	cytoplasmic vesicle membrane	88	498	0.00801746	0.13035	XR_001917279.1:novel_566,XM_005691591.3:novel_566,XM_018050995.1:novel_1263,XM_018047235.1:novel_566,XM_018045891.1:novel_438,XM_018045889.1:chi-miR-133b,XM_005677470.3:novel_438,XM_018047814.1:novel_1187,XM_018044865.1:novel_566,XM_005683169.3:novel_604,XM_018038346.1:novel_473,XM_018055386.1:novel_566,XM_018045153.1:novel_1263,XM_018045153.1:novel_566,XM_018064381.1:novel_1266,XM_018046290.1:no…
Biological Process	GO:0007275	multicellular organism development	802	5419	0.00810638	0.131588	XM_005686659.2:novel_1187,XM_013963098.2:chi-miR-146b-3p,XM_018042486.1:novel_1187,XM_018042486.1:novel_566,XM_018041309.1:novel_566,XM_013965630.2:novel_566,XM_018040229.1:novel_566,XM_018062678.1:chi-miR-133b,XM_018060881.1:novel_566,XM_018061747.1:novel_566,XM_018066732.1:novel_1187,XM_018056250.1:chi-miR-146b-3p,XM_018039284.1:novel_566,XM_018067121.1:novel_1263,XM_018067121.1:novel_604,XM_01…
Biological Process	GO:0061045	negative regulation of wound healing	17	67	0.00813726	0.131882	XM_018055386.1:novel_566,XM_005674804.3:chi-miR-1271-3p,XM_018055379.1:novel_566,XM_018065812.1:novel_1187,XM_018053606.1:novel_1187,XM_018065820.1:novel_1187,XM_018065804.1:novel_1187,XM_018065813.1:novel_1187,XM_005699221.3:novel_566,XM_018065818.1:novel_1187,XM_013966776.2:novel_566,XM_018065814.1:novel_1187,XM_018065815.1:novel_1187,XM_018065808.1:novel_1187,XM_018063666.1:novel_604,XM_018063…
Biological Process	GO:0007565	female pregnancy	25	111	0.00820942	0.132843	NM_001314245.1:novel_566,XM_018065117.1:novel_566,XM_018058070.1:novel_1187,XM_018051120.1:novel_1271,XM_018058069.1:novel_1187,XM_018065113.1:novel_566,XM_018047738.1:novel_566,NM_001314344.1:novel_1187,NM_001314344.1:novel_604,NM_001287236.1:novel_566,XM_018051121.1:novel_1271,XM_018065115.1:novel_566,XM_018065112.1:novel_566,XM_013963787.2:novel_566,XM_018058071.1:novel_1271,XM_018058071.1:nov…
Biological Process	GO:0000379	tRNA-type intron splice site recognition and cleavage	4	7	0.0088967	0.134479	XM_018063820.1:novel_1271,XR_001919633.1:novel_1271,XM_018063819.1:novel_1271,XM_018063821.1:novel_1271
Biological Process	GO:0000461	endonucleolytic cleavage to generate mature 3'-end of SSU-rRNA from (SSU-rRNA, 5.8S rRNA, LSU-rRNA)	3	4	0.0093786	0.134479	NM_001285749.1:novel_566,XM_005691668.3:novel_566,XM_013973310.2:novel_566
Biological Process	GO:0001806	type IV hypersensitivity	3	4	0.0093786	0.134479	XM_013966126.2:novel_1263,XM_005697697.3:novel_438,XM_005675529.3:novel_1263
Biological Process	GO:0001807	regulation of type IV hypersensitivity	3	4	0.0093786	0.134479	XM_013966126.2:novel_1263,XM_005697697.3:novel_438,XM_005675529.3:novel_1263
Biological Process	GO:0001957	intramembranous ossification	3	4	0.0093786	0.134479	XM_018064895.1:novel_1187,XM_018064894.1:novel_1187,XM_018064893.1:novel_1187
Biological Process	GO:0006084	acetyl-CoA metabolic process	13	47	0.00925678	0.134479	XM_018064173.1:novel_566,XM_005677425.3:novel_1187,XM_018057751.1:novel_566,XM_018064168.1:novel_566,XM_018064171.1:novel_566,XM_018064172.1:novel_566,XM_018043835.1:novel_566,XM_018043836.1:novel_566,XM_005693276.3:novel_566,XM_018064169.1:novel_566,XM_018046205.1:novel_1187,XM_018064174.1:novel_566,XM_018064170.1:novel_566
Biological Process	GO:0006172	ADP biosynthetic process	4	7	0.0088967	0.134479	XM_005683761.3:chi-miR-1271-3p,XM_005676683.2:chi-miR-1271-3p,XM_005676684.3:novel_1187,XM_005676684.3:novel_604,XM_018058087.1:chi-miR-1271-3p
Biological Process	GO:0006701	progesterone biosynthetic process	3	4	0.0093786	0.134479	XM_018065006.1:novel_566,XM_018065007.1:novel_566,XM_005693748.3:novel_566
Biological Process	GO:0006734	NADH metabolic process	8	23	0.0092049	0.134479	XM_018047864.1:novel_1271,XM_018066531.1:novel_1187,XM_018064308.1:novel_566,XM_018047861.1:novel_1271,XM_018047862.1:novel_1271,XM_018047863.1:novel_1271,XM_005679977.3:novel_1187,XM_005679977.3:novel_566,XM_018047859.1:novel_1271
Biological Process	GO:0009136	purine nucleoside diphosphate biosynthetic process	4	7	0.0088967	0.134479	XM_018058087.1:chi-miR-1271-3p,XM_005676684.3:novel_1187,XM_005676684.3:novel_604,XM_005683761.3:chi-miR-1271-3p,XM_005676683.2:chi-miR-1271-3p
Biological Process	GO:0009180	purine ribonucleoside diphosphate biosynthetic process	4	7	0.0088967	0.134479	XM_005676684.3:novel_1187,XM_005676684.3:novel_604,XM_005683761.3:chi-miR-1271-3p,XM_005676683.2:chi-miR-1271-3p,XM_018058087.1:chi-miR-1271-3p
Biological Process	GO:0009188	ribonucleoside diphosphate biosynthetic process	4	7	0.0088967	0.134479	XM_005683761.3:chi-miR-1271-3p,XM_005676683.2:chi-miR-1271-3p,XM_005676684.3:novel_1187,XM_005676684.3:novel_604,XM_018058087.1:chi-miR-1271-3p
Biological Process	GO:0017186	peptidyl-pyroglutamic acid biosynthetic process, using glutaminyl-peptide cyclotransferase	3	4	0.0093786	0.134479	XM_018062623.1:novel_566,XM_018062621.1:novel_566,XM_018062622.1:novel_566
Biological Process	GO:0018199	peptidyl-glutamine modification	3	4	0.0093786	0.134479	XM_018062621.1:novel_566,XM_018062622.1:novel_566,XM_018062623.1:novel_566
Biological Process	GO:0021532	neural tube patterning	14	52	0.00909037	0.134479	XM_018046461.1:novel_438,XM_018046460.1:novel_438,XM_018066512.1:novel_566,XM_018049966.1:novel_604,XM_018041115.1:novel_1271,XM_013975113.2:chi-miR-1271-3p,XM_018046554.1:novel_566,XM_018041117.1:novel_1271,XM_018046458.1:novel_438,XM_018041114.1:novel_1271,NM_001285646.1:novel_1187,NM_001285646.1:novel_566,XM_018041116.1:novel_1271,XM_013975115.2:chi-miR-1271-3p,XM_018046462.1:novel_1187
Biological Process	GO:0031123	RNA 3'-end processing	35	170	0.00911275	0.134479	XM_018062633.1:novel_604,XM_018058710.1:novel_1187,XM_018043266.1:novel_566,XM_018062631.1:novel_604,XM_018039724.1:novel_643,XM_018039723.1:novel_643,XM_018058072.1:novel_1271,XM_018058072.1:novel_1187,XM_013973310.2:novel_566,XM_018058067.1:novel_1187,NM_001314344.1:novel_1187,NM_001314344.1:novel_604,XM_018043286.1:novel_566,XM_013962912.2:novel_566,XM_018058070.1:novel_1187,XM_018058069.1:nov…
Biological Process	GO:0033383	geranyl diphosphate metabolic process	3	4	0.0093786	0.134479	XM_005677389.2:novel_1187,XM_005677389.2:novel_566,XM_005677386.3:novel_1187,XM_005677386.3:novel_566,XM_005677388.3:novel_1187,XM_005677388.3:novel_566
Biological Process	GO:0033384	geranyl diphosphate biosynthetic process	3	4	0.0093786	0.134479	XM_005677388.3:novel_1187,XM_005677388.3:novel_566,XM_005677386.3:novel_1187,XM_005677386.3:novel_566,XM_005677389.2:novel_1187,XM_005677389.2:novel_566
Biological Process	GO:0034310	primary alcohol catabolic process	3	4	0.0093786	0.134479	XM_018042919.1:novel_566,XM_005688179.3:novel_566,XM_018042918.1:novel_566
Biological Process	GO:0036003	positive regulation of transcription from RNA polymerase II promoter in response to stress	10	32	0.00872839	0.134479	XM_018058067.1:novel_1187,XM_005682568.3:novel_438,XM_005682568.3:novel_566,XM_018058068.1:novel_1187,XM_018058072.1:novel_1271,XM_018058072.1:novel_1187,XM_018058071.1:novel_1271,XM_018058071.1:novel_1187,XM_018058069.1:novel_1187,XM_018058070.1:novel_1187,NM_001314344.1:novel_1187,NM_001314344.1:novel_604,XM_018050857.1:novel_438,XM_018050857.1:novel_566,XM_005682567.2:novel_438,XM_005682567.2:…
Biological Process	GO:0036017	response to erythropoietin	3	4	0.0093786	0.134479	XM_018049156.1:novel_1271,XM_018051121.1:novel_1271,XM_018051120.1:novel_1271
Biological Process	GO:0036018	cellular response to erythropoietin	3	4	0.0093786	0.134479	XM_018049156.1:novel_1271,XM_018051121.1:novel_1271,XM_018051120.1:novel_1271
Biological Process	GO:0036072	direct ossification	3	4	0.0093786	0.134479	XM_018064893.1:novel_1187,XM_018064895.1:novel_1187,XM_018064894.1:novel_1187
Biological Process	GO:0038162	erythropoietin-mediated signaling pathway	3	4	0.0093786	0.134479	XM_018051120.1:novel_1271,XM_018051121.1:novel_1271,XM_018049156.1:novel_1271
Biological Process	GO:0042737	drug catabolic process	3	4	0.0093786	0.134479	XM_018066616.1:chi-miR-1271-3p,XM_005674981.3:novel_1187,XM_005690637.3:chi-miR-146b-3p
Biological Process	GO:0042908	xenobiotic transport	3	4	0.0093786	0.134479	XM_005674981.3:novel_1187,XM_018067225.1:novel_566,XR_001917157.1:chi-miR-146b-3p
Biological Process	GO:0043420	anthranilate metabolic process	4	7	0.0088967	0.134479	XM_013967593.2:novel_566,XM_005686543.3:novel_566,XM_013967594.2:novel_566,XM_013967592.2:novel_566
Biological Process	GO:0043553	negative regulation of phosphatidylinositol 3-kinase activity	3	4	0.0093786	0.134479	XM_005675056.2:novel_1187,XM_018060956.1:novel_566,XM_018048642.1:chi-miR-146b-3p,XM_018048642.1:novel_566
Biological Process	GO:0045337	farnesyl diphosphate biosynthetic process	3	4	0.0093786	0.134479	XM_005677389.2:novel_1187,XM_005677389.2:novel_566,XM_005677386.3:novel_1187,XM_005677386.3:novel_566,XM_005677388.3:novel_1187,XM_005677388.3:novel_566
Biological Process	GO:0046778	modification by virus of host mRNA processing	3	4	0.0093786	0.134479	XM_018040205.1:chi-miR-1271-3p,XM_018040206.1:chi-miR-1271-3p,XM_018040202.1:chi-miR-1271-3p
Biological Process	GO:0046900	tetrahydrofolylpolyglutamate metabolic process	3	4	0.0093786	0.134479	XM_018055825.1:novel_566,XM_018055823.1:novel_566,XM_018055824.1:novel_566
Biological Process	GO:0050703	interleukin-1 alpha secretion	3	4	0.0093786	0.134479	XM_005677496.2:novel_1187,XM_013975740.2:chi-miR-1271-3p,XR_001917505.1:chi-miR-1271-3p
Biological Process	GO:0051030	snRNA transport	3	4	0.0093786	0.134479	XM_005695120.2:novel_1271,XM_005695120.2:novel_566,XM_018066122.1:novel_1271,XM_018066122.1:novel_566,XM_018066121.1:novel_1271,XM_018066121.1:novel_566
Biological Process	GO:0051481	negative regulation of cytosolic calcium ion concentration	3	4	0.0093786	0.134479	XM_005677233.3:chi-miR-1271-3p,XM_018053606.1:novel_1187,XM_013966776.2:novel_566
Biological Process	GO:0060671	epithelial cell differentiation involved in embryonic placenta development	3	4	0.0093786	0.134479	XM_005689191.3:novel_604,XM_005689190.3:novel_604,XM_005689192.3:novel_604
Biological Process	GO:0060672	epithelial cell morphogenesis involved in placental branching	3	4	0.0093786	0.134479	XM_005689190.3:novel_604,XM_005689191.3:novel_604,XM_005689192.3:novel_604
Biological Process	GO:0060842	arterial endothelial cell differentiation	3	4	0.0093786	0.134479	XM_005693080.3:novel_1187,XM_018064140.1:novel_1187,XM_005693084.3:novel_1187
Biological Process	GO:0070306	lens fiber cell differentiation	10	32	0.00872839	0.134479	XM_018061007.1:novel_1187,XM_018052205.1:chi-miR-1271-3p,XM_018061008.1:novel_1187,XM_018053606.1:novel_1187,XM_018052204.1:chi-miR-1271-3p,XM_018061010.1:novel_1187,XM_018052203.1:chi-miR-1271-3p,XM_018066672.1:novel_566,XM_013966776.2:novel_566,XM_018052202.1:chi-miR-1271-3p
Biological Process	GO:0072364	regulation of cellular ketone metabolic process by regulation of transcription from RNA polymerase II promoter	3	4	0.0093786	0.134479	XM_018048907.1:chi-miR-1271-3p,XM_018048906.1:chi-miR-1271-3p,XM_018048904.1:chi-miR-1271-3p
Biological Process	GO:0072366	regulation of cellular ketone metabolic process by positive regulation of transcription from RNA polymerase II promoter	3	4	0.0093786	0.134479	XM_018048907.1:chi-miR-1271-3p,XM_018048904.1:chi-miR-1271-3p,XM_018048906.1:chi-miR-1271-3p
Biological Process	GO:0090210	regulation of establishment of blood-brain barrier	3	4	0.0093786	0.134479	XM_018041969.1:novel_566,XM_018041967.1:novel_566,XM_018041966.1:novel_566
Biological Process	GO:0090317	negative regulation of intracellular protein transport	25	112	0.0092183	0.134479	XM_018053390.1:novel_42,XM_013965878.2:novel_42,XM_013970799.2:novel_1187,XM_013975113.2:chi-miR-1271-3p,XM_018048008.1:novel_566,XM_018042977.1:novel_1213,XM_018042977.1:novel_389,XM_018059398.1:novel_1187,XM_018041783.1:novel_438,XM_018043482.1:novel_42,XM_018045139.1:chi-miR-1271-3p,XM_018051052.1:novel_1263,XM_018051051.1:novel_1263,XM_018045356.1:novel_1187,XM_005698387.3:novel_1187,XM_00569…
Biological Process	GO:0090336	positive regulation of brown fat cell differentiation	3	4	0.0093786	0.134479	XM_018038791.1:novel_1187,XM_018038792.1:novel_1187,XM_018038793.1:novel_566
Biological Process	GO:1900151	regulation of nuclear-transcribed mRNA catabolic process, deadenylation-dependent decay	8	23	0.0092049	0.134479	XM_013964362.2:novel_438,XM_018048801.1:novel_438,XM_005692051.3:novel_604,XM_005692650.3:novel_566,XM_018048802.1:novel_438,XM_005692049.3:novel_604,XM_018048799.1:novel_438,XM_005692050.3:novel_604
Biological Process	GO:1900153	positive regulation of nuclear-transcribed mRNA catabolic process, deadenylation-dependent decay	8	23	0.0092049	0.134479	XM_018048802.1:novel_438,XM_005692650.3:novel_566,XM_005692049.3:novel_604,XM_018048799.1:novel_438,XM_005692050.3:novel_604,XM_013964362.2:novel_438,XM_018048801.1:novel_438,XM_005692051.3:novel_604
Biological Process	GO:1901165	positive regulation of trophoblast cell migration	3	4	0.0093786	0.134479	XM_013963787.2:novel_566,XM_018047738.1:novel_566,XM_005679946.3:novel_566
Biological Process	GO:1902303	negative regulation of potassium ion export	3	4	0.0093786	0.134479	XM_018059352.1:novel_1187,XM_018059353.1:novel_1187,XM_005689971.3:novel_1187
Biological Process	GO:1902766	skeletal muscle satellite cell migration	3	4	0.0093786	0.134479	XM_018045922.1:chi-miR-146b-3p,XM_018045923.1:chi-miR-146b-3p,XM_018045924.1:chi-miR-146b-3p
Biological Process	GO:1903003	positive regulation of protein deubiquitination	3	4	0.0093786	0.134479	XM_018041773.1:novel_438,XM_018041789.1:novel_438,XM_018041783.1:novel_438
Biological Process	GO:1903575	cornified envelope assembly	3	4	0.0093786	0.134479	XM_005692310.3:novel_438,XM_005692309.3:novel_438,XR_001296769.2:novel_438
Biological Process	GO:1903765	negative regulation of potassium ion export across plasma membrane	3	4	0.0093786	0.134479	XM_005689971.3:novel_1187,XM_018059353.1:novel_1187,XM_018059352.1:novel_1187
Biological Process	GO:1903946	negative regulation of ventricular cardiac muscle cell action potential	3	4	0.0093786	0.134479	XM_005689971.3:novel_1187,XM_018059353.1:novel_1187,XM_018059352.1:novel_1187
Biological Process	GO:1904636	response to ionomycin	3	4	0.0093786	0.134479	XM_018041783.1:novel_438,XM_018041789.1:novel_438,XM_018041773.1:novel_438
Biological Process	GO:1904637	cellular response to ionomycin	3	4	0.0093786	0.134479	XM_018041789.1:novel_438,XM_018041783.1:novel_438,XM_018041773.1:novel_438
Biological Process	GO:1905024	regulation of membrane repolarization during ventricular cardiac muscle cell action potential	3	4	0.0093786	0.134479	XM_018059352.1:novel_1187,XM_005689971.3:novel_1187,XM_018059353.1:novel_1187
Biological Process	GO:1905025	negative regulation of membrane repolarization during ventricular cardiac muscle cell action potential	3	4	0.0093786	0.134479	XM_018059352.1:novel_1187,XM_018059353.1:novel_1187,XM_005689971.3:novel_1187
Biological Process	GO:1905031	regulation of membrane repolarization during cardiac muscle cell action potential	3	4	0.0093786	0.134479	XM_018059353.1:novel_1187,XM_005689971.3:novel_1187,XM_018059352.1:novel_1187
Biological Process	GO:1905032	negative regulation of membrane repolarization during cardiac muscle cell action potential	3	4	0.0093786	0.134479	XM_005689971.3:novel_1187,XM_018059353.1:novel_1187,XM_018059352.1:novel_1187
Biological Process	GO:2000425	regulation of apoptotic cell clearance	4	7	0.0088967	0.134479	NM_001314312.1:novel_566,XM_013974002.2:novel_566,XM_018065819.1:novel_566,XM_005693218.3:novel_1271
Biological Process	GO:2000969	positive regulation of AMPA receptor activity	3	4	0.0093786	0.134479	XM_018048998.1:novel_1187,XM_018048999.1:novel_1187,XM_018049000.1:novel_1187
Cellular Component	GO:0000221	vacuolar proton-transporting V-type ATPase, V1 domain	3	4	0.0093786	0.134479	XM_018058512.1:novel_1187,XM_018058511.1:novel_1187,XM_018058513.1:novel_1187
Cellular Component	GO:0005584	collagen type I trimer	3	4	0.0093786	0.134479	XM_018064893.1:novel_1187,XM_018064894.1:novel_1187,XM_018064895.1:novel_1187
Cellular Component	GO:0008537	proteasome activator complex	3	4	0.0093786	0.134479	XM_005685229.3:novel_1187,XM_005685229.3:novel_566,XM_018054619.1:chi-miR-1271-3p,XM_018054619.1:novel_566,XM_005685228.3:novel_1187,XM_005685228.3:novel_566
Cellular Component	GO:0034455	t-UTP complex	3	4	0.0093786	0.134479	XM_005692184.3:novel_438,XM_018062198.1:novel_438,XM_018062196.1:novel_438
Cellular Component	GO:0097255	R2TP complex	3	4	0.0093786	0.134479	XM_005692702.3:novel_566,XM_018062780.1:novel_1187,XM_005692717.3:novel_1187
Cellular Component	GO:0097629	extrinsic component of omegasome membrane	3	4	0.0093786	0.134479	XM_018061434.1:novel_566,XM_018061432.1:novel_566,XM_018061433.1:novel_566
Cellular Component	GO:0097632	extrinsic component of pre-autophagosomal structure membrane	3	4	0.0093786	0.134479	XM_018061433.1:novel_566,XM_018061432.1:novel_566,XM_018061434.1:novel_566
Molecular Function	GO:0001162	RNA polymerase II intronic transcription regulatory region sequence-specific DNA binding	8	23	0.0092049	0.134479	XM_018058070.1:novel_1187,XM_018058071.1:novel_1271,XM_018058071.1:novel_1187,XM_018058069.1:novel_1187,NM_001314344.1:novel_1187,NM_001314344.1:novel_604,XM_018058067.1:novel_1187,XM_018058068.1:novel_1187,XM_018058072.1:novel_1271,XM_018058072.1:novel_1187,XM_018055078.1:novel_604
Molecular Function	GO:0004161	dimethylallyltranstransferase activity	3	4	0.0093786	0.134479	XM_005677388.3:novel_1187,XM_005677388.3:novel_566,XM_005677389.2:novel_1187,XM_005677389.2:novel_566,XM_005677386.3:novel_1187,XM_005677386.3:novel_566
Molecular Function	GO:0004337	geranyltranstransferase activity	3	4	0.0093786	0.134479	XM_005677386.3:novel_1187,XM_005677386.3:novel_566,XM_005677389.2:novel_1187,XM_005677389.2:novel_566,XM_005677388.3:novel_1187,XM_005677388.3:novel_566
Molecular Function	GO:0005055	laminin receptor activity	3	4	0.0093786	0.134479	XM_005691668.3:novel_566,NM_001285749.1:novel_566,XM_013973310.2:novel_566
Molecular Function	GO:0005275	amine transmembrane transporter activity	3	4	0.0093786	0.134479	XM_013966433.2:novel_1187,XM_018053071.1:novel_1187,XM_018053072.1:novel_1187
Molecular Function	GO:0008192	RNA guanylyltransferase activity	3	4	0.0093786	0.134479	XM_018050108.1:chi-miR-133b,XM_005683229.3:chi-miR-133b,XM_018050107.1:chi-miR-133b
Molecular Function	GO:0008429	phosphatidylethanolamine binding	3	4	0.0093786	0.134479	XM_018057739.1:novel_1187,XM_018057739.1:novel_566,XM_018065819.1:novel_566,NM_001314312.1:novel_566
Molecular Function	GO:0008898	S-adenosylmethionine-homocysteine S-methyltransferase activity	4	7	0.0088967	0.134479	XM_018042442.1:chi-miR-1271-3p,XM_018042446.1:chi-miR-1271-3p,XM_018042443.1:chi-miR-1271-3p,XM_018042444.1:chi-miR-1271-3p
Molecular Function	GO:0016403	dimethylargininase activity	3	4	0.0093786	0.134479	XM_018038621.1:novel_1187,XM_018038620.1:novel_1187,XM_018038622.1:novel_1187
Molecular Function	GO:0016603	glutaminyl-peptide cyclotransferase activity	3	4	0.0093786	0.134479	XM_018062621.1:novel_566,XM_018062622.1:novel_566,XM_018062623.1:novel_566
Molecular Function	GO:0030151	molybdenum ion binding	4	7	0.0088967	0.134479	XM_018048097.1:novel_438,XM_018048095.1:novel_438,XM_018048094.1:novel_438,XM_018048096.1:novel_438
Molecular Function	GO:0043208	glycosphingolipid binding	3	4	0.0093786	0.134479	XM_013971172.2:novel_1271,XM_013971172.2:novel_566,XM_013971174.2:novel_1271,XM_013971174.2:novel_566,XM_005692274.3:novel_1271,XM_005692274.3:novel_566
Molecular Function	GO:0051032	nucleic acid transmembrane transporter activity	3	4	0.0093786	0.134479	XM_018059741.1:novel_1187,XM_018059742.1:novel_1187,XM_018059839.1:novel_42
Molecular Function	GO:0051033	RNA transmembrane transporter activity	3	4	0.0093786	0.134479	XM_018059741.1:novel_1187,XM_018059742.1:novel_1187,XM_018059839.1:novel_42
Molecular Function	GO:0070878	primary miRNA binding	4	7	0.0088967	0.134479	XM_018061576.1:novel_389,XM_018061578.1:novel_389,XM_018061575.1:novel_389,XM_018061574.1:novel_389
Biological Process	GO:0045637	regulation of myeloid cell differentiation	48	249	0.00951523	0.136248	XM_005679946.3:novel_566,XM_018048245.1:chi-miR-146b-3p,XM_005693645.3:novel_1187,NM_001285636.1:novel_604,XM_018048246.1:chi-miR-146b-3p,XM_018048244.1:chi-miR-146b-3p,XM_005693642.3:novel_1187,XM_018038432.1:novel_438,XM_018057866.1:chi-miR-146b-3p,XM_018057866.1:novel_566,XM_018041310.1:novel_566,XM_018055450.1:novel_566,XM_018065117.1:novel_566,XM_018052603.1:chi-miR-1271-3p,XM_018067161.1:no…
Biological Process	GO:0001892	embryonic placenta development	26	118	0.00953791	0.136384	XM_018054432.1:novel_566,XM_018054433.1:novel_566,XM_018065261.1:novel_1187,XM_018065928.1:novel_566,XM_018062491.1:novel_1187,XM_018062491.1:novel_566,XM_018039284.1:novel_566,XM_018039285.1:novel_566,XM_018039287.1:novel_566,XM_018065259.1:novel_1187,XM_018066969.1:novel_604,NM_001314344.1:novel_1187,NM_001314344.1:novel_604,XM_018058070.1:novel_1187,XM_018058069.1:novel_1187,XM_018039288.1:nov…
Biological Process	GO:0090066	regulation of anatomical structure size	94	541	0.00998012	0.14251	XM_018062826.1:novel_566,XM_018052358.1:novel_1263,XM_018048999.1:novel_1187,XM_005690675.3:chi-miR-1271-3p,XM_005692619.3:novel_1271,XM_018054872.1:chi-miR-1271-3p,XM_018063893.1:novel_1263,XM_018047813.1:novel_438,XM_018062007.1:novel_566,XM_018047235.1:novel_566,XM_018052203.1:chi-miR-1271-3p,XM_018054341.1:novel_1271,XM_018047814.1:novel_1187,XM_013971419.2:novel_1271,XM_018048731.1:chi-miR-1…
Biological Process	GO:0050920	regulation of chemotaxis	36	177	0.0100183	0.142858	XM_018043070.1:novel_1263,XM_018043070.1:novel_566,XM_018053606.1:novel_1187,XM_005684037.3:chi-miR-1271-3p,XM_005684037.3:novel_1187,XM_005684037.3:chi-miR-133b,XM_013972612.2:novel_566,XM_018064577.1:novel_566,XM_005684038.3:chi-miR-1271-3p,XM_005684038.3:novel_1187,XM_005684038.3:chi-miR-133b,XM_005687094.3:novel_389,XM_018054871.1:chi-miR-1271-3p,XM_018066812.1:novel_1187,XM_005678617.3:chi-m…
Cellular Component	GO:0005887	integral component of plasma membrane	218	1366	0.0101236	0.14416	XM_018052392.1:novel_566,XM_005688782.3:novel_566,XM_018042633.1:novel_643,XM_018042756.1:novel_566,XM_018064666.1:novel_566,XM_018046660.1:novel_1187,XM_018046660.1:novel_1790,XM_018066844.1:novel_566,XM_018058978.1:novel_1187,XM_018060236.1:novel_566,XM_018054838.1:chi-miR-1271-3p,XM_005689971.3:novel_1187,XM_018052391.1:novel_566,XM_018044014.1:novel_604,XM_018042488.1:novel_566,XM_005684569.3…
Biological Process	GO:0035563	positive regulation of chromatin binding	7	19	0.0103638	0.146569	XM_005683542.2:novel_566,XM_005683543.2:novel_566,XM_013965852.2:novel_566,XM_013965853.2:novel_566,XM_018062813.1:chi-miR-1271-3p,XM_018062813.1:novel_566,XM_005683541.2:novel_566,XM_005683539.2:novel_566
Biological Process	GO:0051923	sulfation	7	19	0.0103638	0.146569	XM_018050154.1:novel_1187,XM_018050153.1:novel_1187,XM_018050149.1:novel_1187,XM_018050152.1:novel_1187,XM_018050151.1:novel_1187,XM_018050148.1:novel_1187,XM_018050150.1:novel_1187
Biological Process	GO:0060211	regulation of nuclear-transcribed mRNA poly(A) tail shortening	7	19	0.0103638	0.146569	XM_005692050.3:novel_604,XM_005692051.3:novel_604,XM_018048801.1:novel_438,XM_018048799.1:novel_438,XM_005692049.3:novel_604,XM_013964362.2:novel_438,XM_018048802.1:novel_438
Biological Process	GO:0060213	positive regulation of nuclear-transcribed mRNA poly(A) tail shortening	7	19	0.0103638	0.146569	XM_018048801.1:novel_438,XM_018048799.1:novel_438,XM_005692050.3:novel_604,XM_005692051.3:novel_604,XM_018048802.1:novel_438,XM_013964362.2:novel_438,XM_005692049.3:novel_604
Biological Process	GO:0090166	Golgi disassembly	7	19	0.0103638	0.146569	XM_005698364.3:novel_566,XM_018041330.1:novel_566,XM_005698363.3:novel_566,XM_005698362.3:novel_566,XM_018041331.1:novel_566,XM_013975126.2:novel_566,XM_005698361.3:novel_566
Molecular Function	GO:0004712	protein serine/threonine/tyrosine kinase activity	18	74	0.0103815	0.146619	XM_013964768.2:chi-miR-133b,XM_018049691.1:chi-miR-133b,XM_018050987.1:novel_566,XM_005681861.3:chi-miR-133b,XM_018038792.1:novel_1187,XM_018056459.1:novel_566,XM_018056454.1:novel_566,XM_018049689.1:chi-miR-133b,XM_005681862.2:chi-miR-133b,XM_018066137.1:novel_566,XM_018038793.1:novel_566,XM_013964770.2:chi-miR-133b,XM_005681863.3:chi-miR-133b,XM_018066134.1:novel_566,XM_013964769.2:chi-miR-133b…
Biological Process	GO:0035270	endocrine system development	32	154	0.0107011	0.150927	XM_018050359.1:novel_566,XM_018059741.1:novel_1187,NM_001285646.1:novel_1187,NM_001285646.1:novel_566,XM_018042790.1:novel_1187,XM_018053606.1:novel_1187,XM_018041114.1:novel_1271,XM_018055298.1:chi-miR-1271-3p,XM_018066958.1:novel_438,XM_018041115.1:novel_1271,XM_018066961.1:novel_438,XM_018055379.1:novel_566,XM_018055259.1:chi-miR-1271-3p,XM_018055290.1:chi-miR-1271-3p,XM_018055261.1:chi-miR-12…
Biological Process	GO:0001553	luteinization	6	15	0.011191	0.152624	XM_018065114.1:novel_566,XM_018065112.1:novel_566,XM_018065117.1:novel_566,XM_018055751.1:novel_566,XM_018065115.1:novel_566,XM_018065113.1:novel_566
Biological Process	GO:0008105	asymmetric protein localization	6	15	0.011191	0.152624	XM_013967244.2:novel_1187,XM_018054054.1:novel_1187,XM_018062678.1:chi-miR-133b,XM_018066672.1:novel_566,XM_018054053.1:novel_1187,XM_018054052.1:novel_1187
Biological Process	GO:0015682	ferric iron transport	10	33	0.0110079	0.152624	XM_018040350.1:chi-miR-1271-3p,XM_018050995.1:novel_1263,XM_018051081.1:chi-miR-1271-3p,XM_018051075.1:novel_566,XM_018051078.1:novel_566,XM_018040349.1:chi-miR-1271-3p,XM_018040352.1:chi-miR-1271-3p,XM_018051073.1:novel_566,XM_018051079.1:novel_566,XM_018051076.1:novel_566
Biological Process	GO:0015793	glycerol transport	5	11	0.0111067	0.152624	XM_018047813.1:novel_438,XM_005680110.3:novel_438,XM_005684062.3:novel_566,XM_018047814.1:novel_1187,XM_005684061.3:novel_566
Biological Process	GO:0034650	cortisol metabolic process	5	11	0.0111067	0.152624	XM_018055379.1:novel_566,XM_018058132.1:novel_604,XM_018055386.1:novel_566,XM_018058109.1:novel_604,XM_018058131.1:novel_604
Biological Process	GO:0036296	response to increased oxygen levels	6	15	0.011191	0.152624	XM_018066972.1:chi-miR-1271-3p,XM_018066974.1:chi-miR-1271-3p,XM_018066973.1:chi-miR-1271-3p,XM_018066977.1:chi-miR-1271-3p,XM_018066976.1:chi-miR-1271-3p,XM_018066975.1:chi-miR-1271-3p
Biological Process	GO:0038179	neurotrophin signaling pathway	10	33	0.0110079	0.152624	XM_018066960.1:novel_438,XM_018066963.1:novel_438,XM_018058057.1:novel_1187,XM_018066961.1:novel_438,XM_018066958.1:novel_438,XM_018058056.1:novel_1187,XM_018066959.1:novel_438,XM_018066962.1:novel_438,XM_018041755.1:novel_438,XM_018062826.1:novel_566
Biological Process	GO:0042448	progesterone metabolic process	6	15	0.011191	0.152624	XM_018065115.1:novel_566,XM_018065007.1:novel_566,XM_018065117.1:novel_566,XM_005676006.3:novel_566,XM_005693748.3:novel_566,XM_018065006.1:novel_566
Biological Process	GO:0055093	response to hyperoxia	6	15	0.011191	0.152624	XM_018066977.1:chi-miR-1271-3p,XM_018066972.1:chi-miR-1271-3p,XM_018066974.1:chi-miR-1271-3p,XM_018066973.1:chi-miR-1271-3p,XM_018066976.1:chi-miR-1271-3p,XM_018066975.1:chi-miR-1271-3p
Biological Process	GO:0072512	trivalent inorganic cation transport	10	33	0.0110079	0.152624	XM_018051079.1:novel_566,XM_018051076.1:novel_566,XM_018051073.1:novel_566,XM_018040352.1:chi-miR-1271-3p,XM_018040349.1:chi-miR-1271-3p,XM_018051078.1:novel_566,XM_018051075.1:novel_566,XM_018050995.1:novel_1263,XM_018051081.1:chi-miR-1271-3p,XM_018040350.1:chi-miR-1271-3p
Biological Process	GO:1901621	negative regulation of smoothened signaling pathway involved in dorsal/ventral neural tube patterning	6	15	0.011191	0.152624	XM_013975115.2:chi-miR-1271-3p,XM_013975113.2:chi-miR-1271-3p,XM_018046462.1:novel_1187,XM_018046461.1:novel_438,XM_018046460.1:novel_438,XM_018046458.1:novel_438
Cellular Component	GO:0030867	rough endoplasmic reticulum membrane	6	15	0.011191	0.152624	XM_018043653.1:novel_566,XM_005677609.3:novel_566,XM_005677610.3:novel_566,XM_018043652.1:novel_566,XM_018060334.1:novel_566,XM_018043651.1:novel_566
Cellular Component	GO:0043220	Schmidt-Lanterman incisure	6	15	0.011191	0.152624	XM_018054052.1:novel_1187,XM_018062369.1:novel_1187,XM_018054053.1:novel_1187,XM_018054054.1:novel_1187,XM_018062368.1:novel_1187,XM_013967244.2:novel_1187
Molecular Function	GO:0004630	phospholipase D activity	6	15	0.011191	0.152624	XM_018062424.1:novel_566,XM_018064499.1:novel_1187,XM_005692412.3:novel_566,XM_018062421.1:novel_566,XM_018062422.1:novel_566,XM_013971113.2:novel_566
Molecular Function	GO:0015168	glycerol transmembrane transporter activity	6	15	0.011191	0.152624	XM_005684062.3:novel_566,XM_018047814.1:novel_1187,XM_005684061.3:novel_566,XM_018047813.1:novel_438,XM_018047812.1:novel_438,XM_005680110.3:novel_438
Molecular Function	GO:0015250	water channel activity	6	15	0.011191	0.152624	XM_018047812.1:novel_438,XM_018047813.1:novel_438,XM_005680110.3:novel_438,XM_018047814.1:novel_1187,XM_005684061.3:novel_566,XM_005684062.3:novel_566
Molecular Function	GO:0015254	glycerol channel activity	6	15	0.011191	0.152624	XM_005684061.3:novel_566,XM_018047814.1:novel_1187,XM_005684062.3:novel_566,XM_005680110.3:novel_438,XM_018047812.1:novel_438,XM_018047813.1:novel_438
Molecular Function	GO:0015295	solute:proton symporter activity	10	33	0.0110079	0.152624	XM_018060057.1:novel_1271,XM_018060057.1:novel_566,XM_018058638.1:novel_566,XM_018060059.1:novel_1271,XM_018060059.1:novel_566,XM_018058641.1:novel_566,XM_018060061.1:novel_1271,XM_018060061.1:novel_566,XM_018060056.1:novel_1271,XM_018060056.1:novel_566,XM_018058639.1:novel_566,XM_018060058.1:novel_1271,XM_018060058.1:novel_566,XM_018060060.1:novel_1271,XM_018060060.1:novel_566,XM_018058640.1:nov…
Molecular Function	GO:0015556	C4-dicarboxylate transmembrane transporter activity	5	11	0.0111067	0.152624	XM_018062075.1:novel_1271,XM_018062076.1:novel_1271,XM_018062077.1:novel_1271,XM_018062078.1:novel_1271,XM_013971045.2:novel_1271
Molecular Function	GO:0016778	diphosphotransferase activity	5	11	0.0111067	0.152624	XM_018044448.1:novel_1168,XM_018064761.1:novel_566,XM_018064762.1:novel_566,XM_018043944.1:novel_1263,XM_005694987.2:chi-miR-1271-3p,XM_005694987.2:chi-miR-133b
Molecular Function	GO:0031419	cobalamin binding	6	15	0.011191	0.152624	XM_005682424.3:novel_566,XM_005690334.2:novel_473,XM_018042444.1:chi-miR-1271-3p,XM_018042443.1:chi-miR-1271-3p,XM_018042446.1:chi-miR-1271-3p,XM_018042442.1:chi-miR-1271-3p
Molecular Function	GO:0050431	transforming growth factor beta binding	6	15	0.011191	0.152624	XM_018043209.1:novel_1187,XM_018043210.1:novel_1187,XM_018043212.1:novel_1187,XM_018055826.1:novel_1271,XM_018043211.1:novel_1187,XM_018043213.1:novel_1187
Molecular Function	GO:0055102	lipase inhibitor activity	6	15	0.011191	0.152624	XM_018063280.1:novel_566,XM_018062524.1:novel_566,XM_018063279.1:novel_566,XM_018063278.1:novel_566,XM_018062525.1:novel_566,XM_018063281.1:novel_566
Molecular Function	GO:0070061	fructose binding	6	15	0.011191	0.152624	XM_018047862.1:novel_1271,XM_018047859.1:novel_1271,XM_018047861.1:novel_1271,XM_018045395.1:chi-miR-133b,XM_018047863.1:novel_1271,XM_018047864.1:novel_1271
Molecular Function	GO:0080025	phosphatidylinositol-3,5-bisphosphate binding	10	33	0.0110079	0.152624	XM_005698364.3:novel_566,XM_018041330.1:novel_566,XM_005698362.3:novel_566,XM_018049570.1:novel_1263,XM_005698363.3:novel_566,XM_018049571.1:novel_1263,XM_018041331.1:novel_566,XM_018049573.1:novel_1263,XM_005698361.3:novel_566,XM_013975126.2:novel_566
Biological Process	GO:0042168	heme metabolic process	12	43	0.0113047	0.153363	NM_001285567.1:chi-miR-1271-3p,XM_018041251.1:novel_566,XM_018065234.1:chi-miR-1271-3p,XM_018041248.1:novel_566,XM_018065236.1:chi-miR-1271-3p,XM_018041250.1:novel_566,XM_005679337.3:novel_1187,XM_005679337.3:novel_566,XM_018064681.1:novel_566,XM_018065237.1:chi-miR-1271-3p,XM_018039721.1:chi-miR-1271-3p,XM_018041249.1:novel_566,XM_018065235.1:chi-miR-1271-3p
Biological Process	GO:0042398	cellular modified amino acid biosynthetic process	12	43	0.0113047	0.153363	XM_005692636.2:novel_1790,XM_005688486.3:chi-miR-133b,XM_005693420.3:novel_566,XM_005688485.3:chi-miR-133b,XM_018055824.1:novel_566,XM_005695057.3:chi-miR-1271-3p,XM_018055825.1:novel_566,XM_018057752.1:chi-miR-133b,XM_018058253.1:novel_1187,XM_018064444.1:chi-miR-1271-3p,XM_018064444.1:novel_566,XM_005692637.3:novel_1790,XM_018055823.1:novel_566
Molecular Function	GO:0042056	chemoattractant activity	12	43	0.0113047	0.153363	XM_018041116.1:novel_1271,NM_001285646.1:novel_1187,NM_001285646.1:novel_566,XM_018041117.1:novel_1271,XM_018043002.1:novel_438,XM_018041114.1:novel_1271,XM_018060897.1:novel_1263,XM_018041115.1:novel_1271,XM_018043003.1:novel_438,XR_001917456.1:novel_566,XM_018042785.1:novel_566,XM_005677512.3:novel_1187,XM_005677511.3:novel_1187
Molecular Function	GO:0045499	chemorepellent activity	11	38	0.0112901	0.153363	XM_018054872.1:chi-miR-1271-3p,XM_018066810.1:novel_1187,XM_018054871.1:chi-miR-1271-3p,XM_018066816.1:novel_1187,XM_018054877.1:chi-miR-1271-3p,XM_018054876.1:chi-miR-1271-3p,XM_018054874.1:chi-miR-1271-3p,XM_018066812.1:novel_1187,XM_018066809.1:novel_1187,XM_018066811.1:novel_1187,XM_018054875.1:chi-miR-1271-3p
Biological Process	GO:0051188	cofactor biosynthetic process	45	233	0.0113612	0.153928	XM_005677416.3:novel_1187,XM_018064169.1:novel_566,XM_013967594.2:novel_566,XM_005694095.3:novel_1187,XM_018065236.1:chi-miR-1271-3p,XM_013967593.2:novel_566,XM_018064173.1:novel_566,XM_018065237.1:chi-miR-1271-3p,XM_005677417.3:novel_1187,XM_005695057.3:chi-miR-1271-3p,XM_018066374.1:novel_566,XM_018051578.1:novel_566,XM_005677414.2:novel_1187,XM_018054754.1:novel_566,XM_018064168.1:novel_566,XM…
Biological Process	GO:0031098	stress-activated protein kinase signaling cascade	51	270	0.0113769	0.153938	XM_013964769.2:chi-miR-133b,XM_018041773.1:novel_438,XM_018039287.1:novel_566,XM_018055299.1:novel_566,XM_018038791.1:novel_1187,XM_018039836.1:chi-miR-1271-3p,XM_013964774.2:chi-miR-133b,XM_018054875.1:chi-miR-1271-3p,XM_018049689.1:chi-miR-133b,XM_013970305.2:novel_1263,XM_005681863.3:chi-miR-133b,XM_018054872.1:chi-miR-1271-3p,XM_018059190.1:novel_1187,XM_005701122.3:chi-miR-1271-3p,XM_0180668…
Cellular Component	GO:1902911	protein kinase complex	30	143	0.011514	0.15559	XM_018051134.1:novel_566,XM_005675566.3:chi-miR-1271-3p,XM_018051135.1:novel_566,XM_018060526.1:chi-miR-1271-3p,XM_018040173.1:novel_1271,XM_018041972.1:novel_1263,XM_018059148.1:novel_566,XM_018059144.1:novel_566,XM_005679946.3:novel_566,XR_001918107.1:chi-miR-1271-3p,XM_018061432.1:novel_566,XM_018065795.1:novel_566,XM_018048676.1:novel_438,XM_018059146.1:novel_566,XM_018048675.1:novel_1187,XM_…
Biological Process	GO:0007498	mesoderm development	25	114	0.0115388	0.155721	XM_018041681.1:chi-miR-1271-3p,XM_018061576.1:novel_389,XM_018061575.1:novel_389,XM_018064596.1:novel_566,XM_013966776.2:novel_566,XM_018058756.1:novel_438,XM_018058756.1:novel_566,XM_018062294.1:chi-miR-133b,XM_018061007.1:novel_1187,XM_018052869.1:novel_1266,XM_018061008.1:novel_1187,XM_018041680.1:chi-miR-1271-3p,XM_018039536.1:novel_566,XM_018041115.1:novel_1271,XM_018061578.1:novel_389,XM_01…
Molecular Function	GO:0030695	GTPase regulator activity	68	377	0.0115699	0.155937	XM_013967919.2:chi-miR-133b,XM_018067207.1:novel_1187,XM_018059143.1:chi-miR-1271-3p,XM_018059143.1:novel_566,XM_018067204.1:novel_1187,XM_005690948.3:novel_566,XM_018044418.1:novel_604,XM_018048731.1:chi-miR-1271-3p,XM_018048731.1:novel_1187,XM_018064462.1:novel_566,XM_018059341.1:chi-miR-1271-3p,XM_018055245.1:chi-miR-1271-3p,XM_018044399.1:novel_438,XM_018059140.1:chi-miR-1271-3p,XM_018059140.…
Molecular Function	GO:0032553	ribonucleotide binding	433	2850	0.0117397	0.15802	XR_001917460.1:novel_604,XM_018059673.1:chi-miR-146b-3p,XM_018059673.1:novel_566,XM_018041043.1:novel_566,XM_018064388.1:novel_566,XM_018066963.1:novel_438,XM_005676683.2:chi-miR-1271-3p,XM_018042862.1:novel_566,XM_018059407.1:chi-miR-1271-3p,XM_018058702.1:novel_1263,XM_018047862.1:novel_1271,XM_018047739.1:novel_566,XM_005699431.3:novel_566,XM_018066136.1:novel_566,XM_018038791.1:novel_1187,XM_…
Biological Process	GO:0001890	placenta development	34	167	0.011877	0.159659	XM_018038792.1:novel_1187,XM_005689190.3:novel_604,XM_018054434.1:novel_566,XM_018058071.1:novel_1271,XM_018058071.1:novel_1187,XM_018058068.1:novel_1187,XM_005689191.3:novel_604,XM_018039284.1:novel_566,XM_018039285.1:novel_566,XM_005691832.3:novel_1187,XM_018051120.1:novel_1271,NM_001314245.1:novel_566,XM_018038793.1:novel_566,XM_018051121.1:novel_1271,XM_018065261.1:novel_1187,XM_005689192.3:n…
Biological Process	GO:0019320	hexose catabolic process	8	24	0.01217	0.162961	XM_013967813.2:novel_566,XM_018047859.1:novel_1271,XM_018047864.1:novel_1271,XM_005684137.3:chi-miR-1271-3p,XM_018047863.1:novel_1271,XM_018047862.1:novel_1271,XM_018047861.1:novel_1271,XM_018064308.1:novel_566
Molecular Function	GO:0031543	peptidyl-proline dioxygenase activity	8	24	0.01217	0.162961	XM_018050728.1:novel_1790,XM_013965331.2:novel_1790,XM_013965333.2:novel_1790,XM_018050730.1:novel_1790,XM_018050726.1:novel_1790,XM_018050729.1:novel_1790,XM_005682625.3:novel_1790,XM_018050727.1:novel_1790
Molecular Function	GO:0043531	ADP binding	8	24	0.01217	0.162961	XM_005692653.3:novel_566,XM_018044448.1:novel_1168,XM_018043944.1:novel_1263,XM_018055204.1:chi-miR-133b,XM_018055203.1:chi-miR-133b,XM_005692702.3:novel_566,XM_005696445.3:novel_1790,XM_018048283.1:novel_566
Biological Process	GO:0001954	positive regulation of cell-matrix adhesion	15	59	0.0122433	0.163731	XM_013966776.2:novel_566,XM_018055386.1:novel_566,XM_005684039.3:chi-miR-1271-3p,XM_005684039.3:novel_1187,XM_005684039.3:chi-miR-133b,XM_018046840.1:novel_566,XM_005684041.3:chi-miR-1271-3p,XM_005684041.3:novel_1187,XM_005684041.3:chi-miR-133b,XM_018055379.1:novel_566,XM_005684038.3:chi-miR-1271-3p,XM_005684038.3:novel_1187,XM_005684038.3:chi-miR-133b,XM_018043204.1:novel_1213,XM_018043204.1:nov…
Biological Process	GO:0050727	regulation of inflammatory response	50	265	0.0123576	0.165046	XM_018065814.1:novel_1187,XM_018065815.1:novel_1187,XM_018059672.1:chi-miR-146b-3p,XM_018059672.1:novel_566,XM_018039176.1:novel_566,XM_013966776.2:novel_566,XM_018059673.1:chi-miR-146b-3p,XM_018059673.1:novel_566,XM_018065813.1:novel_1187,XM_018065112.1:novel_566,XM_018065117.1:novel_566,XM_005690366.3:novel_566,XM_018044399.1:novel_438,XM_018039177.1:novel_566,XM_005693216.3:novel_566,XM_018041…
Biological Process	GO:0007589	body fluid secretion	21	92	0.0125252	0.167068	XM_005692619.3:novel_1271,XM_018065115.1:novel_566,XM_018047813.1:novel_438,XM_018061848.1:novel_1187,XM_018065112.1:novel_566,XM_018059380.1:novel_1263,XM_018059997.1:novel_566,XM_005690366.3:novel_566,XM_018065117.1:novel_566,XM_018065113.1:novel_566,XM_018047812.1:novel_438,XM_018059381.1:novel_1263,XM_013971419.2:novel_1271,XM_018059377.1:novel_1263,XM_018059379.1:novel_1263,XM_005693642.3:no…
Biological Process	GO:0007264	small GTPase mediated signal transduction	126	757	0.013185	0.175619	XM_005692844.3:novel_566,XM_018064902.1:novel_1187,XM_013967919.2:chi-miR-133b,XM_018050995.1:novel_1263,XM_018041170.1:novel_1263,XM_018067207.1:novel_1187,XM_005677470.3:novel_438,XM_018061293.1:novel_1271,XM_018054065.1:novel_1187,XM_018059143.1:chi-miR-1271-3p,XM_018059143.1:novel_566,XM_018042651.1:novel_1266,XM_018042651.1:novel_604,XM_018038572.1:novel_1187,XM_018054064.1:novel_1187,XM_018…
Biological Process	GO:0032715	negative regulation of interleukin-6 production	9	29	0.0132174	0.175619	XM_018041773.1:novel_438,XM_018059341.1:chi-miR-1271-3p,XM_018064523.1:chi-miR-133b,XM_018041789.1:novel_438,XM_018066366.1:novel_1187,XM_018041783.1:novel_438,XM_018063759.1:novel_566,XM_018059673.1:chi-miR-146b-3p,XM_018059673.1:novel_566,XM_018059672.1:chi-miR-146b-3p,XM_018059672.1:novel_566
Biological Process	GO:0044246	regulation of multicellular organismal metabolic process	9	29	0.0132174	0.175619	XM_018059293.1:novel_1187,XM_018055386.1:novel_566,XM_005693315.3:novel_438,XM_005693315.3:novel_1187,XM_005693315.3:novel_566,XM_018055379.1:novel_566,NM_001285616.1:novel_604,XM_013965783.2:chi-miR-1271-3p,XM_018064401.1:novel_438,XM_018064401.1:novel_1187,XM_018064401.1:novel_566,NM_001285646.1:novel_1187,NM_001285646.1:novel_566,XM_005693314.3:novel_438,XM_005693314.3:novel_1187,XM_005693314.…
Biological Process	GO:0030517	negative regulation of axon extension	13	49	0.0132829	0.176037	XM_018054875.1:chi-miR-1271-3p,XM_018066811.1:novel_1187,XM_018066809.1:novel_1187,XM_018066812.1:novel_1187,XM_018054874.1:chi-miR-1271-3p,XM_018054877.1:chi-miR-1271-3p,XM_018054876.1:chi-miR-1271-3p,XM_005679654.2:novel_643,XM_005690675.3:chi-miR-1271-3p,XM_018066816.1:novel_1187,XM_018054871.1:chi-miR-1271-3p,XM_018066810.1:novel_1187,XM_018054872.1:chi-miR-1271-3p
Biological Process	GO:0045663	positive regulation of myoblast differentiation	13	49	0.0132829	0.176037	XM_018051672.1:novel_566,XM_018066620.1:novel_1187,XM_018038793.1:novel_566,XM_005686697.3:novel_1187,XM_018038792.1:novel_1187,XM_018066732.1:novel_1187,XM_018038791.1:novel_1187,XM_018066680.1:novel_1187,XM_018058990.1:novel_566,NM_001285733.1:novel_566,XM_018066798.1:novel_1187,XM_018066629.1:novel_1187,XM_005686696.3:novel_1187
Biological Process	GO:0003197	endocardial cushion development	12	44	0.0136405	0.180313	XM_018055826.1:novel_1271,XM_005693080.3:novel_1187,XM_018039536.1:novel_566,XM_018064140.1:novel_1187,XM_018064147.1:novel_1263,XM_018064147.1:novel_1187,XM_018064147.1:novel_566,XM_018041115.1:novel_1271,XM_005693084.3:novel_1187,XM_018041114.1:novel_1271,XM_013968979.2:novel_566,XM_018041117.1:novel_1271,XM_018041116.1:novel_1271,NM_001285646.1:novel_1187,NM_001285646.1:novel_566
Biological Process	GO:0003231	cardiac ventricle development	28	133	0.0136321	0.180313	XM_018058756.1:novel_438,XM_018058756.1:novel_566,XM_005687031.3:novel_566,XM_018051078.1:novel_566,XM_018053607.1:novel_1271,NM_001314239.1:chi-miR-1271-3p,XM_018051075.1:novel_566,XM_018038594.1:chi-miR-1271-3p,XM_018038594.1:novel_566,XM_018054605.1:novel_1271,XM_018062596.1:novel_566,XM_013975115.2:chi-miR-1271-3p,XM_018051076.1:novel_566,XM_018051079.1:novel_566,XM_018059118.1:chi-miR-1271-3…
Biological Process	GO:0098586	cellular response to virus	10	34	0.013711	0.180782	XM_018059673.1:chi-miR-146b-3p,XM_018059673.1:novel_566,XM_018043093.1:novel_566,XM_018059672.1:chi-miR-146b-3p,XM_018059672.1:novel_566,XM_013975908.2:novel_566,XM_018038791.1:novel_1187,XM_018038792.1:novel_1187,XM_018041773.1:novel_438,XM_018041783.1:novel_438,XM_018038793.1:novel_566,XM_018041789.1:novel_438
Biological Process	GO:1903523	negative regulation of blood circulation	10	34	0.013711	0.180782	XM_018052358.1:novel_1263,XM_018059352.1:novel_1187,XM_018041773.1:novel_438,XM_018041783.1:novel_438,XM_018059353.1:novel_1187,XM_018052359.1:novel_1263,XM_018042871.1:novel_566,XM_005689971.3:novel_1187,XM_018041789.1:novel_438,XM_005677233.3:chi-miR-1271-3p
Biological Process	GO:0032008	positive regulation of TOR signaling	11	39	0.0138122	0.181884	XM_005692717.3:novel_1187,XM_018047378.1:chi-miR-1271-3p,XM_018047381.1:chi-miR-1271-3p,XM_018047377.1:chi-miR-1271-3p,XM_018039967.1:novel_566,XM_018040836.1:novel_604,XM_018062780.1:novel_1187,XM_018047376.1:chi-miR-1271-3p,XM_018040837.1:novel_604,XM_018047380.1:chi-miR-1271-3p,XM_018047379.1:chi-miR-1271-3p
Biological Process	GO:0006972	hyperosmotic response	7	20	0.0140811	0.184225	XM_013964769.2:chi-miR-133b,XM_013964774.2:chi-miR-133b,XM_005681862.2:chi-miR-133b,XM_018049689.1:chi-miR-133b,XM_005681861.3:chi-miR-133b,XM_013964770.2:chi-miR-133b,XM_013964768.2:chi-miR-133b
Biological Process	GO:0007252	I-kappaB phosphorylation	7	20	0.0140811	0.184225	XM_018041972.1:novel_1263,XM_018048674.1:novel_1187,XM_018048674.1:novel_566,XM_018048676.1:novel_438,XM_018048680.1:novel_1187,XM_018048680.1:novel_566,XM_018048675.1:novel_1187,XM_018048675.1:novel_566,XM_005681004.3:novel_1187,XM_005681004.3:novel_566,XM_018048677.1:novel_1187,XM_018048677.1:novel_566
Biological Process	GO:1900015	regulation of cytokine production involved in inflammatory response	7	20	0.0140811	0.184225	XM_018041789.1:novel_438,XM_005675093.3:chi-miR-1271-3p,XM_018041783.1:novel_438,XM_018038793.1:novel_566,XM_018041773.1:novel_438,XM_018038792.1:novel_1187,XM_018038791.1:novel_1187
Biological Process	GO:1901741	positive regulation of myoblast fusion	7	20	0.0140811	0.184225	XM_018038792.1:novel_1187,XM_018043335.1:novel_566,XM_018038791.1:novel_1187,NM_001285733.1:novel_566,XM_018058990.1:novel_566,XM_018038793.1:novel_566,XM_018051672.1:novel_566
Molecular Function	GO:0004075	biotin carboxylase activity	7	20	0.0140811	0.184225	XM_018064174.1:novel_566,XM_018064170.1:novel_566,XM_018064168.1:novel_566,XM_018064171.1:novel_566,XM_018064172.1:novel_566,XM_018064173.1:novel_566,XM_018064169.1:novel_566
Molecular Function	GO:0004715	non-membrane spanning protein tyrosine kinase activity	21	93	0.0141327	0.184225	XM_018057532.1:novel_438,XM_018057532.1:novel_566,XM_018046107.1:novel_438,XM_018046092.1:novel_438,XM_018046076.1:novel_438,XM_005684037.3:chi-miR-1271-3p,XM_005684037.3:novel_1187,XM_005684037.3:chi-miR-133b,XM_018046066.1:novel_438,XM_005684039.3:chi-miR-1271-3p,XM_005684039.3:novel_1187,XM_005684039.3:chi-miR-133b,XM_005684038.3:chi-miR-1271-3p,XM_005684038.3:novel_1187,XM_005684038.3:chi-miR…
Molecular Function	GO:0032555	purine ribonucleotide binding	429	2831	0.0141115	0.184225	XM_005697608.3:novel_1271,XM_018066959.1:novel_438,XM_018046043.1:novel_438,XM_018066962.1:novel_438,XM_018046205.1:novel_1187,XM_018044353.1:novel_566,XR_001918870.1:novel_566,XM_018042871.1:novel_566,XM_013962903.2:novel_566,XM_018067129.1:chi-miR-146b-3p,XM_018061579.1:novel_1187,XM_018050163.1:novel_566,XM_018051642.1:chi-miR-1271-3p,XM_018055121.1:novel_566,XM_018046059.1:novel_438,XM_005687…
Molecular Function	GO:0043168	anion binding	583	3908	0.0141174	0.184225	XM_018064489.1:chi-miR-133b,XM_018039237.1:novel_566,XM_005690633.3:novel_360,XM_018046073.1:novel_438,XM_018061290.1:novel_1271,XM_018061873.1:novel_566,XM_018041731.1:novel_566,XM_018045154.1:novel_1263,XM_018045154.1:novel_566,XM_018050107.1:chi-miR-133b,XM_018048867.1:novel_1168,XM_005682625.3:novel_1790,XM_018047861.1:novel_1271,XM_018038244.1:novel_604,XM_005696413.3:chi-miR-133b,XM_0180619…
Molecular Function	GO:0035091	phosphatidylinositol binding	54	292	0.0141684	0.184457	XM_018040285.1:novel_566,XM_018040547.1:novel_566,XM_018064523.1:chi-miR-133b,XM_005698362.3:novel_566,XM_018061897.1:chi-miR-1271-3p,XM_018039187.1:novel_566,XM_005698364.3:novel_566,XM_013975126.2:novel_566,XM_018038340.1:novel_473,XM_018040284.1:novel_566,XM_018050067.1:novel_1790,XM_018049573.1:novel_1263,XM_018049570.1:novel_1263,XM_018056693.1:chi-miR-1271-3p,XM_018038341.1:novel_473,XM_005…
Biological Process	GO:0044706	multi-multicellular organism process	25	116	0.0143086	0.185814	XM_018050441.1:novel_566,XM_018055379.1:novel_566,XM_018058067.1:novel_1187,XM_018058068.1:novel_1187,XM_018055386.1:novel_566,XM_005700836.3:novel_566,XM_018058072.1:novel_1271,XM_018058072.1:novel_1187,XM_018058071.1:novel_1271,XM_018058071.1:novel_1187,XM_013963787.2:novel_566,XM_005686659.2:novel_1187,XM_005679946.3:novel_566,NM_001285560.1:chi-miR-133b,XM_018065114.1:novel_566,XM_018065115.1…
Biological Process	GO:0061005	cell differentiation involved in kidney development	15	60	0.0142971	0.185814	XM_018041681.1:chi-miR-1271-3p,XM_018067119.1:novel_1263,XM_018067119.1:novel_604,XM_018066640.1:chi-miR-1271-3p,XM_018066640.1:novel_643,XM_018055379.1:novel_566,XM_018041680.1:chi-miR-1271-3p,XM_018067117.1:novel_1263,XM_018067117.1:novel_604,XM_018066641.1:chi-miR-1271-3p,XM_018066641.1:novel_643,XM_018055185.1:novel_566,XM_005685707.3:chi-miR-1271-3p,XM_005685707.3:novel_566,XM_018067120.1:no…
Biological Process	GO:1902106	negative regulation of leukocyte differentiation	19	82	0.0145306	0.18846	XM_018061178.1:novel_1271,XM_005693642.3:novel_1187,XM_005693641.3:novel_1187,XM_018057866.1:chi-miR-146b-3p,XM_018057866.1:novel_566,XM_018055450.1:novel_566,XM_018046762.1:novel_566,XM_018038432.1:novel_438,XM_018059293.1:novel_1187,NM_001285646.1:novel_1187,NM_001285646.1:novel_566,XM_005677517.3:chi-miR-1271-3p,XM_005690657.2:novel_566,XM_005677518.3:chi-miR-1271-3p,XM_005693645.3:novel_1187,…
Biological Process	GO:0000349	generation of catalytic spliceosome for first transesterification step	2	2	0.0189837	0.193092	XM_018043487.1:novel_566,XM_018051166.1:novel_1266
Biological Process	GO:0000481	maturation of 5S rRNA	2	2	0.0189837	0.193092	XM_018043359.1:novel_566,XM_018043360.1:novel_566
Biological Process	GO:0001822	kidney development	55	303	0.0189673	0.193092	XM_018055185.1:novel_566,XM_018061578.1:novel_389,XM_018041199.1:novel_1187,XM_018053608.1:novel_1271,XM_018045698.1:novel_566,XM_018041171.1:novel_1263,XM_018066640.1:chi-miR-1271-3p,XM_018066640.1:novel_643,XM_018055379.1:novel_566,XM_018065740.1:novel_438,XM_018041680.1:chi-miR-1271-3p,XM_018067117.1:novel_1263,XM_018067117.1:novel_604,XM_018041115.1:novel_1271,XM_018041114.1:novel_1271,XM_018…
Biological Process	GO:0001985	negative regulation of heart rate involved in baroreceptor response to increased systemic arterial blood pressure	2	2	0.0189837	0.193092	XM_018052359.1:novel_1263,XM_018052358.1:novel_1263
Biological Process	GO:0001997	positive regulation of the force of heart contraction by epinephrine-norepinephrine	2	2	0.0189837	0.193092	XM_018052359.1:novel_1263,XM_018052358.1:novel_1263
Biological Process	GO:0002325	natural killer cell differentiation involved in immune response	4	8	0.0158647	0.193092	XM_005677517.3:chi-miR-1271-3p,XM_018046126.1:chi-miR-1271-3p,XM_005677518.3:chi-miR-1271-3p,XM_018046125.1:chi-miR-1271-3p
Biological Process	GO:0002476	antigen processing and presentation of endogenous peptide antigen via MHC class Ib	2	2	0.0189837	0.193092	XM_005696445.3:novel_1790,XM_018038903.1:novel_566
Biological Process	GO:0002488	antigen processing and presentation of endogenous peptide antigen via MHC class Ib via ER pathway	2	2	0.0189837	0.193092	XM_005696445.3:novel_1790,XM_018038903.1:novel_566
Biological Process	GO:0002489	antigen processing and presentation of endogenous peptide antigen via MHC class Ib via ER pathway, TAP-dependent	2	2	0.0189837	0.193092	XM_005696445.3:novel_1790,XM_018038903.1:novel_566
Biological Process	GO:0002644	negative regulation of tolerance induction	2	2	0.0189837	0.193092	XM_013963098.2:chi-miR-146b-3p,XM_018044475.1:chi-miR-146b-3p
Biological Process	GO:0003099	positive regulation of the force of heart contraction by chemical signal	2	2	0.0189837	0.193092	XM_018052359.1:novel_1263,XM_018052358.1:novel_1263
Biological Process	GO:0006049	UDP-N-acetylglucosamine catabolic process	2	2	0.0189837	0.193092	XM_018050557.1:novel_1187,XM_018050556.1:novel_1187
Biological Process	GO:0006364	rRNA processing	50	270	0.0172582	0.193092	XM_018045354.1:novel_604,NM_001285749.1:novel_566,XM_018062196.1:novel_438,XM_018052840.1:novel_438,XM_018050696.1:novel_1187,XM_018043259.1:novel_566,XM_018054778.1:novel_1790,XM_018066123.1:novel_1187,XM_005692184.3:novel_438,XM_018043272.1:novel_566,XM_005691668.3:novel_566,XM_018043249.1:novel_566,XM_005701764.3:chi-miR-146b-3p,XM_018043300.1:novel_566,XM_018046302.1:chi-miR-1271-3p,XM_018046…
Biological Process	GO:0006552	leucine catabolic process	2	2	0.0189837	0.193092	XM_018054449.1:novel_1187,XM_018054448.1:novel_1187
Biological Process	GO:0006599	phosphagen metabolic process	2	2	0.0189837	0.193092	XM_005692636.2:novel_1790,XM_005692637.3:novel_1790
Biological Process	GO:0006603	phosphocreatine metabolic process	2	2	0.0189837	0.193092	XM_005692637.3:novel_1790,XM_005692636.2:novel_1790
Biological Process	GO:0006660	phosphatidylserine catabolic process	2	2	0.0189837	0.193092	XM_018057289.1:chi-miR-1271-3p,XM_018057288.1:chi-miR-1271-3p
Biological Process	GO:0006704	glucocorticoid biosynthetic process	5	12	0.0169074	0.193092	XM_018055379.1:novel_566,XM_018058132.1:novel_604,XM_018058109.1:novel_604,XM_018055386.1:novel_566,XM_018058131.1:novel_604
Biological Process	GO:0006793	phosphorus metabolic process	585	3929	0.0159661	0.193092	XM_018055323.1:novel_1187,XM_018061576.1:novel_389,XM_018054409.1:novel_1263,XM_018057432.1:novel_1263,XM_018040837.1:novel_604,XM_005681863.3:chi-miR-133b,XM_013965657.2:chi-miR-146b-3p,XM_018043836.1:novel_566,XM_013966746.2:novel_566,XM_013964769.2:chi-miR-133b,XM_018047740.1:novel_566,XM_018043214.1:novel_604,XM_018053881.1:novel_566,XM_018058057.1:novel_1187,XM_018046066.1:novel_438,XM_01806…
Biological Process	GO:0006796	phosphate-containing compound metabolic process	573	3853	0.0184697	0.193092	XM_018062040.1:novel_566,XM_018041608.1:novel_1263,XM_018043093.1:novel_566,XM_005693218.3:novel_1271,XM_018059190.1:novel_1187,XM_018048225.1:novel_1187,XM_018048225.1:novel_604,XM_013969364.2:novel_42,XM_005677233.3:chi-miR-1271-3p,XM_018056451.1:novel_566,XM_018063665.1:novel_604,XM_013970305.2:novel_1263,XM_005677401.2:novel_566,XM_018057289.1:chi-miR-1271-3p,XM_018042053.1:novel_438,XM_01804…
Biological Process	GO:0009227	nucleotide-sugar catabolic process	2	2	0.0189837	0.193092	XM_018050556.1:novel_1187,XM_018050557.1:novel_1187
Biological Process	GO:0009967	positive regulation of signal transduction	231	1475	0.0182812	0.193092	XM_018054874.1:chi-miR-1271-3p,XM_018063666.1:novel_604,XM_018042461.1:novel_1187,XM_018047738.1:novel_566,XM_018050087.1:novel_1271,XM_018064894.1:novel_1187,XM_018039284.1:novel_566,XM_018056250.1:chi-miR-146b-3p,XM_018038793.1:novel_566,XM_005676549.3:novel_566,XM_018058955.1:novel_1187,XM_018062892.1:novel_604,XM_018050851.1:novel_566,XM_018054876.1:chi-miR-1271-3p,XM_005684037.3:chi-miR-1271…
Biological Process	GO:0010360	negative regulation of anion channel activity	2	2	0.0189837	0.193092	XM_018046836.1:novel_566,XM_018046837.1:novel_566
Biological Process	GO:0010616	negative regulation of cardiac muscle adaptation	2	2	0.0189837	0.193092	XM_013966776.2:novel_566,XM_018053606.1:novel_1187
Biological Process	GO:0010624	regulation of Schwann cell proliferation	2	2	0.0189837	0.193092	XM_018065253.1:novel_566,XM_018065254.1:novel_566
Biological Process	GO:0010625	positive regulation of Schwann cell proliferation	2	2	0.0189837	0.193092	XM_018065253.1:novel_566,XM_018065254.1:novel_566
Biological Process	GO:0010831	positive regulation of myotube differentiation	10	35	0.0168813	0.193092	XM_005686696.3:novel_1187,NM_001285733.1:novel_566,XM_018058990.1:novel_566,XM_018038791.1:novel_1187,XM_018038792.1:novel_1187,XM_018043335.1:novel_566,XM_018065021.1:novel_438,XM_005686697.3:novel_1187,XM_018038793.1:novel_566,XM_018051672.1:novel_566
Biological Process	GO:0019221	cytokine-mediated signaling pathway	71	403	0.0168674	0.193092	XM_018040388.1:novel_1187,XM_018065114.1:novel_566,XM_018041972.1:novel_1263,XM_018041047.1:novel_566,XM_005675529.3:novel_1263,XM_018059922.1:novel_566,XM_018047625.1:novel_643,XM_018052391.1:novel_566,XM_018048388.1:chi-miR-1271-3p,XM_018048388.1:novel_1187,XM_005675181.3:novel_566,XM_005697627.3:novel_566,XM_005675182.3:novel_566,XM_005678617.3:chi-miR-1271-3p,XM_018047627.1:novel_643,XM_00570…
Biological Process	GO:0019676	ammonia assimilation cycle	2	2	0.0189837	0.193092	NM_001285706.1:novel_1187,NM_001285706.1:novel_566,XM_018039822.1:novel_1187
Biological Process	GO:0021686	cerebellar granular layer maturation	2	2	0.0189837	0.193092	XM_018042718.1:novel_566,XM_018042717.1:novel_566
Biological Process	GO:0021775	smoothened signaling pathway involved in ventral spinal cord interneuron specification	2	2	0.0189837	0.193092	XM_013975115.2:chi-miR-1271-3p,XM_013975113.2:chi-miR-1271-3p
Biological Process	GO:0021776	smoothened signaling pathway involved in spinal cord motor neuron cell fate specification	2	2	0.0189837	0.193092	XM_013975113.2:chi-miR-1271-3p,XM_013975115.2:chi-miR-1271-3p
Biological Process	GO:0021933	radial glia guided migration of cerebellar granule cell	2	2	0.0189837	0.193092	XM_018042717.1:novel_566,XM_018042718.1:novel_566
Biological Process	GO:0021941	negative regulation of cerebellar granule cell precursor proliferation	2	2	0.0189837	0.193092	XM_018042718.1:novel_566,XM_018042717.1:novel_566
Biological Process	GO:0031945	positive regulation of glucocorticoid metabolic process	2	2	0.0189837	0.193092	XM_018055386.1:novel_566,XM_018055379.1:novel_566
Biological Process	GO:0031948	positive regulation of glucocorticoid biosynthetic process	2	2	0.0189837	0.193092	XM_018055379.1:novel_566,XM_018055386.1:novel_566
Biological Process	GO:0032102	negative regulation of response to external stimulus	52	281	0.0156347	0.193092	XM_018048904.1:chi-miR-1271-3p,XM_018055379.1:novel_566,XM_018054871.1:chi-miR-1271-3p,XM_018065812.1:novel_1187,XM_005684823.3:chi-miR-133b,XM_018065820.1:novel_1187,XM_005675529.3:novel_1263,XM_018062368.1:novel_1187,XM_018048906.1:chi-miR-1271-3p,XM_018053606.1:novel_1187,XM_018054876.1:chi-miR-1271-3p,XM_018054877.1:chi-miR-1271-3p,XM_018044398.1:novel_438,XM_018059997.1:novel_566,XM_00569922…
Biological Process	GO:0032346	positive regulation of aldosterone metabolic process	2	2	0.0189837	0.193092	XM_018055386.1:novel_566,XM_018055379.1:novel_566
Biological Process	GO:0032349	positive regulation of aldosterone biosynthetic process	2	2	0.0189837	0.193092	XM_018055386.1:novel_566,XM_018055379.1:novel_566
Biological Process	GO:0032824	negative regulation of natural killer cell differentiation	4	8	0.0158647	0.193092	XM_018046125.1:chi-miR-1271-3p,XM_005677518.3:chi-miR-1271-3p,XM_018046126.1:chi-miR-1271-3p,XM_005677517.3:chi-miR-1271-3p
Biological Process	GO:0032826	regulation of natural killer cell differentiation involved in immune response	4	8	0.0158647	0.193092	XM_018046126.1:chi-miR-1271-3p,XM_005677517.3:chi-miR-1271-3p,XM_018046125.1:chi-miR-1271-3p,XM_005677518.3:chi-miR-1271-3p
Biological Process	GO:0032827	negative regulation of natural killer cell differentiation involved in immune response	4	8	0.0158647	0.193092	XM_018046125.1:chi-miR-1271-3p,XM_005677518.3:chi-miR-1271-3p,XM_018046126.1:chi-miR-1271-3p,XM_005677517.3:chi-miR-1271-3p
Biological Process	GO:0033079	immature T cell proliferation	4	8	0.0158647	0.193092	XM_018055386.1:novel_566,XM_018059293.1:novel_1187,XM_018055379.1:novel_566,NM_001285646.1:novel_1187,NM_001285646.1:novel_566
Biological Process	GO:0033080	immature T cell proliferation in thymus	4	8	0.0158647	0.193092	NM_001285646.1:novel_1187,NM_001285646.1:novel_566,XM_018055379.1:novel_566,XM_018055386.1:novel_566,XM_018059293.1:novel_1187
Biological Process	GO:0033574	response to testosterone	5	12	0.0169074	0.193092	XM_013972699.2:novel_1187,XM_005693641.3:novel_1187,XM_005693645.3:novel_1187,XM_005693642.3:novel_1187,XM_013972700.2:novel_1187
Biological Process	GO:0034661	ncRNA catabolic process	10	35	0.0168813	0.193092	XM_018041789.1:novel_438,XM_018058710.1:novel_1187,XM_018041783.1:novel_438,XM_013965964.2:novel_1187,XM_018051387.1:novel_1187,XM_018041773.1:novel_438,XM_018058187.1:novel_1271,XM_018058197.1:chi-miR-146b-3p,XM_018058188.1:novel_1271,XM_018058183.1:novel_1271
Biological Process	GO:0035048	splicing factor protein import into nucleus	2	2	0.0189837	0.193092	XM_005679457.3:chi-miR-1271-3p,XM_005679459.3:chi-miR-1271-3p
Biological Process	GO:0035733	hepatic stellate cell activation	2	2	0.0189837	0.193092	XM_018056454.1:novel_566,XM_018056459.1:novel_566
Biological Process	GO:0035986	senescence-associated heterochromatin focus assembly	2	2	0.0189837	0.193092	XM_018039156.1:novel_566,XM_018039155.1:novel_566
Biological Process	GO:0038083	peptidyl-tyrosine autophosphorylation	15	61	0.0166074	0.193092	XM_018046107.1:novel_438,XM_018057532.1:novel_438,XM_018057532.1:novel_566,XM_018046092.1:novel_438,XM_018066366.1:novel_1187,XM_018046076.1:novel_438,XM_018066367.1:novel_1187,XM_018055990.1:novel_566,XM_018046043.1:novel_438,XM_018046082.1:novel_438,XM_018046066.1:novel_438,XM_018046073.1:novel_438,XM_018046059.1:novel_438,XM_018046068.1:novel_438,XM_018057753.1:novel_566,XM_018046056.1:novel_4…
Biological Process	GO:0038089	positive regulation of cell migration by vascular endothelial growth factor signaling pathway	4	8	0.0158647	0.193092	XM_018064388.1:novel_566,XM_018064387.1:novel_566,XM_018064385.1:novel_566,XM_018064386.1:novel_566
Biological Process	GO:0038161	prolactin signaling pathway	5	12	0.0169074	0.193092	XM_018065112.1:novel_566,XM_018065114.1:novel_566,XM_018065115.1:novel_566,XM_018065113.1:novel_566,XM_018065117.1:novel_566
Biological Process	GO:0038193	thromboxane A2 signaling pathway	2	2	0.0189837	0.193092	XM_018050831.1:novel_566,XM_005682579.3:novel_566
Biological Process	GO:0039003	pronephric field specification	2	2	0.0189837	0.193092	XM_018041681.1:chi-miR-1271-3p,XM_018041680.1:chi-miR-1271-3p
Biological Process	GO:0039017	pattern specification involved in pronephros development	2	2	0.0189837	0.193092	XM_018041681.1:chi-miR-1271-3p,XM_018041680.1:chi-miR-1271-3p
Biological Process	GO:0042108	positive regulation of cytokine biosynthetic process	11	40	0.0167372	0.193092	XM_018065117.1:novel_566,XM_005689508.3:novel_1187,XM_005696604.3:chi-miR-1271-3p,XM_018065113.1:novel_566,XM_018065114.1:novel_566,XM_018051877.1:novel_438,XM_013968554.2:novel_566,XM_018051883.1:novel_438,XM_018065115.1:novel_566,XM_018051888.1:novel_1271,XM_018065112.1:novel_566
Biological Process	GO:0042396	phosphagen biosynthetic process	2	2	0.0189837	0.193092	XM_005692637.3:novel_1790,XM_005692636.2:novel_1790
Biological Process	GO:0044026	DNA hypermethylation	2	2	0.0189837	0.193092	XM_018059106.1:novel_566,XM_018042977.1:novel_1213,XM_018042977.1:novel_389
Biological Process	GO:0044027	hypermethylation of CpG island	2	2	0.0189837	0.193092	XM_018059106.1:novel_566,XM_018042977.1:novel_1213,XM_018042977.1:novel_389
Biological Process	GO:0044211	CTP salvage	5	12	0.0169074	0.193092	XM_018056020.1:novel_1187,XR_001918870.1:novel_566,XM_018056019.1:novel_1187,XM_018046435.1:novel_604,XM_018056021.1:novel_1187
Biological Process	GO:0044721	protein import into peroxisome matrix, substrate release	2	2	0.0189837	0.193092	XM_018060359.1:novel_1187,XM_018060358.1:novel_1187
Biological Process	GO:0044795	trans-Golgi network to recycling endosome transport	2	2	0.0189837	0.193092	XM_005677470.3:novel_438,XM_005677469.3:novel_438
Biological Process	GO:0046314	phosphocreatine biosynthetic process	2	2	0.0189837	0.193092	XM_005692636.2:novel_1790,XM_005692637.3:novel_1790
Biological Process	GO:0046544	development of secondary male sexual characteristics	2	2	0.0189837	0.193092	XM_018065117.1:novel_566,XM_018065115.1:novel_566
Biological Process	GO:0048073	regulation of eye pigmentation	2	2	0.0189837	0.193092	XM_018064443.1:novel_566,XM_018059293.1:novel_1187
Biological Process	GO:0048799	animal organ maturation	6	16	0.0158515	0.193092	XM_018059476.1:novel_566,XM_018061379.1:novel_1187,XM_018061379.1:novel_566,XM_018041680.1:chi-miR-1271-3p,XM_018041681.1:chi-miR-1271-3p,XM_005680532.3:chi-miR-146b-3p,XM_018059477.1:novel_566
Biological Process	GO:0050705	regulation of interleukin-1 alpha secretion	2	2	0.0189837	0.193092	XM_013975740.2:chi-miR-1271-3p,XR_001917505.1:chi-miR-1271-3p
Biological Process	GO:0050717	positive regulation of interleukin-1 alpha secretion	2	2	0.0189837	0.193092	XR_001917505.1:chi-miR-1271-3p,XM_013975740.2:chi-miR-1271-3p
Biological Process	GO:0050819	negative regulation of coagulation	13	50	0.0157425	0.193092	XM_018065813.1:novel_1187,XM_005674804.3:chi-miR-1271-3p,XM_018065818.1:novel_1187,XM_005699221.3:novel_566,XM_018065815.1:novel_1187,XM_018065814.1:novel_1187,XM_018065812.1:novel_1187,XM_018065808.1:novel_1187,XM_018063666.1:novel_604,XM_018065820.1:novel_1187,XM_018065804.1:novel_1187,XM_018063665.1:novel_604,XM_018063664.1:novel_604
Biological Process	GO:0051013	microtubule severing	6	16	0.0158515	0.193092	XM_018041199.1:novel_1187,XM_018041197.1:novel_1187,XM_018041198.1:novel_1187,XM_018041196.1:novel_1187,XM_018045552.1:novel_1263,XM_018041200.1:novel_1187
Biological Process	GO:0051043	regulation of membrane protein ectodomain proteolysis	5	12	0.0169074	0.193092	XM_018059123.1:novel_1187,XM_018059123.1:novel_566,XM_018059125.1:novel_1187,XM_018059125.1:novel_566,XM_005700836.3:novel_566,XM_018059124.1:novel_1187,XM_018059124.1:novel_566,XM_018048225.1:novel_1187,XM_018048225.1:novel_604
Biological Process	GO:0051047	positive regulation of secretion	63	350	0.0152226	0.193092	XM_018041228.1:novel_1676,XM_018063590.1:novel_566,XM_013975740.2:chi-miR-1271-3p,XM_018040349.1:chi-miR-1271-3p,XM_005692619.3:novel_1271,XM_018047862.1:novel_1271,XM_018038349.1:novel_473,XM_005679654.2:novel_643,XM_018038791.1:novel_1187,XM_018063791.1:novel_1187,XM_018059341.1:chi-miR-1271-3p,XM_013962501.2:chi-miR-1271-3p,XM_018038352.1:novel_473,XM_018038351.1:novel_473,XM_018063664.1:novel…
Biological Process	GO:0051403	stress-activated MAPK cascade	48	256	0.0156131	0.193092	XM_018039284.1:novel_566,XM_018039285.1:novel_566,XM_018054874.1:chi-miR-1271-3p,XM_018054093.1:chi-miR-146b-3p,XM_018041789.1:novel_438,XM_005681862.2:chi-miR-133b,XM_013964770.2:chi-miR-133b,XM_018066893.1:chi-miR-1271-3p,XM_018038793.1:novel_566,XM_018050923.1:novel_1187,XM_018065332.1:novel_566,XM_013976691.2:chi-miR-1271-3p,XM_018039832.1:chi-miR-1271-3p,XM_018065490.1:chi-miR-1271-3p,XM_018…
Biological Process	GO:0051716	cellular response to stimulus	1188	8211	0.0157263	0.193092	XM_005682349.3:novel_566,XM_013976846.2:novel_1187,XM_018062239.1:chi-miR-1271-3p,XM_005678647.3:chi-miR-133b,XM_018051182.1:novel_566,XM_005682841.1:novel_566,XM_018040173.1:novel_1271,XM_013967412.2:chi-miR-1271-3p,XM_018062764.1:novel_566,XM_018066672.1:novel_566,XM_018045397.1:novel_643,XM_018042734.1:novel_1187,XM_018058068.1:novel_1187,XM_018040174.1:novel_1271,XM_018057728.1:novel_566,XM_0…
Biological Process	GO:0060306	regulation of membrane repolarization	9	30	0.0166254	0.193092	XM_018059352.1:novel_1187,XM_018042975.1:novel_1187,XM_018064381.1:novel_1266,XM_005689971.3:novel_1187,XM_018059353.1:novel_1187,XM_018059351.1:novel_1187,XM_018049727.1:novel_566,NM_001287236.1:novel_566,XM_018059350.1:novel_1187
Biological Process	GO:0060372	regulation of atrial cardiac muscle cell membrane repolarization	2	2	0.0189837	0.193092	XM_018042975.1:novel_1187,NM_001287236.1:novel_566
Biological Process	GO:0060528	secretory columnal luminar epithelial cell differentiation involved in prostate glandular acinus development	2	2	0.0189837	0.193092	XM_018045910.1:novel_1187,XM_018066512.1:novel_566
Biological Process	GO:0060674	placenta blood vessel development	9	30	0.0166254	0.193092	XM_018054433.1:novel_566,XM_018054432.1:novel_566,XM_018065928.1:novel_566,XM_018065261.1:novel_1187,XM_018066969.1:novel_604,XM_018065259.1:novel_1187,XM_018066970.1:novel_604,XM_018065262.1:novel_1187,XM_018054434.1:novel_566
Biological Process	GO:0060707	trophoblast giant cell differentiation	6	16	0.0158515	0.193092	XM_018039286.1:novel_566,XM_018039287.1:novel_566,XM_018039284.1:novel_566,XM_018039285.1:novel_566,XM_018062491.1:novel_1187,XM_018062491.1:novel_566,XM_018039288.1:novel_566
Biological Process	GO:0061184	positive regulation of dermatome development	2	2	0.0189837	0.193092	XM_018055386.1:novel_566,XM_018055379.1:novel_566
Biological Process	GO:0061360	optic chiasma development	2	2	0.0189837	0.193092	XM_018041680.1:chi-miR-1271-3p,XM_018041681.1:chi-miR-1271-3p
Biological Process	GO:0061369	negative regulation of testicular blood vessel morphogenesis	2	2	0.0189837	0.193092	XM_018055386.1:novel_566,XM_018055379.1:novel_566
Biological Process	GO:0061450	trophoblast cell migration	4	8	0.0158647	0.193092	XM_005700836.3:novel_566,XM_005679946.3:novel_566,XM_018047738.1:novel_566,XM_013963787.2:novel_566
Biological Process	GO:0061767	negative regulation of lung blood pressure	2	2	0.0189837	0.193092	XM_013966776.2:novel_566,XM_018053606.1:novel_1187
Biological Process	GO:0071394	cellular response to testosterone stimulus	2	2	0.0189837	0.193092	XM_013972700.2:novel_1187,XM_013972699.2:novel_1187
Biological Process	GO:0071733	transcriptional activation by promoter-enhancer looping	2	2	0.0189837	0.193092	XM_018043633.1:novel_1187,XM_005692702.3:novel_566
Biological Process	GO:0071941	nitrogen cycle metabolic process	6	16	0.0158515	0.193092	NM_001285706.1:novel_1187,NM_001285706.1:novel_566,XM_018048094.1:novel_438,XM_018048095.1:novel_438,XM_018048097.1:novel_438,XM_018039822.1:novel_1187,XM_018048096.1:novel_438
Biological Process	GO:0072003	kidney rudiment formation	2	2	0.0189837	0.193092	XM_018041681.1:chi-miR-1271-3p,XM_018041680.1:chi-miR-1271-3p
Biological Process	GO:0072004	kidney field specification	2	2	0.0189837	0.193092	XM_018041680.1:chi-miR-1271-3p,XM_018041681.1:chi-miR-1271-3p
Biological Process	GO:0072038	mesenchymal stem cell maintenance involved in nephron morphogenesis	2	2	0.0189837	0.193092	XM_018041680.1:chi-miR-1271-3p,XM_018041681.1:chi-miR-1271-3p
Biological Process	GO:0072039	regulation of mesenchymal cell apoptotic process involved in nephron morphogenesis	2	2	0.0189837	0.193092	XM_018041680.1:chi-miR-1271-3p,XM_018041681.1:chi-miR-1271-3p
Biological Process	GO:0072040	negative regulation of mesenchymal cell apoptotic process involved in nephron morphogenesis	2	2	0.0189837	0.193092	XM_018041681.1:chi-miR-1271-3p,XM_018041680.1:chi-miR-1271-3p
Biological Process	GO:0072274	metanephric glomerular basement membrane development	2	2	0.0189837	0.193092	XM_018066641.1:chi-miR-1271-3p,XM_018066641.1:novel_643,XM_018066640.1:chi-miR-1271-3p,XM_018066640.1:novel_643
Biological Process	GO:0072304	regulation of mesenchymal cell apoptotic process involved in metanephric nephron morphogenesis	2	2	0.0189837	0.193092	XM_018041681.1:chi-miR-1271-3p,XM_018041680.1:chi-miR-1271-3p
Biological Process	GO:0072305	negative regulation of mesenchymal cell apoptotic process involved in metanephric nephron morphogenesis	2	2	0.0189837	0.193092	XM_018041681.1:chi-miR-1271-3p,XM_018041680.1:chi-miR-1271-3p
Biological Process	GO:0072309	mesenchymal stem cell maintenance involved in metanephric nephron morphogenesis	2	2	0.0189837	0.193092	XM_018041680.1:chi-miR-1271-3p,XM_018041681.1:chi-miR-1271-3p
Biological Process	GO:0072643	interferon-gamma secretion	6	16	0.0158515	0.193092	XM_018055990.1:novel_566,XM_005677813.3:chi-miR-1271-3p,XM_018041773.1:novel_438,XM_018041783.1:novel_438,XM_013962501.2:chi-miR-1271-3p,XM_018041789.1:novel_438
Biological Process	GO:0090031	positive regulation of steroid hormone biosynthetic process	2	2	0.0189837	0.193092	XM_018055379.1:novel_566,XM_018055386.1:novel_566
Biological Process	GO:0090044	positive regulation of tubulin deacetylation	2	2	0.0189837	0.193092	XM_018042080.1:novel_473,XM_018042081.1:novel_473
Biological Process	GO:0090168	Golgi reassembly	4	8	0.0158647	0.193092	XM_018039834.1:chi-miR-1271-3p,XM_018039836.1:chi-miR-1271-3p,XM_018039837.1:chi-miR-1271-3p,XM_018039832.1:chi-miR-1271-3p
Biological Process	GO:0090202	gene looping	2	2	0.0189837	0.193092	XM_005692702.3:novel_566,XM_018043633.1:novel_1187
Biological Process	GO:0090402	oncogene-induced cell senescence	2	2	0.0189837	0.193092	XM_018039156.1:novel_566,XM_018039155.1:novel_566
Biological Process	GO:0090579	dsDNA loop formation	2	2	0.0189837	0.193092	XM_018043633.1:novel_1187,XM_005692702.3:novel_566
Biological Process	GO:0098906	regulation of Purkinje myocyte action potential	2	2	0.0189837	0.193092	XM_013962468.2:novel_566,XM_005677755.3:novel_566
Biological Process	GO:0098910	regulation of atrial cardiac muscle cell action potential	2	2	0.0189837	0.193092	XM_013962468.2:novel_566,XM_005677755.3:novel_566
Biological Process	GO:0099624	atrial cardiac muscle cell membrane repolarization	2	2	0.0189837	0.193092	NM_001287236.1:novel_566,XM_018042975.1:novel_1187
Biological Process	GO:1900204	apoptotic process involved in metanephric collecting duct development	2	2	0.0189837	0.193092	XM_018041681.1:chi-miR-1271-3p,XM_018041680.1:chi-miR-1271-3p
Biological Process	GO:1900205	apoptotic process involved in metanephric nephron tubule development	2	2	0.0189837	0.193092	XM_018041680.1:chi-miR-1271-3p,XM_018041681.1:chi-miR-1271-3p
Biological Process	GO:1900214	regulation of apoptotic process involved in metanephric collecting duct development	2	2	0.0189837	0.193092	XM_018041681.1:chi-miR-1271-3p,XM_018041680.1:chi-miR-1271-3p
Biological Process	GO:1900215	negative regulation of apoptotic process involved in metanephric collecting duct development	2	2	0.0189837	0.193092	XM_018041680.1:chi-miR-1271-3p,XM_018041681.1:chi-miR-1271-3p
Biological Process	GO:1900217	regulation of apoptotic process involved in metanephric nephron tubule development	2	2	0.0189837	0.193092	XM_018041680.1:chi-miR-1271-3p,XM_018041681.1:chi-miR-1271-3p
Biological Process	GO:1900218	negative regulation of apoptotic process involved in metanephric nephron tubule development	2	2	0.0189837	0.193092	XM_018041680.1:chi-miR-1271-3p,XM_018041681.1:chi-miR-1271-3p
Biological Process	GO:1900453	negative regulation of long term synaptic depression	2	2	0.0189837	0.193092	XM_018059997.1:novel_566,XM_005690366.3:novel_566
Biological Process	GO:1901145	mesenchymal cell apoptotic process involved in nephron morphogenesis	2	2	0.0189837	0.193092	XM_018041681.1:chi-miR-1271-3p,XM_018041680.1:chi-miR-1271-3p
Biological Process	GO:1901147	mesenchymal cell apoptotic process involved in metanephric nephron morphogenesis	2	2	0.0189837	0.193092	XM_018041681.1:chi-miR-1271-3p,XM_018041680.1:chi-miR-1271-3p
Biological Process	GO:1901163	regulation of trophoblast cell migration	4	8	0.0158647	0.193092	XM_018047738.1:novel_566,XM_005679946.3:novel_566,XM_005700836.3:novel_566,XM_013963787.2:novel_566
Biological Process	GO:1901739	regulation of myoblast fusion	7	21	0.0186607	0.193092	XM_018038791.1:novel_1187,XM_018038792.1:novel_1187,XM_018043335.1:novel_566,XM_018038793.1:novel_566,XM_018051672.1:novel_566,NM_001285733.1:novel_566,XM_018058990.1:novel_566
Biological Process	GO:1901798	positive regulation of signal transduction by p53 class mediator	5	12	0.0169074	0.193092	XM_018064408.1:novel_566,XM_018054478.1:novel_643,XM_018054479.1:novel_643,XM_018064407.1:novel_566,XM_018047646.1:chi-miR-133b
Biological Process	GO:1902259	regulation of delayed rectifier potassium channel activity	7	21	0.0186607	0.193092	NM_001287236.1:novel_566,XM_005689971.3:novel_1187,XM_018059353.1:novel_1187,XM_018059350.1:novel_1187,XM_018042975.1:novel_1187,XM_018059352.1:novel_1187,XM_018059351.1:novel_1187
Biological Process	GO:1902310	positive regulation of peptidyl-serine dephosphorylation	2	2	0.0189837	0.193092	XM_018042127.1:novel_1187,XM_018042128.1:novel_1187
Biological Process	GO:1902338	negative regulation of apoptotic process involved in morphogenesis	2	2	0.0189837	0.193092	XM_018041680.1:chi-miR-1271-3p,XM_018041681.1:chi-miR-1271-3p
Biological Process	GO:1902389	ceramide 1-phosphate transport	2	2	0.0189837	0.193092	XM_018060542.1:novel_604,XM_018060543.1:novel_604
Biological Process	GO:1902442	regulation of ripoptosome assembly involved in necroptotic process	2	2	0.0189837	0.193092	XM_018059894.1:chi-miR-1271-3p,XM_018059895.1:chi-miR-1271-3p
Biological Process	GO:1902443	negative regulation of ripoptosome assembly involved in necroptotic process	2	2	0.0189837	0.193092	XM_018059895.1:chi-miR-1271-3p,XM_018059894.1:chi-miR-1271-3p
Biological Process	GO:1902523	positive regulation of protein K63-linked ubiquitination	2	2	0.0189837	0.193092	XM_018059894.1:chi-miR-1271-3p,XM_018059895.1:chi-miR-1271-3p
Biological Process	GO:1902531	regulation of intracellular signal transduction	262	1685	0.0172363	0.193092	XM_018055298.1:chi-miR-1271-3p,XM_018051460.1:novel_604,XM_018039837.1:chi-miR-1271-3p,XM_018041114.1:novel_1271,XM_018047626.1:novel_643,XM_018043482.1:novel_42,XM_005679821.3:novel_643,XM_005677401.2:novel_566,XM_018064408.1:novel_566,XM_018064914.1:chi-miR-1271-3p,XM_005675308.3:chi-miR-133b,XM_018054068.1:novel_1187,XM_018039284.1:novel_566,XM_018063101.1:novel_566,XM_018049571.1:novel_1263,X…
Biological Process	GO:1903243	negative regulation of cardiac muscle hypertrophy in response to stress	2	2	0.0189837	0.193092	XM_018053606.1:novel_1187,XM_013966776.2:novel_566
Biological Process	GO:1903450	regulation of G1 to G0 transition	2	2	0.0189837	0.193092	XM_018064267.1:novel_1263,XM_018064266.1:novel_1263
Biological Process	GO:1903452	positive regulation of G1 to G0 transition	2	2	0.0189837	0.193092	XM_018064266.1:novel_1263,XM_018064267.1:novel_1263
Biological Process	GO:1904400	response to Thyroid stimulating hormone	2	2	0.0189837	0.193092	XM_018050696.1:novel_1187,XM_018056140.1:novel_1187
Biological Process	GO:1904401	cellular response to Thyroid stimulating hormone	2	2	0.0189837	0.193092	XM_018056140.1:novel_1187,XM_018050696.1:novel_1187
Biological Process	GO:1904672	regulation of somatic stem cell population maintenance	2	2	0.0189837	0.193092	XM_018041681.1:chi-miR-1271-3p,XM_018041680.1:chi-miR-1271-3p
Biological Process	GO:1904673	negative regulation of somatic stem cell population maintenance	2	2	0.0189837	0.193092	XM_018041680.1:chi-miR-1271-3p,XM_018041681.1:chi-miR-1271-3p
Biological Process	GO:1905168	positive regulation of double-strand break repair via homologous recombination	2	2	0.0189837	0.193092	XM_018051609.1:novel_566,XM_018051608.1:chi-miR-1271-3p,XM_018051608.1:novel_566
Biological Process	GO:1905939	regulation of gonad development	6	16	0.0158515	0.193092	XM_018055751.1:novel_566,XM_018055379.1:novel_566,XM_005697656.3:novel_1187,XM_018051135.1:novel_566,XM_018051134.1:novel_566,XM_018055386.1:novel_566
Biological Process	GO:1990086	lens fiber cell apoptotic process	2	2	0.0189837	0.193092	XM_018055614.1:novel_566,XM_018057728.1:novel_566
Biological Process	GO:2000019	negative regulation of male gonad development	2	2	0.0189837	0.193092	XM_018055379.1:novel_566,XM_018055386.1:novel_566
Biological Process	GO:2000066	positive regulation of cortisol biosynthetic process	2	2	0.0189837	0.193092	XM_018055379.1:novel_566,XM_018055386.1:novel_566
Biological Process	GO:2000224	regulation of testosterone biosynthetic process	2	2	0.0189837	0.193092	XM_018055379.1:novel_566,XM_018055386.1:novel_566
Biological Process	GO:2000225	negative regulation of testosterone biosynthetic process	2	2	0.0189837	0.193092	XM_018055386.1:novel_566,XM_018055379.1:novel_566
Biological Process	GO:2000404	regulation of T cell migration	8	25	0.01578	0.193092	XM_013972612.2:novel_566,XM_013972613.2:novel_566,XM_018064577.1:novel_566,XM_018042300.1:novel_566,XM_005687094.3:novel_389,XM_018064578.1:novel_566,XM_005675093.3:chi-miR-1271-3p,XM_018051672.1:novel_566
Biological Process	GO:2000489	regulation of hepatic stellate cell activation	2	2	0.0189837	0.193092	XM_018056459.1:novel_566,XM_018056454.1:novel_566
Biological Process	GO:2000491	positive regulation of hepatic stellate cell activation	2	2	0.0189837	0.193092	XM_018056459.1:novel_566,XM_018056454.1:novel_566
Biological Process	GO:2000592	regulation of metanephric DCT cell differentiation	2	2	0.0189837	0.193092	XM_018041681.1:chi-miR-1271-3p,XM_018041680.1:chi-miR-1271-3p
Biological Process	GO:2000594	positive regulation of metanephric DCT cell differentiation	2	2	0.0189837	0.193092	XM_018041680.1:chi-miR-1271-3p,XM_018041681.1:chi-miR-1271-3p
Biological Process	GO:2000595	regulation of optic nerve formation	2	2	0.0189837	0.193092	XM_018041680.1:chi-miR-1271-3p,XM_018041681.1:chi-miR-1271-3p
Biological Process	GO:2000597	positive regulation of optic nerve formation	2	2	0.0189837	0.193092	XM_018041680.1:chi-miR-1271-3p,XM_018041681.1:chi-miR-1271-3p
Biological Process	GO:2000777	positive regulation of proteasomal ubiquitin-dependent protein catabolic process involved in cellular response to hypoxia	2	2	0.0189837	0.193092	XM_018062368.1:novel_1187,XM_013962903.2:novel_566
Biological Process	GO:2000810	regulation of bicellular tight junction assembly	6	16	0.0158515	0.193092	XM_018064388.1:novel_566,XM_018041972.1:novel_1263,XM_013968979.2:novel_566,XM_018064386.1:novel_566,XM_018064385.1:novel_566,XM_018064387.1:novel_566
Cellular Component	GO:0005608	laminin-3 complex	2	2	0.0189837	0.193092	XM_018066640.1:chi-miR-1271-3p,XM_018066640.1:novel_643,XM_018066641.1:chi-miR-1271-3p,XM_018066641.1:novel_643
Cellular Component	GO:0009368	endopeptidase Clp complex	2	2	0.0189837	0.193092	XM_018050927.1:novel_566,XM_005685102.3:novel_643
Cellular Component	GO:0010008	endosome membrane	62	345	0.016459	0.193092	XM_018054411.1:novel_1263,XM_018063588.1:novel_566,XM_005685523.3:novel_1187,XM_018051381.1:novel_566,XM_018048741.1:novel_566,XM_018061335.1:novel_566,XM_018045153.1:novel_1263,XM_018045153.1:novel_566,XM_005695131.3:novel_566,XM_018054064.1:novel_1187,XM_005693844.3:novel_1187,XM_018057730.1:chi-miR-1271-3p,XM_013971172.2:novel_1271,XM_013971172.2:novel_566,XM_013969364.2:novel_42,XM_018050995.…
Cellular Component	GO:0016460	myosin II complex	7	21	0.0186607	0.193092	XM_018054605.1:novel_1271,XM_018059118.1:chi-miR-1271-3p,XM_018048283.1:novel_566,XM_018059119.1:chi-miR-1271-3p,XM_018064658.1:novel_1271,XM_018043917.1:novel_566,XM_018064657.1:novel_1271
Cellular Component	GO:0016461	unconventional myosin complex	4	8	0.0158647	0.193092	XM_018064388.1:novel_566,XM_018064386.1:novel_566,XM_018064387.1:novel_566,XM_018064385.1:novel_566
Cellular Component	GO:0031461	cullin-RING ubiquitin ligase complex	50	271	0.0184061	0.193092	XM_005675545.3:novel_566,XM_018047321.1:novel_566,XM_018052576.1:novel_643,XM_013973727.2:novel_566,XM_018062375.1:novel_566,XM_005685232.3:novel_1187,XM_018052583.1:novel_643,XM_013970212.2:novel_566,XM_018053657.1:novel_1187,XM_018053657.1:novel_566,XM_005685233.3:novel_1187,XM_018052555.1:novel_643,XM_018038719.1:novel_1187,XM_018060569.1:novel_566,XM_018052551.1:novel_643,XM_018051905.1:chi-m…
Cellular Component	GO:0032059	bleb	2	2	0.0189837	0.193092	XM_013975740.2:chi-miR-1271-3p,XR_001917505.1:chi-miR-1271-3p
Cellular Component	GO:0032420	stereocilium	9	30	0.0166254	0.193092	XM_018066400.1:novel_566,XM_018066400.1:novel_604,XM_005695085.3:novel_566,XM_005695085.3:novel_604,XM_018063601.1:novel_1187,XM_018063601.1:novel_566,XM_005687357.3:chi-miR-1271-3p,XM_005687357.3:novel_1187,XM_018064387.1:novel_566,XM_018064385.1:novel_566,XM_018063602.1:novel_1187,XM_018063602.1:novel_566,XM_018064388.1:novel_566,XM_018064386.1:novel_566
Cellular Component	GO:0032809	neuronal cell body membrane	9	30	0.0166254	0.193092	XM_018059351.1:novel_1187,XM_005677953.3:novel_1187,XM_018045867.1:novel_1187,XM_018059350.1:novel_1187,XM_018050634.1:novel_566,XM_018059352.1:novel_1187,XM_018058066.1:novel_566,XM_005689971.3:novel_1187,XM_018059353.1:novel_1187
Cellular Component	GO:0035859	Seh1-associated complex	7	21	0.0186607	0.193092	XM_018047378.1:chi-miR-1271-3p,XM_018047376.1:chi-miR-1271-3p,XM_018047381.1:chi-miR-1271-3p,XM_018039967.1:novel_566,XM_018047377.1:chi-miR-1271-3p,XM_018047380.1:chi-miR-1271-3p,XM_018047379.1:chi-miR-1271-3p
Cellular Component	GO:0042825	TAP complex	2	2	0.0189837	0.193092	XM_018038903.1:novel_566,XM_005696445.3:novel_1790
Cellular Component	GO:0044298	cell body membrane	9	30	0.0166254	0.193092	XM_018045867.1:novel_1187,XM_018059350.1:novel_1187,XM_005677953.3:novel_1187,XM_018059351.1:novel_1187,XM_005689971.3:novel_1187,XM_018058066.1:novel_566,XM_018059353.1:novel_1187,XM_018050634.1:novel_566,XM_018059352.1:novel_1187
Cellular Component	GO:0090533	cation-transporting ATPase complex	6	16	0.0158515	0.193092	XM_018044274.1:chi-miR-1271-3p,XM_005677233.3:chi-miR-1271-3p,XM_018044272.1:chi-miR-1271-3p,XM_018044277.1:chi-miR-1271-3p,XM_018044993.1:novel_566,XM_018044991.1:novel_566
Cellular Component	GO:0098793	presynapse	77	441	0.0163111	0.193092	XM_018064499.1:novel_1187,XM_018066594.1:novel_566,XM_018038347.1:novel_473,XM_018053697.1:novel_566,XM_018041062.1:novel_566,XR_001919539.1:novel_566,XM_018041039.1:novel_566,XM_018059398.1:novel_1187,XM_018038334.1:novel_473,XM_018056200.1:novel_566,XM_018063687.1:novel_566,XM_018038331.1:novel_473,XM_018044403.1:novel_566,XM_018066589.1:novel_1187,XM_018066589.1:novel_604,XM_005679654.2:novel_…
Cellular Component	GO:0099617	matrix side of mitochondrial inner membrane	2	2	0.0189837	0.193092	XM_018046468.1:novel_1187,XM_018046459.1:novel_1187
Molecular Function	GO:0000215	tRNA 2'-phosphotransferase activity	2	2	0.0189837	0.193092	XM_018042784.1:novel_566,XM_005699844.3:novel_566
Molecular Function	GO:0000250	lanosterol synthase activity	2	2	0.0189837	0.193092	XM_018052364.1:chi-miR-1271-3p,XM_018052368.1:chi-miR-1271-3p
Molecular Function	GO:0001206	transcriptional repressor activity, RNA polymerase II distal enhancer sequence-specific binding	5	12	0.0169074	0.193092	XM_018057279.1:novel_566,XM_018057278.1:novel_566,NM_001314273.1:chi-miR-1271-3p,XM_018057277.1:novel_566,XM_018057276.1:novel_566
Molecular Function	GO:0001850	complement component C3a binding	2	2	0.0189837	0.193092	XM_013972518.2:chi-miR-1271-3p,XM_018064914.1:chi-miR-1271-3p
Molecular Function	GO:0001851	complement component C3b binding	2	2	0.0189837	0.193092	XM_018064914.1:chi-miR-1271-3p,XM_013972518.2:chi-miR-1271-3p
Molecular Function	GO:0004056	argininosuccinate lyase activity	2	2	0.0189837	0.193092	NM_001285706.1:novel_1187,NM_001285706.1:novel_566,XM_018039822.1:novel_1187
Molecular Function	GO:0004061	arylformamidase activity	2	2	0.0189837	0.193092	XM_005694097.3:novel_1187,XM_005694095.3:novel_1187
Molecular Function	GO:0004092	carnitine O-acetyltransferase activity	2	2	0.0189837	0.193092	XM_018055946.1:novel_1187,XM_018055947.1:novel_1187
Molecular Function	GO:0004371	glycerone kinase activity	2	2	0.0189837	0.193092	XM_018043093.1:novel_566,XM_013975908.2:novel_566
Molecular Function	GO:0004394	heparan sulfate 2-O-sulfotransferase activity	2	2	0.0189837	0.193092	XM_018045698.1:novel_566,XM_005678145.3:novel_566
Molecular Function	GO:0004454	ketohexokinase activity	2	2	0.0189837	0.193092	XM_005686918.3:novel_566,XM_013967813.2:novel_566
Molecular Function	GO:0004631	phosphomevalonate kinase activity	2	2	0.0189837	0.193092	XM_018046205.1:novel_1187,XM_005677425.3:novel_1187
Molecular Function	GO:0004749	ribose phosphate diphosphokinase activity	4	8	0.0158647	0.193092	XM_018044448.1:novel_1168,XM_018043944.1:novel_1263,XM_018064761.1:novel_566,XM_018064762.1:novel_566
Molecular Function	GO:0004900	erythropoietin receptor activity	2	2	0.0189837	0.193092	XM_018051120.1:novel_1271,XM_018051121.1:novel_1271
Molecular Function	GO:0004960	thromboxane receptor activity	2	2	0.0189837	0.193092	XM_018050831.1:novel_566,XM_005682579.3:novel_566
Molecular Function	GO:0004961	thromboxane A2 receptor activity	2	2	0.0189837	0.193092	XM_005682579.3:novel_566,XM_018050831.1:novel_566
Molecular Function	GO:0005019	platelet-derived growth factor beta-receptor activity	2	2	0.0189837	0.193092	XM_018050163.1:novel_566,XM_018050162.1:novel_566
Molecular Function	GO:0005105	type 1 fibroblast growth factor receptor binding	4	8	0.0158647	0.193092	XM_018041116.1:novel_1271,XM_018041115.1:novel_1271,XM_018041117.1:novel_1271,XM_018041114.1:novel_1271
Molecular Function	GO:0005111	type 2 fibroblast growth factor receptor binding	4	8	0.0158647	0.193092	XM_018041117.1:novel_1271,XM_018041114.1:novel_1271,XM_018041116.1:novel_1271,XM_018041115.1:novel_1271
Molecular Function	GO:0005362	low-affinity glucose:sodium symporter activity	2	2	0.0189837	0.193092	XM_018040640.1:novel_1187,XM_018040639.1:novel_1187
Molecular Function	GO:0005543	phospholipid binding	79	457	0.0189716	0.193092	XM_018038897.1:novel_438,XM_018044599.1:novel_389,XM_018040098.1:chi-miR-133b,XM_018038344.1:novel_473,XM_018041330.1:novel_566,XM_018063554.1:novel_566,XM_018054411.1:novel_1263,XM_018061898.1:chi-miR-1271-3p,XM_005685707.3:chi-miR-1271-3p,XM_005685707.3:novel_566,XM_018064499.1:novel_1187,XM_013972700.2:novel_1187,XM_018054910.1:chi-miR-1271-3p,XM_018038352.1:novel_473,XM_018038351.1:novel_473,…
Molecular Function	GO:0008115	sarcosine oxidase activity	2	2	0.0189837	0.193092	XM_013971877.2:novel_566,XM_005693276.3:novel_566
Molecular Function	GO:0008253	5'-nucleotidase activity	7	21	0.0186607	0.193092	XM_005684544.3:novel_389,XM_005684823.3:chi-miR-133b,XM_018053044.1:novel_389,XM_013967875.2:novel_566,XM_018064802.1:chi-miR-1271-3p,XM_018064802.1:novel_566,XM_005686981.2:novel_566,XM_013967874.2:novel_566
Molecular Function	GO:0008470	isovaleryl-CoA dehydrogenase activity	2	2	0.0189837	0.193092	XM_018054449.1:novel_1187,XM_018054448.1:novel_1187
Molecular Function	GO:0008665	2'-phosphotransferase activity	2	2	0.0189837	0.193092	XM_018042784.1:novel_566,XM_005699844.3:novel_566
Molecular Function	GO:0015119	hexose phosphate transmembrane transporter activity	2	2	0.0189837	0.193092	XM_018043535.1:novel_566,XM_018043536.1:novel_566
Molecular Function	GO:0015238	drug transmembrane transporter activity	9	30	0.0166254	0.193092	XM_018064734.1:novel_438,XM_018062078.1:novel_1271,XM_013971045.2:novel_1271,XM_018062076.1:novel_1271,XM_018064733.1:novel_438,XM_018064741.1:novel_566,XM_018064732.1:novel_438,XM_018062077.1:novel_1271,XM_018062075.1:novel_1271
Molecular Function	GO:0015315	organophosphate:inorganic phosphate antiporter activity	2	2	0.0189837	0.193092	XM_018043535.1:novel_566,XM_018043536.1:novel_566
Molecular Function	GO:0015526	hexose-phosphate:inorganic phosphate antiporter activity	2	2	0.0189837	0.193092	XM_018043535.1:novel_566,XM_018043536.1:novel_566
Molecular Function	GO:0016920	pyroglutamyl-peptidase activity	2	2	0.0189837	0.193092	XM_018051434.1:novel_566,XM_018051435.1:novel_566
Molecular Function	GO:0017076	purine nucleotide binding	429	2837	0.0159518	0.193092	XM_018064744.1:novel_566,XM_018061915.1:novel_604,XM_005680013.2:novel_566,XM_018065332.1:novel_566,XM_018061434.1:novel_566,XM_018046056.1:novel_438,XM_018057697.1:novel_1271,XM_018047546.1:chi-miR-1271-3p,XM_005691654.3:chi-miR-1271-3p,XM_018047852.1:chi-miR-1271-3p,XM_018047852.1:novel_566,XM_005691412.3:novel_1271,XM_018058978.1:novel_1187,XM_018045395.1:chi-miR-133b,XM_005680663.3:novel_566,…
Molecular Function	GO:0017116	single-stranded DNA-dependent ATP-dependent DNA helicase activity	2	2	0.0189837	0.193092	XM_005680213.3:novel_566,XM_018047977.1:novel_566
Molecular Function	GO:0019955	cytokine binding	23	107	0.0187943	0.193092	XM_005701352.3:novel_1187,XM_018045112.1:novel_1187,XM_013966126.2:novel_1263,XM_018052389.1:novel_566,XM_005701353.3:novel_1187,XM_018043213.1:novel_1187,XM_018049156.1:novel_1271,XM_018043210.1:novel_1187,XM_018055826.1:novel_1271,XM_018052392.1:novel_566,XM_018043212.1:novel_1187,XM_018052390.1:novel_566,XM_018043211.1:novel_1187,XM_018052387.1:novel_566,XM_018052388.1:novel_566,XM_013976846.2…
Molecular Function	GO:0030554	adenyl nucleotide binding	343	2247	0.0186939	0.193092	XM_018061873.1:novel_566,XM_018041731.1:novel_566,XM_018056020.1:novel_1187,XM_018046073.1:novel_438,XM_018047863.1:novel_1271,XM_018050107.1:chi-miR-133b,XM_018048867.1:novel_1168,XM_018064168.1:novel_566,XM_018059358.1:novel_566,XM_005681862.2:chi-miR-133b,XM_013972912.2:novel_1187,XM_013972912.2:novel_566,XM_018058706.1:novel_1263,XM_018061914.1:novel_604,XM_005696413.3:chi-miR-133b,XM_0180478…
Molecular Function	GO:0031559	oxidosqualene cyclase activity	2	2	0.0189837	0.193092	XM_018052368.1:chi-miR-1271-3p,XM_018052364.1:chi-miR-1271-3p
Molecular Function	GO:0032559	adenyl ribonucleotide binding	343	2241	0.0163581	0.193092	XM_005676549.3:novel_566,XM_018055957.1:chi-miR-1271-3p,XR_001917085.1:novel_1187,XM_018047975.1:novel_42,XM_018066135.1:novel_566,XM_018046143.1:novel_1187,XM_018046143.1:novel_566,XM_018041036.1:novel_566,XM_013963787.2:novel_566,XM_018057532.1:novel_438,XM_018057532.1:novel_566,XM_018064387.1:novel_566,XM_018039837.1:chi-miR-1271-3p,XM_018039169.1:novel_604,NM_001314206.1:novel_566,XM_01806005…
Molecular Function	GO:0034012	FAD-AMP lyase (cyclizing) activity	2	2	0.0189837	0.193092	XM_018043093.1:novel_566,XM_013975908.2:novel_566
Molecular Function	GO:0034235	GPI anchor binding	4	8	0.0158647	0.193092	XM_018061894.1:chi-miR-1271-3p,XM_018061898.1:chi-miR-1271-3p,XM_018061897.1:chi-miR-1271-3p,XM_018061895.1:chi-miR-1271-3p
Molecular Function	GO:0034353	RNA pyrophosphohydrolase activity	2	2	0.0189837	0.193092	XM_013974001.2:novel_1187,XM_005696559.3:novel_1187
Molecular Function	GO:0034899	trimethylamine monooxygenase activity	2	2	0.0189837	0.193092	XM_013970177.2:novel_360,XM_005690633.3:novel_360
Molecular Function	GO:0042781	3'-tRNA processing endoribonuclease activity	2	2	0.0189837	0.193092	XM_018039723.1:novel_643,XM_018039724.1:novel_643
Molecular Function	GO:0044736	acid-sensing ion channel activity	2	2	0.0189837	0.193092	XM_018047810.1:chi-miR-1271-3p,XM_018047810.1:novel_566,XM_018047811.1:chi-miR-1271-3p,XM_018047811.1:novel_566
Molecular Function	GO:0046970	NAD-dependent histone deacetylase activity (H4-K16 specific)	2	2	0.0189837	0.193092	XM_018062369.1:novel_1187,XM_018062368.1:novel_1187
Molecular Function	GO:0046977	TAP binding	2	2	0.0189837	0.193092	XM_018038903.1:novel_566,XM_005696445.3:novel_1790
Molecular Function	GO:0047325	inositol tetrakisphosphate 1-kinase activity	2	2	0.0189837	0.193092	XM_018066174.1:chi-miR-1271-3p,XM_018066175.1:chi-miR-1271-3p
Molecular Function	GO:0047372	acylglycerol lipase activity	6	16	0.0158515	0.193092	XM_018057289.1:chi-miR-1271-3p,XM_018057288.1:chi-miR-1271-3p,XM_005694967.3:chi-miR-1271-3p,XM_013962885.2:novel_566,XM_013962886.2:novel_566,XM_005678504.3:novel_566
Molecular Function	GO:0047874	dolichyldiphosphatase activity	2	2	0.0189837	0.193092	XM_018055945.1:novel_566,XM_018055944.1:novel_566
Molecular Function	GO:0050313	sulfur dioxygenase activity	2	2	0.0189837	0.193092	XM_018062516.1:novel_1263,XM_018062516.1:novel_604,XM_018062515.1:novel_1263,XM_018062515.1:novel_604
Molecular Function	GO:0050354	triokinase activity	2	2	0.0189837	0.193092	XM_013975908.2:novel_566,XM_018043093.1:novel_566
Molecular Function	GO:0051765	inositol tetrakisphosphate kinase activity	2	2	0.0189837	0.193092	XM_018066175.1:chi-miR-1271-3p,XM_018066174.1:chi-miR-1271-3p
Molecular Function	GO:0052725	inositol-1,3,4-trisphosphate 6-kinase activity	2	2	0.0189837	0.193092	XM_018066175.1:chi-miR-1271-3p,XM_018066174.1:chi-miR-1271-3p
Molecular Function	GO:0052726	inositol-1,3,4-trisphosphate 5-kinase activity	2	2	0.0189837	0.193092	XM_018066175.1:chi-miR-1271-3p,XM_018066174.1:chi-miR-1271-3p
Molecular Function	GO:0061513	glucose 6-phosphate:inorganic phosphate antiporter activity	2	2	0.0189837	0.193092	XM_018043535.1:novel_566,XM_018043536.1:novel_566
Molecular Function	GO:1902387	ceramide 1-phosphate binding	2	2	0.0189837	0.193092	XM_018060542.1:novel_604,XM_018060543.1:novel_604
Molecular Function	GO:1902388	ceramide 1-phosphate transporter activity	2	2	0.0189837	0.193092	XM_018060543.1:novel_604,XM_018060542.1:novel_604
Biological Process	GO:0006029	proteoglycan metabolic process	24	113	0.0191486	0.194386	XM_018059293.1:novel_1187,XM_018056228.1:chi-miR-1271-3p,XM_018045698.1:novel_566,XM_018056237.1:chi-miR-1271-3p,XM_018042390.1:chi-miR-133b,XM_005678145.3:novel_566,XR_001919203.1:novel_1187,XM_018063669.1:novel_566,XM_018049881.1:novel_566,XM_018063668.1:novel_566,XM_018062281.1:novel_1263,XM_018062281.1:novel_1271,XM_018041224.1:novel_1676,XM_018041226.1:novel_1676,XM_018043846.1:novel_42,XM_0…
Biological Process	GO:1903035	negative regulation of response to wounding	17	73	0.0191308	0.194386	XM_018063665.1:novel_604,XM_018063664.1:novel_604,XM_018063666.1:novel_604,XM_018065808.1:novel_1187,XM_018065814.1:novel_1187,XM_018065815.1:novel_1187,XM_018065818.1:novel_1187,XM_005699221.3:novel_566,XM_013966776.2:novel_566,XM_018065813.1:novel_1187,XM_018065804.1:novel_1187,XM_018065820.1:novel_1187,XM_018053606.1:novel_1187,XM_018065812.1:novel_1187,XM_018055379.1:novel_566,XM_018055386.1:…
Molecular Function	GO:0032813	tumor necrosis factor receptor superfamily binding	15	62	0.0191936	0.194651	XM_018038996.1:novel_1187,XM_005696604.3:chi-miR-1271-3p,XM_018051672.1:novel_566,XM_005690657.2:novel_566,XM_018039177.1:novel_566,XM_005684351.3:novel_1263,XM_018038998.1:novel_1187,XM_018046485.1:chi-miR-146b-3p,XM_018052706.1:novel_566,XM_018038999.1:novel_1187,XM_018039176.1:novel_566,XM_005675308.3:chi-miR-133b,XM_018038997.1:novel_1187,XM_018052707.1:novel_566,XM_018059563.1:novel_1187
Cellular Component	GO:0012506	vesicle membrane	90	529	0.0192462	0.194992	XM_013974996.2:novel_566,XM_018064754.1:novel_566,XM_018046056.1:novel_438,XM_018064751.1:novel_566,XM_018046082.1:novel_438,XM_018038353.1:novel_473,XM_018054877.1:chi-miR-1271-3p,XM_013964200.2:novel_566,XM_018047260.1:novel_566,XM_018055325.1:novel_1187,XM_018055325.1:novel_566,XM_018038350.1:novel_473,XM_018043560.1:novel_566,XM_018043560.1:chi-miR-133b,XM_018043263.1:novel_1271,XM_005699216.…
Biological Process	GO:0072001	renal system development	57	316	0.0193323	0.195673	XM_018059476.1:novel_566,XM_018065021.1:novel_438,XM_018041196.1:novel_1187,XM_018057278.1:novel_566,XM_018053607.1:novel_1271,XM_018061576.1:novel_389,XM_018057277.1:novel_566,XM_018061575.1:novel_389,XM_018066641.1:chi-miR-1271-3p,XM_018066641.1:novel_643,XM_018047707.1:novel_1271,XM_018047707.1:novel_1187,XM_018047707.1:novel_566,XM_018067118.1:novel_1263,XM_018067118.1:novel_604,XM_013966776.…
Biological Process	GO:0140029	exocytic process	25	119	0.0194302	0.196471	XM_018038331.1:novel_473,XM_018044403.1:novel_566,XM_018038353.1:novel_473,XM_018038349.1:novel_473,XM_005677469.3:novel_438,XM_018038351.1:novel_473,XM_018038352.1:novel_473,XM_018038350.1:novel_473,XM_018038341.1:novel_473,XM_018038345.1:novel_473,XM_005686374.3:novel_566,XM_018062678.1:chi-miR-133b,XM_018038340.1:novel_473,XM_018038347.1:novel_473,XM_018038343.1:novel_473,XM_018038346.1:novel_…
Biological Process	GO:0051648	vesicle localization	53	291	0.0197246	0.199253	XM_013975126.2:novel_566,XM_013970800.2:novel_566,XM_018038340.1:novel_473,XM_018066672.1:novel_566,XM_018062678.1:chi-miR-133b,XM_018053069.1:novel_1187,XM_005691547.3:novel_566,XM_018038343.1:novel_473,XM_018038342.1:novel_473,XM_018038330.1:novel_473,XM_018048122.1:chi-miR-1271-3p,XM_005698362.3:novel_566,XM_018038335.1:novel_473,XM_018041038.1:novel_566,XM_005698364.3:novel_566,XM_013975209.2…
Biological Process	GO:0061333	renal tubule morphogenesis	21	96	0.0199483	0.201316	XM_018059476.1:novel_566,XM_018065012.1:novel_566,XM_018057278.1:novel_566,XM_018059477.1:novel_566,XM_018057277.1:novel_566,XM_018041681.1:chi-miR-1271-3p,XM_018057279.1:novel_566,XM_018059324.1:novel_566,NM_001285646.1:novel_1187,NM_001285646.1:novel_566,XM_018041116.1:novel_1271,XM_018041114.1:novel_1271,XM_018041117.1:novel_1271,XM_018057276.1:novel_566,XM_018041115.1:novel_1271,XM_018039536.…
Biological Process	GO:0006779	porphyrin-containing compound biosynthetic process	10	36	0.0205618	0.202285	XM_018065237.1:chi-miR-1271-3p,XM_018039721.1:chi-miR-1271-3p,XM_018041249.1:novel_566,XM_018065235.1:chi-miR-1271-3p,XM_018041251.1:novel_566,XM_018065234.1:chi-miR-1271-3p,XM_018041248.1:novel_566,XM_018065236.1:chi-miR-1271-3p,XM_018041250.1:novel_566,XM_018064681.1:novel_566
Biological Process	GO:0006987	activation of signaling protein activity involved in unfolded protein response	3	5	0.0210436	0.202285	XM_018053653.1:novel_566,XM_013971446.2:novel_566,XM_013966746.2:novel_566
Biological Process	GO:0009147	pyrimidine nucleoside triphosphate metabolic process	11	41	0.0201007	0.202285	XM_005683761.3:chi-miR-1271-3p,XR_001918870.1:novel_566,XM_005697064.3:novel_1187,XM_005693645.3:novel_1187,XM_018056019.1:novel_1187,XM_005693642.3:novel_1187,XM_018056020.1:novel_1187,XM_018046435.1:novel_604,XM_018056021.1:novel_1187,XM_005693641.3:novel_1187,XM_005693646.3:novel_1187
Biological Process	GO:0009208	pyrimidine ribonucleoside triphosphate metabolic process	10	36	0.0205618	0.202285	XM_005693645.3:novel_1187,XM_005683761.3:chi-miR-1271-3p,XR_001918870.1:novel_566,XM_005693646.3:novel_1187,XM_018056021.1:novel_1187,XM_005693641.3:novel_1187,XM_018046435.1:novel_604,XM_018056019.1:novel_1187,XM_005693642.3:novel_1187,XM_018056020.1:novel_1187
Biological Process	GO:0031536	positive regulation of exit from mitosis	3	5	0.0210436	0.202285	XM_018063268.1:novel_566,XM_018051728.1:novel_1263,XM_018057933.1:novel_566
Biological Process	GO:0032610	interleukin-1 alpha production	3	5	0.0210436	0.202285	XM_005677496.2:novel_1187,XM_013975740.2:chi-miR-1271-3p,XR_001917505.1:chi-miR-1271-3p
Biological Process	GO:0035931	mineralocorticoid secretion	3	5	0.0210436	0.202285	XM_018063666.1:novel_604,XM_018063664.1:novel_604,XM_018063665.1:novel_604
Biological Process	GO:0035932	aldosterone secretion	3	5	0.0210436	0.202285	XM_018063665.1:novel_604,XM_018063664.1:novel_604,XM_018063666.1:novel_604
Biological Process	GO:0042758	long-chain fatty acid catabolic process	3	5	0.0210436	0.202285	XM_018062482.1:novel_1187,XM_018062484.1:novel_1187,XM_018062483.1:novel_1187
Biological Process	GO:0045055	regulated exocytosis	42	223	0.0209704	0.202285	XM_018038351.1:novel_473,XM_018038352.1:novel_473,XM_018063791.1:novel_1187,XM_018043561.1:novel_566,XM_018043561.1:chi-miR-133b,XM_018038331.1:novel_473,XM_018038349.1:novel_473,XM_005679654.2:novel_643,XM_018044403.1:novel_566,XM_013970801.2:novel_566,XR_001917279.1:novel_566,XM_018054064.1:novel_1187,XM_018061158.1:novel_566,XM_018038334.1:novel_473,XM_005696966.3:novel_1187,XM_018050995.1:nov…
Biological Process	GO:0051044	positive regulation of membrane protein ectodomain proteolysis	3	5	0.0210436	0.202285	XM_018059123.1:novel_1187,XM_018059123.1:novel_566,XM_018059125.1:novel_1187,XM_018059125.1:novel_566,XM_018059124.1:novel_1187,XM_018059124.1:novel_566
Biological Process	GO:0051835	positive regulation of synapse structural plasticity	3	5	0.0210436	0.202285	XM_018048998.1:novel_1187,XM_018048999.1:novel_1187,XM_018049000.1:novel_1187
Biological Process	GO:0060706	cell differentiation involved in embryonic placenta development	9	31	0.0206332	0.202285	XM_005689191.3:novel_604,XM_018039288.1:novel_566,XM_018039286.1:novel_566,XM_005689190.3:novel_604,XM_018062491.1:novel_1187,XM_018062491.1:novel_566,XM_005689192.3:novel_604,XM_018039284.1:novel_566,XM_018039285.1:novel_566,XM_018039287.1:novel_566
Biological Process	GO:0070314	G1 to G0 transition	3	5	0.0210436	0.202285	XM_018064266.1:novel_1263,XM_018042500.1:novel_1263,XM_018064267.1:novel_1263
Biological Process	GO:0071494	cellular response to UV-C	3	5	0.0210436	0.202285	XM_018053390.1:novel_42,XM_013965878.2:novel_42,XM_018043482.1:novel_42
Biological Process	GO:0097113	AMPA glutamate receptor clustering	3	5	0.0210436	0.202285	XM_018048998.1:novel_1187,XM_018048999.1:novel_1187,XM_018049000.1:novel_1187
Biological Process	GO:0097296	activation of cysteine-type endopeptidase activity involved in apoptotic signaling pathway	3	5	0.0210436	0.202285	XM_013971446.2:novel_566,XM_013966776.2:novel_566,XM_018053606.1:novel_1187
Biological Process	GO:0097688	glutamate receptor clustering	3	5	0.0210436	0.202285	XM_018048998.1:novel_1187,XM_018049000.1:novel_1187,XM_018048999.1:novel_1187
Biological Process	GO:1900451	positive regulation of glutamate receptor signaling pathway	3	5	0.0210436	0.202285	XM_018048998.1:novel_1187,XM_018049000.1:novel_1187,XM_018048999.1:novel_1187
Biological Process	GO:1902475	L-alpha-amino acid transmembrane transport	11	41	0.0201007	0.202285	XM_013971045.2:novel_1271,XM_018064392.1:novel_566,XM_005685251.3:novel_566,XM_018062078.1:novel_1271,XM_018064393.1:novel_566,XM_005691915.3:novel_438,XM_005691915.3:novel_1187,XM_018062076.1:novel_1271,XM_005685250.3:novel_566,XM_018062077.1:novel_1271,XM_018064391.1:novel_566,XM_018062075.1:novel_1271
Biological Process	GO:1902603	carnitine transmembrane transport	3	5	0.0210436	0.202285	XM_018053072.1:novel_1187,XM_013966433.2:novel_1187,XM_018053071.1:novel_1187
Biological Process	GO:1902714	negative regulation of interferon-gamma secretion	3	5	0.0210436	0.202285	XM_018041789.1:novel_438,XM_018041783.1:novel_438,XM_018041773.1:novel_438
Biological Process	GO:1902715	positive regulation of interferon-gamma secretion	3	5	0.0210436	0.202285	XM_013962501.2:chi-miR-1271-3p,XM_005677813.3:chi-miR-1271-3p,XM_018055990.1:novel_566
Biological Process	GO:1903772	regulation of viral budding via host ESCRT complex	3	5	0.0210436	0.202285	XM_018062209.1:novel_566,XM_018051381.1:novel_566,XM_018061335.1:novel_566
Biological Process	GO:1905940	negative regulation of gonad development	3	5	0.0210436	0.202285	XM_018055751.1:novel_566,XM_018055379.1:novel_566,XM_018055386.1:novel_566
Biological Process	GO:1990774	tumor necrosis factor secretion	3	5	0.0210436	0.202285	XM_018041783.1:novel_438,XM_018041789.1:novel_438,XM_018041773.1:novel_438
Biological Process	GO:2000630	positive regulation of miRNA metabolic process	3	5	0.0210436	0.202285	XM_018041773.1:novel_438,XM_018041789.1:novel_438,XM_018041783.1:novel_438
Biological Process	GO:2000855	regulation of mineralocorticoid secretion	3	5	0.0210436	0.202285	XM_018063664.1:novel_604,XM_018063665.1:novel_604,XM_018063666.1:novel_604
Biological Process	GO:2000857	positive regulation of mineralocorticoid secretion	3	5	0.0210436	0.202285	XM_018063666.1:novel_604,XM_018063665.1:novel_604,XM_018063664.1:novel_604
Biological Process	GO:2000858	regulation of aldosterone secretion	3	5	0.0210436	0.202285	XM_018063666.1:novel_604,XM_018063664.1:novel_604,XM_018063665.1:novel_604
Biological Process	GO:2000860	positive regulation of aldosterone secretion	3	5	0.0210436	0.202285	XM_018063665.1:novel_604,XM_018063664.1:novel_604,XM_018063666.1:novel_604
Cellular Component	GO:0000306	extrinsic component of vacuolar membrane	3	5	0.0210436	0.202285	XM_018061433.1:novel_566,XM_018061432.1:novel_566,XM_018061434.1:novel_566
Cellular Component	GO:0048179	activin receptor complex	3	5	0.0210436	0.202285	XM_018047738.1:novel_566,XM_005679946.3:novel_566,XM_013963787.2:novel_566
Cellular Component	GO:0097197	tetraspanin-enriched microdomain	3	5	0.0210436	0.202285	XM_018042487.1:novel_566,XM_018042488.1:novel_566,XM_018042480.1:novel_473
Cellular Component	GO:1903349	omegasome membrane	3	5	0.0210436	0.202285	XM_018061434.1:novel_566,XM_018061433.1:novel_566,XM_018061432.1:novel_566
Cellular Component	GO:1990462	omegasome	3	5	0.0210436	0.202285	XM_018061434.1:novel_566,XM_018061433.1:novel_566,XM_018061432.1:novel_566
Molecular Function	GO:0003945	N-acetyllactosamine synthase activity	3	5	0.0210436	0.202285	XM_005677164.3:novel_438,XM_005677166.3:novel_438,XM_018046410.1:novel_438
Molecular Function	GO:0015199	amino-acid betaine transmembrane transporter activity	3	5	0.0210436	0.202285	XM_018053072.1:novel_1187,XM_013966433.2:novel_1187,XM_018053071.1:novel_1187
Molecular Function	GO:0015226	carnitine transmembrane transporter activity	3	5	0.0210436	0.202285	XM_018053071.1:novel_1187,XM_013966433.2:novel_1187,XM_018053072.1:novel_1187
Molecular Function	GO:0016361	activin receptor activity, type I	3	5	0.0210436	0.202285	XM_005679946.3:novel_566,XM_018047738.1:novel_566,XM_013963787.2:novel_566
Molecular Function	GO:0016713	oxidoreductase activity, acting on paired donors, with incorporation or reduction of molecular oxygen, reduced iron-sulfur protein as one donor, and incorporation of one atom of oxygen	3	5	0.0210436	0.202285	XM_018058132.1:novel_604,XM_018058109.1:novel_604,XM_018058131.1:novel_604
Molecular Function	GO:0017049	GTP-Rho binding	8	26	0.0201038	0.202285	XM_018048729.1:chi-miR-1271-3p,XM_018048729.1:novel_1187,XM_018048727.1:chi-miR-1271-3p,XM_018048727.1:novel_1187,XM_018063893.1:novel_1263,XM_018048730.1:chi-miR-1271-3p,XM_018048730.1:novel_1187,XM_018048731.1:chi-miR-1271-3p,XM_018048731.1:novel_1187,XM_018063891.1:novel_1263,XM_018063890.1:novel_1263,XM_018048728.1:chi-miR-1271-3p,XM_018048728.1:novel_1187
Molecular Function	GO:0030548	acetylcholine receptor regulator activity	3	5	0.0210436	0.202285	XM_018042081.1:novel_473,XM_018042080.1:novel_473,XM_005679654.2:novel_643
Molecular Function	GO:0032036	myosin heavy chain binding	3	5	0.0210436	0.202285	XM_018059119.1:chi-miR-1271-3p,XR_001917279.1:novel_566,XM_018059118.1:chi-miR-1271-3p
Molecular Function	GO:0043141	ATP-dependent 5'-3' DNA helicase activity	3	5	0.0210436	0.202285	XM_018047977.1:novel_566,XM_005680213.3:novel_566,XM_005692702.3:novel_566
Molecular Function	GO:0046906	tetrapyrrole binding	38	198	0.0205634	0.202285	XM_018058109.1:novel_604,XM_018058131.1:novel_604,XM_005687181.3:chi-miR-1271-3p,XM_013975181.2:novel_438,XM_018042443.1:chi-miR-1271-3p,XM_005690334.2:novel_473,XM_018048094.1:novel_438,XM_005700924.3:novel_566,XM_018066616.1:chi-miR-1271-3p,XM_018042442.1:chi-miR-1271-3p,NM_001285567.1:chi-miR-1271-3p,XM_005678341.3:chi-miR-146b-3p,XM_018066571.1:novel_1271,XM_018066571.1:novel_566,XM_005695592…
Molecular Function	GO:0055100	adiponectin binding	3	5	0.0210436	0.202285	XM_018059921.1:novel_566,XM_018059922.1:novel_566,NM_001285730.1:novel_1187
Molecular Function	GO:0090484	drug transporter activity	10	36	0.0205618	0.202285	XM_018064733.1:novel_438,XM_018064741.1:novel_566,XM_018064732.1:novel_438,XM_018062077.1:novel_1271,XM_018052240.1:novel_566,XM_018062075.1:novel_1271,XM_018064734.1:novel_438,XM_018062078.1:novel_1271,XM_013971045.2:novel_1271,XM_018062076.1:novel_1271
Molecular Function	GO:0097003	adipokinetic hormone receptor activity	3	5	0.0210436	0.202285	XM_018059921.1:novel_566,XM_018059922.1:novel_566,NM_001285730.1:novel_1187
Molecular Function	GO:0099602	neurotransmitter receptor regulator activity	3	5	0.0210436	0.202285	XM_018042081.1:novel_473,XM_005679654.2:novel_643,XM_018042080.1:novel_473
Molecular Function	GO:1905394	retromer complex binding	3	5	0.0210436	0.202285	XM_005680886.3:novel_1187,XM_013964217.2:novel_1187,XM_005680885.3:novel_1187
Biological Process	GO:0006575	cellular modified amino acid metabolic process	34	174	0.0213584	0.20512	XM_005688485.3:chi-miR-133b,XM_018058706.1:novel_1263,XM_005695057.3:chi-miR-1271-3p,XM_018058705.1:novel_1263,XM_005693420.3:novel_566,XM_013964117.2:novel_566,XM_005692637.3:novel_1790,XM_018054139.1:novel_1187,XM_018054139.1:chi-miR-133b,XM_005692636.2:novel_1790,XM_018058703.1:novel_1263,XM_018059250.1:novel_1187,XM_018058700.1:novel_1263,XM_018057289.1:chi-miR-1271-3p,XM_005696574.3:chi-miR-…
Cellular Component	GO:0098805	whole membrane	237	1522	0.0213965	0.205295	XM_018048003.1:novel_566,XM_018060542.1:novel_604,XM_018058512.1:novel_1187,XM_018043335.1:novel_566,XM_005677610.3:novel_566,XM_018062483.1:novel_1187,XM_018041972.1:novel_1263,XM_018061091.1:novel_1187,XM_018042508.1:novel_1187,XM_005692051.3:novel_604,XM_018055419.1:novel_1187,XM_018039500.1:novel_1187,XM_018045873.1:novel_643,XM_018055764.1:novel_42,XR_001917640.1:novel_566,XM_018063589.1:nov…
Biological Process	GO:0000920	cell separation after cytokinesis	6	17	0.0216972	0.205884	XM_018039551.1:novel_1271,XM_005689327.3:chi-miR-1271-3p,XM_018061918.1:novel_566,XM_018054910.1:chi-miR-1271-3p,XM_018063554.1:novel_566,XM_018057730.1:chi-miR-1271-3p
Biological Process	GO:0006910	phagocytosis, recognition	6	17	0.0216972	0.205884	XM_018046315.1:chi-miR-1271-3p,NM_001314312.1:novel_566,XM_018046317.1:chi-miR-1271-3p,XM_018046316.1:chi-miR-1271-3p,XM_018065819.1:novel_566,XM_018063728.1:novel_604
Biological Process	GO:0034627	'de novo' NAD biosynthetic process	6	17	0.0216972	0.205884	XM_005694095.3:novel_1187,XM_013967594.2:novel_566,XM_005686543.3:novel_566,XM_013967593.2:novel_566,XM_005694097.3:novel_1187,XM_013967592.2:novel_566
Biological Process	GO:0060831	smoothened signaling pathway involved in dorsal/ventral neural tube patterning	6	17	0.0216972	0.205884	XM_018046461.1:novel_438,XM_018046460.1:novel_438,XM_018046458.1:novel_438,XM_013975115.2:chi-miR-1271-3p,XM_018046462.1:novel_1187,XM_013975113.2:chi-miR-1271-3p
Biological Process	GO:1901620	regulation of smoothened signaling pathway involved in dorsal/ventral neural tube patterning	6	17	0.0216972	0.205884	XM_018046461.1:novel_438,XM_018046460.1:novel_438,XM_018046458.1:novel_438,XM_013975115.2:chi-miR-1271-3p,XM_013975113.2:chi-miR-1271-3p,XM_018046462.1:novel_1187
Biological Process	GO:1902260	negative regulation of delayed rectifier potassium channel activity	6	17	0.0216972	0.205884	XM_018059353.1:novel_1187,XM_018059350.1:novel_1187,XM_005689971.3:novel_1187,XM_018042975.1:novel_1187,XM_018059352.1:novel_1187,XM_018059351.1:novel_1187
Biological Process	GO:1903817	negative regulation of voltage-gated potassium channel activity	6	17	0.0216972	0.205884	XM_018059352.1:novel_1187,XM_018042975.1:novel_1187,XM_018059351.1:novel_1187,XM_018059353.1:novel_1187,XM_018059350.1:novel_1187,XM_005689971.3:novel_1187
Cellular Component	GO:0043218	compact myelin	6	17	0.0216972	0.205884	XM_018062369.1:novel_1187,XM_018054052.1:novel_1187,XM_018054053.1:novel_1187,XM_018054054.1:novel_1187,XM_013967244.2:novel_1187,XM_018062368.1:novel_1187
Molecular Function	GO:0003691	double-stranded telomeric DNA binding	6	17	0.0216972	0.205884	XM_013965853.2:novel_566,XM_005683541.2:novel_566,XM_005683539.2:novel_566,XM_005683542.2:novel_566,XM_005683543.2:novel_566,XM_013965852.2:novel_566
Molecular Function	GO:0015166	polyol transmembrane transporter activity	6	17	0.0216972	0.205884	XM_018047812.1:novel_438,XM_018047813.1:novel_438,XM_005680110.3:novel_438,XM_005684061.3:novel_566,XM_018047814.1:novel_1187,XM_005684062.3:novel_566
Molecular Function	GO:0015665	alcohol transmembrane transporter activity	6	17	0.0216972	0.205884	XM_018047814.1:novel_1187,XM_005684061.3:novel_566,XM_005684062.3:novel_566,XM_005680110.3:novel_438,XM_018047813.1:novel_438,XM_018047812.1:novel_438
Molecular Function	GO:0019200	carbohydrate kinase activity	13	52	0.0216813	0.205884	XM_018047863.1:novel_1271,XM_018050632.1:novel_1187,XM_018047862.1:novel_1271,XM_018047861.1:novel_1271,XM_013963394.2:novel_1187,XM_018050630.1:novel_1187,XM_018042326.1:novel_1187,XM_018047864.1:novel_1271,XM_013967813.2:novel_566,XM_005686918.3:novel_566,XM_018045395.1:chi-miR-133b,XM_018047859.1:novel_1271,XM_018050631.1:novel_1187
Biological Process	GO:0045860	positive regulation of protein kinase activity	77	447	0.0219117	0.207729	XM_013977098.2:novel_1263,XM_005681861.3:chi-miR-133b,XM_013971446.2:novel_566,XM_005698716.3:novel_566,XM_018039286.1:novel_566,XM_018053653.1:novel_566,XM_005684039.3:chi-miR-1271-3p,XM_005684039.3:novel_1187,XM_005684039.3:chi-miR-133b,XM_018039288.1:novel_566,XM_013972700.2:novel_1187,XM_018066366.1:novel_1187,XM_005681863.3:chi-miR-133b,XM_018040837.1:novel_604,XM_018042639.1:novel_1187,XM_0…
Molecular Function	GO:0043621	protein self-association	21	97	0.0222516	0.210758	XM_018048999.1:novel_1187,NM_001314344.1:novel_1187,NM_001314344.1:novel_604,XM_018049000.1:novel_1187,XM_018058069.1:novel_1187,XM_018066735.1:chi-miR-133b,XM_005698351.3:novel_566,XM_018058070.1:novel_1187,XM_005688450.3:novel_1187,XM_018066731.1:chi-miR-133b,XM_018066734.1:chi-miR-133b,XM_018048998.1:novel_1187,XM_018066730.1:chi-miR-133b,XM_018066729.1:chi-miR-133b,XM_018058071.1:novel_1271,X…
Biological Process	GO:0042327	positive regulation of phosphorylation	150	932	0.0223791	0.21177	XM_005685523.3:novel_1187,XM_018039834.1:chi-miR-1271-3p,XM_018044609.1:novel_1187,XM_018044609.1:novel_566,XM_005692717.3:novel_1187,XM_018066960.1:novel_438,XM_005674982.3:novel_1213,XM_005674982.3:novel_389,XM_018050987.1:novel_566,XM_018041314.1:novel_566,XM_018038614.1:novel_566,XM_018042791.1:novel_1187,XM_005684041.3:chi-miR-1271-3p,XM_005684041.3:novel_1187,XM_005684041.3:chi-miR-133b,XM_…
Biological Process	GO:0045661	regulation of myoblast differentiation	18	80	0.0227245	0.214842	XM_018058990.1:novel_566,XM_018038792.1:novel_1187,XM_018050848.1:novel_1187,XM_005686697.3:novel_1187,NM_001285646.1:novel_1187,NM_001285646.1:novel_566,XM_018066629.1:novel_1187,XM_005686696.3:novel_1187,XM_018039044.1:novel_566,NM_001285733.1:novel_566,XM_018066798.1:novel_1187,XM_018066680.1:novel_1187,XM_018066732.1:novel_1187,XM_005685243.3:chi-miR-1271-3p,XM_018038791.1:novel_1187,XM_01805…
Molecular Function	GO:0097367	carbohydrate derivative binding	484	3240	0.0227707	0.215082	XR_001917456.1:novel_566,XM_018058757.1:novel_566,XM_018050162.1:novel_566,XM_005686263.3:novel_1187,XM_005686263.3:novel_566,XM_018056454.1:novel_566,XM_005695486.3:novel_566,XM_018066296.1:novel_566,XM_005692274.3:novel_1271,XM_005692274.3:novel_566,XM_018056355.1:novel_1187,XM_018039836.1:chi-miR-1271-3p,XM_018055825.1:novel_566,XM_005680589.3:novel_1187,XM_018049689.1:chi-miR-133b,XM_01804098…
Biological Process	GO:0040018	positive regulation of multicellular organism growth	12	47	0.0228675	0.215405	NM_001314344.1:novel_1187,NM_001314344.1:novel_604,XM_018065114.1:novel_566,XM_018058071.1:novel_1271,XM_018058071.1:novel_1187,XM_018065113.1:novel_566,XM_018058069.1:novel_1187,XM_018058070.1:novel_1187,XM_018065117.1:novel_566,XM_018065112.1:novel_566,XM_018058068.1:novel_1187,XM_018058072.1:novel_1271,XM_018058072.1:novel_1187,XM_018065115.1:novel_566,XM_018058067.1:novel_1187
Biological Process	GO:0061014	positive regulation of mRNA catabolic process	12	47	0.0228675	0.215405	XM_018041789.1:novel_438,XM_018048801.1:novel_438,XM_018041783.1:novel_438,XM_005692051.3:novel_604,XM_018041773.1:novel_438,XM_013964362.2:novel_438,XM_018059232.1:chi-miR-1271-3p,XM_018048799.1:novel_438,XM_005692050.3:novel_604,XM_005692650.3:novel_566,XM_018048802.1:novel_438,XM_005692049.3:novel_604
Cellular Component	GO:0080008	Cul4-RING E3 ubiquitin ligase complex	12	47	0.0228675	0.215405	XM_018057755.1:novel_566,XM_005685233.3:novel_1187,XM_005685231.3:novel_1187,XM_013966842.2:novel_1187,XM_005690161.3:novel_1271,XM_005690163.3:novel_1271,XM_013966844.2:novel_1187,XM_013966843.2:novel_1187,XM_013966845.2:novel_1187,XM_005690162.3:novel_1271,XM_005684067.3:novel_1187,XM_005685232.3:novel_1187
Biological Process	GO:0010647	positive regulation of cell communication	252	1629	0.0236992	0.223036	XM_018050851.1:novel_566,XM_018059997.1:novel_566,XM_018058955.1:novel_1187,XM_018062892.1:novel_604,XM_018054876.1:chi-miR-1271-3p,XM_018039284.1:novel_566,XM_018064894.1:novel_1187,XM_018056250.1:chi-miR-146b-3p,XM_018063666.1:novel_604,XM_018054874.1:chi-miR-1271-3p,XM_018042461.1:novel_1187,XM_018047738.1:novel_566,XM_018050087.1:novel_1271,XM_005676549.3:novel_566,XM_018038793.1:novel_566,XM…
Biological Process	GO:0051247	positive regulation of protein metabolic process	254	1643	0.0238436	0.224015	XM_005676155.3:novel_42,XM_018062781.1:novel_42,XM_005681862.2:chi-miR-133b,XM_018039285.1:novel_566,XM_005701084.3:novel_1187,XM_005682377.3:chi-miR-1271-3p,XM_005682377.3:novel_438,XM_018059232.1:chi-miR-1271-3p,XM_018041882.1:novel_566,XM_018051608.1:chi-miR-1271-3p,XM_018051608.1:novel_566,XM_018065490.1:chi-miR-1271-3p,XM_005695094.1:novel_1187,XM_013972698.2:novel_1187,XM_018064523.1:chi-mi…
Biological Process	GO:1903533	regulation of protein targeting	65	371	0.0238466	0.224015	XM_018047975.1:novel_42,XM_018058066.1:novel_566,XM_005675093.3:chi-miR-1271-3p,XM_018038793.1:novel_566,XM_005693716.3:chi-miR-1271-3p,XM_005693716.3:novel_566,XM_018065490.1:chi-miR-1271-3p,XM_018053606.1:novel_1187,XM_018043482.1:novel_42,XM_018064387.1:novel_566,XM_018048827.1:novel_1187,XM_018063676.1:novel_1187,XM_018063678.1:novel_1187,XM_018065021.1:novel_438,XM_005696570.3:novel_566,XM_0…
Biological Process	GO:0000478	endonucleolytic cleavage involved in rRNA processing	5	13	0.0244106	0.224813	XM_013973310.2:novel_566,XM_013972700.2:novel_1187,XM_013972699.2:novel_1187,XM_005691668.3:novel_566,NM_001285749.1:novel_566
Biological Process	GO:0000479	endonucleolytic cleavage of tricistronic rRNA transcript (SSU-rRNA, 5.8S rRNA, LSU-rRNA)	5	13	0.0244106	0.224813	XM_013972699.2:novel_1187,NM_001285749.1:novel_566,XM_005691668.3:novel_566,XM_013973310.2:novel_566,XM_013972700.2:novel_1187
Biological Process	GO:0002534	cytokine production involved in inflammatory response	7	22	0.0241895	0.224813	XM_018041773.1:novel_438,XM_018038792.1:novel_1187,XM_018038791.1:novel_1187,XM_005675093.3:chi-miR-1271-3p,XM_018041789.1:novel_438,XM_018038793.1:novel_566,XM_018041783.1:novel_438
Biological Process	GO:0006868	glutamine transport	5	13	0.0244106	0.224813	XM_018062078.1:novel_1271,XM_013971045.2:novel_1271,XM_018062075.1:novel_1271,XM_018062076.1:novel_1271,XM_018062077.1:novel_1271
Biological Process	GO:0032607	interferon-alpha production	7	22	0.0241895	0.224813	XM_018062781.1:novel_42,XM_005676155.3:novel_42,XM_018062770.1:novel_42,XM_018062763.1:novel_42,XR_001919541.1:novel_1266,XM_018062774.1:novel_42,XM_018062797.1:novel_1266
Biological Process	GO:0035909	aorta morphogenesis	5	13	0.0244106	0.224813	XM_018041117.1:novel_1271,XM_018058756.1:novel_438,XM_018058756.1:novel_566,XM_018041114.1:novel_1271,XM_018041116.1:novel_1271,XM_018041115.1:novel_1271
Biological Process	GO:0038092	nodal signaling pathway	5	13	0.0244106	0.224813	XM_013966776.2:novel_566,XM_018053606.1:novel_1187,XM_005679946.3:novel_566,XM_018047738.1:novel_566,XM_013963787.2:novel_566
Biological Process	GO:0046184	aldehyde biosynthetic process	5	13	0.0244106	0.224813	XM_018058132.1:novel_604,XM_018055379.1:novel_566,XM_018058131.1:novel_604,XM_018055386.1:novel_566,XM_018058109.1:novel_604
Biological Process	GO:0046874	quinolinate metabolic process	5	13	0.0244106	0.224813	XM_018040916.1:chi-miR-1271-3p,XM_013967592.2:novel_566,XM_013967594.2:novel_566,XM_013967593.2:novel_566,XM_005686543.3:novel_566
Biological Process	GO:0048625	myoblast fate commitment	7	22	0.0241895	0.224813	XM_018050359.1:novel_566,XM_018041228.1:novel_1676,XM_018041225.1:novel_1676,XM_018050358.1:novel_566,XM_018041226.1:novel_1676,XM_018041224.1:novel_1676,XM_018058990.1:novel_566
Biological Process	GO:0048703	embryonic viscerocranium morphogenesis	7	22	0.0241895	0.224813	XM_018050148.1:novel_1187,XM_018050150.1:novel_1187,XM_018050149.1:novel_1187,XM_018050152.1:novel_1187,XM_018050151.1:novel_1187,XM_018050153.1:novel_1187,XM_018050154.1:novel_1187
Biological Process	GO:0051204	protein insertion into mitochondrial membrane	7	22	0.0241895	0.224813	XM_018064381.1:novel_1266,XM_018062667.1:novel_1187,XM_018062667.1:novel_566,XM_005676331.3:novel_1187,XM_018057728.1:novel_566,XM_013971446.2:novel_566,XM_018062668.1:novel_1187,XM_018062668.1:novel_566,XM_018062669.1:novel_1187,XM_018062669.1:novel_566
Biological Process	GO:0060856	establishment of blood-brain barrier	5	13	0.0244106	0.224813	XM_018060530.1:novel_566,XM_018041969.1:novel_566,XM_018041967.1:novel_566,XM_018066672.1:novel_566,XM_018041966.1:novel_566
Biological Process	GO:1901030	positive regulation of mitochondrial outer membrane permeabilization involved in apoptotic signaling pathway	7	22	0.0241895	0.224813	XM_018042977.1:novel_1213,XM_018042977.1:novel_389,XM_018062669.1:novel_1187,XM_018062669.1:novel_566,XM_018062668.1:novel_1187,XM_018062668.1:novel_566,XM_013971446.2:novel_566,XM_018064381.1:novel_1266,XM_018062667.1:novel_1187,XM_018062667.1:novel_566,XM_018057728.1:novel_566
Biological Process	GO:2000406	positive regulation of T cell migration	7	22	0.0241895	0.224813	XM_013972613.2:novel_566,XM_013972612.2:novel_566,XM_018064578.1:novel_566,XM_018042300.1:novel_566,XM_018064577.1:novel_566,XM_005687094.3:novel_389,XM_018051672.1:novel_566
Molecular Function	GO:0004467	long-chain fatty acid-CoA ligase activity	7	22	0.0241895	0.224813	XM_005698717.3:novel_566,XM_018063529.1:novel_566,XM_018063528.1:novel_566,XM_005698718.3:novel_566,XM_005698716.3:novel_566,XM_018041882.1:novel_566,XM_018041881.1:novel_566
Molecular Function	GO:0004745	retinol dehydrogenase activity	5	13	0.0244106	0.224813	XM_005690659.3:novel_1187,XM_005686006.2:chi-miR-133b,XM_005676006.3:novel_566,XM_005680326.3:novel_1187,XM_005680325.3:novel_1187
Molecular Function	GO:0004849	uridine kinase activity	5	13	0.0244106	0.224813	XM_018056021.1:novel_1187,XM_018056019.1:novel_1187,XR_001918870.1:novel_566,XM_018056020.1:novel_1187,XM_018046435.1:novel_604
Molecular Function	GO:0004861	cyclin-dependent protein serine/threonine kinase inhibitor activity	5	13	0.0244106	0.224813	XM_005693953.3:novel_1187,XM_005693952.3:novel_1187,XM_018044031.1:novel_1187,XM_005678441.3:novel_1187,XM_018041755.1:novel_438
Molecular Function	GO:0015186	L-glutamine transmembrane transporter activity	5	13	0.0244106	0.224813	XM_018062075.1:novel_1271,XM_018062076.1:novel_1271,XM_018062077.1:novel_1271,XM_013971045.2:novel_1271,XM_018062078.1:novel_1271
Molecular Function	GO:0016885	ligase activity, forming carbon-carbon bonds	7	22	0.0241895	0.224813	XM_018064171.1:novel_566,XM_018064172.1:novel_566,XM_018064173.1:novel_566,XM_018064169.1:novel_566,XM_018064168.1:novel_566,XM_018064170.1:novel_566,XM_018064174.1:novel_566
Molecular Function	GO:0017176	phosphatidylinositol N-acetylglucosaminyltransferase activity	5	13	0.0244106	0.224813	XR_001917210.1:chi-miR-1271-3p,XM_018039958.1:chi-miR-1271-3p,XM_018039960.1:chi-miR-1271-3p,XM_018039961.1:chi-miR-1271-3p,XM_018039959.1:chi-miR-1271-3p
Biological Process	GO:0000012	single strand break repair	4	9	0.0254783	0.229191	XM_018053847.1:novel_566,XM_005689869.3:novel_1187,XM_018053848.1:novel_566,XM_018053849.1:novel_566
Biological Process	GO:0002051	osteoblast fate commitment	4	9	0.0254783	0.229191	XM_018061576.1:novel_389,XM_018061575.1:novel_389,XM_018061578.1:novel_389,XM_018061574.1:novel_389
Biological Process	GO:0002076	osteoblast development	8	27	0.0252062	0.229191	XM_018066734.1:chi-miR-133b,XM_018066733.1:chi-miR-133b,XM_018066731.1:chi-miR-133b,XM_013966776.2:novel_566,XM_018066730.1:chi-miR-133b,XM_018066729.1:chi-miR-133b,XM_018066735.1:chi-miR-133b,XM_018053606.1:novel_1187
Biological Process	GO:0003158	endothelium development	23	110	0.0255018	0.229191	XM_018064596.1:novel_566,XM_018065818.1:novel_1187,XM_018065813.1:novel_1187,XM_018048876.1:novel_1271,XM_005693080.3:novel_1187,XM_018064140.1:novel_1187,XM_005693084.3:novel_1187,XM_018065814.1:novel_1187,XM_018065815.1:novel_1187,XM_018065808.1:novel_1187,XM_018056639.1:chi-miR-1271-3p,XM_018055369.1:novel_1187,XM_018065812.1:novel_1187,XM_018039536.1:novel_566,XM_018066672.1:novel_566,XM_0180…
Biological Process	GO:0010712	regulation of collagen metabolic process	8	27	0.0252062	0.229191	NM_001285646.1:novel_1187,NM_001285646.1:novel_566,XM_005693314.3:novel_438,XM_005693314.3:novel_1187,XM_005693314.3:novel_566,NM_001285616.1:novel_604,XM_018064401.1:novel_438,XM_018064401.1:novel_1187,XM_018064401.1:novel_566,XM_018055379.1:novel_566,XM_005693315.3:novel_438,XM_005693315.3:novel_1187,XM_005693315.3:novel_566,XM_018059293.1:novel_1187,XM_018055386.1:novel_566
Biological Process	GO:0016114	terpenoid biosynthetic process	4	9	0.0254783	0.229191	XM_005677388.3:novel_1187,XM_005677388.3:novel_566,XM_005676006.3:novel_566,XM_005677389.2:novel_1187,XM_005677389.2:novel_566,XM_005677386.3:novel_1187,XM_005677386.3:novel_566
Biological Process	GO:0032689	negative regulation of interferon-gamma production	9	32	0.0252915	0.229191	XM_013966126.2:novel_1263,XM_018041773.1:novel_438,XM_005677518.3:chi-miR-1271-3p,XM_018041789.1:novel_438,XM_018046125.1:chi-miR-1271-3p,XM_005675529.3:novel_1263,XM_005677517.3:chi-miR-1271-3p,XM_018041783.1:novel_438,XM_018046126.1:chi-miR-1271-3p
Biological Process	GO:0032823	regulation of natural killer cell differentiation	4	9	0.0254783	0.229191	XM_018046125.1:chi-miR-1271-3p,XM_005677518.3:chi-miR-1271-3p,XM_018046126.1:chi-miR-1271-3p,XM_005677517.3:chi-miR-1271-3p
Biological Process	GO:0034227	tRNA thio-modification	4	9	0.0254783	0.229191	XM_018058038.1:novel_566,XR_001919437.1:novel_1187,XR_001919437.1:novel_566,XM_018061854.1:novel_1187,XM_018061854.1:novel_566,XM_018061855.1:novel_1187,XM_018061855.1:novel_566
Biological Process	GO:0036481	intrinsic apoptotic signaling pathway in response to hydrogen peroxide	4	9	0.0254783	0.229191	XM_018039836.1:chi-miR-1271-3p,XM_018039837.1:chi-miR-1271-3p,XM_018039832.1:chi-miR-1271-3p,XM_018039834.1:chi-miR-1271-3p
Biological Process	GO:0039532	negative regulation of viral-induced cytoplasmic pattern recognition receptor signaling pathway	4	9	0.0254783	0.229191	XM_018059673.1:chi-miR-146b-3p,XM_018059673.1:novel_566,XM_013975908.2:novel_566,XM_018059672.1:chi-miR-146b-3p,XM_018059672.1:novel_566,XM_018043093.1:novel_566
Biological Process	GO:0043589	skin morphogenesis	4	9	0.0254783	0.229191	XM_013977066.2:novel_566,XM_018064893.1:novel_1187,XM_018064894.1:novel_1187,XM_018064895.1:novel_1187
Biological Process	GO:0044767	single-organism developmental process	932	6418	0.0255076	0.229191	XM_018063313.1:novel_1187,XM_018041022.1:novel_566,XM_018052703.1:chi-miR-1271-3p,XM_005683168.3:novel_604,XM_013962632.2:chi-miR-146b-3p,XM_018059293.1:novel_1187,XR_001919632.1:novel_1187,XM_018047646.1:chi-miR-133b,XM_018048239.1:chi-miR-146b-3p,XM_018065812.1:novel_1187,XM_018055742.1:novel_566,XM_018059700.1:novel_438,XM_018042469.1:chi-miR-1271-3p,XM_005684038.3:chi-miR-1271-3p,XM_005684038…
Biological Process	GO:0045824	negative regulation of innate immune response	8	27	0.0252062	0.229191	XM_018062770.1:novel_42,XM_018064523.1:chi-miR-133b,XM_005676155.3:novel_42,XM_018062781.1:novel_42,XM_018062774.1:novel_42,XM_018059672.1:chi-miR-146b-3p,XM_018059672.1:novel_566,XM_018062763.1:novel_42,XM_018059673.1:chi-miR-146b-3p,XM_018059673.1:novel_566
Biological Process	GO:0046365	monosaccharide catabolic process	9	32	0.0252915	0.229191	XM_013967813.2:novel_566,XM_018047859.1:novel_1271,XM_005692697.3:novel_566,XM_018047864.1:novel_1271,XM_005684137.3:chi-miR-1271-3p,XM_018064308.1:novel_566,XM_018047863.1:novel_1271,XM_018047862.1:novel_1271,XM_018047861.1:novel_1271
Biological Process	GO:0050665	hydrogen peroxide biosynthetic process	4	9	0.0254783	0.229191	XM_005700924.3:novel_566,XM_018066616.1:chi-miR-1271-3p,XR_001918673.1:chi-miR-133b,XM_018054139.1:novel_1187,XM_018054139.1:chi-miR-133b
Biological Process	GO:0060319	primitive erythrocyte differentiation	4	9	0.0254783	0.229191	XM_018041309.1:novel_566,XM_005698351.3:novel_566,XM_018038432.1:novel_438,XM_018041310.1:novel_566
Biological Process	GO:0060346	bone trabecula formation	4	9	0.0254783	0.229191	XM_018050706.1:novel_566,XM_018064893.1:novel_1187,XM_018064894.1:novel_1187,XM_018064895.1:novel_1187
Biological Process	GO:0072162	metanephric mesenchymal cell differentiation	4	9	0.0254783	0.229191	XM_018055379.1:novel_566,XM_018041681.1:chi-miR-1271-3p,XM_018041680.1:chi-miR-1271-3p,XM_018055386.1:novel_566
Biological Process	GO:1903361	protein localization to basolateral plasma membrane	4	9	0.0254783	0.229191	XR_001919539.1:novel_566,XM_005700703.3:chi-miR-133b,XM_005700702.3:chi-miR-133b,XR_001919538.1:novel_566
Biological Process	GO:2000194	regulation of female gonad development	4	9	0.0254783	0.229191	XM_018051134.1:novel_566,XM_018051135.1:novel_566,XM_005697656.3:novel_1187,XM_018055751.1:novel_566
Cellular Component	GO:0042406	extrinsic component of endoplasmic reticulum membrane	4	9	0.0254783	0.229191	XM_018041773.1:novel_438,XM_018041789.1:novel_438,XM_018041783.1:novel_438,XM_018055957.1:chi-miR-1271-3p
Molecular Function	GO:0004030	aldehyde dehydrogenase [NAD(P)+] activity	4	9	0.0254783	0.229191	XM_018064736.1:novel_566,XM_018042919.1:novel_566,XM_018042918.1:novel_566,XM_018064739.1:novel_566
Molecular Function	GO:0004936	alpha-adrenergic receptor activity	4	9	0.0254783	0.229191	XM_013967412.2:chi-miR-1271-3p,XM_018052359.1:novel_1263,XM_018054838.1:chi-miR-1271-3p,XM_018052358.1:novel_1263
Molecular Function	GO:0005326	neurotransmitter transporter activity	9	32	0.0252915	0.229191	XM_018048648.1:novel_1187,XM_018050161.1:novel_1187,XM_018049885.1:novel_566,XM_018045888.1:chi-miR-133b,XM_018045890.1:chi-miR-133b,XM_018067225.1:novel_566,XM_018045889.1:chi-miR-133b,XM_018050160.1:novel_1187,XM_018045891.1:novel_438
Molecular Function	GO:0008970	phosphatidylcholine 1-acylhydrolase activity	4	9	0.0254783	0.229191	XM_013962734.2:novel_566,XM_018054411.1:novel_1263,XM_005674959.3:novel_566,XM_013962724.2:novel_566
Molecular Function	GO:0019789	SUMO transferase activity	4	9	0.0254783	0.229191	XM_018050851.1:novel_566,XM_018046010.1:novel_1187,XM_018046011.1:novel_1187,XM_018040772.1:novel_1187
Molecular Function	GO:1901682	sulfur compound transmembrane transporter activity	13	53	0.0252104	0.229191	XM_018055426.1:novel_566,XM_018049879.1:novel_566,XM_018062077.1:novel_1271,XM_018049878.1:novel_566,XM_018062075.1:novel_1271,XM_018038773.1:novel_566,XR_001918291.1:novel_438,XM_018049876.1:novel_566,XM_018067225.1:novel_566,XM_013971045.2:novel_1271,XM_018049877.1:novel_566,XM_018062078.1:novel_1271,XM_018062076.1:novel_1271
Biological Process	GO:0051050	positive regulation of transport	155	970	0.0256674	0.230426	XM_018038340.1:novel_473,XM_018063589.1:novel_566,XM_018047864.1:novel_1271,XM_018055290.1:chi-miR-1271-3p,XM_018055261.1:chi-miR-1271-3p,NM_001285646.1:novel_1187,NM_001285646.1:novel_566,XM_018040547.1:novel_566,XM_018059378.1:novel_1263,XM_018043230.1:chi-miR-1271-3p,XM_018038792.1:novel_1187,XM_018059148.1:novel_566,XM_018043335.1:novel_566,XM_018060897.1:novel_1263,XM_018038353.1:novel_473,X…
Biological Process	GO:1903749	positive regulation of establishment of protein localization to mitochondrion	27	134	0.0259936	0.233152	XM_018059145.1:novel_566,XM_018059147.1:novel_566,XM_018062668.1:novel_1187,XM_018062668.1:novel_566,XM_005696570.3:novel_566,XM_018064381.1:novel_1266,XM_018057728.1:novel_566,XM_005693716.3:chi-miR-1271-3p,XM_005693716.3:novel_566,XM_018063677.1:novel_1187,XM_013972478.2:chi-miR-1271-3p,XM_013972478.2:novel_566,XM_018061064.1:novel_1790,NM_001314206.1:novel_566,XR_001919363.1:novel_1187,XM_0180…
Cellular Component	GO:0060170	ciliary membrane	16	70	0.0266349	0.238697	XM_018046461.1:novel_438,XM_018049892.1:chi-miR-1271-3p,XM_018067129.1:chi-miR-146b-3p,XM_018048998.1:novel_1187,XM_018044403.1:novel_566,XM_018048999.1:novel_1187,XM_018049000.1:novel_1187,XM_018062294.1:chi-miR-133b,XM_018046462.1:novel_1187,XM_018046460.1:novel_438,XM_018066700.1:novel_566,XM_005690659.3:novel_1187,XM_018046458.1:novel_438,XM_018043335.1:novel_566,XM_018062007.1:novel_566,XM_0…
Biological Process	GO:0006778	porphyrin-containing compound metabolic process	12	48	0.0267802	0.239791	XM_018041248.1:novel_566,XM_018041251.1:novel_566,XM_018065234.1:chi-miR-1271-3p,XM_018064681.1:novel_566,XM_018065236.1:chi-miR-1271-3p,XM_018041250.1:novel_566,XM_005679337.3:novel_1187,XM_005679337.3:novel_566,XM_018065237.1:chi-miR-1271-3p,XM_018065235.1:chi-miR-1271-3p,XM_018041249.1:novel_566,XM_018039721.1:chi-miR-1271-3p,NM_001285567.1:chi-miR-1271-3p
Biological Process	GO:1903828	negative regulation of cellular protein localization	34	177	0.0269198	0.240832	XM_013970799.2:novel_1187,XM_018048008.1:novel_566,XM_013975113.2:chi-miR-1271-3p,XM_018041199.1:novel_1187,XM_018043482.1:novel_42,XM_018065490.1:chi-miR-1271-3p,XM_018041197.1:novel_1187,XM_018059563.1:novel_1187,XM_018051052.1:novel_1263,XM_013975115.2:chi-miR-1271-3p,XM_018051672.1:novel_566,XM_018066367.1:novel_1187,XM_005675093.3:chi-miR-1271-3p,XM_018041789.1:novel_438,XM_018056404.1:novel…
Biological Process	GO:0006884	cell volume homeostasis	14	59	0.0271715	0.242873	XM_013972699.2:novel_1187,XM_018047813.1:novel_438,XM_018047814.1:novel_1187,XM_018042415.1:novel_1187,XM_018048998.1:novel_1187,XM_005692619.3:novel_1271,XM_005684062.3:novel_566,XM_013971419.2:novel_1271,XM_018048999.1:novel_1187,XM_018047812.1:novel_438,XM_018049000.1:novel_1187,XM_005680110.3:novel_438,XM_005684061.3:novel_566,XM_013972700.2:novel_1187
Cellular Component	GO:0097525	spliceosomal snRNP complex	17	76	0.0277596	0.247915	XM_005677672.3:novel_1187,XM_005676300.3:novel_389,XM_013962444.2:novel_1187,XM_005677674.3:novel_1187,XM_005682605.3:novel_566,XM_013974750.2:novel_1271,XM_013974751.2:novel_1271,XM_018062458.1:novel_566,XM_018043360.1:novel_566,XM_018045027.1:novel_566,XM_005680014.3:chi-miR-1271-3p,XM_005680014.3:novel_566,XM_005692647.2:chi-miR-1271-3p,XM_005676299.3:novel_389,XM_005697699.2:novel_1271,XM_018…
Biological Process	GO:0002064	epithelial cell development	41	221	0.0279612	0.2495	XM_005677469.3:novel_438,XM_018065808.1:novel_1187,XM_018052205.1:chi-miR-1271-3p,XM_018065815.1:novel_1187,XM_018065814.1:novel_1187,XM_018063759.1:novel_566,XM_018066641.1:chi-miR-1271-3p,XM_018066641.1:novel_643,XM_018066512.1:novel_566,XM_018065813.1:novel_1187,XM_018065804.1:novel_1187,XM_018059742.1:novel_1187,XM_005689192.3:novel_604,XM_018056133.1:chi-miR-1271-3p,XM_018059398.1:novel_1187…
Biological Process	GO:0023056	positive regulation of signaling	252	1636	0.028098	0.250505	XM_005681863.3:chi-miR-133b,XM_018040837.1:novel_604,XM_018062668.1:novel_1187,XM_018062668.1:novel_566,XM_018054875.1:chi-miR-1271-3p,XM_018063664.1:novel_604,XM_018066366.1:novel_1187,XM_018066962.1:novel_438,XM_018040836.1:novel_604,XM_013964774.2:chi-miR-133b,XM_018066959.1:novel_438,XM_013964769.2:chi-miR-133b,XM_005693216.3:novel_566,XM_018042462.1:novel_1187,XM_018066268.1:novel_566,XM_018…
Biological Process	GO:0045445	myoblast differentiation	29	147	0.0281283	0.250558	XM_005685243.3:chi-miR-1271-3p,XM_018066732.1:novel_1187,XM_018050359.1:novel_566,XM_018038791.1:novel_1187,XM_018050849.1:novel_1187,XM_018051672.1:novel_566,XM_018066620.1:novel_1187,XM_018038793.1:novel_566,XM_005680984.3:novel_566,XM_018066629.1:novel_1187,XM_018039044.1:novel_566,XM_018059680.1:novel_566,XM_005686696.3:novel_1187,XM_018041228.1:novel_1676,XM_018066680.1:novel_1187,XM_0180667…
Biological Process	GO:0044763	single-organism cellular process	1759	12373	0.0282266	0.251217	XM_018038732.1:novel_604,XM_005691599.3:chi-miR-1271-3p,XM_018057288.1:chi-miR-1271-3p,XM_018059171.1:novel_566,XM_005679946.3:novel_566,XM_018051387.1:novel_1187,XM_018065254.1:novel_566,XM_018053537.1:chi-miR-1271-3p,XM_018041224.1:novel_1676,XM_005676550.3:novel_566,XM_018060202.1:novel_566,XM_018057615.1:novel_566,XM_018046043.1:novel_438,XM_018040836.1:novel_604,XM_018067161.1:novel_566,XM_0…
Biological Process	GO:0003018	vascular process in circulatory system	24	117	0.0282778	0.251239	XM_005682579.3:novel_566,XM_018047260.1:novel_566,XM_005678617.3:chi-miR-1271-3p,XM_018052358.1:novel_1263,XM_018050831.1:novel_566,NM_001285679.1:novel_1271,XM_018054838.1:chi-miR-1271-3p,XM_018057604.1:novel_438,XM_018052359.1:novel_1263,XM_018044399.1:novel_438,XM_005677233.3:chi-miR-1271-3p,XM_005693315.3:novel_438,XM_005693315.3:novel_1187,XM_005693315.3:novel_566,XM_018044398.1:novel_438,NM…
Biological Process	GO:0030856	regulation of epithelial cell differentiation	28	141	0.0282667	0.251239	XM_018042977.1:novel_1213,XM_018042977.1:novel_389,XM_018041972.1:novel_1263,XM_018065114.1:novel_566,XM_018042790.1:novel_1187,XM_018042791.1:novel_1187,NM_001285646.1:novel_1187,NM_001285646.1:novel_566,XM_018065820.1:novel_1187,XM_005699334.3:chi-miR-133b,XM_018065804.1:novel_1187,XM_018055369.1:novel_1187,XM_018041680.1:chi-miR-1271-3p,XM_018065812.1:novel_1187,XM_018065808.1:novel_1187,XM_01…
Biological Process	GO:0001502	cartilage condensation	6	18	0.0288386	0.254252	XM_018038793.1:novel_566,XM_018066672.1:novel_566,XM_018038792.1:novel_1187,XM_018065021.1:novel_438,XM_005680984.3:novel_566,XM_018038791.1:novel_1187
Biological Process	GO:0009992	cellular water homeostasis	6	18	0.0288386	0.254252	XM_018047812.1:novel_438,XM_018047813.1:novel_438,XM_005680110.3:novel_438,XM_005684062.3:novel_566,XM_018047814.1:novel_1187,XM_005684061.3:novel_566
Biological Process	GO:0016558	protein import into peroxisome matrix	6	18	0.0288386	0.254252	XM_018060359.1:novel_1187,XM_005689112.3:chi-miR-1271-3p,XM_018060358.1:novel_1187,XM_005689111.3:chi-miR-1271-3p,XM_018059189.1:chi-miR-1271-3p,XM_018059189.1:novel_1187,XM_018038608.1:novel_566
Biological Process	GO:0032069	regulation of nuclease activity	6	18	0.0288386	0.254252	XM_013971446.2:novel_566,XM_018053653.1:novel_566,XM_013972700.2:novel_1187,XM_013972699.2:novel_1187,XM_013972698.2:novel_1187,XM_013966746.2:novel_566
Biological Process	GO:0042537	benzene-containing compound metabolic process	6	18	0.0288386	0.254252	XM_013967594.2:novel_566,XM_005694095.3:novel_1187,XM_013967593.2:novel_566,XM_005686543.3:novel_566,XM_005694097.3:novel_1187,XM_013967592.2:novel_566
Biological Process	GO:0060716	labyrinthine layer blood vessel development	6	18	0.0288386	0.254252	XM_018066969.1:novel_604,XM_018065259.1:novel_1187,XM_018066970.1:novel_604,XM_018065262.1:novel_1187,XM_018065928.1:novel_566,XM_018065261.1:novel_1187
Biological Process	GO:0098743	cell aggregation	6	18	0.0288386	0.254252	XM_018066672.1:novel_566,XM_018038793.1:novel_566,XM_018038791.1:novel_1187,XM_005680984.3:novel_566,XM_018065021.1:novel_438,XM_018038792.1:novel_1187
Biological Process	GO:0099623	regulation of cardiac muscle cell membrane repolarization	6	18	0.0288386	0.254252	XM_018059353.1:novel_1187,XM_005689971.3:novel_1187,NM_001287236.1:novel_566,XM_018059352.1:novel_1187,XM_018042975.1:novel_1187,XM_018049727.1:novel_566
Molecular Function	GO:0003836	beta-galactoside (CMP) alpha-2,3-sialyltransferase activity	6	18	0.0288386	0.254252	XM_018058062.1:novel_1266,XM_018043044.1:novel_1187,XM_018043044.1:novel_566,XM_018057820.1:novel_1266,XM_018057940.1:novel_1266,XM_018058015.1:novel_1266,XM_018057883.1:novel_1266
Biological Process	GO:0043484	regulation of RNA splicing	46	253	0.0289165	0.254722	XM_018058990.1:novel_566,XM_018048240.1:chi-miR-146b-3p,XM_018040928.1:chi-miR-1271-3p,XM_018048244.1:chi-miR-146b-3p,XM_018048251.1:chi-miR-146b-3p,XM_018063728.1:novel_604,XM_018050441.1:novel_566,XM_018048243.1:chi-miR-146b-3p,XM_018048247.1:chi-miR-146b-3p,XM_018048245.1:chi-miR-146b-3p,XM_018048246.1:chi-miR-146b-3p,XM_013964076.2:chi-miR-146b-3p,XM_018040924.1:chi-miR-1271-3p,XM_018041733.1…
Biological Process	GO:0035850	epithelial cell differentiation involved in kidney development	13	54	0.0291447	0.256295	XM_018067120.1:novel_1263,XM_018067120.1:novel_604,XM_018066641.1:chi-miR-1271-3p,XM_018066641.1:novel_643,XM_018055185.1:novel_566,XM_005685707.3:chi-miR-1271-3p,XM_005685707.3:novel_566,XM_018063759.1:novel_566,XM_018067118.1:novel_1263,XM_018067118.1:novel_604,XM_018067119.1:novel_1263,XM_018067119.1:novel_604,XM_018041680.1:chi-miR-1271-3p,XM_018066640.1:chi-miR-1271-3p,XM_018066640.1:novel_6…
Biological Process	GO:0072348	sulfur compound transport	13	54	0.0291447	0.256295	XM_018062076.1:novel_1271,XM_018062078.1:novel_1271,XM_013971045.2:novel_1271,XM_018067225.1:novel_566,XM_018049877.1:novel_566,XM_018049876.1:novel_566,XR_001918291.1:novel_438,XM_018038773.1:novel_566,XM_018049878.1:novel_566,XM_018062075.1:novel_1271,XM_018062077.1:novel_1271,XM_018049879.1:novel_566,XM_018055426.1:novel_566
Biological Process	GO:0007585	respiratory gaseous exchange	19	88	0.0294018	0.258116	XM_018050152.1:novel_1187,XM_018050153.1:novel_1187,XM_018042471.1:chi-miR-1271-3p,XM_018042469.1:chi-miR-1271-3p,XM_018050151.1:novel_1187,XM_018050149.1:novel_1187,XM_018050154.1:novel_1187,XM_018052283.1:novel_1187,XM_018052283.1:novel_566,XM_013962990.2:novel_566,XM_018050150.1:novel_1187,XM_005683986.2:novel_1271,XM_005683986.2:novel_1187,XM_005683986.2:novel_566,XM_005677233.3:chi-miR-1271-…
Cellular Component	GO:0031901	early endosome membrane	19	88	0.0294018	0.258116	XM_018043335.1:novel_566,XM_018040285.1:novel_566,XM_013971172.2:novel_1271,XM_013971172.2:novel_566,XM_018055419.1:novel_1187,XM_005693844.3:novel_1187,XM_018063589.1:novel_566,XM_018045153.1:novel_1263,XM_018045153.1:novel_566,XM_018045156.1:novel_1263,XM_018045156.1:novel_566,XM_018045155.1:novel_1263,XM_018045155.1:novel_566,XM_013971174.2:novel_1271,XM_013971174.2:novel_566,XM_018040284.1:no…
Biological Process	GO:0009148	pyrimidine nucleoside triphosphate biosynthetic process	10	38	0.0296166	0.25956	XM_018056020.1:novel_1187,XM_005693642.3:novel_1187,XM_018056019.1:novel_1187,XM_018046435.1:novel_604,XM_005693641.3:novel_1187,XM_018056021.1:novel_1187,XM_005693646.3:novel_1187,XR_001918870.1:novel_566,XM_005693645.3:novel_1187,XM_005697064.3:novel_1187
Biological Process	GO:0035162	embryonic hemopoiesis	10	38	0.0296166	0.25956	XM_018061248.1:novel_566,XM_018049156.1:novel_1271,XM_018041310.1:novel_566,XM_018061250.1:novel_566,XM_018061249.1:novel_566,XM_018038432.1:novel_438,XM_005698351.3:novel_566,XM_018041309.1:novel_566,XM_018061014.1:chi-miR-1271-3p,XM_018061251.1:novel_566
Biological Process	GO:0009129	pyrimidine nucleoside monophosphate metabolic process	7	23	0.0307453	0.265841	XM_018064802.1:chi-miR-1271-3p,XM_018064802.1:novel_566,XM_018056021.1:novel_1187,XM_005697064.3:novel_1187,XM_018046435.1:novel_604,XM_018056019.1:novel_1187,XM_018056020.1:novel_1187,XR_001918870.1:novel_566
Biological Process	GO:0009648	photoperiodism	9	33	0.0306479	0.265841	XM_018059659.1:novel_604,XM_013969529.2:novel_604,XM_005689552.3:novel_604,XM_013969528.2:novel_604,XM_018065937.1:novel_1263,XM_018065937.1:novel_1187,XM_005689551.3:novel_604,XM_005689546.3:novel_604,XM_005689549.3:novel_604,XM_018043394.1:novel_566
Biological Process	GO:0032011	ARF protein signal transduction	7	23	0.0307453	0.265841	XM_018041331.1:novel_566,XM_013975126.2:novel_566,XM_005698361.3:novel_566,XM_005698364.3:novel_566,XM_005698362.3:novel_566,XM_005698363.3:novel_566,XM_018041330.1:novel_566
Biological Process	GO:0032012	regulation of ARF protein signal transduction	7	23	0.0307453	0.265841	XM_005698362.3:novel_566,XM_005698363.3:novel_566,XM_018041330.1:novel_566,XM_005698364.3:novel_566,XM_013975126.2:novel_566,XM_005698361.3:novel_566,XM_018041331.1:novel_566
Biological Process	GO:0032753	positive regulation of interleukin-4 production	7	23	0.0307453	0.265841	XM_018051877.1:novel_438,XM_018051888.1:novel_1271,XM_013966126.2:novel_1263,XM_005689508.3:novel_1187,XM_018051883.1:novel_438,XM_005675529.3:novel_1263,XM_013968554.2:novel_566
Biological Process	GO:0042036	negative regulation of cytokine biosynthetic process	7	23	0.0307453	0.265841	XM_018063759.1:novel_566,XM_018062774.1:novel_42,XM_018062781.1:novel_42,XM_005676155.3:novel_42,XM_018062770.1:novel_42,XM_018061661.1:novel_1187,XM_018062763.1:novel_42
Biological Process	GO:0043153	entrainment of circadian clock by photoperiod	9	33	0.0306479	0.265841	XM_005689546.3:novel_604,XM_005689549.3:novel_604,XM_018043394.1:novel_566,XM_018059659.1:novel_604,XM_013969529.2:novel_604,XM_005689552.3:novel_604,XM_013969528.2:novel_604,XM_018065937.1:novel_1263,XM_018065937.1:novel_1187,XM_005689551.3:novel_604
Biological Process	GO:0060143	positive regulation of syncytium formation by plasma membrane fusion	7	23	0.0307453	0.265841	NM_001285733.1:novel_566,XM_018058990.1:novel_566,XM_018038793.1:novel_566,XM_018051672.1:novel_566,XM_018038792.1:novel_1187,XM_018043335.1:novel_566,XM_018038791.1:novel_1187
Biological Process	GO:0070972	protein localization to endoplasmic reticulum	28	142	0.0307259	0.265841	XM_018042708.1:novel_566,XM_018050696.1:novel_1187,XM_013975126.2:novel_566,XM_018041331.1:novel_566,XM_018048008.1:novel_566,XM_018041330.1:novel_566,XM_005698362.3:novel_566,XM_018040670.1:novel_566,XM_018038214.1:novel_1266,XM_005676563.2:novel_1187,XM_005698364.3:novel_566,XM_018045354.1:novel_604,XM_005676562.2:novel_1187,XM_018040669.1:novel_566,XM_013972816.2:novel_1187,XM_005698363.3:nove…
Biological Process	GO:1900746	regulation of vascular endothelial growth factor signaling pathway	7	23	0.0307453	0.265841	XM_018064388.1:novel_566,XM_018041969.1:novel_566,XM_018041966.1:novel_566,XM_018064387.1:novel_566,XM_018064385.1:novel_566,XM_018041967.1:novel_566,XM_018064386.1:novel_566
Biological Process	GO:1902914	regulation of protein polyubiquitination	7	23	0.0307453	0.265841	XM_018062774.1:novel_42,XM_018062763.1:novel_42,XM_018062770.1:novel_42,XM_005676155.3:novel_42,XM_018062781.1:novel_42,XM_018059895.1:chi-miR-1271-3p,XM_018059894.1:chi-miR-1271-3p
Biological Process	GO:1903319	positive regulation of protein maturation	7	23	0.0307453	0.265841	XM_018040350.1:chi-miR-1271-3p,XM_005682377.3:chi-miR-1271-3p,XM_005682377.3:novel_438,XM_013972518.2:chi-miR-1271-3p,XM_018065639.1:novel_566,XM_018064914.1:chi-miR-1271-3p,XM_018040349.1:chi-miR-1271-3p,XM_018040352.1:chi-miR-1271-3p
Cellular Component	GO:0005884	actin filament	22	106	0.0307026	0.265841	XM_018058103.1:novel_566,XM_018063602.1:novel_1187,XM_018063602.1:novel_566,XM_018044909.1:novel_566,XM_018064385.1:novel_566,XM_018063601.1:novel_1187,XM_018063601.1:novel_566,XM_005677461.3:novel_1187,XM_018065433.1:novel_566,XM_018052205.1:chi-miR-1271-3p,XM_018052202.1:chi-miR-1271-3p,XM_018051051.1:novel_1263,XM_018064388.1:novel_566,XM_018044907.1:novel_566,XM_018051052.1:novel_1263,XM_0180…
Cellular Component	GO:0036452	ESCRT complex	7	23	0.0307453	0.265841	XM_018056692.1:chi-miR-1271-3p,XM_018039551.1:novel_1271,XM_018061918.1:novel_566,XM_018061335.1:novel_566,XM_018051381.1:novel_566,XM_018056693.1:chi-miR-1271-3p,XM_018057730.1:chi-miR-1271-3p
Molecular Function	GO:0005086	ARF guanyl-nucleotide exchange factor activity	9	33	0.0306479	0.265841	XM_018041330.1:novel_566,XM_005698362.3:novel_566,XM_005698364.3:novel_566,XM_018055325.1:novel_1187,XM_018055325.1:novel_566,XM_005698363.3:novel_566,XM_005698361.3:novel_566,XM_013975126.2:novel_566,XM_018041331.1:novel_566,XM_018055323.1:novel_1187
Molecular Function	GO:0070410	co-SMAD binding	9	33	0.0306479	0.265841	XM_018061575.1:novel_389,XM_018061578.1:novel_389,XM_018053608.1:novel_1271,XM_018058756.1:novel_438,XM_018058756.1:novel_566,XM_013966776.2:novel_566,XM_018053607.1:novel_1271,XM_018061576.1:novel_389,XM_018061574.1:novel_389,XM_018053606.1:novel_1187
Molecular Function	GO:0015291	secondary active transmembrane transporter activity	51	286	0.0310531	0.268278	XM_005684569.3:novel_566,XM_018062142.1:novel_1187,XM_018064733.1:novel_438,XM_018064734.1:novel_438,XM_018049877.1:novel_566,XM_018049876.1:novel_566,XM_005685250.3:novel_566,XM_018058641.1:novel_566,XM_018050160.1:novel_1187,XM_018050161.1:novel_1187,XM_018049879.1:novel_566,XM_018055426.1:novel_566,XM_018042756.1:novel_566,XM_018050614.1:novel_566,XM_018049878.1:novel_566,XM_018060057.1:novel_…
Biological Process	GO:0045879	negative regulation of smoothened signaling pathway	8	28	0.0311464	0.268508	XM_013975113.2:chi-miR-1271-3p,XM_018040494.1:novel_1263,XM_018040494.1:novel_566,XM_018046460.1:novel_438,XM_018046461.1:novel_438,XM_018046462.1:novel_1187,XM_005689508.3:novel_1187,XM_013975115.2:chi-miR-1271-3p,XM_018046458.1:novel_438
Molecular Function	GO:0008188	neuropeptide receptor activity	12	49	0.0311577	0.268508	XM_018042630.1:novel_643,XM_018049160.1:novel_473,XM_013969390.2:novel_566,XM_018048808.1:novel_1187,XM_018042634.1:novel_643,XM_018042636.1:novel_643,XM_018042631.1:novel_643,XM_018042632.1:novel_643,XM_005686308.3:chi-miR-1271-3p,XM_005699135.3:novel_566,XM_018042633.1:novel_643,XM_005694467.3:novel_42
Molecular Function	GO:0017046	peptide hormone binding	8	28	0.0311464	0.268508	XM_018066731.1:chi-miR-133b,XM_018066733.1:chi-miR-133b,XM_018051134.1:novel_566,XM_018051135.1:novel_566,XM_018066734.1:chi-miR-133b,XM_018066735.1:chi-miR-133b,XM_018066730.1:chi-miR-133b,XM_018066729.1:chi-miR-133b
Biological Process	GO:0032147	activation of protein kinase activity	42	229	0.0312719	0.269267	XM_018046375.1:novel_1187,XM_005684041.3:chi-miR-1271-3p,XM_005684041.3:novel_1187,XM_005684041.3:chi-miR-133b,XM_018066268.1:novel_566,XM_018066963.1:novel_438,XM_018049689.1:chi-miR-133b,XM_005681863.3:chi-miR-133b,XM_013964769.2:chi-miR-133b,XM_018039287.1:novel_566,XM_005684040.3:chi-miR-1271-3p,XM_005684040.3:novel_1187,XM_005684040.3:chi-miR-133b,XM_018066962.1:novel_438,XM_013964774.2:chi-…
Biological Process	GO:0016042	lipid catabolic process	62	357	0.0314203	0.270319	XM_018062424.1:novel_566,XM_018057878.1:novel_566,XM_018062482.1:novel_1187,XM_005694967.3:chi-miR-1271-3p,XM_005688179.3:novel_566,XM_005689112.3:chi-miR-1271-3p,XM_018065261.1:novel_1187,XM_018057879.1:novel_566,XM_018054408.1:novel_1263,XM_018066616.1:chi-miR-1271-3p,XM_018043394.1:novel_566,XM_018039339.1:chi-miR-133b,XM_018061234.1:novel_566,XM_018044644.1:novel_1187,XM_018054912.1:novel_126…
Molecular Function	GO:0004674	protein serine/threonine kinase activity	117	721	0.032202	0.276813	XM_018066963.1:novel_438,XM_018056454.1:novel_566,XM_018044767.1:novel_566,XM_018044767.1:novel_604,XM_018055912.1:novel_566,XM_018042862.1:novel_566,XM_018047739.1:novel_566,XM_018044768.1:novel_566,XM_018038998.1:novel_1187,XM_018043462.1:novel_1187,XM_018066136.1:novel_566,XM_018039836.1:chi-miR-1271-3p,XM_018038791.1:novel_1187,XM_005678693.3:novel_566,XM_018049689.1:chi-miR-133b,XM_018066134…
Biological Process	GO:0044272	sulfur compound biosynthetic process	35	186	0.0330446	0.283821	XM_018064168.1:novel_566,XM_018041225.1:novel_1676,XM_018057751.1:novel_566,XM_018042442.1:chi-miR-1271-3p,XM_005693420.3:novel_566,XM_005688485.3:chi-miR-133b,XM_018042443.1:chi-miR-1271-3p,XM_018056228.1:chi-miR-1271-3p,XM_018045698.1:novel_566,XM_018064173.1:novel_566,XM_018042390.1:chi-miR-133b,XM_018059250.1:novel_1187,XM_018064169.1:novel_566,XM_018041228.1:novel_1676,XM_018056218.1:chi-miR…
Biological Process	GO:0042558	pteridine-containing compound metabolic process	11	44	0.0331592	0.284259	XM_005695057.3:chi-miR-1271-3p,XM_018055824.1:novel_566,XM_005693276.3:novel_566,XM_018042442.1:chi-miR-1271-3p,XM_005697064.3:novel_1187,XM_018055825.1:novel_566,XM_018042446.1:chi-miR-1271-3p,XM_018042444.1:chi-miR-1271-3p,XM_013971877.2:novel_566,XM_018055823.1:novel_566,XM_018042443.1:chi-miR-1271-3p
Biological Process	GO:0045446	endothelial cell differentiation	20	95	0.0332058	0.284259	XM_018064140.1:novel_1187,XM_018065814.1:novel_1187,XM_018065815.1:novel_1187,XM_005693084.3:novel_1187,XM_018065818.1:novel_1187,XM_018064596.1:novel_566,XM_005693080.3:novel_1187,XM_018048876.1:novel_1271,XM_018065813.1:novel_1187,XM_018065808.1:novel_1187,XM_018065812.1:novel_1187,XM_018039536.1:novel_566,XM_018066672.1:novel_566,XM_018055369.1:novel_1187,XM_005699334.3:chi-miR-133b,XM_0180658…
Biological Process	GO:0050919	negative chemotaxis	11	44	0.0331592	0.284259	XM_018054872.1:chi-miR-1271-3p,XM_018066810.1:novel_1187,XM_018054871.1:chi-miR-1271-3p,XM_018066816.1:novel_1187,XM_018054877.1:chi-miR-1271-3p,XM_018054876.1:chi-miR-1271-3p,XM_018054874.1:chi-miR-1271-3p,XM_018066812.1:novel_1187,XM_018066809.1:novel_1187,XM_018066811.1:novel_1187,XM_018054875.1:chi-miR-1271-3p
Molecular Function	GO:1902936	phosphatidylinositol bisphosphate binding	20	95	0.0332058	0.284259	XM_018061666.1:chi-miR-1271-3p,XM_018038345.1:novel_473,XM_018038341.1:novel_473,XM_018049570.1:novel_1263,XM_018038352.1:novel_473,XM_018038351.1:novel_473,XM_018049571.1:novel_1263,XM_005698363.3:novel_566,XM_018038349.1:novel_473,XM_018038353.1:novel_473,XM_005698361.3:novel_566,XM_005698364.3:novel_566,XM_005698362.3:novel_566,XM_018038344.1:novel_473,XM_018041330.1:novel_566,XM_018038346.1:n…
Biological Process	GO:0002861	regulation of inflammatory response to antigenic stimulus	5	14	0.0337564	0.285446	XM_005675529.3:novel_1263,XM_018039176.1:novel_566,XM_018039177.1:novel_566,XM_013966126.2:novel_1263,XM_005697697.3:novel_438
Biological Process	GO:0006750	glutathione biosynthetic process	5	14	0.0337564	0.285446	XM_005688485.3:chi-miR-133b,XM_018064444.1:chi-miR-1271-3p,XM_018064444.1:novel_566,XM_005688486.3:chi-miR-133b,XM_005693420.3:novel_566,XM_018057752.1:chi-miR-133b
Biological Process	GO:0010138	pyrimidine ribonucleotide salvage	5	14	0.0337564	0.285446	XM_018056021.1:novel_1187,XM_018046435.1:novel_604,XR_001918870.1:novel_566,XM_018056020.1:novel_1187,XM_018056019.1:novel_1187
Biological Process	GO:0010830	regulation of myotube differentiation	13	55	0.0335072	0.285446	XM_018038791.1:novel_1187,XM_018040723.1:novel_566,XM_018038792.1:novel_1187,XM_018065021.1:novel_438,XM_018043335.1:novel_566,XM_018038793.1:novel_566,XM_005686697.3:novel_1187,XM_018051672.1:novel_566,XM_013974996.2:novel_566,XM_005686696.3:novel_1187,XM_018055999.1:novel_566,NM_001285733.1:novel_566,XM_018058990.1:novel_566
Biological Process	GO:0015740	C4-dicarboxylate transport	5	14	0.0337564	0.285446	XM_013971045.2:novel_1271,XM_018062078.1:novel_1271,XM_018062075.1:novel_1271,XM_018062076.1:novel_1271,XM_018062077.1:novel_1271
Biological Process	GO:0015791	polyol transport	5	14	0.0337564	0.285446	XM_018047813.1:novel_438,XM_005680110.3:novel_438,XM_018047814.1:novel_1187,XM_005684061.3:novel_566,XM_005684062.3:novel_566
Biological Process	GO:0032262	pyrimidine nucleotide salvage	5	14	0.0337564	0.285446	XM_018056019.1:novel_1187,XR_001918870.1:novel_566,XM_018056020.1:novel_1187,XM_018046435.1:novel_604,XM_018056021.1:novel_1187
Biological Process	GO:0032874	positive regulation of stress-activated MAPK cascade	26	131	0.0337591	0.285446	XM_018054874.1:chi-miR-1271-3p,XM_018039836.1:chi-miR-1271-3p,XM_018039287.1:novel_566,XM_018055299.1:novel_566,XM_018039284.1:novel_566,XM_018039285.1:novel_566,XM_018041773.1:novel_438,XM_018041789.1:novel_438,XM_018054875.1:chi-miR-1271-3p,XM_018054872.1:chi-miR-1271-3p,XM_018039832.1:chi-miR-1271-3p,XM_013976691.2:chi-miR-1271-3p,XM_018065332.1:novel_566,XM_018054877.1:chi-miR-1271-3p,XM_0180…
Biological Process	GO:0034427	nuclear-transcribed mRNA catabolic process, exonucleolytic, 3'-5'	5	14	0.0337564	0.285446	XM_018058183.1:novel_1271,XM_018058188.1:novel_1271,XM_018058187.1:novel_1271,XM_018058710.1:novel_1187,XM_018058197.1:chi-miR-146b-3p
Biological Process	GO:0035090	maintenance of apical/basal cell polarity	5	14	0.0337564	0.285446	XR_001919538.1:novel_566,XM_005700702.3:chi-miR-133b,XM_005700703.3:chi-miR-133b,XM_018049727.1:novel_566,XR_001919539.1:novel_566
Biological Process	GO:0044206	UMP salvage	5	14	0.0337564	0.285446	XM_018056020.1:novel_1187,XR_001918870.1:novel_566,XM_018056019.1:novel_1187,XM_018046435.1:novel_604,XM_018056021.1:novel_1187
Biological Process	GO:0045199	maintenance of epithelial cell apical/basal polarity	5	14	0.0337564	0.285446	XM_005700702.3:chi-miR-133b,XR_001919538.1:novel_566,XM_005700703.3:chi-miR-133b,XM_018049727.1:novel_566,XR_001919539.1:novel_566
Biological Process	GO:0070914	UV-damage excision repair	5	14	0.0337564	0.285446	XM_005690161.3:novel_1271,XM_018057859.1:novel_438,XM_018057859.1:novel_1187,XM_005690162.3:novel_1271,XM_005690163.3:novel_1271,XM_018057860.1:novel_438
Molecular Function	GO:0019855	calcium channel inhibitor activity	5	14	0.0337564	0.285446	XM_018059125.1:novel_1187,XM_018059125.1:novel_566,XM_018059124.1:novel_1187,XM_018059124.1:novel_566,XR_001917279.1:novel_566,NM_001314239.1:chi-miR-1271-3p,XM_018059123.1:novel_1187,XM_018059123.1:novel_566
Molecular Function	GO:0043138	3'-5' DNA helicase activity	5	14	0.0337564	0.285446	XM_005698886.3:novel_566,XM_018065790.1:novel_566,XM_018061811.1:novel_566,XM_018058757.1:novel_566,XM_018065795.1:novel_566
Biological Process	GO:0001707	mesoderm formation	16	72	0.0339411	0.286047	XM_018061578.1:novel_389,XM_018041680.1:chi-miR-1271-3p,XM_018061574.1:novel_389,XM_018053606.1:novel_1187,XM_013968979.2:novel_566,XM_018064902.1:novel_1187,XM_018053537.1:chi-miR-1271-3p,NM_001285646.1:novel_1187,NM_001285646.1:novel_566,XM_013966776.2:novel_566,XM_018064596.1:novel_566,XM_018061575.1:novel_389,XM_018041681.1:chi-miR-1271-3p,XM_018061576.1:novel_389,XM_018061008.1:novel_1187,XM…
Biological Process	GO:0048332	mesoderm morphogenesis	16	72	0.0339411	0.286047	XM_018061578.1:novel_389,XM_018041680.1:chi-miR-1271-3p,XM_018064902.1:novel_1187,XM_013968979.2:novel_566,XM_018061574.1:novel_389,XM_018053606.1:novel_1187,NM_001285646.1:novel_1187,NM_001285646.1:novel_566,XM_018053537.1:chi-miR-1271-3p,XM_018061575.1:novel_389,XM_018064596.1:novel_566,XM_013966776.2:novel_566,XM_018061576.1:novel_389,XM_018041681.1:chi-miR-1271-3p,XM_018061008.1:novel_1187,XM…
Biological Process	GO:0048731	system development	714	4888	0.0338904	0.286047	XM_018054554.1:novel_1790,XM_005686890.3:novel_566,XM_018044448.1:novel_1168,XM_018066892.1:chi-miR-1271-3p,XM_018050154.1:novel_1187,XM_018055203.1:chi-miR-133b,XM_018048547.1:novel_604,XM_018066730.1:chi-miR-133b,XM_018064243.1:novel_566,XM_018066512.1:novel_566,XM_018055826.1:novel_1271,XM_018064698.1:chi-miR-1271-3p,NM_001314239.1:chi-miR-1271-3p,XM_018060931.1:novel_1271,XM_018042462.1:novel…
Molecular Function	GO:0015294	solute:cation symporter activity	25	125	0.0338806	0.286047	XM_018048648.1:novel_1187,XM_005686021.2:chi-miR-1271-3p,XM_018058640.1:novel_566,XM_018060058.1:novel_1271,XM_018060058.1:novel_566,XM_018050615.1:novel_566,XM_018040640.1:novel_1187,XM_018045891.1:novel_438,XM_018060059.1:novel_1271,XM_018060059.1:novel_566,XM_018058641.1:novel_566,XM_018045889.1:chi-miR-133b,XM_018050160.1:novel_1187,XM_018050161.1:novel_1187,XM_018058639.1:novel_566,XM_018055…
Biological Process	GO:1903706	regulation of hemopoiesis	62	359	0.0347219	0.292389	XM_018062237.1:novel_1187,XM_018048254.1:chi-miR-146b-3p,XM_005695094.1:novel_1187,XM_018043293.1:novel_566,XM_005695740.3:novel_566,XM_018046126.1:chi-miR-1271-3p,XM_018065115.1:novel_566,XM_005675182.3:novel_566,XM_018047738.1:novel_566,XM_013974500.2:novel_566,XM_005680611.3:chi-miR-146b-3p,XM_018048252.1:chi-miR-146b-3p,XM_005698351.3:novel_566,XM_013973641.2:novel_566,XM_018038793.1:novel_56…
Molecular Function	GO:0016788	hydrolase activity, acting on ester bonds	170	1082	0.0347532	0.292414	XM_018065259.1:novel_1187,XM_018066969.1:novel_604,XM_013972683.2:chi-miR-1271-3p,XM_013970414.2:novel_1187,XM_005685281.3:novel_566,XM_018065010.1:novel_566,XM_018060865.1:novel_566,XM_018042789.1:novel_566,XM_013962734.2:novel_566,XR_001918064.1:novel_566,XM_018058187.1:novel_1271,XM_018065262.1:novel_1187,XM_013965964.2:novel_1187,XM_005687966.3:novel_566,XM_018058183.1:novel_1271,XM_005697566…
Biological Process	GO:0033014	tetrapyrrole biosynthetic process	10	39	0.0350664	0.29409	XM_018065237.1:chi-miR-1271-3p,XM_018039721.1:chi-miR-1271-3p,XM_018065235.1:chi-miR-1271-3p,XM_018041249.1:novel_566,XM_018065234.1:chi-miR-1271-3p,XM_018041251.1:novel_566,XM_018041248.1:novel_566,XM_018065236.1:chi-miR-1271-3p,XM_018041250.1:novel_566,XM_018064681.1:novel_566
Cellular Component	GO:0036379	myofilament	10	39	0.0350664	0.29409	XM_005677622.3:chi-miR-1271-3p,XM_018059119.1:chi-miR-1271-3p,NM_001314239.1:chi-miR-1271-3p,XM_018052203.1:chi-miR-1271-3p,XM_018052202.1:chi-miR-1271-3p,XM_018059118.1:chi-miR-1271-3p,XM_005677461.3:novel_1187,XM_018052204.1:chi-miR-1271-3p,XM_005677623.3:chi-miR-1271-3p,XM_018052205.1:chi-miR-1271-3p
Molecular Function	GO:0015301	anion:anion antiporter activity	10	39	0.0350664	0.29409	XM_018043535.1:novel_566,XM_018049879.1:novel_566,XR_001918291.1:novel_438,XM_018058920.1:novel_566,XM_018049878.1:novel_566,XM_018043536.1:novel_566,XM_018058923.1:novel_566,XM_018049876.1:novel_566,XM_018049877.1:novel_566,XM_018058927.1:novel_566
Molecular Function	GO:0030331	estrogen receptor binding	10	39	0.0350664	0.29409	XM_005692051.3:novel_604,XM_018052538.1:novel_1187,XM_018048765.1:novel_566,XM_018052861.1:chi-miR-1271-3p,XM_018052526.1:novel_1187,XM_005692050.3:novel_604,XM_018052530.1:novel_1187,XM_005692049.3:novel_604,XM_018047546.1:chi-miR-1271-3p,XM_018052535.1:novel_1187
Biological Process	GO:0031214	biomineral tissue development	30	156	0.0353789	0.29623	XM_005684041.3:chi-miR-1271-3p,XM_005684041.3:novel_1187,XM_005684041.3:chi-miR-133b,XM_005679510.3:novel_1187,XM_018066734.1:chi-miR-133b,XM_013966776.2:novel_566,XM_018066731.1:chi-miR-133b,XM_018066735.1:chi-miR-133b,XM_018064893.1:novel_1187,NM_001285616.1:novel_604,XM_018064894.1:novel_1187,XM_005684040.3:chi-miR-1271-3p,XM_005684040.3:novel_1187,XM_005684040.3:chi-miR-133b,XM_005684039.3:ch…
Biological Process	GO:0051100	negative regulation of binding	30	156	0.0353789	0.29623	XM_018060358.1:novel_1187,XM_018055259.1:chi-miR-1271-3p,XM_018043204.1:novel_1213,XM_018043204.1:novel_389,XM_018041004.1:novel_566,XM_018039286.1:novel_566,XM_018055290.1:chi-miR-1271-3p,XM_018039288.1:novel_566,XM_018055261.1:chi-miR-1271-3p,XM_018047742.1:novel_566,XM_013971446.2:novel_566,XM_005674982.3:novel_1213,XM_005674982.3:novel_389,XM_018064523.1:chi-miR-133b,XM_018055298.1:chi-miR-12…
Biological Process	GO:0070997	neuron death	59	340	0.0355305	0.297258	XM_018042785.1:novel_566,XM_018052392.1:novel_566,XM_018050923.1:novel_1187,XM_018050637.1:novel_1263,XM_018062892.1:novel_604,XM_018062890.1:novel_604,XM_018048544.1:novel_604,XM_013972699.2:novel_1187,XM_018052388.1:novel_566,XM_018056250.1:chi-miR-146b-3p,XM_018050638.1:novel_1263,XM_013965507.2:chi-miR-133b,XM_018055990.1:novel_566,XM_018042461.1:novel_1187,XM_018039799.1:novel_566,XM_0180397…
Biological Process	GO:0002862	negative regulation of inflammatory response to antigenic stimulus	3	6	0.0378079	0.297925	XM_005675529.3:novel_1263,XM_013966126.2:novel_1263,XM_005697697.3:novel_438
Biological Process	GO:0006569	tryptophan catabolic process	6	19	0.0373654	0.297925	XM_005694095.3:novel_1187,XM_013967594.2:novel_566,XM_005686543.3:novel_566,XM_013967593.2:novel_566,XM_005694097.3:novel_1187,XM_013967592.2:novel_566
Biological Process	GO:0006622	protein targeting to lysosome	6	19	0.0373654	0.297925	XM_018050067.1:novel_1790,XM_018063588.1:novel_566,XM_018050069.1:novel_1790,XM_018063589.1:novel_566,XM_018063590.1:novel_566,XM_018050068.1:novel_1790
Biological Process	GO:0007042	lysosomal lumen acidification	4	10	0.0379132	0.297925	XM_018053598.1:novel_566,XR_001918598.1:novel_566,XM_018053597.1:novel_566,XM_018053599.1:novel_566
Biological Process	GO:0007168	receptor guanylyl cyclase signaling pathway	4	10	0.0379132	0.297925	XM_018046143.1:novel_1187,XM_018046143.1:novel_566,NM_001287236.1:novel_566,NM_001285679.1:novel_1271,XM_018054341.1:novel_1271
Biological Process	GO:0009298	GDP-mannose biosynthetic process	4	10	0.0379132	0.297925	XM_013974851.2:novel_566,XM_018040669.1:novel_566,XM_018040670.1:novel_566,XM_005697494.3:novel_566
Biological Process	GO:0010421	hydrogen peroxide-mediated programmed cell death	4	10	0.0379132	0.297925	XM_018039837.1:chi-miR-1271-3p,XM_018039832.1:chi-miR-1271-3p,XM_018039836.1:chi-miR-1271-3p,XM_018039834.1:chi-miR-1271-3p
Biological Process	GO:0010614	negative regulation of cardiac muscle hypertrophy	4	10	0.0379132	0.297925	XM_013966776.2:novel_566,XM_018053606.1:novel_1187,XM_018042977.1:novel_1213,XM_018042977.1:novel_389,XM_018039536.1:novel_566
Biological Process	GO:0010818	T cell chemotaxis	6	19	0.0373654	0.297925	XM_018064578.1:novel_566,XM_018064577.1:novel_566,XM_013972612.2:novel_566,XM_013972613.2:novel_566,XM_018051672.1:novel_566,XM_005687094.3:novel_389
Biological Process	GO:0010832	negative regulation of myotube differentiation	3	6	0.0378079	0.297925	XM_018040723.1:novel_566,XM_013974996.2:novel_566,XM_018055999.1:novel_566
Biological Process	GO:0014002	astrocyte development	6	19	0.0373654	0.297925	XM_018048388.1:chi-miR-1271-3p,XM_018048388.1:novel_1187,XM_005677513.3:novel_1187,XM_018065254.1:novel_566,XM_018066640.1:chi-miR-1271-3p,XM_018066640.1:novel_643,XM_018065253.1:novel_566,XM_018066641.1:chi-miR-1271-3p,XM_018066641.1:novel_643
Biological Process	GO:0019359	nicotinamide nucleotide biosynthetic process	8	29	0.0379765	0.297925	XM_005694095.3:novel_1187,XM_013967594.2:novel_566,XM_005686543.3:novel_566,XM_018040916.1:chi-miR-1271-3p,XM_013967592.2:novel_566,XM_013967593.2:novel_566,XM_005694097.3:novel_1187,XM_018060498.1:novel_566
Biological Process	GO:0019363	pyridine nucleotide biosynthetic process	8	29	0.0379765	0.297925	XM_013967593.2:novel_566,XM_005694097.3:novel_1187,XM_018060498.1:novel_566,XM_013967594.2:novel_566,XM_005694095.3:novel_1187,XM_005686543.3:novel_566,XM_018040916.1:chi-miR-1271-3p,XM_013967592.2:novel_566
Biological Process	GO:0021904	dorsal/ventral neural tube patterning	9	34	0.0367452	0.297925	XM_018049966.1:novel_604,XM_018046460.1:novel_438,XM_018066512.1:novel_566,XM_018046461.1:novel_438,XM_013975113.2:chi-miR-1271-3p,XM_018046458.1:novel_438,XM_018046462.1:novel_1187,XM_013975115.2:chi-miR-1271-3p,NM_001285646.1:novel_1187,NM_001285646.1:novel_566
Biological Process	GO:0031333	negative regulation of protein complex assembly	28	144	0.0361299	0.297925	XM_018061433.1:novel_566,XM_018052202.1:chi-miR-1271-3p,XM_018061434.1:novel_566,XM_018066963.1:novel_438,XM_018053607.1:novel_1271,XM_018059895.1:chi-miR-1271-3p,XM_018066938.1:novel_566,XM_005677622.3:chi-miR-1271-3p,XM_018066959.1:novel_438,XM_018066962.1:novel_438,XM_018052205.1:chi-miR-1271-3p,XM_005692274.3:novel_1271,XM_005692274.3:novel_566,XM_018065021.1:novel_438,XM_005677623.3:chi-miR-…
Biological Process	GO:0032387	negative regulation of intracellular transport	26	132	0.0367113	0.297925	XM_018051052.1:novel_1263,XM_018051051.1:novel_1263,XM_005698387.3:novel_1187,XM_005698387.3:novel_566,XM_018043603.1:novel_1187,XM_018045356.1:novel_1187,XM_005679654.2:novel_643,XM_018065490.1:chi-miR-1271-3p,XM_018056404.1:novel_566,XM_018047974.1:novel_42,XM_018065021.1:novel_438,XM_018047975.1:novel_42,XM_018041773.1:novel_438,XM_013975115.2:chi-miR-1271-3p,XM_018051672.1:novel_566,XM_018041…
Biological Process	GO:0032447	protein urmylation	3	6	0.0378079	0.297925	XM_018061854.1:novel_1187,XM_018061854.1:novel_566,XR_001919437.1:novel_1187,XR_001919437.1:novel_566,XM_018058038.1:novel_566
Biological Process	GO:0039656	modulation by virus of host gene expression	3	6	0.0378079	0.297925	XM_018040206.1:chi-miR-1271-3p,XM_018040205.1:chi-miR-1271-3p,XM_018040202.1:chi-miR-1271-3p
Biological Process	GO:0042436	indole-containing compound catabolic process	6	19	0.0373654	0.297925	XM_005686543.3:novel_566,XM_013967593.2:novel_566,XM_005694095.3:novel_1187,XM_013967594.2:novel_566,XM_013967592.2:novel_566,XM_005694097.3:novel_1187
Biological Process	GO:0043654	recognition of apoptotic cell	4	10	0.0379132	0.297925	XM_018046317.1:chi-miR-1271-3p,XM_018046315.1:chi-miR-1271-3p,XM_018063728.1:novel_604,XM_018046316.1:chi-miR-1271-3p
Biological Process	GO:0045338	farnesyl diphosphate metabolic process	3	6	0.0378079	0.297925	XM_005677388.3:novel_1187,XM_005677388.3:novel_566,XM_005677386.3:novel_1187,XM_005677386.3:novel_566,XM_005677389.2:novel_1187,XM_005677389.2:novel_566
Biological Process	GO:0045759	negative regulation of action potential	3	6	0.0378079	0.297925	XM_018059353.1:novel_1187,XM_005689971.3:novel_1187,XM_018059352.1:novel_1187
Biological Process	GO:0046031	ADP metabolic process	20	96	0.0366946	0.297925	XM_018047862.1:novel_1271,XM_018047863.1:novel_1271,XM_018064308.1:novel_566,XM_005676683.2:chi-miR-1271-3p,XM_018058087.1:chi-miR-1271-3p,XM_018045395.1:chi-miR-133b,XM_018062294.1:chi-miR-133b,XM_018047861.1:novel_1271,XM_018050632.1:novel_1187,XM_013963394.2:novel_1187,XM_018050630.1:novel_1187,XM_018042326.1:novel_1187,XM_018047864.1:novel_1271,XM_018048548.1:novel_1187,XM_018047859.1:novel_1…
Biological Process	GO:0046218	indolalkylamine catabolic process	6	19	0.0373654	0.297925	XM_013967593.2:novel_566,XM_005686543.3:novel_566,XM_013967594.2:novel_566,XM_005694095.3:novel_1187,XM_013967592.2:novel_566,XM_005694097.3:novel_1187
Biological Process	GO:0046340	diacylglycerol catabolic process	3	6	0.0378079	0.297925	XM_018062482.1:novel_1187,XM_018062483.1:novel_1187,XM_018062484.1:novel_1187
Biological Process	GO:0046689	response to mercury ion	3	6	0.0378079	0.297925	XM_018050614.1:novel_566,XM_018047814.1:novel_1187,XM_018050615.1:novel_566
Biological Process	GO:0046984	regulation of hemoglobin biosynthetic process	3	6	0.0378079	0.297925	XM_018041309.1:novel_566,XM_005698351.3:novel_566,XM_018041310.1:novel_566
Biological Process	GO:0046985	positive regulation of hemoglobin biosynthetic process	3	6	0.0378079	0.297925	XM_018041309.1:novel_566,XM_005698351.3:novel_566,XM_018041310.1:novel_566
Biological Process	GO:0048387	negative regulation of retinoic acid receptor signaling pathway	4	10	0.0379132	0.297925	XM_005692049.3:novel_604,XM_005690659.3:novel_1187,XM_005692050.3:novel_604,XM_005692051.3:novel_604
Biological Process	GO:0048488	synaptic vesicle endocytosis	8	29	0.0379765	0.297925	XM_018039239.1:novel_566,XM_005679654.2:novel_643,XM_018039236.1:novel_566,XM_018038719.1:novel_1187,XM_018043560.1:novel_566,XM_018043560.1:chi-miR-133b,XM_018043561.1:novel_566,XM_018043561.1:chi-miR-133b,XM_018039237.1:novel_566,XM_018039238.1:novel_566
[truncated: 9,060 more rows]

## Sheet: PF vs. MF BP
GO_class	GO ID	GO_term	Hit_number	Background number	P-Value	Q-Value	Gene IDs
[truncated: 7,538 more rows]

## Sheet: PF vs. MF MF
GO_class	GO ID	GO_term	Hit_number	Background number	P-Value	Q-Value	Gene IDs
[truncated: 1,836 more rows]

[truncated: 1 more sheets: PF vs. MF CC]
