# Supplementary material for: Hypothalamic Transcriptome Analysis Reveals the Crucial MicroRNAs and mRNAs Affecting Litter Size in Goats
Source: Front Vet Sci. 2021 Nov 1;8:747100. doi: 10.3389/fvets.2021.747100 (PMC8591166; doi:10.3389/fvets.2021.747100)
Supplement: Supplementary file 12 [file Table_12.XLSX]

## Sheet: Sheet1
Pathway Hierarchy1	Pathway Hierarchy2	KEGG Pathway	Pathway ID	Gene Number	Background number	P-Value	Q-Value	Gene IDs
Organismal Systems	Immune system	IL-17 signaling pathway	ko04657	54	195	4.04e-07	0.000106145	XM_018066835.1:novel_566,XM_018043043.1:novel_1213,XM_018043043.1:novel_389,XM_018038793.1:novel_566,XM_018049691.1:chi-miR-133b,XM_005682617.2:novel_1213,XM_005681861.3:chi-miR-133b,XM_018066830.1:novel_566,XM_018066841.1:novel_566,XM_018049689.1:chi-miR-133b,XM_018042977.1:novel_1213,XM_018042977.1:novel_389,XM_018066846.1:novel_566,XM_018066832.1:novel_566,XM_005674982.3:novel_1213,XM_00567498…
Organismal Systems	Digestive system	Protein digestion and absorption	ko04974	58	226	2.32e-06	0.000305315	XM_018042561.1:novel_1187,XM_018058142.1:novel_1187,XM_018058142.1:chi-miR-133b,XM_018042318.1:novel_566,XM_018043588.1:chi-miR-146b-3p,XM_018044272.1:chi-miR-1271-3p,XM_018058140.1:chi-miR-133b,XM_018052867.1:novel_1263,XM_018052868.1:novel_1263,XM_018056198.1:novel_566,XM_018038560.1:novel_566,XM_013966877.2:novel_566,XM_018058603.1:novel_1271,XM_018038558.1:novel_566,XM_005677233.3:chi-miR-127…
Metabolism	Biosynthesis of other secondary metabolites	Aflatoxin biosynthesis	ko00254	7	8	7.34e-06	0.000643665	XM_018064169.1:novel_566,XM_018064174.1:novel_566,XM_018064172.1:novel_566,XM_018064170.1:novel_566,XM_018064171.1:novel_566,XM_018064173.1:novel_566,XM_018064168.1:novel_566
Metabolism	Carbohydrate metabolism	Fructose and mannose metabolism	ko00051	27	86	2.79e-05	0.00183493	XM_013967812.2:novel_566,XM_005686921.3:novel_1263,XM_005686921.3:novel_566,XM_013967811.2:novel_566,XM_013967813.2:novel_566,XM_013975908.2:novel_566,XM_018047863.1:novel_1271,XM_018050631.1:novel_1187,XM_018043093.1:novel_566,XM_018050632.1:novel_1187,XM_018048548.1:novel_1187,XM_005697494.3:novel_566,XM_018042326.1:novel_1187,XM_005684137.3:chi-miR-1271-3p,XM_018040669.1:novel_566,XM_018064308…
Metabolism	Lipid metabolism	Fatty acid biosynthesis	ko00061	15	39	0.000135	0.00709518	XM_018064170.1:novel_566,XM_018064168.1:novel_566,XM_018064173.1:novel_566,XM_005698716.3:novel_566,XM_018064172.1:novel_566,XM_018064174.1:novel_566,XM_005698718.3:novel_566,XM_018065413.1:novel_1271,XM_018064171.1:novel_566,XM_018064169.1:novel_566,XM_018048869.1:novel_1187,XM_013973015.2:novel_1263,XM_018041881.1:novel_566,XM_018041882.1:novel_566,XM_005698717.3:novel_566
Metabolism	Metabolism of other amino acids	Selenocompound metabolism	ko00450	18	53	0.000194	0.00850745	XM_018042446.1:chi-miR-1271-3p,XM_018055926.1:novel_566,XM_018055928.1:novel_566,XM_018042442.1:chi-miR-1271-3p,XM_018055930.1:novel_566,XM_018055927.1:novel_566,XM_018040967.1:chi-miR-133b,XM_018044801.1:novel_566,XM_018055925.1:novel_566,XM_018042444.1:chi-miR-1271-3p,XM_018055933.1:novel_566,XM_018055929.1:novel_566,XM_018055931.1:novel_566,XM_018044802.1:novel_566,XM_018044800.1:novel_566,XM_…
Organismal Systems	Nervous system	Neurotrophin signaling pathway	ko04722	73	353	0.000348	0.0130722	XM_018060234.1:novel_566,XM_018040183.1:novel_566,XM_005690536.3:novel_566,XM_013971446.2:novel_566,XM_018066958.1:novel_438,XM_018046312.1:novel_566,XM_018048220.1:chi-miR-1271-3p,XM_018038791.1:novel_1187,XM_013970305.2:novel_1263,XM_018038788.1:chi-miR-1271-3p,XM_018039992.1:novel_566,XM_018066962.1:novel_438,XM_005681863.3:chi-miR-133b,XM_018043122.1:novel_1213,XM_018043122.1:novel_389,XM_018…
Environmental Information Processing	Signaling molecules and interaction	Cytokine-cytokine receptor interaction	ko04060	102	532	0.000521	0.0171145	XM_013977256.2:novel_566,XM_018042300.1:novel_566,XM_018051672.1:novel_566,XM_005675181.3:novel_566,XM_018049156.1:novel_1271,XM_018052392.1:novel_566,XM_018066841.1:novel_566,XM_018052390.1:novel_566,XM_005696788.2:novel_643,XM_013966126.2:novel_1263,XM_018048702.1:novel_1187,XM_018045111.1:novel_1187,XM_018054603.1:chi-miR-1271-3p,XM_018043494.1:novel_1187,XM_005675182.3:novel_566,XM_018040646.…
Organismal Systems	Endocrine system	Insulin signaling pathway	ko04910	73	362	0.000737	0.0215456	NM_001285647.1:novel_566,XM_018064172.1:novel_566,XM_018059408.1:novel_566,XM_005681863.3:chi-miR-133b,XM_018043122.1:novel_1213,XM_018043122.1:novel_389,XM_005698795.3:novel_438,XM_018039992.1:novel_566,XM_018066962.1:novel_438,XM_018051135.1:novel_566,XM_018050630.1:novel_1187,XM_013963394.2:novel_1187,XM_018064173.1:novel_566,XM_018040173.1:novel_1271,XM_018066958.1:novel_438,XM_005679821.3:no…
Organismal Systems	Endocrine system	Prolactin signaling pathway	ko04917	43	192	0.00106	0.0277698	XM_005696788.2:novel_643,XM_018046207.1:novel_1187,XM_018043204.1:novel_1213,XM_018043204.1:novel_389,XM_013964768.2:chi-miR-133b,XM_018066961.1:novel_438,XM_018046210.1:novel_1187,XM_018066959.1:novel_438,XM_005674982.3:novel_1213,XM_005674982.3:novel_389,XM_005681862.2:chi-miR-133b,XM_018065118.1:novel_566,XM_018049689.1:chi-miR-133b,XM_018042977.1:novel_1213,XM_018042977.1:novel_389,XM_0180430…
Metabolism	Biosynthesis of other secondary metabolites	Neomycin, kanamycin and gentamicin biosynthesis	ko00524	5	8	0.00207	0.0492096	XM_018050630.1:novel_1187,XM_018050632.1:novel_1187,XM_018050631.1:novel_1187,XM_018042326.1:novel_1187,XM_013963394.2:novel_1187
Organismal Systems	Immune system	Toll and Imd signaling pathway	ko04624	29	121	0.00225	0.0492096	XM_018054139.1:novel_1187,XM_018054139.1:chi-miR-133b,XM_018038791.1:novel_1187,XM_018038792.1:novel_1187,XM_005681862.2:chi-miR-133b,XR_001918673.1:chi-miR-133b,XM_018053440.1:novel_566,XM_013964768.2:chi-miR-133b,XM_013964774.2:chi-miR-133b,XM_018041972.1:novel_1263,XM_018059894.1:chi-miR-1271-3p,XM_018050987.1:novel_566,XM_018044609.1:novel_1187,XM_018044609.1:novel_566,XM_013964769.2:chi-miR-…
Environmental Information Processing	Signal transduction	Jak-STAT signaling pathway	ko04630	70	360	0.00249	0.050314	XM_018063271.1:novel_604,XR_001918934.1:novel_1187,XM_018065115.1:novel_566,XM_018065112.1:novel_566,XM_018052391.1:novel_566,XM_018052389.1:novel_566,XM_018065113.1:novel_566,XR_001918935.1:novel_1187,XM_005697627.3:novel_566,XM_018066962.1:novel_438,XM_018048069.1:novel_1187,XM_005686451.1:novel_566,XM_018066958.1:novel_438,XM_018065114.1:novel_566,XM_018051120.1:novel_1271,XM_018065117.1:novel…
Metabolism	Glycan biosynthesis and metabolism	Glycosaminoglycan biosynthesis - heparan sulfate / heparin	ko00534	15	52	0.00406	0.0627611	XM_018050154.1:novel_1187,XM_018050153.1:novel_1187,XM_018045698.1:novel_566,XM_018050151.1:novel_1187,XM_005678145.3:novel_566,XM_018056228.1:chi-miR-1271-3p,XM_018050148.1:novel_1187,XM_018056218.1:chi-miR-1271-3p,XR_001919203.1:novel_1187,XM_018056208.1:chi-miR-1271-3p,XM_018056237.1:chi-miR-1271-3p,XM_018065928.1:novel_566,XM_018050150.1:novel_1187,XM_018050149.1:novel_1187,XM_018050152.1:nov…
Metabolism	Metabolism of other amino acids	Glutathione metabolism	ko00480	24	98	0.00382	0.0627611	XM_018058706.1:novel_1263,XM_005695962.3:novel_1187,XM_018046469.1:novel_1187,XM_018045879.1:novel_1187,XM_018045875.1:novel_1187,XM_005688486.3:chi-miR-133b,XM_018048426.1:chi-miR-133b,XM_005688485.3:chi-miR-133b,XM_018045877.1:novel_1187,XM_018064444.1:chi-miR-1271-3p,XM_018064444.1:novel_566,XM_018058707.1:novel_1263,XM_018039165.1:novel_1266,XM_018058703.1:novel_1263,XM_013973865.2:novel_1266…
Metabolism	Metabolism of other amino acids	Taurine and hypotaurine metabolism	ko00430	8	20	0.00382	0.0627611	XM_018047686.1:novel_389,XM_018047685.1:novel_389,XM_018064444.1:chi-miR-1271-3p,XM_018064444.1:novel_566,XM_005693420.3:novel_566,XM_018047687.1:novel_389,XM_018064489.1:chi-miR-133b,XM_018047688.1:novel_389,XM_018064478.1:chi-miR-133b
Organismal Systems	Immune system	Fc epsilon RI signaling pathway	ko04664	36	165	0.00405	0.0627611	XM_018054409.1:novel_1263,XM_018066961.1:novel_438,XM_013964768.2:chi-miR-133b,XM_018050987.1:novel_566,XM_005681862.2:chi-miR-133b,XM_018066959.1:novel_438,XM_018056166.1:novel_1187,XM_018054405.1:novel_1263,XM_018054411.1:novel_1263,XM_018054406.1:novel_1263,XM_018049689.1:chi-miR-133b,XM_018065431.1:novel_438,XM_018065431.1:novel_566,XM_005681861.3:chi-miR-133b,XM_005682617.2:novel_1213,XM_018…
Metabolism	Overview	Fatty acid metabolism	ko01212	24	102	0.00653	0.0954092	XM_013973015.2:novel_1263,XM_018048869.1:novel_1187,XM_018064169.1:novel_566,XM_018041882.1:novel_566,XM_018065413.1:novel_1271,XM_018067177.1:novel_566,XM_018062805.1:novel_604,XM_018062807.1:novel_604,XM_018064172.1:novel_566,XM_018048994.1:novel_1263,XM_018062802.1:novel_604,XM_018061122.1:novel_1187,XM_018064168.1:novel_566,XM_018062803.1:novel_604,XM_005698717.3:novel_566,XM_018041881.1:nove…
Organismal Systems	Immune system	Th1 and Th2 cell differentiation	ko04658	40	195	0.00775	0.107284	XM_018049689.1:chi-miR-133b,XM_018065118.1:novel_566,XM_018040649.1:chi-miR-1271-3p,XM_005681861.3:chi-miR-133b,XM_005682617.2:novel_1213,XM_018038793.1:novel_566,XM_018049691.1:chi-miR-133b,XM_005696206.3:novel_566,XM_018039658.1:novel_604,XM_018061556.1:novel_1187,XM_018040646.1:chi-miR-1271-3p,XM_013964768.2:chi-miR-133b,XM_018041972.1:novel_1263,XM_018066403.1:novel_1187,XM_005681862.2:chi-mi…
Cellular Processes	Cell growth and death	Apoptosis - multiple species	ko04215	23	100	0.0101	0.133037	XM_018041755.1:novel_438,XM_005686451.1:novel_566,XM_018062671.1:novel_1187,XM_018062671.1:novel_566,XM_005681862.2:chi-miR-133b,XM_013971446.2:novel_566,XM_013964768.2:chi-miR-133b,XM_018062668.1:novel_1187,XM_018062668.1:novel_566,XM_018039809.1:novel_566,XM_018039809.1:novel_643,XM_018059894.1:chi-miR-1271-3p,XM_013964774.2:chi-miR-133b,XM_018062667.1:novel_1187,XM_018062667.1:novel_566,XM_013…
Organismal Systems	Environmental adaptation	Circadian rhythm - fly	ko04711	11	38	0.0126	0.152327	XM_018040197.1:chi-miR-1271-3p,XM_018043122.1:novel_1213,XM_018043122.1:novel_389,XM_018064611.1:novel_566,XM_018043043.1:novel_1213,XM_018043043.1:novel_389,XM_005674982.3:novel_1213,XM_005674982.3:novel_389,XM_018064610.1:novel_566,XM_018064612.1:novel_566,XM_018042977.1:novel_1213,XM_018042977.1:novel_389,XM_018064614.1:novel_566,XM_018064613.1:novel_566,XM_018043204.1:novel_1213,XM_018043204.…
Organismal Systems	Immune system	Hematopoietic cell lineage	ko04640	44	225	0.0127	0.152327	XM_005696526.3:novel_566,XM_005689508.3:novel_1187,XM_013962501.2:chi-miR-1271-3p,XM_018040647.1:chi-miR-1271-3p,XM_018051120.1:novel_1271,XM_005701353.3:novel_1187,NM_001314188.1:novel_566,XM_005699659.3:novel_566,XM_018062956.1:novel_566,XM_018064902.1:novel_1187,XM_005677288.3:novel_438,XM_013976846.2:novel_1187,XM_005701586.3:novel_438,XM_018041756.1:novel_566,XM_018064527.1:chi-miR-1271-3p,X…
Cellular Processes	Cellular community - eukaryotes	Focal adhesion	ko04510	92	529	0.0154	0.176135	XM_005679333.3:novel_438,XM_018066963.1:novel_438,XM_018065432.1:novel_438,XM_018065432.1:novel_566,XM_013970343.2:novel_1187,XM_018040719.1:chi-miR-133b,XM_013973500.2:novel_566,XM_018046211.1:novel_1187,XM_018040704.1:chi-miR-133b,XM_013964770.2:chi-miR-133b,XM_018043394.1:novel_566,XM_018066960.1:novel_438,XM_018042785.1:novel_566,XM_018050227.1:novel_566,XM_005680532.3:chi-miR-146b-3p,XM_0180…
Cellular Processes	Cellular community - prokaryotes	Quorum sensing	ko02024	7	21	0.0202	0.214911	XM_005698718.3:novel_566,XM_018064489.1:chi-miR-133b,XM_005698716.3:novel_566,XM_018041881.1:novel_566,XM_018041882.1:novel_566,XM_018064478.1:chi-miR-133b,XM_005698717.3:novel_566
Organismal Systems	Immune system	Th17 cell differentiation	ko04659	47	250	0.0204	0.214911	XM_018065118.1:novel_566,XM_013966776.2:novel_566,XM_018049689.1:chi-miR-133b,XM_018051201.1:novel_1187,XM_018049691.1:chi-miR-133b,XM_018038793.1:novel_566,XM_018039658.1:novel_604,XM_005696206.3:novel_566,XM_018040649.1:chi-miR-1271-3p,XM_005681861.3:chi-miR-133b,XM_018041972.1:novel_1263,XM_013964768.2:chi-miR-133b,XM_018039536.1:novel_566,XM_018040646.1:chi-miR-1271-3p,XM_005680940.3:chi-miR-…
Organismal Systems	Endocrine system	GnRH signaling pathway	ko04912	49	264	0.0227	0.229475	XM_018049691.1:chi-miR-133b,XM_018038793.1:novel_566,XM_005684040.3:chi-miR-1271-3p,XM_005684040.3:novel_1187,XM_005684040.3:chi-miR-133b,XM_005684037.3:chi-miR-1271-3p,XM_005684037.3:novel_1187,XM_005684037.3:chi-miR-133b,XM_005681861.3:chi-miR-133b,XM_018049689.1:chi-miR-133b,XM_018053441.1:novel_566,XM_005683168.3:novel_604,XM_018054411.1:novel_1263,XM_018054406.1:novel_1263,XM_018040729.1:nov…
Metabolism	Amino acid metabolism	Lysine degradation	ko00310	35	180	0.0261	0.245398	XM_005693276.3:novel_566,XM_018049813.1:novel_566,XM_013971877.2:novel_566,XM_018064739.1:novel_566,XM_018060334.1:novel_566,XM_018046671.1:novel_389,XM_018050574.1:novel_604,XM_018046674.1:novel_389,XM_018046672.1:novel_389,XM_018046676.1:novel_389,XM_018046683.1:novel_389,XM_018060705.1:novel_1187,XM_018060705.1:novel_566,XM_018046675.1:novel_389,XM_018050575.1:novel_604,XM_018063077.1:novel_11…
Metabolism	Xenobiotics biodegradation and metabolism	Aminobenzoate degradation	ko00627	7	22	0.0261	0.245398	XM_018055238.1:novel_566,XM_005678947.3:novel_473,XM_018055232.1:novel_566,XM_018055239.1:novel_360,XM_018055220.1:novel_566,XM_018055210.1:novel_566,XM_018055240.1:novel_360
Environmental Information Processing	Signaling molecules and interaction	ECM-receptor interaction	ko04512	38	199	0.0275	0.247715	XM_018040704.1:chi-miR-133b,XM_018038380.1:novel_566,XM_018040741.1:chi-miR-133b,XM_018048128.1:novel_1187,XM_018060561.1:novel_566,XM_018064527.1:chi-miR-1271-3p,XM_018064895.1:novel_1187,XM_013970343.2:novel_1187,XM_018040719.1:chi-miR-133b,XM_013973500.2:novel_566,XM_018040727.1:chi-miR-133b,XM_018053697.1:novel_566,XM_018064893.1:novel_1187,XM_018040712.1:chi-miR-133b,XM_018040698.1:chi-miR-1…
Organismal Systems	Nervous system	Synaptic vesicle cycle	ko04721	34	175	0.0283	0.247715	XM_018043264.1:novel_1271,XM_018058512.1:novel_1187,XM_018051080.1:novel_566,XM_018056200.1:novel_566,XM_018051396.1:novel_566,XM_018051231.1:chi-miR-1271-3p,XM_018058511.1:novel_1187,XM_013963581.2:novel_1790,XM_018051395.1:novel_566,XM_018043263.1:novel_1271,XM_018051077.1:novel_566,XM_018051076.1:novel_566,XM_018051394.1:novel_566,XM_018051230.1:chi-miR-1271-3p,XM_018051079.1:novel_566,XM_0180…
Metabolism	Lipid metabolism	Glycerophospholipid metabolism	ko00564	49	270	0.0327	0.277224	XM_013971113.2:novel_566,XM_005679977.3:novel_1187,XM_005679977.3:novel_566,XM_018051150.1:novel_566,XM_018054835.1:novel_566,XM_018065451.1:novel_438,XM_018051154.1:novel_566,XM_018058253.1:novel_1187,XM_018054912.1:novel_1263,XM_018062422.1:novel_566,XM_018056209.1:novel_1187,XM_018064499.1:novel_1187,XM_018057877.1:novel_566,XM_018056207.1:novel_1187,XM_018050170.1:chi-miR-133b,XM_018066583.1:…
Metabolism	Carbohydrate metabolism	Pyruvate metabolism	ko00620	19	88	0.0338	0.277835	XM_018064168.1:novel_566,XM_018064172.1:novel_566,XM_018061712.1:novel_1187,XM_018043262.1:novel_604,XR_001919421.1:chi-miR-1271-3p,XM_018057751.1:novel_566,XM_018061713.1:chi-miR-1271-3p,XM_018064169.1:novel_566,XM_005709669.3:novel_1187,XM_018064173.1:novel_566,XM_018064739.1:novel_566,XM_018064170.1:novel_566,XM_018064174.1:novel_566,XM_018055240.1:novel_360,XM_018064171.1:novel_566,XM_0056883…
Metabolism	Glycan biosynthesis and metabolism	Other types of O-glycan biosynthesis	ko00514	12	51	0.0458	0.365187	XM_018047916.1:novel_1187,XM_018053915.1:novel_1187,XM_018053915.1:novel_566,XM_018053915.1:novel_604,XM_005677166.3:novel_438,XM_018046410.1:novel_438,XM_005677164.3:novel_438,XM_018060705.1:novel_1187,XM_018060705.1:novel_566,XM_018043059.1:novel_1187,XM_018043059.1:novel_566,XM_018053916.1:novel_1187,XM_018053916.1:novel_566,XM_018053916.1:novel_604,XR_001918941.1:chi-miR-1271-3p,XM_018060706.…
Metabolism	Energy metabolism	Methane metabolism	ko00680	11	46	0.0491	0.379772	XM_018047859.1:novel_1271,XM_018057751.1:novel_566,XM_018047863.1:novel_1271,XM_018047861.1:novel_1271,XM_018045395.1:chi-miR-133b,XM_018043093.1:novel_566,XM_018064308.1:novel_566,XM_018047862.1:novel_1271,XM_013975908.2:novel_566,XM_018047864.1:novel_1271,XM_005684137.3:chi-miR-1271-3p
Cellular Processes	Cell growth and death	Cell cycle - Caulobacter	ko04112	2	3	0.0532	0.400125	XM_005685102.3:novel_643,XM_018050927.1:novel_566
Cellular Processes	Cell growth and death	Necroptosis	ko04217	60	351	0.0568	0.4039	XM_018055123.1:novel_566,XM_005677705.3:novel_566,XM_018065114.1:novel_566,XM_018038999.1:novel_1187,XM_018038998.1:novel_1187,XM_018065117.1:novel_566,XM_013964769.2:chi-miR-133b,XR_001919400.1:novel_643,XR_001919400.1:novel_604,XM_005700560.2:novel_566,XM_013971446.2:novel_566,XM_018045606.1:chi-miR-1271-3p,XM_013964774.2:chi-miR-133b,XM_018057730.1:chi-miR-1271-3p,XM_018051403.1:novel_566,XM_0…
Metabolism	Amino acid metabolism	Tryptophan metabolism	ko00380	19	93	0.0555	0.4039	XM_005694097.3:novel_1187,XM_018055927.1:novel_566,XM_018055930.1:novel_566,XM_018055926.1:novel_566,XM_013967594.2:novel_566,XM_013967593.2:novel_566,XM_005686543.3:novel_566,XM_018055928.1:novel_566,XM_005709669.3:novel_1187,XM_018055931.1:novel_566,XM_018055925.1:novel_566,XM_018055929.1:novel_566,XM_018055933.1:novel_566,XM_018064739.1:novel_566,XM_005694095.3:novel_1187,XM_018064736.1:novel_…
Metabolism	Carbohydrate metabolism	Galactose metabolism	ko00052	14	65	0.0633	0.41626	XM_013963513.2:novel_1187,XR_001296160.2:novel_1187,XM_018047864.1:novel_1271,XM_013963394.2:novel_1187,XM_018047862.1:novel_1271,XM_018046851.1:novel_389,XM_018047859.1:novel_1271,XM_018042326.1:novel_1187,XM_018050631.1:novel_1187,XM_018047863.1:novel_1271,XM_018050630.1:novel_1187,XM_018050632.1:novel_1187,XM_018045395.1:chi-miR-133b,XM_018047861.1:novel_1271
Metabolism	Metabolism of terpenoids and polyketides	Insect hormone biosynthesis	ko00981	3	7	0.0619	0.41626	XM_005709669.3:novel_1187,XM_018064736.1:novel_566,XM_018064739.1:novel_566
Metabolism	Metabolism of terpenoids and polyketides	Limonene and pinene degradation	ko00903	3	7	0.0619	0.41626	XM_005709669.3:novel_1187,XM_018064736.1:novel_566,XM_018064739.1:novel_566
Environmental Information Processing	Signal transduction	NF-kappa B signaling pathway	ko04064	37	207	0.0683	0.438133	XM_018048675.1:novel_1187,XM_018048675.1:novel_566,XM_018042300.1:novel_566,XM_018039176.1:novel_566,XM_018051672.1:novel_566,XM_018059836.1:novel_360,XM_018040772.1:novel_1187,XM_018048674.1:novel_1187,XM_018048674.1:novel_566,XM_018059894.1:chi-miR-1271-3p,XM_018041972.1:novel_1263,XM_005699221.3:novel_566,XM_005684096.3:novel_566,XM_018038996.1:novel_1187,XM_018059833.1:novel_360,XM_018059834.…
Metabolism	Biosynthesis of other secondary metabolites	Streptomycin biosynthesis	ko00521	5	17	0.0776	0.44029	XM_018042326.1:novel_1187,XM_013963394.2:novel_1187,XM_018050630.1:novel_1187,XM_018050632.1:novel_1187,XM_018050631.1:novel_1187
Metabolism	Lipid metabolism	Fatty acid degradation	ko00071	19	97	0.0787	0.44029	XM_005698716.3:novel_566,XM_018062806.1:novel_604,XM_018064739.1:novel_566,XM_018041881.1:novel_566,XM_005698717.3:novel_566,XM_018062803.1:novel_604,XM_018064736.1:novel_566,XM_018046561.1:novel_1187,XM_018062804.1:novel_604,XM_005698718.3:novel_566,XM_018062807.1:novel_604,XM_018062805.1:novel_604,XM_018067177.1:novel_566,XM_018061122.1:novel_1187,XM_018062802.1:novel_604,XM_018048994.1:novel_1…
Organismal Systems	Endocrine system	Melanogenesis	ko04916	49	286	0.0759	0.44029	XM_018043204.1:novel_1213,XM_018043204.1:novel_389,XM_018041235.1:novel_1676,XM_018066961.1:novel_438,XM_005683169.3:novel_604,XM_018041226.1:novel_1676,XM_005682568.3:novel_438,XM_005682568.3:novel_566,XM_018041224.1:novel_1676,XM_018066959.1:novel_438,XM_005674982.3:novel_1213,XM_005674982.3:novel_389,XM_018067158.1:novel_566,XM_018058573.1:novel_566,XM_013977123.2:chi-miR-1271-3p,XM_018055379.…
Organismal Systems	Endocrine system	Renin-angiotensin system	ko04614	11	49	0.0727	0.44029	XM_018065877.1:novel_438,XM_018065877.1:novel_1187,XM_018065877.1:novel_566,XM_018065327.1:novel_566,XM_018065326.1:novel_566,XM_018065941.1:novel_566,XM_018065876.1:novel_438,XM_018065876.1:novel_1187,XM_018065876.1:novel_566,XM_018065952.1:novel_566,XM_013966639.2:novel_566,XM_018064017.1:novel_604,XM_018065945.1:novel_604,XM_018045466.1:novel_566,XM_018065944.1:novel_604
Organismal Systems	Excretory system	Collecting duct acid secretion	ko04966	12	55	0.0752	0.44029	XM_018054561.1:chi-miR-1271-3p,XM_005692304.2:novel_566,XM_018054550.1:chi-miR-1271-3p,XM_018054521.1:chi-miR-1271-3p,XM_018054562.1:chi-miR-1271-3p,XM_018044993.1:novel_566,XM_013963581.2:novel_1790,XM_018054546.1:chi-miR-1271-3p,XM_018054537.1:chi-miR-1271-3p,XM_018054555.1:chi-miR-1271-3p,XM_018044991.1:novel_566,XM_018054531.1:chi-miR-1271-3p
Organismal Systems	Immune system	RIG-I-like receptor signaling pathway	ko04622	36	203	0.0781	0.44029	XM_013964769.2:chi-miR-133b,XM_018060083.1:novel_1187,XM_013964774.2:chi-miR-133b,XM_018060089.1:novel_1187,XM_018038792.1:novel_1187,XM_018059673.1:chi-miR-146b-3p,XM_018059673.1:novel_566,XM_018038998.1:novel_1187,XM_018038999.1:novel_1187,XM_018038791.1:novel_1187,XM_013975908.2:novel_566,XM_018038788.1:chi-miR-1271-3p,XM_018060088.1:novel_1187,XM_018051006.1:novel_1263,XM_018051006.1:novel_56…
Metabolism	Carbohydrate metabolism	Glycolysis / Gluconeogenesis	ko00010	22	117	0.089	0.450373	XM_018042919.1:novel_566,XM_013963394.2:novel_1187,XM_018064739.1:novel_566,XM_018048548.1:novel_1187,XM_018064736.1:novel_566,XM_018042326.1:novel_1187,XM_018042918.1:novel_566,XM_018050631.1:novel_1187,XM_018047863.1:novel_1271,XM_005688314.3:novel_438,XM_018050632.1:novel_1187,XM_018064308.1:novel_566,XM_018047864.1:novel_1271,XM_018047862.1:novel_1271,XM_005684137.3:chi-miR-1271-3p,XM_0057096…
Metabolism	Glycan biosynthesis and metabolism	Glycosphingolipid biosynthesis - lacto and neolacto series	ko00601	15	74	0.0866	0.450373	XM_018041442.1:novel_566,XM_018041382.1:novel_566,XM_018058015.1:novel_1266,XM_018043044.1:novel_1187,XM_018043044.1:novel_566,XM_018057820.1:novel_1266,XM_018041313.1:novel_566,XM_018056273.1:novel_438,XM_018057883.1:novel_1266,XM_018057940.1:novel_1266,XM_018062732.1:novel_604,XM_018043059.1:novel_1187,XM_018043059.1:novel_566,XM_018058062.1:novel_1266,XM_018046410.1:novel_438,XM_005677164.3:no…
Metabolism	Metabolism of other amino acids	beta-Alanine metabolism	ko00410	14	68	0.0862	0.450373	XM_018042905.1:chi-miR-1271-3p,XM_018042905.1:novel_566,XM_018057380.1:novel_1271,XM_018042919.1:novel_566,XM_018064010.1:novel_566,XM_018064010.1:novel_604,XM_018064739.1:novel_566,XM_018042906.1:chi-miR-1271-3p,XM_018042906.1:novel_566,XM_018065149.1:novel_566,XM_018042918.1:novel_566,XM_018065147.1:novel_566,XM_018064478.1:chi-miR-133b,XM_018064736.1:novel_566,XM_005709669.3:novel_1187,XM_0180…
Metabolism	Nucleotide metabolism	Pyrimidine metabolism	ko00240	35	199	0.089	0.450373	XM_005677733.3:chi-miR-1271-3p,XM_005684823.3:chi-miR-133b,XM_018057286.1:novel_1271,XM_018050470.1:novel_566,XM_018046435.1:novel_604,XM_005693641.3:novel_1187,XM_005693642.3:novel_1187,XM_013971226.1:novel_566,XM_018056019.1:novel_1187,XM_018063669.1:novel_566,XM_018064802.1:chi-miR-1271-3p,XM_018064802.1:novel_566,XM_018057285.1:novel_1271,XM_018056021.1:novel_1187,XM_013976040.2:chi-miR-1271-…
Organismal Systems	Endocrine system	Progesterone-mediated oocyte maturation	ko04914	41	236	0.0823	0.450373	XM_005697608.3:novel_1271,XM_018066958.1:novel_438,XM_018038792.1:novel_1187,XM_018038791.1:novel_1187,XM_018046859.1:novel_1263,XM_018040898.1:novel_1187,XM_013964769.2:chi-miR-133b,XM_018058572.1:novel_566,XM_018056454.1:novel_566,XM_013964774.2:chi-miR-133b,XM_018066963.1:novel_438,XM_018040896.1:novel_1187,XM_005681863.3:chi-miR-133b,XM_005686948.3:novel_566,XM_018045873.1:novel_643,XM_005680…
Cellular Processes	Transport and catabolism	Autophagy - other eukaryotes	ko04136	19	99	0.0924	0.458525	XM_018043328.1:novel_566,XM_018059148.1:novel_566,XM_018059149.1:novel_566,XM_018059147.1:novel_566,XM_018061432.1:novel_566,XM_018059144.1:novel_566,XM_018059145.1:novel_566,XM_018066972.1:chi-miR-1271-3p,XM_018040836.1:novel_604,XM_018043329.1:novel_566,XM_018066977.1:chi-miR-1271-3p,XM_018061433.1:novel_566,XM_018059146.1:novel_566,XM_018061434.1:novel_566,XM_018066976.1:chi-miR-1271-3p,XM_018…
Environmental Information Processing	Signal transduction	Hedgehog signaling pathway	ko04340	28	157	0.104	0.504094	XM_018046463.1:novel_1187,XM_018066798.1:novel_1187,XM_018042977.1:novel_1213,XM_018042977.1:novel_389,XM_018065490.1:chi-miR-1271-3p,XM_018061649.1:novel_604,XM_018059293.1:novel_1187,XM_013975115.2:chi-miR-1271-3p,XM_018046461.1:novel_438,XM_018064524.1:chi-miR-133b,XM_018046462.1:novel_1187,XM_018046458.1:novel_438,XM_018061651.1:novel_604,XM_018043122.1:novel_1213,XM_018043122.1:novel_389,XM_…
Environmental Information Processing	Signal transduction	AMPK signaling pathway	ko04152	57	347	0.11	0.515197	XM_018062807.1:novel_604,XM_018047862.1:novel_1271,XM_018051134.1:novel_566,XM_018064168.1:novel_566,XM_018062802.1:novel_604,XM_018048994.1:novel_1263,XM_018064169.1:novel_566,XM_018062826.1:novel_566,XM_018065413.1:novel_1271,XM_018046152.1:chi-miR-1271-3p,XM_018045395.1:chi-miR-133b,XM_005680535.3:chi-miR-146b-3p,XM_018044312.1:chi-miR-146b-3p,XM_018062482.1:novel_1187,XM_013977123.2:chi-miR-1…
Organismal Systems	Aging	Longevity regulating pathway - worm	ko04212	29	165	0.114	0.515197	XM_005681862.2:chi-miR-133b,XM_018058067.1:novel_1187,XM_018061433.1:novel_566,XM_018061434.1:novel_566,XM_018038792.1:novel_1187,XM_018038791.1:novel_1187,XM_013964769.2:chi-miR-133b,XM_013964774.2:chi-miR-133b,NM_001314344.1:novel_1187,NM_001314344.1:novel_604,XM_005678341.3:chi-miR-146b-3p,XM_013964768.2:chi-miR-133b,XM_005681863.3:chi-miR-133b,XM_005681861.3:chi-miR-133b,XM_018058072.1:novel_…
Organismal Systems	Endocrine system	Adipocytokine signaling pathway	ko04920	34	197	0.113	0.515197	XM_018041881.1:novel_566,XM_005698717.3:novel_566,XM_013964768.2:chi-miR-133b,XM_018062803.1:novel_604,XM_018041972.1:novel_1263,XM_005698718.3:novel_566,XM_018044312.1:chi-miR-146b-3p,XM_005698716.3:novel_566,XM_018062806.1:novel_604,XM_005681862.2:chi-miR-133b,XM_018041882.1:novel_566,XM_018049689.1:chi-miR-133b,XR_001917157.1:chi-miR-146b-3p,XM_018062807.1:novel_604,XM_018049691.1:chi-miR-133b…
Organismal Systems	Nervous system	Long-term depression	ko04730	29	165	0.114	0.515197	XM_018051230.1:chi-miR-1271-3p,XM_018051233.1:chi-miR-1271-3p,XM_018045873.1:novel_643,XM_018051227.1:chi-miR-1271-3p,XM_018066963.1:novel_438,XM_018066960.1:novel_438,XM_018066962.1:novel_438,XM_018054407.1:novel_1263,XM_018048388.1:chi-miR-1271-3p,XM_018048388.1:novel_1187,XM_018051238.1:novel_1187,XM_018051238.1:novel_566,XM_018051226.1:chi-miR-1271-3p,XM_018054406.1:novel_1263,XM_005680532.3:…
Environmental Information Processing	Signal transduction	FoxO signaling pathway	ko04068	50	303	0.12	0.525909	XM_018053606.1:novel_1187,XM_013964774.2:chi-miR-133b,XM_005688314.3:novel_438,XM_013964769.2:chi-miR-133b,XM_018059835.1:novel_360,XM_018038791.1:novel_1187,XM_018046859.1:novel_1263,XM_005697608.3:novel_1271,XM_018038792.1:novel_1187,XM_018066958.1:novel_438,XM_013962879.2:novel_1271,XM_013962903.2:novel_566,XM_018052562.1:novel_643,XM_013964770.2:chi-miR-133b,XM_018052583.1:novel_643,XM_018066…
Metabolism	Xenobiotics biodegradation and metabolism	Chloroalkane and chloroalkene degradation	ko00625	3	9	0.12	0.525909	XM_018064739.1:novel_566,XM_005709669.3:novel_1187,XM_018064736.1:novel_566
Metabolism	Carbohydrate metabolism	Pentose phosphate pathway	ko00030	12	60	0.126	0.54219	XM_018044448.1:novel_1168,XM_005684137.3:chi-miR-1271-3p,XM_018047864.1:novel_1271,XM_018043944.1:novel_1263,XM_018047862.1:novel_1271,XM_018051386.1:novel_566,XM_018064308.1:novel_566,XM_018045395.1:chi-miR-133b,XM_018047861.1:novel_1271,XM_018062294.1:chi-miR-133b,XM_018047863.1:novel_1271,XM_018047859.1:novel_1271
Metabolism	Lipid metabolism	Glycerolipid metabolism	ko00561	26	149	0.136	0.573718	XM_018059331.1:novel_1187,XM_013963513.2:novel_1187,XM_018041036.1:novel_566,XM_018057879.1:novel_566,XM_005709669.3:novel_1187,XM_018057876.1:novel_566,XM_005687291.3:chi-miR-133b,XM_018057880.1:novel_566,XM_018041043.1:novel_566,XM_018057878.1:novel_566,XM_018057875.1:novel_566,XM_018059332.1:novel_1187,XM_013975908.2:novel_566,XM_013976798.2:novel_438,XM_018040401.1:novel_438,XM_018041050.1:no…
Organismal Systems	Immune system	Complement and coagulation cascades	ko04610	30	175	0.137	0.573718	XM_018065818.1:novel_1187,XM_018065820.1:novel_1187,XM_005674804.3:chi-miR-1271-3p,XM_005691157.3:novel_566,XM_018065808.1:novel_1187,XM_018064401.1:novel_438,XM_018064401.1:novel_1187,XM_018064401.1:novel_566,XM_018055450.1:novel_566,XM_018065814.1:novel_1187,XM_005696562.3:novel_566,XM_013974500.2:novel_566,XM_013974002.2:novel_566,XM_018065813.1:novel_1187,XM_018044998.1:chi-miR-1271-3p,XM_018…
Cellular Processes	Cell growth and death	Apoptosis	ko04210	56	350	0.156	0.621026	XM_005686451.1:novel_566,XM_018046312.1:novel_566,XM_018065884.1:novel_566,XM_018066958.1:novel_438,XM_018059835.1:novel_360,XM_018038999.1:novel_1187,XM_018038998.1:novel_1187,XM_018041755.1:novel_438,XM_013964769.2:chi-miR-133b,XM_018057610.1:chi-miR-1271-3p,XM_018057610.1:novel_1187,XM_013971446.2:novel_566,XM_018045606.1:chi-miR-1271-3p,XM_013964774.2:chi-miR-133b,XM_018059895.1:chi-miR-1271-…
Metabolism	Glycan biosynthesis and metabolism	Glycosaminoglycan biosynthesis - keratan sulfate	ko00533	8	38	0.153	0.621026	XM_018043059.1:novel_1187,XM_018043059.1:novel_566,XM_018041313.1:novel_566,XM_005677166.3:novel_438,XM_018046410.1:novel_438,XM_005677164.3:novel_438,XM_018041382.1:novel_566,XM_018041442.1:novel_566,XM_018043044.1:novel_1187,XM_018043044.1:novel_566
Organismal Systems	Sensory system	Inflammatory mediator regulation of TRP channels	ko04750	49	303	0.155	0.621026	XM_013964768.2:chi-miR-133b,XM_018059379.1:novel_1263,XM_005683169.3:novel_604,XM_005680534.3:chi-miR-146b-3p,XM_018041628.1:novel_566,XM_018059377.1:novel_1263,XM_018038897.1:novel_438,XM_018054409.1:novel_1263,XM_013975088.2:novel_1187,XM_018054405.1:novel_1263,XM_018058573.1:novel_566,XM_005681862.2:chi-miR-133b,XM_005683168.3:novel_604,XM_018049689.1:chi-miR-133b,XM_013975181.2:novel_438,XM_0…
Metabolism	Energy metabolism	Sulfur metabolism	ko00920	6	27	0.167	0.621993	XM_018048097.1:novel_438,XM_018062515.1:novel_1263,XM_018062515.1:novel_604,XM_018048094.1:novel_438,XM_018062516.1:novel_1263,XM_018062516.1:novel_604,XM_018048095.1:novel_438,XM_018048096.1:novel_438
Metabolism	Glycan biosynthesis and metabolism	Mannose type O-glycan biosyntheis	ko00515	10	51	0.168	0.621993	XM_018046410.1:novel_438,XM_005677164.3:novel_438,XM_005677166.3:novel_438,XM_018053915.1:novel_1187,XM_018053915.1:novel_566,XM_018053915.1:novel_604,XM_018053916.1:novel_1187,XM_018053916.1:novel_566,XM_018053916.1:novel_604,XM_018043059.1:novel_1187,XM_018043059.1:novel_566,XM_018054922.1:chi-miR-1271-3p,XM_018043044.1:novel_1187,XM_018043044.1:novel_566,XM_018059172.1:novel_566,XM_018059171.1…
Metabolism	Metabolism of cofactors and vitamins	Thiamine metabolism	ko00730	8	39	0.17	0.621993	XM_005676683.2:chi-miR-1271-3p,XM_018055210.1:novel_566,XM_005676684.3:novel_1187,XM_005676684.3:novel_604,XM_018058087.1:chi-miR-1271-3p,XM_018051669.1:novel_438,XM_018055220.1:novel_566,XM_018055232.1:novel_566,XM_018055238.1:novel_566
Metabolism	Nucleotide metabolism	Purine metabolism	ko00230	59	371	0.16	0.621993	XM_018058572.1:novel_566,XM_018061929.1:novel_566,XM_005693641.3:novel_1187,XM_005693642.3:novel_1187,XM_013971226.1:novel_566,XM_018063669.1:novel_566,XM_018064802.1:chi-miR-1271-3p,XM_018064802.1:novel_566,XM_005676683.2:chi-miR-1271-3p,XM_018057285.1:novel_1271,XM_005689973.2:chi-miR-1271-3p,XM_013976040.2:chi-miR-1271-3p,XM_018051387.1:novel_1187,XM_018054714.1:novel_604,XM_018049892.1:chi-mi…
Organismal Systems	Digestive system	Vitamin digestion and absorption	ko04977	8	39	0.17	0.621993	XM_018052237.1:novel_566,XM_018043532.1:novel_566,XM_005700711.3:novel_1187,XM_005690334.2:novel_473,XM_018052247.1:novel_566,XM_018052228.1:novel_566,XM_018052240.1:novel_566,XM_018052221.1:novel_566
Organismal Systems	Excretory system	Endocrine and other factor-regulated calcium reabsorption	ko04961	23	133	0.164	0.621993	XM_018044274.1:chi-miR-1271-3p,XM_018051078.1:novel_566,XM_018043263.1:novel_1271,XM_018042789.1:novel_566,XM_018043264.1:novel_1271,XM_018066731.1:chi-miR-133b,XM_018051080.1:novel_566,XM_018051073.1:novel_566,XM_018044272.1:chi-miR-1271-3p,XM_018051079.1:novel_566,XM_018066733.1:chi-miR-133b,XM_018066734.1:chi-miR-133b,XM_018066730.1:chi-miR-133b,XM_018040729.1:novel_566,XM_018051081.1:chi-miR-…
Cellular Processes	Transport and catabolism	Autophagy - animal	ko04140	56	360	0.215	0.656749	XM_018040836.1:novel_604,XM_013968554.2:novel_566,XM_005675056.2:novel_1187,XM_013964770.2:chi-miR-133b,XM_018066960.1:novel_438,XM_018066962.1:novel_438,XM_018049945.1:novel_1263,XM_018059149.1:novel_566,NM_001314283.1:novel_1263,XM_005675057.2:novel_1187,XM_018059147.1:novel_566,XM_013973421.2:novel_1271,XM_018048388.1:chi-miR-1271-3p,XM_018048388.1:novel_1187,XM_018061432.1:novel_566,XM_018054…
Cellular Processes	Transport and catabolism	Endocytosis	ko04144	105	694	0.205	0.656749	XM_018050219.1:novel_566,XM_018055341.1:novel_566,XM_018064755.1:novel_566,XM_005696569.3:novel_566,XM_005685523.3:novel_1187,XM_005698363.3:novel_566,XM_018064749.1:novel_566,XM_018059341.1:chi-miR-1271-3p,XM_018055043.1:chi-miR-1271-3p,XM_018055043.1:novel_566,XM_018060544.1:novel_566,XM_005698361.3:novel_566,XM_018060546.1:novel_566,XM_018064499.1:novel_1187,XM_005698364.3:novel_566,XM_0180647…
Cellular Processes	Transport and catabolism	Mitophagy - animal	ko04137	27	162	0.19	0.656749	XM_005681861.3:chi-miR-133b,XM_018061092.1:novel_1187,XM_005681863.3:chi-miR-133b,XM_018067160.1:novel_566,XM_018067159.1:novel_566,XM_018049691.1:chi-miR-133b,XM_018067161.1:novel_566,XR_001919399.1:novel_643,XR_001919399.1:novel_604,XM_013964770.2:chi-miR-133b,XM_018049945.1:novel_1263,XM_018049689.1:chi-miR-133b,XM_018048388.1:chi-miR-1271-3p,XM_018048388.1:novel_1187,XM_005692844.3:novel_566,…
Metabolism	Amino acid metabolism	Arginine and proline metabolism	ko00330	18	103	0.187	0.656749	XM_018050728.1:novel_1790,XM_018057380.1:novel_1271,XM_005692636.2:novel_1790,XM_018050729.1:novel_1790,XM_005682625.3:novel_1790,XM_018064739.1:novel_566,XM_005688914.3:chi-miR-1271-3p,XM_018050730.1:novel_1790,XM_018064736.1:novel_566,XM_018050726.1:novel_1790,XM_013965331.2:novel_1790,XM_013965333.2:novel_1790,XM_018042905.1:chi-miR-1271-3p,XM_018042905.1:novel_566,XM_018054760.1:chi-miR-1271-…
Metabolism	Amino acid metabolism	Histidine metabolism	ko00340	9	46	0.186	0.656749	XM_018064739.1:novel_566,XM_018042906.1:chi-miR-1271-3p,XM_018042906.1:novel_566,XM_018066947.1:novel_1271,XM_018066947.1:novel_1187,XM_018066947.1:novel_566,XM_018042905.1:chi-miR-1271-3p,XM_018042905.1:novel_566,XM_018042919.1:novel_566,XM_018064736.1:novel_566,XM_005709669.3:novel_1187,XM_018042918.1:novel_566,XR_001919986.1:novel_1271,XR_001919986.1:novel_1187,XR_001919986.1:novel_566
Metabolism	Biosynthesis of other secondary metabolites	Tropane, piperidine and pyridine alkaloid biosynthesis	ko00960	4	17	0.206	0.656749	XM_018065148.1:novel_566,XM_018064010.1:novel_566,XM_018064010.1:novel_604,XM_018065149.1:novel_566,XM_018065147.1:novel_566
Metabolism	Carbohydrate metabolism	Glyoxylate and dicarboxylate metabolism	ko00630	9	47	0.204	0.656749	XM_005694095.3:novel_1187,XM_018052009.1:chi-miR-1271-3p,XM_018052009.1:novel_566,XM_005694097.3:novel_1187,XM_018042904.1:novel_566,XM_018048823.1:novel_566,XM_005688179.3:novel_566,XM_018038309.1:chi-miR-1271-3p,XM_018042897.1:chi-miR-1271-3p,XM_018042897.1:novel_566,XM_005688180.3:novel_566
Metabolism	Glycan biosynthesis and metabolism	N-Glycan biosynthesis	ko00510	18	105	0.211	0.656749	XM_018050557.1:novel_1187,XM_018055945.1:novel_566,XM_018056080.1:novel_1263,XM_018055944.1:novel_566,XM_005687222.3:novel_1187,XM_018042013.1:novel_604,XM_018059797.1:novel_1271,XM_005687244.3:chi-miR-1271-3p,XM_018046410.1:novel_438,XM_005677164.3:novel_438,XM_005677166.3:novel_438,XM_013976221.2:novel_604,XM_018048791.1:novel_1187,XM_018048791.1:novel_566,XM_018048791.1:chi-miR-133b,XM_0180420…
Metabolism	Lipid metabolism	Linoleic acid metabolism	ko00591	15	85	0.203	0.656749	XM_005698251.3:novel_1187,XM_005678341.3:chi-miR-146b-3p,XM_018041628.1:novel_566,XM_018054407.1:novel_1263,XM_018054409.1:novel_1263,XM_013975181.2:novel_438,XM_018054408.1:novel_1263,XM_018054411.1:novel_1263,XM_018041713.1:novel_566,XM_013975088.2:novel_1187,XM_018054406.1:novel_1263,XM_018066616.1:chi-miR-1271-3p,XM_018054912.1:novel_1263,XM_018054405.1:novel_1263,XM_005701375.3:novel_1271
Metabolism	Metabolism of cofactors and vitamins	Riboflavin metabolism	ko00740	4	17	0.206	0.656749	XM_005677414.2:novel_1187,XM_005677417.3:novel_1187,XM_005677416.3:novel_1187,XM_005677415.3:novel_1187
Metabolism	Metabolism of terpenoids and polyketides	Terpenoid backbone biosynthesis	ko00900	8	41	0.207	0.656749	XM_018046205.1:novel_1187,XM_018042080.1:novel_473,XM_005677389.2:novel_1187,XM_005677389.2:novel_566,XM_005677390.3:novel_1187,XM_005677390.3:novel_566,XM_005677388.3:novel_1187,XM_005677388.3:novel_566,XM_005677386.3:novel_1187,XM_005677386.3:novel_566,XM_018042081.1:novel_473,XM_005677425.3:novel_1187
Metabolism	Xenobiotics biodegradation and metabolism	Metabolism of xenobiotics by cytochrome P450	ko00980	21	125	0.215	0.656749	XM_018045878.1:novel_1187,XM_018062684.1:novel_438,NM_001287570.1:novel_566,XM_018045880.1:novel_1187,XM_013967056.2:novel_566,XM_005696426.3:novel_1266,XM_013973865.2:novel_1266,XM_005692426.3:novel_566,XM_005692697.3:novel_566,XM_005701375.3:novel_1271,XM_018039165.1:novel_1266,XM_018042919.1:novel_566,XM_018045877.1:novel_1187,XM_018045879.1:novel_1187,XM_005692427.3:novel_566,XM_018066616.1:c…
Organismal Systems	Development	Axon guidance	ko04360	87	566	0.185	0.656749	XM_018067249.1:novel_1266,XM_018066620.1:novel_1187,XM_018045693.1:novel_566,XM_018045693.1:chi-miR-133b,XM_018043122.1:novel_1213,XM_018043122.1:novel_389,XM_018067247.1:novel_1266,XM_018067246.1:novel_1266,XM_018055386.1:novel_566,XM_018050923.1:novel_1187,XM_018066962.1:novel_438,XM_018049781.1:novel_1271,XM_018056676.1:novel_566,XM_018066815.1:novel_1187,XM_018066809.1:novel_1187,XM_018066813…
Organismal Systems	Endocrine system	PPAR signaling pathway	ko03320	26	158	0.215	0.656749	XM_018048907.1:chi-miR-1271-3p,XM_005698716.3:novel_566,XM_005695592.3:novel_566,XM_018051767.1:novel_42,XM_018051767.1:novel_566,XM_018062806.1:novel_604,XM_005698717.3:novel_566,XM_018048904.1:chi-miR-1271-3p,XM_018041881.1:novel_566,XM_018039044.1:novel_566,XM_018062803.1:novel_604,XM_005688314.3:novel_438,XM_018062804.1:novel_604,XM_018063529.1:novel_566,XM_005698718.3:novel_566,XM_018062807.…
Cellular Processes	Transport and catabolism	Lysosome	ko04142	41	259	0.219	0.66239	XM_018061024.1:novel_1271,XM_018052333.1:novel_1187,XM_018040422.1:novel_438,XM_018040422.1:novel_566,XM_018063936.1:novel_438,XM_018048733.1:novel_1187,XM_018049880.1:novel_566,XM_018039859.1:novel_566,XM_018063938.1:novel_438,XM_005680886.3:novel_1187,XM_018065944.1:novel_604,XM_018052335.1:novel_1187,XM_018066506.1:novel_1187,XM_018066506.1:novel_604,XM_018058511.1:novel_1187,XM_018065945.1:no…
Cellular Processes	Cell growth and death	Apoptosis - fly	ko04214	26	159	0.224	0.665096	XM_018050987.1:novel_566,XM_013964768.2:chi-miR-133b,XM_013964774.2:chi-miR-133b,XM_018039809.1:novel_566,XM_018039809.1:novel_643,XM_018048872.1:novel_566,XM_013964769.2:chi-miR-133b,XM_018059835.1:novel_360,XM_018046859.1:novel_1263,XM_018059834.1:novel_360,XM_018048873.1:novel_566,XM_018059833.1:novel_360,XM_005681862.2:chi-miR-133b,XM_013964770.2:chi-miR-133b,XM_018049689.1:chi-miR-133b,XM_01…
Genetic Information Processing	Folding, sorting and degradation	Protein processing in endoplasmic reticulum	ko04141	54	348	0.225	0.665096	XM_005699176.3:novel_566,XM_013975140.2:novel_566,XM_018048211.1:novel_566,XM_018041509.1:novel_566,XM_005696570.3:novel_566,XM_018049691.1:chi-miR-133b,XM_018042013.1:novel_604,XM_018063596.1:chi-miR-146b-3p,XM_018056080.1:novel_1263,XM_005681861.3:chi-miR-133b,XM_013975142.2:novel_566,XM_018049689.1:chi-miR-133b,XM_018051126.1:novel_566,XM_018065924.1:novel_1187,XM_018041512.1:novel_566,XM_0180…
Metabolism	Metabolism of cofactors and vitamins	Folate biosynthesis	ko00790	7	36	0.232	0.67738	XM_018055823.1:novel_566,XM_018055238.1:novel_566,XM_018055824.1:novel_566,XM_018055210.1:novel_566,XM_018055220.1:novel_566,XM_018055232.1:novel_566,XM_018055825.1:novel_566
Environmental Information Processing	Signal transduction	Hippo signaling pathway - multiple species	ko04392	15	88	0.244	0.690381	XM_018044885.1:chi-miR-1271-3p,XM_018044885.1:novel_566,XM_018038906.1:novel_566,XM_018061007.1:novel_1187,XM_018044881.1:chi-miR-1271-3p,XM_018044881.1:novel_566,XM_018044882.1:chi-miR-1271-3p,XM_018044882.1:novel_566,XM_018061010.1:novel_1187,XM_018059476.1:novel_566,XM_018044886.1:chi-miR-1271-3p,XM_018044886.1:novel_566,XM_018048628.1:novel_1271,XM_018044883.1:chi-miR-1271-3p,XM_018044883.1:n…
Environmental Information Processing	Signal transduction	Ras signaling pathway	ko04014	90	598	0.242	0.690381	XM_005681863.3:chi-miR-133b,XM_018056250.1:chi-miR-146b-3p,XM_013962724.2:novel_566,XM_018044442.1:novel_566,XM_018039076.1:novel_1187,XM_018039076.1:novel_566,XM_018051135.1:novel_566,XM_018060091.1:novel_1187,XM_018049945.1:novel_1263,XM_018066962.1:novel_438,XM_018054407.1:novel_1263,XM_018066958.1:novel_438,XM_018050162.1:novel_566,XM_018050163.1:novel_566,XM_005686451.1:novel_566,XM_01805491…
Metabolism	Glycan biosynthesis and metabolism	Various types of N-glycan biosynthesis	ko00513	15	88	0.244	0.690381	XM_005677166.3:novel_438,XM_005677164.3:novel_438,XM_018046410.1:novel_438,XM_018062281.1:novel_1263,XM_018062281.1:novel_1271,XM_018050557.1:novel_1187,XM_013976221.2:novel_604,XM_018043059.1:novel_1187,XM_018043059.1:novel_566,XM_018043044.1:novel_1187,XM_018043044.1:novel_566,XM_018048932.1:novel_566,XM_018059795.1:novel_1271,XM_018042013.1:novel_604,XM_018050556.1:novel_1187,XM_018059797.1:no…
Environmental Information Processing	Signal transduction	MAPK signaling pathway	ko04010	110	739	0.254	0.703534	XM_018038788.1:chi-miR-1271-3p,XM_018064524.1:chi-miR-133b,XM_018054407.1:novel_1263,XM_018049945.1:novel_1263,XM_018066962.1:novel_438,XM_005681863.3:chi-miR-133b,XM_018059191.1:novel_1187,XM_018053443.1:novel_566,XM_018041117.1:novel_1271,XM_018066958.1:novel_438,XM_018047736.1:novel_1263,XM_018051228.1:chi-miR-1271-3p,XM_018046312.1:novel_566,XM_018045491.1:novel_1187,XM_005695797.3:novel_1187…
Organismal Systems	Circulatory system	Vascular smooth muscle contraction	ko04270	54	352	0.253	0.703534	XM_018046327.1:novel_1187,XM_018046561.1:novel_1187,XM_018058572.1:novel_566,XM_018066958.1:novel_438,XM_018054912.1:novel_1263,XM_018054341.1:novel_1271,XM_018046859.1:novel_1263,XM_018042789.1:novel_566,XM_018046318.1:novel_1187,XM_018046322.1:novel_1187,XM_018054408.1:novel_1263,XM_018046320.1:novel_1187,XM_013968554.2:novel_566,XM_005680231.3:novel_389,XM_018047050.1:chi-miR-1271-3p,XM_018066…
Environmental Information Processing	Signal transduction	TNF signaling pathway	ko04668	42	271	0.26	0.705874	XM_018038998.1:novel_1187,NM_001314269.1:chi-miR-146b-3p,XM_018039177.1:novel_566,XM_018041755.1:novel_438,XM_018038999.1:novel_1187,XM_018038791.1:novel_1187,XM_018038792.1:novel_1187,XM_013964774.2:chi-miR-133b,XR_001919400.1:novel_643,XR_001919400.1:novel_604,XM_005693218.3:novel_1271,XM_013964769.2:chi-miR-133b,XM_018059170.1:novel_1271,XM_005682567.2:novel_438,XM_005682567.2:novel_566,XM_018…
Organismal Systems	Endocrine system	Estrogen signaling pathway	ko04915	36	230	0.259	0.705874	XM_005677481.3:chi-miR-1271-3p,XM_018046211.1:novel_1187,XM_018047050.1:chi-miR-1271-3p,XM_018050857.1:novel_438,XM_018050857.1:novel_566,XM_018048388.1:chi-miR-1271-3p,XM_018048388.1:novel_1187,XM_018066960.1:novel_438,XM_018066962.1:novel_438,XM_018066963.1:novel_438,XM_018045873.1:novel_643,XM_005677480.3:chi-miR-1271-3p,XM_005686948.3:novel_566,XM_005682567.2:novel_438,XM_005682567.2:novel_56…
Organismal Systems	Endocrine system	Thyroid hormone synthesis	ko04918	26	163	0.266	0.712625	XM_005677481.3:chi-miR-1271-3p,XM_018046152.1:chi-miR-1271-3p,XM_018040729.1:novel_566,XM_018047050.1:chi-miR-1271-3p,XM_018050857.1:novel_438,XM_018050857.1:novel_566,XM_005677233.3:chi-miR-1271-3p,XM_018044277.1:chi-miR-1271-3p,XM_005677480.3:chi-miR-1271-3p,XM_018051405.1:novel_1187,XM_005686948.3:novel_566,XM_005677808.3:novel_566,XM_005682568.3:novel_438,XM_005682568.3:novel_566,XM_005682567…
Environmental Information Processing	Signal transduction	ErbB signaling pathway	ko04012	45	294	0.28	0.742424	XM_005674982.3:novel_1213,XM_005674982.3:novel_389,XM_018066959.1:novel_438,XM_018046210.1:novel_1187,XM_018055325.1:novel_1187,XM_018055325.1:novel_566,XM_005681862.2:chi-miR-133b,XM_018066961.1:novel_438,XM_013964768.2:chi-miR-133b,XM_018046207.1:novel_1187,XM_018043204.1:novel_1213,XM_018043204.1:novel_389,XM_005683169.3:novel_604,XM_018050987.1:novel_566,XM_018049691.1:chi-miR-133b,XM_0180462…
Genetic Information Processing	Translation	Aminoacyl-tRNA biosynthesis	ko00970	14	84	0.282	0.742424	XM_013962803.2:novel_1187,XM_005696050.3:novel_1187,XM_005691789.3:novel_1187,XM_018038874.1:novel_1187,XM_005696049.3:novel_1187,XR_001917085.1:novel_1187,XM_018056356.1:novel_1187,XM_018039246.1:novel_566,XM_018056353.1:novel_1187,XM_018044560.1:novel_1187,XM_005694824.3:chi-miR-133b,XM_018056354.1:novel_1187,XM_018039245.1:novel_566,XM_018056355.1:novel_1187
Environmental Information Processing	Signal transduction	MAPK signaling pathway - fly	ko04013	37	241	0.297	0.772558	XM_018038793.1:novel_566,NM_001285646.1:novel_1187,NM_001285646.1:novel_566,XM_018049691.1:chi-miR-133b,XM_018046209.1:novel_1187,XM_018062655.1:novel_1187,XM_018062655.1:novel_566,XM_005681861.3:chi-miR-133b,XM_018049689.1:chi-miR-133b,XM_018053441.1:novel_566,XM_018062654.1:novel_1187,XM_018062654.1:novel_566,XM_018052869.1:novel_1266,XM_018046210.1:novel_1187,XM_005681862.2:chi-miR-133b,XR_001…
Genetic Information Processing	Replication and repair	Base excision repair	ko03410	12	72	0.303	0.781413	XM_018039839.1:novel_1263,XM_018040109.1:chi-miR-1271-3p,XM_018040107.1:chi-miR-1271-3p,XM_018040107.1:novel_1187,XM_018040105.1:chi-miR-1271-3p,XM_005699764.3:novel_1187,XM_005690533.3:novel_566,XM_018043978.1:novel_566,XM_005701300.3:novel_566,XM_018040108.1:chi-miR-1271-3p,XM_005701299.3:novel_566,XM_018040106.1:chi-miR-1271-3p,XM_005689973.2:chi-miR-1271-3p
Organismal Systems	Aging	Longevity regulating pathway - mammal	ko04211	37	244	0.325	0.821132	XM_018062822.1:novel_566,NM_001285730.1:novel_1187,XM_018059146.1:novel_566,XM_018058572.1:novel_566,XM_018062825.1:novel_566,XM_013971446.2:novel_566,XM_018059170.1:novel_1271,XM_005682567.2:novel_438,XM_005682567.2:novel_566,XM_005677480.3:chi-miR-1271-3p,NM_001285647.1:novel_566,XM_005686948.3:novel_566,XM_018062823.1:novel_566,XM_018059922.1:novel_566,XM_018059921.1:novel_566,XM_018059149.1:n…
Organismal Systems	Sensory system	Phototransduction	ko04744	7	40	0.324	0.821132	XM_018066700.1:novel_566,XM_018049892.1:chi-miR-1271-3p,XM_005696310.3:novel_566,XM_018053643.1:chi-miR-1271-3p,XM_005683158.3:novel_566,XM_005683159.3:novel_566,XM_018067129.1:chi-miR-146b-3p
Organismal Systems	Endocrine system	Insulin secretion	ko04911	39	259	0.336	0.840986	XM_005677233.3:chi-miR-1271-3p,XM_018062765.1:novel_566,XM_018059612.1:novel_1263,XM_018046152.1:chi-miR-1271-3p,XM_018040729.1:novel_566,XR_001917157.1:chi-miR-146b-3p,XM_018059613.1:novel_1263,XM_005683168.3:novel_604,XM_018039817.1:novel_566,XM_013977123.2:chi-miR-1271-3p,XM_018044272.1:chi-miR-1271-3p,XM_018058573.1:novel_566,XM_005682568.3:novel_438,XM_005682568.3:novel_566,XM_018062764.1:no…
Environmental Information Processing	Signal transduction	cAMP signaling pathway	ko04024	80	546	0.345	0.847116	XM_013964769.2:chi-miR-133b,XM_018064499.1:novel_1187,NM_001314239.1:chi-miR-1271-3p,XM_018053896.1:novel_1187,XM_013964774.2:chi-miR-133b,XM_018058572.1:novel_566,XM_018048904.1:chi-miR-1271-3p,XM_018050219.1:novel_566,XM_018056170.1:novel_1187,XM_018063394.1:novel_1271,XM_018046859.1:novel_1263,XM_018065433.1:novel_566,XM_005700381.2:novel_566,XM_018048907.1:chi-miR-1271-3p,XM_018039659.1:novel…
Organismal Systems	Endocrine system	Glucagon signaling pathway	ko04922	42	281	0.347	0.847116	XM_018064171.1:novel_566,XM_005688314.3:novel_438,XM_018059170.1:novel_1271,XM_005682567.2:novel_438,XM_005682567.2:novel_566,XM_018062804.1:novel_604,XM_018048904.1:chi-miR-1271-3p,XM_018064173.1:novel_566,XM_018040173.1:novel_1271,XM_018043848.1:novel_1266,XM_018064174.1:novel_566,XM_018048907.1:chi-miR-1271-3p,XM_013963394.2:novel_1187,XM_018042789.1:novel_566,XM_018043851.1:novel_1266,XM_0056…
Organismal Systems	Excretory system	Proximal tubule bicarbonate reclamation	ko04964	7	41	0.348	0.847116	XM_018063587.1:novel_566,XM_018044274.1:chi-miR-1271-3p,XM_018044277.1:chi-miR-1271-3p,XM_005688314.3:novel_438,XM_018067128.1:chi-miR-1271-3p,XM_018067128.1:novel_1187,XM_005677233.3:chi-miR-1271-3p,XM_018044272.1:chi-miR-1271-3p
Metabolism	Amino acid metabolism	Phenylalanine metabolism	ko00360	8	48	0.355	0.857691	XM_018042919.1:novel_566,XM_018064010.1:novel_566,XM_018064010.1:novel_604,XM_018042918.1:novel_566,XM_018065147.1:novel_566,XM_018065149.1:novel_566,XM_018060897.1:novel_1263,XM_005690294.3:chi-miR-1271-3p,XM_018065148.1:novel_566
Metabolism	Xenobiotics biodegradation and metabolism	Bisphenol degradation	ko00363	1	3	0.364	0.86978	XM_005678947.3:novel_473
Metabolism	Metabolism of cofactors and vitamins	One carbon pool by folate	ko00670	7	42	0.372	0.879864	XM_018042444.1:chi-miR-1271-3p,XM_005695057.3:chi-miR-1271-3p,XM_018038309.1:chi-miR-1271-3p,XM_018042446.1:chi-miR-1271-3p,XM_018042443.1:chi-miR-1271-3p,XM_005697064.3:novel_1187,XM_018042442.1:chi-miR-1271-3p
Organismal Systems	Immune system	NOD-like receptor signaling pathway	ko04621	50	340	0.375	0.879864	XM_013975740.2:chi-miR-1271-3p,XM_018049689.1:chi-miR-133b,XM_005685223.3:novel_438,XM_018062797.1:novel_1266,XM_005681861.3:chi-miR-133b,XM_005685222.3:novel_438,XM_018049691.1:chi-miR-133b,XM_018038793.1:novel_566,XR_001919541.1:novel_1266,XM_018038897.1:novel_438,XM_018059894.1:chi-miR-1271-3p,XM_005680657.3:chi-miR-1271-3p,XM_018041972.1:novel_1263,XM_013964768.2:chi-miR-133b,XM_005681862.2:c…
Environmental Information Processing	Signal transduction	mTOR signaling pathway	ko04150	55	376	0.383	0.89057	XM_018051134.1:novel_566,XM_018043043.1:novel_1213,XM_018043043.1:novel_389,XM_018064015.1:novel_566,XM_018056459.1:novel_566,XM_018047381.1:chi-miR-1271-3p,XM_005680535.3:chi-miR-146b-3p,XM_018056451.1:novel_566,XM_018042977.1:novel_1213,XM_018042977.1:novel_389,XM_018062826.1:novel_566,XM_018047378.1:chi-miR-1271-3p,XM_018066959.1:novel_438,XM_005674982.3:novel_1213,XM_005674982.3:novel_389,XM_…
Environmental Information Processing	Signal transduction	TGF-beta signaling pathway	ko04350	26	175	0.403	0.929358	XM_018050067.1:novel_1790,XM_018050068.1:novel_1790,XM_018047097.1:chi-miR-1271-3p,XM_018047097.1:novel_1187,XM_018053607.1:novel_1271,XM_018061661.1:novel_1187,XM_013966776.2:novel_566,XM_018042197.1:novel_438,XM_018042197.1:novel_566,XM_018047093.1:chi-miR-1271-3p,XM_018047093.1:novel_1187,XM_018061575.1:novel_389,XM_018044962.1:novel_643,NM_001285646.1:novel_1187,NM_001285646.1:novel_566,XM_00…
Metabolism	Lipid metabolism	Ether lipid metabolism	ko00565	17	113	0.414	0.937766	XM_013971113.2:novel_566,XM_018054912.1:novel_1263,XM_018062422.1:novel_566,XM_018054405.1:novel_1263,XM_018064499.1:novel_1187,XM_018054409.1:novel_1263,XM_018066583.1:chi-miR-1271-3p,XM_018066583.1:novel_566,XM_018065660.1:novel_1187,XM_018062421.1:novel_566,XM_005692412.3:novel_566,XM_018054411.1:novel_1263,XM_018062424.1:novel_566,XM_018054408.1:novel_1263,XM_018054406.1:novel_1263,XM_0180656…
Organismal Systems	Immune system	Platelet activation	ko04611	40	274	0.412	0.937766	XM_018054411.1:novel_1263,XM_018054406.1:novel_1263,XM_018040729.1:novel_566,XM_018039259.1:novel_566,XM_018062472.1:novel_1187,XM_018062473.1:novel_1187,XM_018038793.1:novel_566,XM_005682579.3:novel_566,XM_018054409.1:novel_1263,XM_018039262.1:novel_566,XM_018050831.1:novel_566,XM_018052141.1:novel_566,XM_018038897.1:novel_438,XM_018052143.1:novel_566,XM_018064526.1:chi-miR-1271-3p,XM_013972060.…
Metabolism	Amino acid metabolism	Valine, leucine and isoleucine biosynthesis	ko00290	2	10	0.418	0.93999	XM_018062743.1:chi-miR-1271-3p,XM_018062742.1:chi-miR-1271-3p
Metabolism	Amino acid metabolism	Glycine, serine and threonine metabolism	ko00260	12	79	0.427	0.946949	XM_018052009.1:chi-miR-1271-3p,XM_018052009.1:novel_566,XM_018064010.1:novel_566,XM_018064010.1:novel_604,XM_018056164.1:chi-miR-1271-3p,XM_018056164.1:novel_1187,XM_018056163.1:chi-miR-1271-3p,XM_018056163.1:novel_1187,XM_005693276.3:novel_566,XM_013971877.2:novel_566,XM_018038309.1:chi-miR-1271-3p,XM_005681060.3:chi-miR-133b,XM_018065148.1:novel_566,XM_018056165.1:chi-miR-1271-3p,XM_018056165.1…
Organismal Systems	Excretory system	Aldosterone-regulated sodium reabsorption	ko04960	15	100	0.428	0.946949	XM_018040112.1:novel_1187,XM_018040113.1:novel_1187,XM_018051134.1:novel_566,XM_018044277.1:chi-miR-1271-3p,XM_018044272.1:chi-miR-1271-3p,XM_005677233.3:chi-miR-1271-3p,XM_005680534.3:chi-miR-146b-3p,XM_018040980.1:chi-miR-133b,XM_018040111.1:novel_1187,XM_018048388.1:chi-miR-1271-3p,XM_018048388.1:novel_1187,XM_018044274.1:chi-miR-1271-3p,XM_018040979.1:chi-miR-133b,XM_018051135.1:novel_566,XM_…
Environmental Information Processing	Signal transduction	Two-component system	ko02020	4	24	0.438	0.952608	XM_018055232.1:novel_566,XM_018055210.1:novel_566,XM_018055220.1:novel_566,XM_018055238.1:novel_566
Metabolism	Lipid metabolism	Primary bile acid biosynthesis	ko00120	4	24	0.438	0.952608	XM_018063528.1:novel_566,XM_005695592.3:novel_566,XM_018063529.1:novel_566,XM_018066571.1:novel_1271,XM_018066571.1:novel_566
Organismal Systems	Immune system	T cell receptor signaling pathway	ko04660	35	243	0.455	0.979791	XM_018048796.1:novel_438,XM_018042977.1:novel_1213,XM_018042977.1:novel_389,XM_018056168.1:novel_1187,XM_018038793.1:novel_566,XM_018043043.1:novel_1213,XM_018043043.1:novel_389,XM_018039658.1:novel_604,XM_018043204.1:novel_1213,XM_018043204.1:novel_389,XM_018041972.1:novel_1263,XM_018066961.1:novel_438,XM_018050987.1:novel_566,XM_018055325.1:novel_1187,XM_018055325.1:novel_566,XM_018066959.1:nov…
Cellular Processes	Cell growth and death	Cell cycle	ko04110	34	257	0.665	1	XM_018055614.1:novel_566,XM_018064381.1:novel_1266,XM_018043122.1:novel_1213,XM_018043122.1:novel_389,XM_018040896.1:novel_1187,XM_018044962.1:novel_643,XM_005675546.3:novel_566,XM_005675545.3:novel_566,XM_005697608.3:novel_1271,XM_018060582.1:chi-miR-1271-3p,XM_018059835.1:novel_360,XM_005678441.3:novel_1187,XM_018040898.1:novel_1187,XM_018060584.1:chi-miR-1271-3p,XM_018055990.1:novel_566,XM_018…
Cellular Processes	Cell growth and death	Cell cycle - yeast	ko04111	5	156	1	1	XM_018052487.1:chi-miR-1271-3p,XM_013962632.2:chi-miR-146b-3p,XM_018047974.1:novel_42,XM_005696413.3:chi-miR-133b,XM_018047975.1:novel_42
Cellular Processes	Cell growth and death	Ferroptosis	ko04216	13	121	0.881	1	XM_005698717.3:novel_566,XM_018041881.1:novel_566,XM_018041882.1:novel_566,XM_018057739.1:novel_1187,XM_018057739.1:novel_566,XM_018066976.1:chi-miR-1271-3p,NM_001285567.1:chi-miR-1271-3p,XM_018066973.1:chi-miR-1271-3p,XM_018066972.1:chi-miR-1271-3p,XM_018066974.1:chi-miR-1271-3p,XM_005698718.3:novel_566,XM_018066975.1:chi-miR-1271-3p,XM_005698716.3:novel_566,XM_018066977.1:chi-miR-1271-3p
Cellular Processes	Cell growth and death	Meiosis - yeast	ko04113	8	126	0.998	1	XM_005699866.3:novel_566,XM_005696413.3:chi-miR-133b,XM_005691015.3:novel_566,XM_018043454.1:novel_566,XM_018043452.1:novel_566,XM_018052487.1:chi-miR-1271-3p,XM_013962632.2:chi-miR-146b-3p,XM_018043394.1:novel_566
Cellular Processes	Cell growth and death	Oocyte meiosis	ko04114	29	300	0.991	1	XM_005675543.3:novel_566,XM_018043454.1:novel_566,XM_018058573.1:novel_566,XM_005697608.3:novel_1271,XM_005683169.3:novel_604,XM_018056454.1:novel_566,XM_005680534.3:chi-miR-146b-3p,XM_018038897.1:novel_438,XM_018058572.1:novel_566,XM_018040895.1:novel_1187,XM_018040898.1:novel_1187,XM_005686948.3:novel_566,XM_005691015.3:novel_566,XM_018056459.1:novel_566,XM_018064381.1:novel_1266,XM_018040896.1…
Cellular Processes	Cell growth and death	p53 signaling pathway	ko04115	22	168	0.665	1	XM_018059836.1:novel_360,XM_018062669.1:novel_1187,XM_018062669.1:novel_566,XM_005690163.3:novel_1271,XM_018048914.1:chi-miR-1271-3p,XM_018053390.1:novel_42,XM_018048913.1:chi-miR-1271-3p,XM_005680532.3:chi-miR-146b-3p,XM_005680535.3:chi-miR-146b-3p,XM_013970305.2:novel_1263,XM_018059834.1:novel_360,XM_018062671.1:novel_1187,XM_018062671.1:novel_566,XM_018059833.1:novel_360,XM_018059835.1:novel_3…
Cellular Processes	Cell motility	Regulation of actin cytoskeleton	ko04810	68	548	0.874	1	XM_018066962.1:novel_438,XM_018049945.1:novel_1263,XM_018050228.1:novel_566,XM_018056347.1:novel_566,XM_018039260.1:novel_566,XM_018039261.1:novel_566,XM_018041117.1:novel_1271,XM_018064902.1:novel_1187,XM_018056169.1:novel_1187,XM_018048124.1:novel_1187,XM_018043357.1:novel_604,XM_018050162.1:novel_566,XM_018048125.1:novel_1187,XM_018050163.1:novel_566,XM_018048123.1:novel_1187,XM_018066958.1:no…
Cellular Processes	Cellular community - eukaryotes	Adherens junction	ko04520	26	274	0.991	1	XM_018065433.1:novel_566,XM_018039823.1:novel_438,XM_018039823.1:novel_566,XM_018043357.1:novel_604,XM_013976047.2:novel_438,XM_018053606.1:novel_1187,XM_018041235.1:novel_1676,XM_018039536.1:novel_566,XM_018041226.1:novel_1676,XM_018041228.1:novel_1676,XM_005677186.3:novel_1263,XM_005677186.3:novel_438,XM_018059656.1:novel_566,XM_005677188.3:novel_1263,XM_005677188.3:novel_438,XM_005677188.3:nov…
Cellular Processes	Cellular community - eukaryotes	Gap junction	ko04540	20	194	0.949	1	XM_018066958.1:novel_438,XM_018050163.1:novel_566,XM_018050162.1:novel_566,XM_018056311.1:novel_1263,XM_018042789.1:novel_566,XM_018066959.1:novel_438,XM_018058573.1:novel_566,XM_018066961.1:novel_438,XM_018039556.1:novel_566,XM_018058572.1:novel_566,XM_018038897.1:novel_438,XM_018066963.1:novel_438,XM_018045873.1:novel_643,XM_013968625.2:novel_1187,XM_005686948.3:novel_566,XM_018040729.1:novel_5…
Cellular Processes	Cellular community - eukaryotes	Signaling pathways regulating pluripotency of stem cells	ko04550	45	349	0.746	1	XM_018048388.1:chi-miR-1271-3p,XM_018048388.1:novel_1187,XM_018061661.1:novel_1187,XM_018066960.1:novel_438,XM_018066962.1:novel_438,XM_018038788.1:chi-miR-1271-3p,XM_005680532.3:chi-miR-146b-3p,XM_018066672.1:novel_566,XM_013965494.2:novel_1187,XM_018050437.1:novel_1271,XM_018050437.1:novel_566,XM_018050437.1:novel_604,XM_018066963.1:novel_438,XM_018043122.1:novel_1213,XM_018043122.1:novel_389,X…
Cellular Processes	Cellular community - eukaryotes	Tight junction	ko04530	54	456	0.922	1	XM_018046383.1:novel_438,XM_018049689.1:chi-miR-133b,XM_018052050.1:novel_566,XM_005681861.3:chi-miR-133b,XM_018046594.1:chi-miR-1271-3p,XM_018046594.1:novel_438,XM_018062631.1:novel_604,XM_013968625.2:novel_1187,XM_018049691.1:chi-miR-133b,XM_018064657.1:novel_1271,XM_013964768.2:chi-miR-133b,XM_013967244.2:novel_1187,XM_018050987.1:novel_566,XM_018039139.1:novel_1187,XM_018039139.1:novel_566,XM…
Cellular Processes	Transport and catabolism	Autophagy - yeast	ko04138	23	182	0.732	1	XM_018043329.1:novel_566,XM_018059146.1:novel_566,XM_018061434.1:novel_566,XM_018061433.1:novel_566,XM_018066977.1:chi-miR-1271-3p,XM_018040837.1:novel_604,XM_018066976.1:chi-miR-1271-3p,XM_018066975.1:chi-miR-1271-3p,XM_018066974.1:chi-miR-1271-3p,XM_018066973.1:chi-miR-1271-3p,XM_018043328.1:novel_566,XM_018059148.1:novel_566,XM_005695939.2:chi-miR-1271-3p,XM_018059144.1:novel_566,XM_018062678.…
Cellular Processes	Transport and catabolism	Mitophagy - yeast	ko04139	8	65	0.706	1	XM_018038788.1:chi-miR-1271-3p,XM_018061432.1:novel_566,XM_018061434.1:novel_566,XM_018061433.1:novel_566,XM_018038792.1:novel_1187,XM_018038791.1:novel_1187,XM_018045027.1:novel_566,XM_018038793.1:novel_566
Cellular Processes	Transport and catabolism	Peroxisome	ko04146	21	161	0.67	1	XM_018067177.1:novel_566,XM_018060358.1:novel_1187,XM_005689111.3:chi-miR-1271-3p,XM_005689112.3:chi-miR-1271-3p,XM_005688180.3:novel_566,XM_018038608.1:novel_566,XM_018041882.1:novel_566,XM_005698716.3:novel_566,XM_013971877.2:novel_566,XM_005693276.3:novel_566,XM_018046205.1:novel_1187,XM_018055946.1:novel_1187,XM_018040919.1:novel_566,XM_018060359.1:novel_1187,XM_005677425.3:novel_1187,XM_0180…
Cellular Processes	Transport and catabolism	Phagosome	ko04145	38	307	0.816	1	XM_013968625.2:novel_1187,XM_005676250.3:novel_566,XM_005696206.3:novel_566,XM_018053668.1:novel_1266,XM_005692956.3:chi-miR-1271-3p,XM_018042470.1:chi-miR-1271-3p,XM_005676249.3:novel_566,NM_001285603.1:chi-miR-1271-3p,XM_018063588.1:novel_566,XM_018048541.1:novel_42,XM_018048541.1:novel_566,XM_018038903.1:novel_566,XM_018058512.1:novel_1187,XM_005680885.3:novel_1187,XM_013964217.2:novel_1187,XM…
Environmental Information Processing	Membrane transport	ABC transporters	ko02010	21	159	0.647	1	XM_018047362.1:novel_1271,XM_018050472.1:chi-miR-133b,XM_018038903.1:novel_566,XM_005675201.3:novel_1271,XM_018056323.1:novel_643,XM_018040918.1:novel_1271,XM_018040918.1:novel_604,XM_005696445.3:novel_1790,XM_018056322.1:novel_643,XM_013964130.2:novel_1271,XM_018047350.1:novel_1271,XM_018059612.1:novel_1263,XM_018050473.1:chi-miR-133b,XM_018040917.1:novel_1271,XM_018040917.1:novel_604,XM_0180504…
Environmental Information Processing	Signaling molecules and interaction	Cell adhesion molecules (CAMs)	ko04514	33	397	1	1	XM_005677813.3:chi-miR-1271-3p,XM_018043501.1:novel_1187,XM_018043505.1:novel_1187,XM_018046450.1:novel_566,XM_005677158.2:novel_1187,XM_018043503.1:novel_1187,XM_005696206.3:novel_566,XM_018038884.1:chi-miR-1271-3p,XM_018061877.1:novel_438,XM_018061877.1:novel_566,XM_018043502.1:novel_1187,XM_005680940.3:chi-miR-1271-3p,XM_018046447.1:novel_438,XM_018044014.1:novel_604,XM_018062558.1:novel_438,X…
Environmental Information Processing	Signaling molecules and interaction	Neuroactive ligand-receptor interaction	ko04080	73	555	0.735	1	XM_018060491.1:chi-miR-1271-3p,XM_018066730.1:chi-miR-133b,XM_018052222.1:novel_604,XM_005682349.3:novel_566,XM_018066734.1:chi-miR-133b,XM_018048874.1:novel_566,XM_005690366.3:novel_566,XM_005696788.2:novel_643,XM_018050831.1:novel_566,XM_018057604.1:novel_438,XM_018059997.1:novel_566,XM_005695000.3:novel_566,XM_018061328.1:novel_1263,XM_018065945.1:novel_604,XM_018065021.1:novel_438,XM_01805380…
Environmental Information Processing	Signal transduction	Apelin signaling pathway	ko04371	38	334	0.932	1	XM_005678934.3:novel_1187,XM_018039262.1:novel_566,XM_018039536.1:novel_566,XM_018066961.1:novel_438,XM_018066403.1:novel_1187,XM_018049947.1:novel_1263,XM_018062483.1:novel_1187,XM_018038897.1:novel_438,XM_018066959.1:novel_438,XM_018062482.1:novel_1187,XM_018058573.1:novel_566,XM_018040729.1:novel_566,XM_018051371.1:novel_566,XM_018051371.1:novel_604,XM_013966776.2:novel_566,NM_001314200.1:nove…
Environmental Information Processing	Signal transduction	Calcium signaling pathway	ko04020	63	487	0.769	1	XM_018065262.1:novel_1187,XM_005684041.3:chi-miR-1271-3p,XM_005684041.3:novel_1187,XM_005684041.3:chi-miR-133b,XM_005697716.3:novel_566,XM_018058572.1:novel_566,XM_018065261.1:novel_1187,XM_018050163.1:novel_566,XM_018045491.1:novel_1187,XM_018050162.1:novel_566,XM_018043848.1:novel_1266,XM_018040173.1:novel_1271,XM_018051228.1:chi-miR-1271-3p,XM_018040760.1:novel_566,XM_018065259.1:novel_1187,XM…
Environmental Information Processing	Signal transduction	cGMP - PKG signaling pathway	ko04022	54	398	0.619	1	XM_005682568.3:novel_438,XM_005682568.3:novel_566,XM_018059997.1:novel_566,XM_018039262.1:novel_566,XM_013967412.2:chi-miR-1271-3p,XM_018066961.1:novel_438,XM_018038897.1:novel_438,XM_018044272.1:chi-miR-1271-3p,XM_013977123.2:chi-miR-1271-3p,XM_018066959.1:novel_438,XM_018056311.1:novel_1263,XM_018044312.1:chi-miR-146b-3p,XM_018058573.1:novel_566,XM_018064437.1:novel_566,XM_018040729.1:novel_566…
Environmental Information Processing	Signal transduction	Hedgehog signaling pathway - fly	ko04341	15	116	0.669	1	XM_005676549.3:novel_566,XM_018043204.1:novel_1213,XM_018043204.1:novel_389,XM_005676550.3:novel_566,XM_018065490.1:chi-miR-1271-3p,XM_018042977.1:novel_1213,XM_018042977.1:novel_389,XM_013972739.2:novel_566,XM_013975115.2:chi-miR-1271-3p,XM_018043043.1:novel_1213,XM_018043043.1:novel_389,XM_013975113.2:chi-miR-1271-3p,XM_018059358.1:novel_566,NM_001285646.1:novel_1187,NM_001285646.1:novel_566,XM…
Environmental Information Processing	Signal transduction	HIF-1 signaling pathway	ko04066	17	248	1	1	XM_005700836.3:novel_566,XM_018050631.1:novel_1187,XM_005676676.2:novel_1187,XM_018050632.1:novel_1187,NM_001285567.1:chi-miR-1271-3p,XM_005680534.3:chi-miR-146b-3p,XM_005683169.3:novel_604,XM_018042326.1:novel_1187,XM_018040152.1:novel_438,NM_001287236.1:novel_566,XM_018051134.1:novel_566,XR_001917157.1:chi-miR-146b-3p,XM_005680535.3:chi-miR-146b-3p,XM_005680532.3:chi-miR-146b-3p,XM_018050630.1:…
Environmental Information Processing	Signal transduction	Hippo signaling pathway -fly	ko04391	28	215	0.689	1	XM_018054052.1:novel_1187,XM_013964770.2:chi-miR-133b,XM_018049689.1:chi-miR-133b,XM_018059477.1:novel_566,XM_018061008.1:novel_1187,XM_018064381.1:novel_1266,XM_018038906.1:novel_566,XM_018061575.1:novel_389,XM_005681861.3:chi-miR-133b,XM_005681863.3:chi-miR-133b,XM_018049691.1:chi-miR-133b,XM_018061574.1:novel_389,XM_018061010.1:novel_1187,XM_018059476.1:novel_566,XM_018048628.1:novel_1271,XM_0…
Environmental Information Processing	Signal transduction	Hippo signaling pathway	ko04390	60	429	0.523	1	XM_018044883.1:chi-miR-1271-3p,XM_018044883.1:novel_566,XM_018041228.1:novel_1676,XM_018061010.1:novel_1187,XM_018044927.1:novel_1187,XM_018053606.1:novel_1187,XM_018048627.1:novel_1271,XM_018061007.1:novel_1187,XM_018063812.1:novel_566,XM_018059324.1:novel_566,XM_013970305.2:novel_1263,XM_018041225.1:novel_1676,XM_018041242.1:novel_1676,XM_018061008.1:novel_1187,XM_018061651.1:novel_604,XM_01805…
Environmental Information Processing	Signal transduction	MAPK signaling pathway - plant	ko04016	4	29	0.593	1	XM_005693642.3:novel_1187,XM_005693646.3:novel_1187,XM_005693641.3:novel_1187,XM_005693645.3:novel_1187
Environmental Information Processing	Signal transduction	MAPK signaling pathway - yeast	ko04011	10	69	0.505	1	XM_018048627.1:novel_1271,XM_018038905.1:novel_566,XM_018048628.1:novel_1271,XM_018038788.1:chi-miR-1271-3p,XM_018038791.1:novel_1187,XM_018038793.1:novel_566,XM_018064381.1:novel_1266,XM_018038906.1:novel_566,XM_005679977.3:novel_1187,XM_005679977.3:novel_566,XM_018038792.1:novel_1187
Environmental Information Processing	Signal transduction	Notch signaling pathway	ko04330	15	121	0.732	1	XM_005690536.3:novel_566,XM_018066403.1:novel_1187,XM_005687094.3:novel_389,XM_018062436.1:novel_1187,XM_018060237.1:novel_566,XM_018060235.1:novel_566,XM_018054315.1:chi-miR-1271-3p,XM_018061556.1:novel_1187,XM_018060234.1:novel_566,XM_018062435.1:novel_1187,XM_018061178.1:novel_1271,XM_018048014.1:novel_1187,XM_018048014.1:novel_566,XM_018060236.1:novel_566,XM_005694380.3:novel_566,XM_018048013…
Environmental Information Processing	Signal transduction	Phosphatidylinositol signaling system	ko04070	25	279	0.996	1	XM_018065259.1:novel_1187,XM_018042789.1:novel_566,XR_001919120.1:novel_42,XM_005677610.3:novel_566,XM_018064389.1:chi-miR-1271-3p,XM_018041050.1:novel_566,XM_018066175.1:chi-miR-1271-3p,XM_018050170.1:chi-miR-133b,XM_018065261.1:novel_1187,XM_018038897.1:novel_438,XM_018066969.1:novel_604,XM_018044599.1:novel_389,XM_018065262.1:novel_1187,XM_005693310.3:chi-miR-1271-3p,XM_005677609.3:novel_566,X…
Environmental Information Processing	Signal transduction	Phospholipase D signaling pathway	ko04072	57	414	0.574	1	XM_005684037.3:chi-miR-1271-3p,XM_005684037.3:novel_1187,XM_005684037.3:chi-miR-133b,XM_018049156.1:novel_1271,XM_018051076.1:novel_566,XM_018051134.1:novel_566,XM_018046209.1:novel_1187,XM_018051077.1:novel_566,XM_005684040.3:chi-miR-1271-3p,XM_005684040.3:novel_1187,XM_005684040.3:chi-miR-133b,XM_018041036.1:novel_566,XM_018051079.1:novel_566,XM_005692844.3:novel_566,XM_018051075.1:novel_566,XM…
Environmental Information Processing	Signal transduction	PI3K-Akt signaling pathway	ko04151	102	785	0.807	1	XM_005677480.3:chi-miR-1271-3p,XM_018064381.1:novel_1266,XM_018064895.1:novel_1187,XM_018043122.1:novel_1213,XM_018043122.1:novel_389,XM_018066962.1:novel_438,XM_018040741.1:chi-miR-133b,XM_018051135.1:novel_566,XM_018043452.1:novel_566,XM_018066640.1:chi-miR-1271-3p,XM_018066640.1:novel_643,XM_018055912.1:novel_566,XM_018043454.1:novel_566,XM_018064894.1:novel_1187,XM_018051120.1:novel_1271,XM_0…
Environmental Information Processing	Signal transduction	Rap1 signaling pathway	ko04015	73	596	0.905	1	XM_005680534.3:chi-miR-146b-3p,XM_018055245.1:chi-miR-1271-3p,XM_018055278.1:chi-miR-1271-3p,XM_005688450.3:novel_1187,XR_001918791.1:chi-miR-1271-3p,XM_005683284.3:novel_566,XM_018066959.1:novel_438,XM_005680984.3:novel_566,XM_005692844.3:novel_566,XM_018039821.1:novel_438,XM_018039821.1:novel_566,XM_018041114.1:novel_1271,XM_018055298.1:chi-miR-1271-3p,XM_018049156.1:novel_1271,XM_018039820.1:n…
Environmental Information Processing	Signal transduction	Sphingolipid signaling pathway	ko04071	36	306	0.889	1	XM_005681862.2:chi-miR-133b,XM_013966440.2:chi-miR-146b-3p,XM_018058481.1:novel_566,XM_018066959.1:novel_438,XM_018059997.1:novel_566,XM_013964768.2:chi-miR-133b,XM_018066961.1:novel_438,XM_005681861.3:chi-miR-133b,XM_005690366.3:novel_566,XM_018049691.1:chi-miR-133b,XM_018038793.1:novel_566,XM_018058480.1:novel_566,XM_018049689.1:chi-miR-133b,XM_018065431.1:novel_438,XM_018065431.1:novel_566,XM_…
Environmental Information Processing	Signal transduction	VEGF signaling pathway	ko04370	24	178	0.611	1	XM_018066958.1:novel_438,XM_018038792.1:novel_1187,XM_018038791.1:novel_1187,XM_018054405.1:novel_1263,XM_018065433.1:novel_566,XM_018066959.1:novel_438,XM_018046310.1:novel_1187,XM_018054409.1:novel_1263,XM_018066961.1:novel_438,XM_018042791.1:novel_1187,XM_018065432.1:novel_438,XM_018065432.1:novel_566,XM_018038232.1:novel_1266,XM_018042790.1:novel_1187,XM_018066963.1:novel_438,XM_018038793.1:n…
Environmental Information Processing	Signal transduction	Wnt signaling pathway	ko04310	46	419	0.972	1	XM_005693317.3:novel_566,XM_018054647.1:novel_566,XM_018045951.1:novel_1187,XM_018039659.1:novel_604,XM_018041730.1:novel_438,XM_018065433.1:novel_566,XM_018059324.1:novel_566,XM_018042789.1:novel_566,XM_005698387.3:novel_1187,XM_005698387.3:novel_566,XM_018041228.1:novel_1676,XM_013964769.2:chi-miR-133b,XM_018039044.1:novel_566,XM_013964774.2:chi-miR-133b,XM_018055386.1:novel_566,XM_018065432.1:…
Genetic Information Processing	Folding, sorting and degradation	Proteasome	ko03050	6	55	0.8	1	XM_005685229.3:novel_1187,XM_005685229.3:novel_566,XM_005685228.3:novel_1187,XM_005685228.3:novel_566,XM_005696446.3:chi-miR-133b,XM_018064243.1:novel_566,XM_018054619.1:chi-miR-1271-3p,XM_018054619.1:novel_566,XM_018056869.1:novel_1271
Genetic Information Processing	Folding, sorting and degradation	Protein export	ko03060	2	33	0.956	1	XM_018038214.1:novel_1266,XM_005694119.3:novel_566
Genetic Information Processing	Folding, sorting and degradation	RNA degradation	ko03018	18	173	0.935	1	XM_018051387.1:novel_1187,XM_005692051.3:novel_604,XM_018038639.1:novel_1187,XM_005692050.3:novel_604,XM_018047863.1:novel_1271,XM_005695094.1:novel_1187,XM_013965964.2:novel_1187,XM_018058710.1:novel_1187,XM_018047862.1:novel_1271,XM_018047864.1:novel_1271,XM_005692049.3:novel_604,XM_013971003.2:novel_604,XM_018047859.1:novel_1271,XM_013971002.2:novel_604,XM_013971001.2:novel_604,XM_018047861.1:…
Genetic Information Processing	Folding, sorting and degradation	SNARE interactions in vesicular transport	ko04130	6	63	0.891	1	XR_001917279.1:novel_566,XM_018044403.1:novel_566,XM_018041038.1:novel_566,XM_018064615.1:novel_1187,XM_018048598.1:novel_566,XM_018041039.1:novel_566
Genetic Information Processing	Folding, sorting and degradation	Sulfur relay system	ko04122	4	26	0.503	1	XM_018061854.1:novel_1187,XM_018061854.1:novel_566,XM_018061855.1:novel_1187,XM_018061855.1:novel_566,XM_018058038.1:novel_566,XR_001919437.1:novel_1187,XR_001919437.1:novel_566
Genetic Information Processing	Folding, sorting and degradation	Ubiquitin mediated proteolysis	ko04120	44	372	0.903	1	XM_005701122.3:chi-miR-1271-3p,XM_005695154.3:novel_566,XM_005695154.3:novel_604,XM_018043817.1:chi-miR-1271-3p,XM_018043818.1:chi-miR-1271-3p,XM_018043651.1:novel_566,XM_013968650.2:novel_566,XM_005675543.3:novel_566,XM_018051052.1:novel_1263,XM_018059894.1:chi-miR-1271-3p,XM_005690161.3:novel_1271,XM_005690162.3:novel_1271,XM_018063268.1:novel_566,XM_018046011.1:novel_1187,XM_005690163.3:novel_…
Genetic Information Processing	Replication and repair	DNA replication	ko03030	4	58	0.97	1	XM_005696413.3:chi-miR-133b,XM_005699764.3:novel_1187,XM_013976040.2:chi-miR-1271-3p,XM_005689973.2:chi-miR-1271-3p
Genetic Information Processing	Replication and repair	Fanconi anemia pathway	ko03460	9	115	0.985	1	XM_018067024.1:novel_438,XM_018045530.1:novel_566,XM_018043095.1:novel_1187,XM_018043097.1:novel_1187,XM_005696467.3:novel_566,XM_005696467.3:novel_604,XM_018067022.1:novel_438,XM_018043096.1:novel_1187,XM_018061899.1:novel_1187,XM_018067023.1:novel_438
Genetic Information Processing	Replication and repair	Homologous recombination	ko03440	8	80	0.888	1	XM_018059835.1:novel_360,XM_018043096.1:novel_1187,XM_018059834.1:novel_360,XM_005689973.2:chi-miR-1271-3p,XM_018059836.1:novel_360,XM_018059833.1:novel_360,XM_018043095.1:novel_1187,XM_018043097.1:novel_1187
Genetic Information Processing	Replication and repair	Mismatch repair	ko03430	3	42	0.946	1	XM_005689973.2:chi-miR-1271-3p,XM_018055204.1:chi-miR-133b,XM_018055203.1:chi-miR-133b
Genetic Information Processing	Replication and repair	Non-homologous end-joining	ko03450	4	33	0.697	1	XM_018047007.1:novel_566,XM_005699764.3:novel_1187,XM_018047008.1:novel_566,XM_005679335.3:novel_566
Genetic Information Processing	Replication and repair	Nucleotide excision repair	ko03420	6	81	0.977	1	XM_005690162.3:novel_1271,XM_005690161.3:novel_1271,XM_018065795.1:novel_566,XM_018065790.1:novel_566,XM_005689973.2:chi-miR-1271-3p,XM_005690163.3:novel_1271
Genetic Information Processing	Transcription	Basal transcription factors	ko03022	12	88	0.585	1	XM_005676765.3:novel_566,XM_018042957.1:chi-miR-1271-3p,XM_018050929.1:chi-miR-1271-3p,XM_018039869.1:novel_566,XM_018065790.1:novel_566,XM_013975903.2:chi-miR-1271-3p,XM_013976405.2:chi-miR-133b,XM_018039871.1:novel_566,XM_018042958.1:chi-miR-1271-3p,XM_018043727.1:novel_1263,XM_018043727.1:novel_1271,XM_018039870.1:novel_566,XM_018065795.1:novel_566
Genetic Information Processing	Transcription	RNA polymerase	ko03020	6	46	0.638	1	XM_013971226.1:novel_566,XM_018046016.1:chi-miR-1271-3p,XM_018050470.1:novel_566,XM_005686659.2:novel_1187,XM_005677733.3:chi-miR-1271-3p,XM_005682900.3:novel_566
Genetic Information Processing	Transcription	Spliceosome	ko03040	29	320	0.997	1	XM_018046026.1:novel_566,XM_018043360.1:novel_566,XM_018054591.1:novel_566,NM_001314206.1:novel_566,XM_005676299.3:novel_389,XM_013962444.2:novel_1187,XM_018038639.1:novel_1187,XM_005696569.3:novel_566,XM_005676300.3:novel_389,XM_018054589.1:novel_566,XM_018051166.1:novel_1266,XM_018059839.1:novel_42,XM_005677673.3:novel_1187,XM_018045027.1:novel_566,XM_018055373.1:novel_566,XM_018043359.1:novel_…
Genetic Information Processing	Translation	mRNA surveillance pathway	ko03015	32	226	0.5	1	XM_018043452.1:novel_566,XM_018062632.1:novel_604,XM_018040205.1:chi-miR-1271-3p,XM_018043394.1:novel_566,XM_018054587.1:novel_566,XM_018058736.1:novel_1187,XM_018055960.1:novel_389,XM_005699866.3:novel_566,XM_018050441.1:novel_566,XM_005691015.3:novel_566,XM_018054588.1:novel_566,XM_018040423.1:novel_438,XM_018040203.1:chi-miR-1271-3p,XM_018040206.1:chi-miR-1271-3p,XM_018043454.1:novel_566,XM_01…
Genetic Information Processing	Translation	Ribosome biogenesis in eukaryotes	ko03008	17	134	0.706	1	XM_005687966.3:novel_566,XM_018057141.1:novel_566,XM_018062196.1:novel_438,XM_005691570.3:chi-miR-133b,XM_005697566.3:chi-miR-1271-3p,XM_018057143.1:novel_566,XM_013965964.2:novel_1187,XM_005687965.3:novel_566,XM_018062198.1:novel_438,XM_018051861.1:novel_566,XM_005687964.2:novel_566,XM_005692184.3:novel_438,XM_005697564.3:chi-miR-1271-3p,XM_005685447.3:novel_1263,XM_018066123.1:novel_1187,XM_005…
Genetic Information Processing	Translation	Ribosome	ko03010	30	267	0.922	1	XM_005701764.3:chi-miR-146b-3p,XM_018054272.1:novel_604,NM_001314331.1:novel_604,XM_018067105.1:novel_42,XM_005701030.2:chi-miR-1271-3p,XM_005694143.3:novel_473,XM_013969454.2:novel_566,XM_005686585.3:chi-miR-133b,NM_001285749.1:novel_566,XM_005687020.3:novel_566,XM_013973310.2:novel_566,XM_005691668.3:novel_566,XM_005696348.3:novel_1187,XM_018051023.1:chi-miR-1271-3p,XM_005677678.3:chi-miR-1271-…
Genetic Information Processing	Translation	RNA transport	ko03013	39	341	0.929	1	XM_018039723.1:novel_643,XM_005695120.2:novel_1271,XM_005695120.2:novel_566,XM_018057141.1:novel_566,XM_005676676.2:novel_1187,XM_018054591.1:novel_566,XM_005687965.3:novel_566,XM_018057143.1:novel_566,XM_018061014.1:chi-miR-1271-3p,XM_018054589.1:novel_566,XM_018066121.1:novel_1271,XM_018066121.1:novel_566,XM_018055954.1:novel_389,XM_018054590.1:novel_566,XM_005676710.3:novel_1187,XM_018054585.1…
Metabolism	Amino acid metabolism	Alanine, aspartate and glutamate metabolism	ko00250	8	77	0.861	1	NM_001285706.1:novel_1187,NM_001285706.1:novel_566,XM_018064489.1:chi-miR-133b,XM_018064478.1:chi-miR-133b,XM_005696784.3:novel_566,XM_005678611.3:novel_566,XM_018054760.1:chi-miR-1271-3p,XM_018039822.1:novel_1187,XM_018043532.1:novel_566
Metabolism	Amino acid metabolism	Arginine biosynthesis	ko00220	2	32	0.95	1	XM_018039822.1:novel_1187,NM_001285706.1:novel_1187,NM_001285706.1:novel_566
Metabolism	Amino acid metabolism	Cysteine and methionine metabolism	ko00270	12	94	0.679	1	XM_018057752.1:chi-miR-133b,XM_005688485.3:chi-miR-133b,XM_018059250.1:novel_1187,XM_018042442.1:chi-miR-1271-3p,XM_018062743.1:chi-miR-1271-3p,XM_018042446.1:chi-miR-1271-3p,XM_018042443.1:chi-miR-1271-3p,XR_001918835.1:novel_1187,XM_018062742.1:chi-miR-1271-3p,XM_018057711.1:chi-miR-1271-3p,XM_018042444.1:chi-miR-1271-3p,XM_005688486.3:chi-miR-133b
Metabolism	Amino acid metabolism	Tyrosine metabolism	ko00350	7	78	0.933	1	XM_018042918.1:novel_566,XM_018065149.1:novel_566,XM_018065147.1:novel_566,XM_018042919.1:novel_566,XM_018064010.1:novel_566,XM_018064010.1:novel_604,XM_018065148.1:novel_566,XM_018060897.1:novel_1263
Metabolism	Amino acid metabolism	Valine, leucine and isoleucine degradation	ko00280	10	86	0.781	1	XM_018067177.1:novel_566,XM_018054448.1:novel_1187,XM_018064739.1:novel_566,XM_018062743.1:chi-miR-1271-3p,XM_018061122.1:novel_1187,XM_018062742.1:chi-miR-1271-3p,XM_018064736.1:novel_566,XM_005709669.3:novel_1187,XM_018061873.1:novel_566,XM_018054449.1:novel_1187
Metabolism	Biosynthesis of other secondary metabolites	Caffeine metabolism	ko00232	1	13	0.859	1	XM_018066616.1:chi-miR-1271-3p
Metabolism	Biosynthesis of other secondary metabolites	Isoquinoline alkaloid biosynthesis	ko00950	4	32	0.673	1	XM_018065149.1:novel_566,XM_018065147.1:novel_566,XM_018065148.1:novel_566,XM_018064010.1:novel_566,XM_018064010.1:novel_604
Metabolism	Carbohydrate metabolism	Amino sugar and nucleotide sugar metabolism	ko00520	14	98	0.511	1	XM_018048860.1:novel_566,XM_018042326.1:novel_1187,XM_005697494.3:novel_566,XM_018050631.1:novel_1187,XM_018062294.1:chi-miR-133b,XM_018050630.1:novel_1187,XM_018050632.1:novel_1187,XM_018040670.1:novel_566,XM_013974851.2:novel_566,XM_013963394.2:novel_1187,XM_018040317.1:novel_1187,XM_018040318.1:novel_1187,XM_018040669.1:novel_566,XM_018048861.1:novel_566
Metabolism	Carbohydrate metabolism	Ascorbate and aldarate metabolism	ko00053	3	57	0.99	1	XM_018064736.1:novel_566,XM_005709669.3:novel_1187,XM_018064739.1:novel_566
Metabolism	Carbohydrate metabolism	Butanoate metabolism	ko00650	6	53	0.77	1	XM_018061122.1:novel_1187,XM_018064489.1:chi-miR-133b,XM_018046459.1:novel_1187,XM_005696784.3:novel_566,XM_018046468.1:novel_1187,XM_018064478.1:chi-miR-133b
Metabolism	Carbohydrate metabolism	Citrate cycle (TCA cycle)	ko00020	3	59	0.992	1	XM_005688314.3:novel_438,XM_018048823.1:novel_566,XM_005677156.3:novel_566
Metabolism	Carbohydrate metabolism	Inositol phosphate metabolism	ko00562	19	185	0.947	1	XM_013972683.2:chi-miR-1271-3p,XM_018059408.1:novel_566,XM_018044600.1:novel_389,XM_005677609.3:novel_566,XM_005693310.3:chi-miR-1271-3p,XM_018066970.1:novel_604,XR_001919227.1:chi-miR-1271-3p,XM_013973421.2:novel_1271,XM_018066174.1:chi-miR-1271-3p,XM_005677610.3:novel_566,XM_018064389.1:chi-miR-1271-3p,XM_018042789.1:novel_566,XM_018065259.1:novel_1187,XM_018065262.1:novel_1187,XM_018066969.1:n…
Metabolism	Carbohydrate metabolism	Pentose and glucuronate interconversions	ko00040	2	63	0.999	1	XM_013963513.2:novel_1187,XM_005692697.3:novel_566
Metabolism	Carbohydrate metabolism	Propanoate metabolism	ko00640	8	58	0.575	1	XM_018064174.1:novel_566,XM_018064172.1:novel_566,XM_018064170.1:novel_566,XM_018064173.1:novel_566,XM_018064168.1:novel_566,XM_018064169.1:novel_566,XM_018057751.1:novel_566,XM_018064171.1:novel_566
Metabolism	Carbohydrate metabolism	Starch and sucrose metabolism	ko00500	8	57	0.554	1	XR_001296160.2:novel_1187,XM_013963394.2:novel_1187,XM_018046851.1:novel_389,XM_018042326.1:novel_1187,XM_018050631.1:novel_1187,XM_018062294.1:chi-miR-133b,XM_018050632.1:novel_1187,XM_018050630.1:novel_1187
Metabolism	Energy metabolism	Carbon fixation in photosynthetic organisms	ko00710	4	35	0.741	1	XM_018064308.1:novel_566,XM_018048548.1:novel_1187,XM_018043262.1:novel_604,XM_005684137.3:chi-miR-1271-3p
Metabolism	Energy metabolism	Carbon fixation pathways in prokaryotes	ko00720	2	42	0.986	1	XM_018048823.1:novel_566,XM_018057751.1:novel_566
Metabolism	Energy metabolism	Nitrogen metabolism	ko00910	5	36	0.58	1	XM_018052133.1:novel_566,XM_005691856.3:novel_1187,XM_005683839.3:novel_566,XM_018052132.1:novel_566,XM_018062093.1:chi-miR-1271-3p
Metabolism	Energy metabolism	Oxidative phosphorylation	ko00190	14	185	0.998	1	XM_018064681.1:novel_566,XM_005692304.2:novel_566,XM_005677156.3:novel_566,XM_018058513.1:novel_1187,XM_018058512.1:novel_1187,XM_018058511.1:novel_1187,XM_018043470.1:chi-miR-1271-3p,XM_018065717.1:novel_1187,XM_013963581.2:novel_1790,XM_018044993.1:novel_566,XM_013975625.2:novel_1263,XM_013975625.2:novel_438,XM_005687038.2:chi-miR-1271-3p,XM_018044991.1:novel_566,XM_005697738.3:novel_1187
Metabolism	Glycan biosynthesis and metabolism	Glycosaminoglycan biosynthesis - chondroitin sulfate / dermatan sulfate	ko00532	5	45	0.774	1	XM_018041007.1:chi-miR-1271-3p,XM_018041008.1:chi-miR-1271-3p,XM_005685609.3:novel_566,XM_018042390.1:chi-miR-133b,XM_018043846.1:novel_42
Metabolism	Glycan biosynthesis and metabolism	Glycosaminoglycan degradation	ko00531	2	39	0.98	1	XM_018049881.1:novel_566,XM_018049880.1:novel_566
Metabolism	Glycan biosynthesis and metabolism	Glycosphingolipid biosynthesis - ganglio series	ko00604	4	38	0.798	1	XM_013974425.2:novel_1187,XM_018038589.1:novel_438,XM_018038588.1:novel_438,XM_013974426.2:novel_1187
Metabolism	Glycan biosynthesis and metabolism	Glycosphingolipid biosynthesis - globo and isoglobo series	ko00603	1	36	0.996	1	XM_018062732.1:novel_604
Metabolism	Glycan biosynthesis and metabolism	Glycosylphosphatidylinositol(GPI)-anchor biosynthesis	ko00563	8	75	0.841	1	XM_018039959.1:chi-miR-1271-3p,XM_018049894.1:chi-miR-133b,XM_018039960.1:chi-miR-1271-3p,XM_018039961.1:chi-miR-1271-3p,XR_001917210.1:chi-miR-1271-3p,XM_018049893.1:chi-miR-133b,XM_018039958.1:chi-miR-1271-3p,XM_005687244.3:chi-miR-1271-3p
Metabolism	Glycan biosynthesis and metabolism	Mucin type O-glycan biosynthesis	ko00512	1	54	1	1	XM_018055469.1:novel_1187
Metabolism	Glycan biosynthesis and metabolism	Other glycan degradation	ko00511	4	32	0.673	1	NM_001314340.1:novel_1187,XM_018049756.1:chi-miR-1271-3p,XM_018049756.1:novel_1271,XM_005677401.2:novel_566,NM_001285691.1:novel_566
Metabolism	Lipid metabolism	alpha-Linolenic acid metabolism	ko00592	8	63	0.671	1	XM_018054912.1:novel_1263,XM_018067177.1:novel_566,XM_018054405.1:novel_1263,XM_018054408.1:novel_1263,XM_018054409.1:novel_1263,XM_018054411.1:novel_1263,XM_018054406.1:novel_1263,XM_018054407.1:novel_1263
Metabolism	Lipid metabolism	Arachidonic acid metabolism	ko00590	21	187	0.887	1	XM_018041713.1:novel_566,XM_018054411.1:novel_1263,XM_018054408.1:novel_1263,XM_013975181.2:novel_438,XM_018054406.1:novel_1263,XM_018063177.1:novel_566,XM_005698251.3:novel_1187,XM_018054407.1:novel_1263,XM_013967056.2:novel_566,XM_018054409.1:novel_1263,XM_013975088.2:novel_1187,XM_005678341.3:chi-miR-146b-3p,XM_005695962.3:novel_1187,XM_018046561.1:novel_1187,XM_018052678.1:novel_566,XM_018041…
Metabolism	Lipid metabolism	Biosynthesis of unsaturated fatty acids	ko01040	2	38	0.977	1	XM_018053994.1:novel_566,XM_018067177.1:novel_566
Metabolism	Lipid metabolism	Fatty acid elongation	ko00062	2	46	0.992	1	XM_018053994.1:novel_566,XM_005698356.2:novel_566
Metabolism	Lipid metabolism	Sphingolipid metabolism	ko00600	5	103	0.999	1	XM_005677401.2:novel_566,XM_013966440.2:chi-miR-146b-3p,XM_005701596.3:novel_566,XM_005692177.3:novel_566,XM_018044467.1:novel_566
Metabolism	Lipid metabolism	Steroid biosynthesis	ko00100	5	51	0.859	1	XM_018052364.1:chi-miR-1271-3p,XM_005687291.3:chi-miR-133b,XM_018052368.1:chi-miR-1271-3p,XM_005678362.3:chi-miR-1271-3p,XM_018047698.1:novel_1187
Metabolism	Lipid metabolism	Steroid hormone biosynthesis	ko00140	15	158	0.966	1	XM_005701375.3:novel_1271,XM_018058132.1:novel_604,XM_005680326.3:novel_1187,XM_005680325.3:novel_1187,XM_013975088.2:novel_1187,XM_018058109.1:novel_604,XM_018066616.1:chi-miR-1271-3p,XM_018041713.1:novel_566,XM_018038920.1:novel_1187,XM_013975181.2:novel_438,XM_018041628.1:novel_566,XM_018063177.1:novel_566,XM_005691832.3:novel_1187,XM_018058131.1:novel_604,XM_005698251.3:novel_1187
Metabolism	Lipid metabolism	Synthesis and degradation of ketone bodies	ko00072	2	21	0.814	1	XM_018046459.1:novel_1187,XM_018046468.1:novel_1187
Metabolism	Metabolism of cofactors and vitamins	Biotin metabolism	ko00780	1	6	0.595	1	XM_018052778.1:novel_566
Metabolism	Metabolism of cofactors and vitamins	Lipoic acid metabolism	ko00785	1	6	0.595	1	XM_013969771.2:novel_389
Metabolism	Metabolism of cofactors and vitamins	Nicotinate and nicotinamide metabolism	ko00760	11	76	0.502	1	XM_018054714.1:novel_604,XM_018064802.1:chi-miR-1271-3p,XM_018064802.1:novel_566,XM_005686981.2:novel_566,XM_018060498.1:novel_566,XM_018050848.1:novel_1187,XM_005684823.3:chi-miR-133b,XM_013967875.2:novel_566,XM_018040916.1:chi-miR-1271-3p,XM_013967874.2:novel_566,XM_018050849.1:novel_1187,XM_018060497.1:novel_566
Metabolism	Metabolism of cofactors and vitamins	Pantothenate and CoA biosynthesis	ko00770	3	48	0.972	1	XM_018062742.1:chi-miR-1271-3p,XM_018066374.1:novel_566,XM_018062743.1:chi-miR-1271-3p
Metabolism	Metabolism of cofactors and vitamins	Porphyrin and chlorophyll metabolism	ko00860	8	81	0.895	1	XM_018041251.1:novel_566,NM_001285567.1:chi-miR-1271-3p,XM_018041250.1:novel_566,XM_018064681.1:novel_566,XM_018039721.1:chi-miR-1271-3p,XM_018041249.1:novel_566,XM_018041248.1:novel_566,XM_005679337.3:novel_1187,XM_005679337.3:novel_566
Metabolism	Metabolism of cofactors and vitamins	Retinol metabolism	ko00830	16	127	0.713	1	XM_018041713.1:novel_566,XM_013975181.2:novel_438,XM_005690659.3:novel_1187,XM_005676006.3:novel_566,XM_018063177.1:novel_566,XM_005698251.3:novel_1187,XM_005680326.3:novel_1187,XM_018061761.1:novel_1187,XM_013975088.2:novel_1187,XM_018066616.1:chi-miR-1271-3p,XM_005680325.3:novel_1187,XM_005680319.3:novel_1187,XM_018046561.1:novel_1187,XM_018041628.1:novel_566,XM_005686006.2:chi-miR-133b,XM_0057…
Metabolism	Metabolism of other amino acids	Cyanoamino acid metabolism	ko00460	2	12	0.516	1	XM_018064444.1:chi-miR-1271-3p,XM_018064444.1:novel_566,XM_005693420.3:novel_566
Metabolism	Metabolism of other amino acids	Phosphonate and phosphinate metabolism	ko00440	3	19	0.509	1	XM_018065452.1:novel_438,XM_018065450.1:novel_438,XM_018065451.1:novel_438
Metabolism	Overview	2-Oxocarboxylic acid metabolism	ko01210	3	33	0.859	1	XM_018062743.1:chi-miR-1271-3p,XM_018048823.1:novel_566,XM_018062742.1:chi-miR-1271-3p
Metabolism	Overview	Biosynthesis of amino acids	ko01230	20	144	0.551	1	XM_005688914.3:chi-miR-1271-3p,XM_018062743.1:chi-miR-1271-3p,XM_018044448.1:novel_1168,XM_018048548.1:novel_1187,XM_018062742.1:chi-miR-1271-3p,XM_018042443.1:chi-miR-1271-3p,XM_018047863.1:novel_1271,XM_018048823.1:novel_566,XM_018042442.1:chi-miR-1271-3p,XM_018039822.1:novel_1187,XM_018064308.1:novel_566,XM_018047864.1:novel_1271,XM_018043944.1:novel_1263,XM_018047862.1:novel_1271,XM_018042446…
Metabolism	Overview	Carbon metabolism	ko01200	29	204	0.494	1	XM_018050632.1:novel_1187,XM_018043093.1:novel_566,XM_005688179.3:novel_566,XM_018047863.1:novel_1271,XM_018048823.1:novel_566,XM_018050631.1:novel_1187,XM_018042326.1:novel_1187,XM_018048548.1:novel_1187,XM_018044448.1:novel_1168,XM_018052009.1:chi-miR-1271-3p,XM_018052009.1:novel_566,XM_013963394.2:novel_1187,XM_013975908.2:novel_566,XM_005677156.3:novel_566,XM_018050630.1:novel_1187,XM_0180453…
Metabolism	Xenobiotics biodegradation and metabolism	Drug metabolism - cytochrome P450	ko00982	17	125	0.59	1	XM_018039165.1:novel_1266,XM_005690633.3:novel_360,XM_005701375.3:novel_1271,XM_018045877.1:novel_1187,XM_018042919.1:novel_566,XM_018048426.1:chi-miR-133b,XM_018045875.1:novel_1187,XM_018066616.1:chi-miR-1271-3p,XM_018045879.1:novel_1187,XM_018046469.1:novel_1187,XM_018042918.1:novel_566,XM_018045878.1:novel_1187,XM_005690637.3:chi-miR-146b-3p,XM_018045880.1:novel_1187,XM_005696426.3:novel_1266,…
Metabolism	Xenobiotics biodegradation and metabolism	Drug metabolism - other enzymes	ko00983	8	99	0.975	1	XM_018056019.1:novel_1187,XR_001918870.1:novel_566,XM_018056018.1:novel_1187,XM_018056020.1:novel_1187,XM_018062086.1:novel_566,XM_018046435.1:novel_604,XM_018062084.1:novel_566,XM_018056021.1:novel_1187
Organismal Systems	Aging	Longevity regulating pathway - multiple species	ko04213	21	154	0.586	1	XM_018062825.1:novel_566,NM_001314206.1:novel_566,XM_018058572.1:novel_566,XM_005680534.3:chi-miR-146b-3p,XM_018062822.1:novel_566,XM_018044312.1:chi-miR-146b-3p,XM_018058573.1:novel_566,XM_005696569.3:novel_566,XM_018048388.1:chi-miR-1271-3p,XM_018048388.1:novel_1187,XM_018047050.1:chi-miR-1271-3p,XM_005680535.3:chi-miR-146b-3p,XM_018051135.1:novel_566,XM_018062826.1:novel_566,XM_005680532.3:chi…
Organismal Systems	Circulatory system	Adrenergic signaling in cardiomyocytes	ko04261	47	399	0.915	1	XM_005677481.3:chi-miR-1271-3p,XM_018038788.1:chi-miR-1271-3p,XM_018043452.1:novel_566,XM_018043394.1:novel_566,XM_018047050.1:chi-miR-1271-3p,XM_018050857.1:novel_438,XM_018050857.1:novel_566,XM_018038396.1:novel_566,XM_018042975.1:novel_1187,XM_018044277.1:chi-miR-1271-3p,XM_005699866.3:novel_566,XM_018052359.1:novel_1263,XM_018052358.1:novel_1263,XM_018054605.1:novel_1271,XM_005686948.3:novel_…
Organismal Systems	Circulatory system	Cardiac muscle contraction	ko04260	15	157	0.963	1	XM_018044272.1:chi-miR-1271-3p,XM_005677233.3:chi-miR-1271-3p,XM_005693736.3:novel_566,XM_018044277.1:chi-miR-1271-3p,XM_005693737.2:novel_566,XM_018063040.1:novel_566,XM_018054605.1:novel_1271,XM_005677461.3:novel_1187,XM_005693739.1:novel_566,XM_018064993.1:novel_566,XM_018044274.1:chi-miR-1271-3p,XM_018063975.1:novel_566,NM_001314239.1:chi-miR-1271-3p,XM_018063038.1:novel_566,XM_005697738.3:no…
Organismal Systems	Development	Dorso-ventral axis formation	ko04320	7	74	0.908	1	XM_018052869.1:novel_1266,XM_018046859.1:novel_1263,XM_018048388.1:chi-miR-1271-3p,XM_018048388.1:novel_1187,XM_018061903.1:novel_1187,XM_018061902.1:novel_1187,XM_018061901.1:novel_1187,XM_018061900.1:novel_1187
Organismal Systems	Development	Osteoclast differentiation	ko04380	42	302	0.543	1	XM_005700924.3:novel_566,XM_018067161.1:novel_566,XM_018049689.1:chi-miR-133b,XM_005681861.3:chi-miR-133b,XM_005685223.3:novel_438,XM_005685222.3:novel_438,XM_018049691.1:chi-miR-133b,XM_018038793.1:novel_566,XM_018039658.1:novel_604,XM_018063487.1:novel_566,XM_018041972.1:novel_1263,XM_018060701.1:novel_438,XM_013964768.2:chi-miR-133b,XM_018050987.1:novel_566,XM_005681862.2:chi-miR-133b,XR_00191…
Organismal Systems	Digestive system	Bile secretion	ko04976	20	180	0.893	1	XM_018058572.1:novel_566,XM_018044274.1:chi-miR-1271-3p,XM_005675307.3:novel_566,XM_005685100.3:novel_566,XM_018056322.1:novel_643,XM_018063529.1:novel_566,XM_018058573.1:novel_566,XM_005699804.2:novel_1187,XM_005686021.2:chi-miR-1271-3p,XM_018044272.1:chi-miR-1271-3p,XM_018056323.1:novel_643,XM_018047050.1:chi-miR-1271-3p,XM_018063528.1:novel_566,XM_018040729.1:novel_566,XM_018062684.1:novel_438…
Organismal Systems	Digestive system	Carbohydrate digestion and absorption	ko04973	10	86	0.781	1	XM_018044277.1:chi-miR-1271-3p,XM_018046851.1:novel_389,XM_018044272.1:chi-miR-1271-3p,XM_005677233.3:chi-miR-1271-3p,XM_018060532.1:novel_1271,XM_018060532.1:novel_566,XM_018042326.1:novel_1187,XM_018044274.1:chi-miR-1271-3p,XM_018050630.1:novel_1187,XM_018050632.1:novel_1187,XM_018050631.1:novel_1187
Organismal Systems	Digestive system	Fat digestion and absorption	ko04975	9	98	0.943	1	XM_013976798.2:novel_438,XM_018059331.1:novel_1187,XM_018054912.1:novel_1263,XM_018040401.1:novel_438,XM_005687291.3:chi-miR-133b,XM_018058960.1:novel_566,XM_005690001.2:chi-miR-1271-3p,XM_018059332.1:novel_1187,XM_018056130.1:novel_1187
Organismal Systems	Digestive system	Gastric acid secretion	ko04971	27	196	0.566	1	XM_018064071.1:chi-miR-133b,XM_018044272.1:chi-miR-1271-3p,XM_018039386.1:chi-miR-133b,XM_018042789.1:novel_566,XM_018058573.1:novel_566,XM_018039262.1:novel_566,XM_018044991.1:novel_566,XM_018044274.1:chi-miR-1271-3p,XM_005683169.3:novel_604,XM_018058572.1:novel_566,XM_018053706.1:novel_566,XM_018038897.1:novel_438,XM_005677233.3:chi-miR-1271-3p,XM_018039261.1:novel_566,XM_018042975.1:novel_1187…
Organismal Systems	Digestive system	Mineral absorption	ko04978	6	75	0.961	1	XM_018044274.1:chi-miR-1271-3p,NM_001285567.1:chi-miR-1271-3p,XM_013964037.2:novel_604,XM_018044277.1:chi-miR-1271-3p,XM_018044272.1:chi-miR-1271-3p,XM_005677233.3:chi-miR-1271-3p
Organismal Systems	Digestive system	Pancreatic secretion	ko04972	19	215	0.992	1	XM_018064437.1:novel_566,XM_005678147.3:novel_566,XM_018040729.1:novel_566,XM_005687291.3:chi-miR-133b,XM_018047050.1:chi-miR-1271-3p,XM_005677233.3:chi-miR-1271-3p,XM_018064435.1:novel_566,XM_018042975.1:novel_1187,XM_018044277.1:chi-miR-1271-3p,XM_018042415.1:novel_1187,XM_018064434.1:novel_566,XM_005686948.3:novel_566,XM_018044274.1:chi-miR-1271-3p,XM_018038897.1:novel_438,XM_018058572.1:novel…
Organismal Systems	Digestive system	Salivary secretion	ko04970	24	200	0.82	1	NM_001285545.1:novel_604,XM_018052359.1:novel_1263,XM_005677233.3:chi-miR-1271-3p,XM_018044277.1:chi-miR-1271-3p,XM_005680110.3:novel_438,XM_018042415.1:novel_1187,XM_005686948.3:novel_566,XM_018052358.1:novel_1263,XM_018040729.1:novel_566,XM_018047050.1:chi-miR-1271-3p,XM_005692619.3:novel_1271,XM_018044272.1:chi-miR-1271-3p,NM_001285577.1:novel_566,XM_018047813.1:novel_438,XM_018047812.1:novel_…
Organismal Systems	Endocrine system	Aldosterone synthesis and secretion	ko04925	28	252	0.925	1	XM_005683169.3:novel_604,XM_018062483.1:novel_1187,XM_018038897.1:novel_438,XM_018058572.1:novel_566,XM_005682568.3:novel_438,XM_005682568.3:novel_566,XM_018038920.1:novel_1187,XM_018059170.1:novel_1271,XM_005682567.2:novel_438,XM_005682567.2:novel_566,XM_018062482.1:novel_1187,XM_018042789.1:novel_566,XM_018040760.1:novel_566,XM_018058573.1:novel_566,XM_018047736.1:novel_1263,XM_018045491.1:nove…
Organismal Systems	Endocrine system	Ovarian Steroidogenesis	ko04913	19	142	0.62	1	XM_005691832.3:novel_1187,XM_018047050.1:chi-miR-1271-3p,XM_018054407.1:novel_1263,XM_018054411.1:novel_1263,XM_018054408.1:novel_1263,XM_005680535.3:chi-miR-146b-3p,XM_005680532.3:chi-miR-146b-3p,XM_018051135.1:novel_566,XM_018054406.1:novel_1263,XM_018040729.1:novel_566,XM_018051134.1:novel_566,XM_005686948.3:novel_566,NM_001285636.1:novel_604,XM_005678341.3:chi-miR-146b-3p,XM_018058572.1:novel…
Organismal Systems	Endocrine system	Oxytocin signaling pathway	ko04921	44	406	0.975	1	XM_018054408.1:novel_1263,XM_018051946.1:chi-miR-1271-3p,XM_018048388.1:chi-miR-1271-3p,XM_018048388.1:novel_1187,XM_018047050.1:chi-miR-1271-3p,XM_018043394.1:novel_566,XM_018066962.1:novel_438,XM_018066960.1:novel_438,XM_018054407.1:novel_1263,XM_018066963.1:novel_438,XM_018039261.1:novel_566,XM_018046143.1:novel_1187,XM_018046143.1:novel_566,XM_018039260.1:novel_566,XM_018045873.1:novel_643,XM…
Organismal Systems	Endocrine system	Regulation of lipolysis in adipocyte	ko04923	18	135	0.625	1	XM_018062483.1:novel_1187,XM_018058572.1:novel_566,XM_018053896.1:novel_1187,XM_018059997.1:novel_566,XM_018044312.1:chi-miR-146b-3p,XM_018058573.1:novel_566,XM_018062482.1:novel_1187,XM_018047050.1:chi-miR-1271-3p,XM_005684061.3:novel_566,XM_005684062.3:novel_566,XM_018040729.1:novel_566,XM_018051135.1:novel_566,XM_005686948.3:novel_566,XM_018062484.1:novel_1187,XM_018051134.1:novel_566,XM_01804…
Organismal Systems	Endocrine system	Renin secretion	ko04924	14	183	0.997	1	XM_005690366.3:novel_566,XM_018046143.1:novel_1187,XM_018046143.1:novel_566,XM_018039817.1:novel_566,XM_018065327.1:novel_566,XM_018065326.1:novel_566,NM_001314245.1:novel_566,XM_018056311.1:novel_1263,XM_018042789.1:novel_566,XM_018045873.1:novel_643,XM_018042415.1:novel_1187,XM_018059997.1:novel_566,XM_005678147.3:novel_566,XM_018038897.1:novel_438,XM_018064017.1:novel_604
Organismal Systems	Endocrine system	Thyroid hormone signaling pathway	ko04919	35	300	0.897	1	XM_018044277.1:chi-miR-1271-3p,XM_018055386.1:novel_566,XM_018043122.1:novel_1213,XM_018043122.1:novel_389,XM_018066963.1:novel_438,XM_018066970.1:novel_604,XM_005709569.2:novel_1271,XR_001919227.1:chi-miR-1271-3p,XM_018066960.1:novel_438,XM_018066962.1:novel_438,XM_018050492.1:novel_566,XM_018048388.1:chi-miR-1271-3p,XM_018048388.1:novel_1187,XM_018066958.1:novel_438,XM_018042789.1:novel_566,XM_…
Organismal Systems	Environmental adaptation	Circadian entrainment	ko04713	26	281	0.994	1	XM_005699629.3:novel_566,XM_018048555.1:novel_1187,XM_005683169.3:novel_604,XM_018038897.1:novel_438,XM_018058572.1:novel_566,XM_005678934.3:novel_1187,XM_018056311.1:novel_1263,XM_018042789.1:novel_566,XM_018040760.1:novel_566,XM_018058573.1:novel_566,XM_018045491.1:novel_1187,XM_005683168.3:novel_604,XM_018047050.1:chi-miR-1271-3p,XM_018064613.1:novel_566,XM_018064614.1:novel_566,XM_018040761.1…
Organismal Systems	Environmental adaptation	Circadian rhythm	ko04710	8	112	0.992	1	XM_018065490.1:chi-miR-1271-3p,XM_018064613.1:novel_566,XM_018064614.1:novel_566,XM_018040197.1:chi-miR-1271-3p,XM_018064610.1:novel_566,XM_018064612.1:novel_566,XM_018064611.1:novel_566,NM_001285647.1:novel_566
Organismal Systems	Excretory system	Vasopressin-regulated water reabsorption	ko04962	14	118	0.785	1	XM_005693844.3:novel_1187,XM_018050857.1:novel_438,XM_018050857.1:novel_566,XM_005677481.3:chi-miR-1271-3p,XM_005682568.3:novel_438,XM_005682568.3:novel_566,XM_005682567.2:novel_438,XM_005682567.2:novel_566,XM_018059170.1:novel_1271,XM_018046152.1:chi-miR-1271-3p,XM_018040729.1:novel_566,XM_018047814.1:novel_1187,XM_005677480.3:chi-miR-1271-3p,XM_018064615.1:novel_1187,XM_005686948.3:novel_566,XM…
Organismal Systems	Immune system	Antigen processing and presentation	ko04612	17	142	0.79	1	NM_001314188.1:novel_566,XM_005680940.3:chi-miR-1271-3p,XM_018038903.1:novel_566,XM_005696526.3:novel_566,XM_005696569.3:novel_566,XM_005696445.3:novel_1790,NM_001314206.1:novel_566,XM_018038884.1:chi-miR-1271-3p,XM_018038877.1:novel_1187,XM_018054619.1:chi-miR-1271-3p,XM_018054619.1:novel_566,XM_018038824.1:chi-miR-1271-3p,XM_005696570.3:novel_566,XM_005696206.3:novel_566,NM_001314245.1:novel_56…
Organismal Systems	Immune system	B cell receptor signaling pathway	ko04662	23	181	0.723	1	XM_018048388.1:chi-miR-1271-3p,XM_018048388.1:novel_1187,XM_018066960.1:novel_438,XM_018065431.1:novel_438,XM_018065431.1:novel_566,XM_018066962.1:novel_438,XM_018042977.1:novel_1213,XM_018042977.1:novel_389,XM_018056168.1:novel_1187,XM_018043043.1:novel_1213,XM_018043043.1:novel_389,XM_018039658.1:novel_604,XM_018066963.1:novel_438,XM_018043122.1:novel_1213,XM_018043122.1:novel_389,XM_018065432.…
Organismal Systems	Immune system	Chemokine signaling pathway	ko04062	57	403	0.487	1	XM_018065118.1:novel_566,XM_018040729.1:novel_566,XM_018042977.1:novel_1213,XM_018042977.1:novel_389,XM_018042300.1:novel_566,XM_018043043.1:novel_1213,XM_018043043.1:novel_389,XM_005684037.3:chi-miR-1271-3p,XM_005684037.3:novel_1187,XM_005684037.3:chi-miR-133b,XM_018056168.1:novel_1187,XM_018046209.1:novel_1187,XM_005684040.3:chi-miR-1271-3p,XM_005684040.3:novel_1187,XM_005684040.3:chi-miR-133b,…
Organismal Systems	Immune system	Cytosolic DNA-sensing pathway	ko04623	17	119	0.503	1	XM_018050470.1:novel_566,XM_018060088.1:novel_1187,XM_005677733.3:chi-miR-1271-3p,XM_018062797.1:novel_1266,XM_018046016.1:chi-miR-1271-3p,XM_018038997.1:novel_1187,XM_018060086.1:novel_1187,XM_005682900.3:novel_566,XM_018060087.1:novel_1187,XR_001919541.1:novel_1266,XM_018060083.1:novel_1187,XM_018041972.1:novel_1263,XM_018060089.1:novel_1187,XM_018060085.1:novel_1187,XM_018038998.1:novel_1187,X…
Organismal Systems	Immune system	Fc gamma R-mediated phagocytosis	ko04666	15	225	1	1	XM_018064499.1:novel_1187,XM_018061955.1:novel_1187,XM_018066961.1:novel_438,XM_018066960.1:novel_438,XM_018066962.1:novel_438,XM_018057780.1:novel_1187,XM_018066963.1:novel_438,XM_018066958.1:novel_438,XM_018059408.1:novel_566,XM_018065716.1:novel_1187,XM_018056166.1:novel_1187,XM_018056170.1:novel_1187,XM_018056168.1:novel_1187,XM_018066959.1:novel_438,XM_018056169.1:novel_1187
Organismal Systems	Immune system	Intestinal immune network for IgA production	ko04672	8	83	0.91	1	XM_005696206.3:novel_566,NM_001314188.1:novel_566,XM_018051888.1:novel_1271,XM_018051877.1:novel_438,XM_005696526.3:novel_566,XM_018051883.1:novel_438,XM_005690418.3:novel_1187,XM_018042300.1:novel_566
Organismal Systems	Immune system	Leukocyte transendothelial migration	ko04670	26	266	0.985	1	XM_005690962.3:novel_438,XM_018060701.1:novel_438,XM_005684041.3:chi-miR-1271-3p,XM_005684041.3:novel_1187,XM_005684041.3:chi-miR-133b,XM_018038791.1:novel_1187,XM_005681533.3:novel_438,XM_018056169.1:novel_1187,XM_018056166.1:novel_1187,XM_018056170.1:novel_1187,NM_001314269.1:chi-miR-146b-3p,XM_018043357.1:novel_604,XM_013976047.2:novel_438,XM_018038792.1:novel_1187,XM_005684039.3:chi-miR-1271-…
Organismal Systems	Immune system	Natural killer cell mediated cytotoxicity	ko04650	43	322	0.654	1	XM_018046211.1:novel_1187,XM_018048388.1:chi-miR-1271-3p,XM_018048388.1:novel_1187,XM_005684039.3:chi-miR-1271-3p,XM_005684039.3:novel_1187,XM_005684039.3:chi-miR-133b,XM_018066962.1:novel_438,XM_018066960.1:novel_438,XM_018038824.1:chi-miR-1271-3p,XM_018066529.1:novel_566,XM_005684038.3:chi-miR-1271-3p,XM_005684038.3:novel_1187,XM_005684038.3:chi-miR-133b,XM_018066963.1:novel_438,XM_018065432.1:…
Organismal Systems	Immune system	Toll-like receptor signaling pathway	ko04620	31	238	0.695	1	XM_018062797.1:novel_1266,XM_005681861.3:chi-miR-133b,XM_005681863.3:chi-miR-133b,XM_018038997.1:novel_1187,XM_018038793.1:novel_566,XM_018049691.1:chi-miR-133b,XM_018050988.1:novel_566,XM_018060087.1:novel_1187,XM_018060086.1:novel_1187,XM_018038788.1:chi-miR-1271-3p,XM_018049689.1:chi-miR-133b,XM_018060088.1:novel_1187,NM_001285603.1:chi-miR-1271-3p,XM_013964770.2:chi-miR-133b,XM_018038792.1:no…
Organismal Systems	Nervous system	Cholinergic synapse	ko04725	42	306	0.579	1	XM_018042975.1:novel_1187,XM_018051227.1:chi-miR-1271-3p,XM_005686948.3:novel_566,XM_018051233.1:chi-miR-1271-3p,XM_018057545.1:chi-miR-1271-3p,XM_005677480.3:chi-miR-1271-3p,XM_018045873.1:novel_643,XM_018057537.1:chi-miR-1271-3p,XM_018051238.1:novel_1187,XM_018051238.1:novel_566,XM_005677481.3:chi-miR-1271-3p,XM_018053801.1:chi-miR-1271-3p,XM_018057538.1:chi-miR-1271-3p,XM_005690149.3:novel_118…
Organismal Systems	Nervous system	Dopaminergic synapse	ko04728	48	377	0.782	1	XM_018038792.1:novel_1187,XM_018051228.1:chi-miR-1271-3p,XM_018042789.1:novel_566,XM_018043454.1:novel_566,XM_018038791.1:novel_1187,XM_013964769.2:chi-miR-133b,XM_018059170.1:novel_1271,XM_005682567.2:novel_438,XM_005682567.2:novel_566,XM_005699629.3:novel_566,XM_013964774.2:chi-miR-133b,XM_018048555.1:novel_1187,XM_018043122.1:novel_1213,XM_018043122.1:novel_389,XM_005699866.3:novel_566,XM_0056…
Organismal Systems	Nervous system	GABAergic synapse	ko04727	23	189	0.795	1	XM_018051228.1:chi-miR-1271-3p,XM_018056200.1:novel_566,XM_018058573.1:novel_566,XM_018044709.1:novel_566,XM_005678934.3:novel_1187,XM_018058572.1:novel_566,XM_018051231.1:chi-miR-1271-3p,XM_018064478.1:chi-miR-133b,XM_018048555.1:novel_1187,XM_018051227.1:chi-miR-1271-3p,XM_018051233.1:chi-miR-1271-3p,XM_005686948.3:novel_566,XM_018051230.1:chi-miR-1271-3p,XM_018045873.1:novel_643,XM_018067128.1…
Organismal Systems	Nervous system	Glutamatergic synapse	ko04724	35	310	0.931	1	XM_018051238.1:novel_1187,XM_018051238.1:novel_566,XM_018054408.1:novel_1263,XM_018054407.1:novel_1263,XM_018047050.1:chi-miR-1271-3p,XM_018049000.1:novel_1187,XM_018051227.1:chi-miR-1271-3p,XM_018051233.1:chi-miR-1271-3p,XM_018056250.1:chi-miR-146b-3p,XM_005686948.3:novel_566,XM_018049003.1:novel_1271,XM_018045873.1:novel_643,XM_018064499.1:novel_1187,XM_018058572.1:novel_566,XM_018048555.1:nove…
Organismal Systems	Nervous system	Long-term potentiation	ko04720	21	218	0.979	1	XM_018046859.1:novel_1263,XM_018042789.1:novel_566,XM_018066959.1:novel_438,XM_018058573.1:novel_566,XM_018066958.1:novel_438,XM_018066961.1:novel_438,XM_018058572.1:novel_566,XM_018038897.1:novel_438,XM_005683169.3:novel_604,XM_018056454.1:novel_566,XM_018056250.1:chi-miR-146b-3p,XM_018066963.1:novel_438,XM_018056459.1:novel_566,XM_005683168.3:novel_604,XM_018047050.1:chi-miR-1271-3p,XM_01804838…
Organismal Systems	Nervous system	Retrograde endocannabinoid signaling	ko04723	42	313	0.64	1	XM_013964768.2:chi-miR-133b,XM_018051231.1:chi-miR-1271-3p,XM_018038897.1:novel_438,XM_018044709.1:novel_566,XM_005678934.3:novel_1187,XM_018056200.1:novel_566,XM_018058573.1:novel_566,XM_013962885.2:novel_566,XM_005681862.2:chi-miR-133b,XM_018049689.1:chi-miR-133b,XM_018060491.1:chi-miR-1271-3p,XM_018044324.1:novel_566,XM_005687038.2:chi-miR-1271-3p,XM_018065717.1:novel_1187,XM_018051226.1:chi-m…
Organismal Systems	Nervous system	Serotonergic synapse	ko04726	35	270	0.714	1	XM_018054408.1:novel_1263,XM_018051238.1:novel_1187,XM_018051238.1:novel_566,XM_018048388.1:chi-miR-1271-3p,XM_018048388.1:novel_1187,XM_005698251.3:novel_1187,XM_018066960.1:novel_438,XM_018066962.1:novel_438,XM_018054407.1:novel_1263,XM_018066963.1:novel_438,XM_018051227.1:chi-miR-1271-3p,XM_018045873.1:novel_643,XM_018051233.1:chi-miR-1271-3p,XM_005699629.3:novel_566,XM_005678341.3:chi-miR-146…
Organismal Systems	Sensory system	Olfactory transduction	ko04740	88	1153	1	1	XM_005683939.2:novel_1266,XM_018051691.1:chi-miR-146b-3p,XM_005687102.2:novel_1271,XM_005680409.3:novel_42,XM_005680129.2:novel_643,XM_018059341.1:chi-miR-1271-3p,XM_018058862.1:novel_1263,XM_005680620.2:novel_389,XM_005690291.3:chi-miR-1271-3p,XM_018049042.1:novel_389,XM_005689930.2:novel_566,XM_013975795.2:novel_566,XM_005685372.2:novel_566,XM_005686948.3:novel_566,XM_018059022.1:novel_1263,XM_…
Organismal Systems	Sensory system	Phototransduction - fly	ko04745	7	97	0.987	1	XM_018042789.1:novel_566,XM_005683168.3:novel_604,XM_018061071.1:novel_643,XM_005683169.3:novel_604,XM_018056676.1:novel_566,XM_018056677.1:novel_566,XM_018042871.1:novel_566
Organismal Systems	Sensory system	Taste transduction	ko04742	21	165	0.714	1	XM_018043006.1:novel_566,XM_018051238.1:novel_1187,XM_018051238.1:novel_566,XM_018051226.1:chi-miR-1271-3p,XM_018052222.1:novel_604,XM_018060532.1:novel_1271,XM_018060532.1:novel_566,XM_018040980.1:chi-miR-133b,XM_018043007.1:novel_566,XM_018051227.1:chi-miR-1271-3p,XM_018051230.1:chi-miR-1271-3p,XM_018051233.1:chi-miR-1271-3p,XM_018040979.1:chi-miR-133b,XM_005698393.3:novel_1187,XM_018061328.1:n…
